# Supplementary material for: Striated muscle-specific base editing enables correction of mutations causing dilated cardiomyopathy
Source: Nat Commun. 2023 Jun 22;14:3714. doi: 10.1038/s41467-023-39352-1 (PMC10287752; doi:10.1038/s41467-023-39352-1)
Supplement: Supplementary file 5 — Dataset 1 [file 41467_2023_39352_MOESM5_ESM.xlsx]

## Sheet: WTvsP635L HET
gene	baseMean	log2FoldChange	lfcSE	stat	pvalue	padj	gene_name
ENSMUSG00000025938.17	309.753	-0.81507	0.183139	-4.45057	8.56439e-06	0.0015984	Slco5a1
ENSMUSG00000103839.2	459.8	-0.716568	0.195183	-3.67127	0.000241346	0.0206985	Gm37607
ENSMUSG00000067081.14	696.004	-0.422357	0.120489	-3.50536	0.000455989	0.0332797	Asb18
ENSMUSG00000034353.15	2107.41	1.42443	0.137643	10.3487	4.24243e-25	2.85852e-21	Ramp1
ENSMUSG00000067071.9	2106.31	0.548875	0.0818457	6.70622	1.99731e-11	1.91403e-08	Hes6
ENSMUSG00000026313.17	3752.48	0.836979	0.128873	6.49461	8.32499e-11	6.79597e-08	Hdac4
ENSMUSG00000055184.5	135.144	-0.808177	0.227613	-3.55066	0.000384266	0.0290055	Fam72a
ENSMUSG00000064246.11	10.1659	-6.103	1.70424	-3.58107	0.000342185	0.026745	Chil1
ENSMUSG00000042451.13	7.78384	6.36559	1.5495	4.10816	3.98826e-05	0.0052955	Mybph
ENSMUSG00000102277.2	30.4942	-1.46746	0.42192	-3.47805	0.000505073	0.0360269	A130050O07Rik
ENSMUSG00000033849.4	205.988	-1.97778	0.306395	-6.45499	1.08225e-10	8.51926e-08	B3galt2
ENSMUSG00000026667.15	1867.9	0.363482	0.0925467	3.92755	8.58149e-05	0.00931303	Uhmk1
ENSMUSG00000007122.12	5032.9	1.9511	0.299965	6.50441	7.80003e-11	6.61232e-08	Casq1
ENSMUSG00000063659.12	1097.67	-0.581796	0.112119	-5.18908	2.11334e-07	7.16618e-05	Zbtb18
ENSMUSG00000026489.14	48184.6	0.325136	0.0709427	4.58308	4.58174e-06	0.00104132	Coq8a
ENSMUSG00000038633.6	5706.21	0.328037	0.0947495	3.46215	0.000535871	0.0374957	Degs1
ENSMUSG00000026603.14	11259.4	0.406116	0.0815301	4.98118	6.31969e-07	0.000180899	Smyd2
ENSMUSG00000039063.6	2652.68	0.432035	0.0969753	4.4551	8.38531e-06	0.00159328	Echdc3
ENSMUSG00000026726.11	57.3711	-1.86827	0.458462	-4.07509	4.59967e-05	0.00579322	Cubn
ENSMUSG00000026938.11	307.13	-1.20981	0.298096	-4.05847	4.93959e-05	0.00608232	Fcna
ENSMUSG00000000889.9	1036.16	1.17337	0.228874	5.12672	2.94826e-07	9.41777e-05	Dbh
ENSMUSG00000009614.17	1286.01	1.32175	0.178225	7.41618	1.20542e-13	1.77125e-10	Sardh
ENSMUSG00000050592.9	1091.58	0.747038	0.134969	5.5349	3.11412e-08	1.27108e-05	Fam78a
ENSMUSG00000026839.18	807.699	0.901623	0.163723	5.507	3.64993e-08	1.46269e-05	Upp2
ENSMUSG00000000392.18	567.829	0.565014	0.165157	3.42108	0.000623725	0.0424698	Fap
ENSMUSG00000027082.16	2134.85	-0.653236	0.16232	-4.02438	5.71261e-05	0.00673325	Tfpi
ENSMUSG00000002100.16	353305	0.243711	0.0676311	3.60353	0.000313919	0.0250691	Mybpc3
ENSMUSG00000027244.15	2784.97	-0.330138	0.0830658	-3.97442	7.05521e-05	0.00789831	Atg13
ENSMUSG00000027243.9	382.703	-0.539984	0.150979	-3.57655	0.000348154	0.0270199	Harbi1
ENSMUSG00000027215.14	831.856	0.679308	0.118778	5.71913	1.07072e-08	4.91659e-06	Cd82
ENSMUSG00000005087.18	384.676	-0.72233	0.172643	-4.18395	2.86482e-05	0.00407377	Cd44
ENSMUSG00000027176.9	814.185	-0.374394	0.10081	-3.71387	0.000204116	0.018512	Cstf3
ENSMUSG00000078137.2	106.771	0.994055	0.26607	3.73607	0.000186919	0.0173104	Ankrd63
ENSMUSG00000050211.15	597.001	1.14951	0.2993	3.84066	0.000122704	0.0124633	Pla2g4e
ENSMUSG00000027376.16	56.8868	3.43871	0.76485	4.49593	6.92671e-06	0.00137542	Prom2
ENSMUSG00000032046.16	2583.59	-0.229476	0.0669071	-3.42977	0.000604083	0.0416081	Abhd12
ENSMUSG00000074652.4	3618.46	-4.97226	0.399111	-12.4583	1.25978e-35	1.38834e-31	Myh7b
ENSMUSG00000074623.5	411.657	0.848321	0.230291	3.68369	0.000229878	0.0201862	Gm826
ENSMUSG00000035268.15	23732.2	0.427032	0.0674897	6.32737	2.4937e-10	1.71762e-07	Pkig
ENSMUSG00000087129.2	237.312	1.62445	0.384726	4.22235	2.41765e-05	0.00372639	Gm16316
ENSMUSG00000017737.3	100.926	-0.881405	0.226368	-3.89369	9.87299e-05	0.010324	Mmp9
ENSMUSG00000085151.8	1024.6	0.458804	0.135617	3.38309	0.000716763	0.047442	1110018N20Rik
ENSMUSG00000008999.8	124.57	1.67315	0.365472	4.57806	4.69308e-06	0.00105214	Bmp7
ENSMUSG00000103823.2	247.799	-0.646707	0.18394	-3.51585	0.000438343	0.0321379	Gm7899
ENSMUSG00000103726.2	57.3348	1.35445	0.38789	3.49183	0.000479728	0.0346678	Gm30074
ENSMUSG00000037016.12	233.389	1.15759	0.283567	4.08222	4.46068e-05	0.00566995	Frem2
ENSMUSG00000041423.17	332.011	1.38608	0.233943	5.92485	3.12576e-09	1.79048e-06	Paqr6
ENSMUSG00000028044.7	456.214	0.630033	0.149668	4.20954	2.55897e-05	0.00381096	Cks1b
ENSMUSG00000050359.8	38.6862	-4.81749	1.2315	-3.91188	9.15794e-05	0.00975121	Sprr1a
ENSMUSG00000038777.20	468.298	1.89633	0.244627	7.75191	9.05223e-15	1.42515e-11	Sema6c
ENSMUSG00000038486.10	311.289	1.27532	0.282243	4.51851	6.22777e-06	0.00125932	Sv2a
ENSMUSG00000093577.2	206.924	1.2201	0.206292	5.91441	3.33059e-09	1.79048e-06	Gm20632
ENSMUSG00000002228.8	4030.69	0.797746	0.0822484	9.69924	3.03763e-22	1.11587e-18	Ppm1j
ENSMUSG00000028132.16	193.381	1.46877	0.238818	6.15014	7.74124e-10	4.73958e-07	Tlcd4
ENSMUSG00000028125.15	911.953	1.6169	0.414141	3.90423	9.45264e-05	0.0100166	Abca4
ENSMUSG00000105568.2	1541.65	0.637061	0.162684	3.91594	9.0053e-05	0.00963523	Gm42971
ENSMUSG00000105981.2	5.11384	-5.51774	1.40067	-3.93936	8.17004e-05	0.0089833	2810428J06Rik
ENSMUSG00000028173.11	2157.08	0.267117	0.0612164	4.36349	1.28002e-05	0.00218704	Wls
ENSMUSG00000066324.3	1531.99	-0.432863	0.108916	-3.97427	7.05942e-05	0.00789831	Bpnt2
ENSMUSG00000056494.8	191.824	-1.31585	0.357638	-3.67929	0.000233889	0.0202385	Cngb3
ENSMUSG00000028280.10	4.23703	5.95228	1.75478	3.39203	0.000693763	0.0463371	Gabrr1
ENSMUSG00000087142.8	170.667	1.44395	0.343465	4.20407	2.62161e-05	0.00386197	Gm12454
ENSMUSG00000028466.16	2651.99	0.351476	0.0851192	4.12922	3.64001e-05	0.00498319	Creb3
ENSMUSG00000078716.11	882.781	-0.541881	0.148144	-3.65781	0.000254384	0.0214003	Tmem8b
ENSMUSG00000054752.17	1532.01	-0.882302	0.123439	-7.14766	8.82727e-13	1.02401e-09	Fsd1l
ENSMUSG00000060206.12	741.062	0.585051	0.152583	3.8343	0.000125922	0.0125701	Zfp462
ENSMUSG00000055296.15	3357.98	-0.874161	0.207273	-4.21743	2.47098e-05	0.00378169	Tmem245
ENSMUSG00000028434.13	266.877	0.59449	0.175368	3.38996	0.000699028	0.0464075	Epb41l4b
ENSMUSG00000096530.8	166.688	-1.30033	0.206932	-6.28384	3.30318e-10	2.20623e-07	Gm11758
ENSMUSG00000096750.8	130.069	-1.2647	0.348904	-3.62478	0.000289203	0.0237848	Gm11757
ENSMUSG00000096333.8	167.727	-1.28885	0.205785	-6.2631	3.77397e-10	2.44653e-07	Gm13871
ENSMUSG00000093962.8	197.426	-1.34726	0.210499	-6.40033	1.55045e-10	1.13912e-07	Gm11756
ENSMUSG00000117251.2	361.556	-1.16138	0.298243	-3.89407	9.85766e-05	0.010324	Gm49891
ENSMUSG00000033365.15	5111.93	0.275164	0.0734762	3.74493	0.000180441	0.0169837	Ipo13
ENSMUSG00000056596.9	423.523	1.24213	0.308378	4.02796	5.62625e-05	0.00670314	Trnp1
ENSMUSG00000028838.12	2150.43	0.593336	0.145288	4.08386	4.42939e-05	0.00566995	Extl1
ENSMUSG00000028825.8	560.942	-2.21518	0.546722	-4.05175	5.0837e-05	0.00622499	Rhd
ENSMUSG00000037139.16	496.757	0.95464	0.203354	4.69447	2.67295e-06	0.000667524	Myom3
ENSMUSG00000036995.8	1396.11	0.89906	0.161467	5.56809	2.57547e-08	1.09165e-05	Asap3
ENSMUSG00000036896.6	2073.14	-0.568966	0.153485	-3.70697	0.000209752	0.0187932	C1qc
ENSMUSG00000045349.16	5.21212	-5.60904	1.58739	-3.53351	0.000410082	0.0305358	Sh2d5
ENSMUSG00000028750.13	6.94347	-6.70789	1.97032	-3.40447	0.000662922	0.0446998	Pla2g2c
ENSMUSG00000025328.10	7.97462	4.4149	1.28319	3.44058	0.000580479	0.0402338	Padi3
ENSMUSG00000040860.17	505.919	0.538278	0.153115	3.51552	0.000438887	0.0321379	Crocc
ENSMUSG00000006215.13	2606.24	0.293165	0.0691853	4.23739	2.26129e-05	0.00353482	Zbtb17
ENSMUSG00000040616.4	587.259	0.729624	0.182636	3.99496	6.47064e-05	0.00746698	Tmem51
ENSMUSG00000078502.11	727.15	-1.01769	0.286334	-3.55422	0.000379097	0.0288127	Zfp268
ENSMUSG00000073684.14	1006.06	0.523087	0.114363	4.57392	4.78677e-06	0.00105214	Faap20
ENSMUSG00000023571.5	876.19	0.804349	0.139536	5.76445	8.19224e-09	4.01256e-06	C1qtnf12
ENSMUSG00000039934.13	310.62	0.577387	0.156422	3.69122	0.000223178	0.0197552	Gsap
ENSMUSG00000039899.6	870.911	-0.597399	0.146897	-4.06678	4.7667e-05	0.00593575	Fgl2
ENSMUSG00000105987.5	1297.56	-0.534519	0.118052	-4.52784	5.95887e-06	0.00123905	AI506816
ENSMUSG00000048439.16	315.721	-0.539781	0.151015	-3.57434	0.000351109	0.0271537	Nupl2
ENSMUSG00000028973.19	4732.5	0.438479	0.101786	4.30786	1.64841e-05	0.0026913	Abcb8
ENSMUSG00000049265.9	40201.9	0.42439	0.083775	5.06583	4.06627e-07	0.000124479	Kcnk3
ENSMUSG00000029101.17	1543.85	0.545085	0.133915	4.07039	4.69339e-05	0.00587768	Rgs12
ENSMUSG00000039474.14	4505.49	0.287936	0.0782647	3.679	0.000234146	0.0202385	Wfs1
ENSMUSG00000060512.8	89.4557	-1.43146	0.324292	-4.41409	1.01434e-05	0.00178803	0610040J01Rik
ENSMUSG00000029228.16	1169.99	0.958711	0.132035	7.26105	3.84105e-13	4.98003e-10	Lnx1
ENSMUSG00000059325.15	3416.37	-1.99698	0.218342	-9.14611	5.90185e-20	1.85832e-16	Hopx
ENSMUSG00000049537.11	2053.39	-0.58004	0.12844	-4.51605	6.30028e-06	0.0012624	Tecrl
ENSMUSG00000104736.2	223.87	-1.47368	0.394882	-3.73195	0.000190003	0.0175224	Gm33609
ENSMUSG00000079362.6	898.011	-1.53758	0.192513	-7.98687	1.38404e-15	2.34658e-12	Gm43302
ENSMUSG00000105096.2	104.777	-1.65181	0.448728	-3.6811	0.000232227	0.0202385	Gbp10
ENSMUSG00000104713.5	1972.73	-1.38589	0.202516	-6.84334	7.73672e-12	7.75114e-09	Gbp6
ENSMUSG00000085271.8	26.6686	2.59807	0.660621	3.93278	8.39703e-05	0.00916232	E130006D01Rik
ENSMUSG00000042249.12	901.954	0.52027	0.113521	4.58304	4.58271e-06	0.00104132	Grk3
ENSMUSG00000029536.9	875.309	-0.324917	0.088559	-3.66894	0.000243562	0.0208076	Gatc
ENSMUSG00000066900.12	7201.25	-0.282318	0.0716777	-3.93871	8.1922e-05	0.0089833	Suds3
ENSMUSG00000106795.4	686.672	0.543785	0.147526	3.68602	0.000227792	0.020083	Gm43050
ENSMUSG00000029596.14	1184.25	-0.616472	0.136372	-4.52053	6.16857e-06	0.0012589	Sdsl
ENSMUSG00000029452.19	424.01	0.792644	0.189254	4.18825	2.81114e-05	0.00407377	Tmem116
ENSMUSG00000013936.13	1.20029e+06	-0.264139	0.0710314	-3.71862	0.000200311	0.0183198	Myl2
ENSMUSG00000029469.15	1827.27	-1.24339	0.147315	-8.44033	3.16432e-17	6.97449e-14	Ift81
ENSMUSG00000029408.14	1030.78	0.564622	0.110647	5.10292	3.34448e-07	0.000105308	Abcb9
ENSMUSG00000097908.8	40.9484	-1.4457	0.422616	-3.42083	0.000624301	0.0424698	4933404O12Rik
ENSMUSG00000047592.18	25.9976	-6.63424	1.06535	-6.22728	4.74611e-10	2.98883e-07	Nxpe5
ENSMUSG00000050552.9	6290.44	0.256924	0.0627393	4.0951	4.21987e-05	0.00553254	Lamtor4
ENSMUSG00000046440.10	771.047	0.457565	0.120545	3.7958	0.000147166	0.014103	Gm5564
ENSMUSG00000058291.15	1823.4	0.338221	0.0935822	3.61416	0.000301317	0.0245068	Zfp68
ENSMUSG00000029557.8	1160.78	0.274061	0.0732252	3.74271	0.000182047	0.0169837	Mrm2
ENSMUSG00000038859.8	2062.86	-2.97967	0.738558	-4.03444	5.47318e-05	0.00659204	Baiap2l1
ENSMUSG00000029655.18	1848.05	0.305659	0.0766642	3.98698	6.69192e-05	0.00756393	N4bp2l2
ENSMUSG00000029769.18	551.505	0.761265	0.171935	4.42764	9.52699e-06	0.00171818	Ccdc136
ENSMUSG00000039159.17	2527.54	0.240007	0.071223	3.3698	0.000752235	0.0493453	Ube2h
ENSMUSG00000073154.11	3769.12	0.568015	0.141471	4.01507	5.94291e-05	0.00696743	9330158H04Rik
ENSMUSG00000103042.2	12.1679	-3.58075	0.782446	-4.57636	4.73138e-06	0.00105214	Gm2719
ENSMUSG00000003476.17	1963.84	0.46319	0.136349	3.39709	0.000681074	0.0456278	Crhr2
ENSMUSG00000108068.2	23.1145	-21.4793	3.65095	-5.88322	4.02354e-09	2.11149e-06	Gm44075
ENSMUSG00000002222.15	2070.14	-0.440179	0.0984252	-4.47221	7.74136e-06	0.00152071	Rmnd5a
ENSMUSG00000108435.2	142.135	0.873843	0.259551	3.36675	0.000760603	0.0494602	Gm45051
ENSMUSG00000030042.16	2426.45	0.581352	0.119559	4.86245	1.15943e-06	0.000315493	Pole4
ENSMUSG00000081669.2	61.4623	1.58809	0.371373	4.27627	1.90054e-05	0.00305956	Npm3-ps1
ENSMUSG00000030029.15	1728.03	0.524127	0.140069	3.74192	0.000182621	0.0169837	Lrig1
ENSMUSG00000043088.17	292.911	1.6835	0.40752	4.13109	3.61044e-05	0.0049736	Il17re
ENSMUSG00000107994.2	1064.86	0.515205	0.107418	4.79627	1.6165e-06	0.000429269	D830050J10Rik
ENSMUSG00000025701.13	394.411	-0.962692	0.240789	-3.99808	6.38595e-05	0.00740803	Alox5
ENSMUSG00000030170.15	424.11	0.912938	0.154351	5.91467	3.32548e-09	1.79048e-06	Wnt5b
ENSMUSG00000040613.15	515.476	-0.438755	0.121352	-3.61556	0.000299697	0.0245068	Apobec1
ENSMUSG00000040552.9	315.386	-0.68833	0.165658	-4.15514	3.25087e-05	0.00454229	C3ar1
ENSMUSG00000030124.3	214.268	0.912926	0.252936	3.60932	0.000306998	0.0247859	Lag3
ENSMUSG00000030122.13	14433.2	0.418765	0.0938047	4.46422	8.036e-06	0.0015537	Ptms
ENSMUSG00000097166.2	73.9182	1.70882	0.435204	3.92648	8.61965e-05	0.00931303	9330179D12Rik
ENSMUSG00000085238.2	14.9707	2.56754	0.693392	3.70287	0.00021317	0.0190222	4930479D17Rik
ENSMUSG00000062300.15	1956.05	0.4116	0.101648	4.04926	5.13803e-05	0.00625676	Nectin2
ENSMUSG00000045039.10	4078.3	0.231598	0.06345	3.65008	0.000262155	0.021887	Megf8
ENSMUSG00000030592.19	359.616	4.59786	0.359217	12.7997	1.64665e-37	3.62938e-33	Ryr1
ENSMUSG00000019194.16	1561.67	0.566443	0.165331	3.42612	0.000612273	0.0420408	Scn1b
ENSMUSG00000038670.12	7730.4	1.04091	0.257565	4.04134	5.31467e-05	0.0064363	Mybpc2
ENSMUSG00000023467.19	7.7097	6.4288	1.74973	3.67416	0.000238636	0.020546	Tulp2
ENSMUSG00000033676.14	14.0574	5.32538	1.58168	3.3669	0.000760175	0.0494602	Gabrb3
ENSMUSG00000108468.2	39.4075	-2.36529	0.59269	-3.99077	6.58603e-05	0.00748262	Gm30459
ENSMUSG00000109370.2	11.7209	-20.5832	3.65212	-5.63596	1.74083e-08	7.83056e-06	Gm44675
ENSMUSG00000025133.10	2119.3	-0.558648	0.0972125	-5.74666	9.1021e-09	4.36129e-06	Ints4
ENSMUSG00000051048.18	16.5899	-5.22905	1.2236	-4.2735	1.92432e-05	0.00306849	P4ha3
ENSMUSG00000032875.9	2613.3	0.537093	0.120724	4.44893	8.62979e-06	0.0015984	Arhgef17
ENSMUSG00000032860.6	1431.59	0.472312	0.0864689	5.46221	4.70239e-08	1.81834e-05	P2ry2
ENSMUSG00000032737.14	6897.2	0.283024	0.083867	3.37468	0.000739025	0.0486235	Inppl1
ENSMUSG00000036111.9	629.913	0.732506	0.168014	4.3598	1.30183e-05	0.00220721	Lmo1
ENSMUSG00000051910.14	849.81	0.879258	0.0993645	8.84881	8.84535e-19	2.16623e-15	Sox6
ENSMUSG00000030663.13	3649.88	0.301752	0.0890033	3.39035	0.000698047	0.0464075	1110004F10Rik
ENSMUSG00000030748.10	1313.31	-0.527626	0.149905	-3.51974	0.000431963	0.0319493	Il4ra
ENSMUSG00000046182.9	2046.55	1.14077	0.128869	8.85218	8.58235e-19	2.16623e-15	Gsg1l
ENSMUSG00000042978.12	1866.48	-0.51047	0.103635	-4.92563	8.4089e-07	0.000231676	Sbk1
ENSMUSG00000030956.16	1372.79	0.711427	0.124308	5.7231	1.04596e-08	4.90512e-06	Fam53b
ENSMUSG00000015980.15	1241.22	0.516395	0.122487	4.2159	2.48784e-05	0.00378169	Lrrc27
ENSMUSG00000025481.13	201.553	1.50562	0.315384	4.77391	1.8068e-06	0.000468513	Urah
ENSMUSG00000060240.13	179.218	0.881535	0.252732	3.48802	0.000486605	0.0350498	Cend1
ENSMUSG00000031097.16	4275.84	2.57072	0.457142	5.62346	1.87172e-08	8.08914e-06	Tnni2
ENSMUSG00000046589.8	198.475	1.58958	0.294428	5.39887	6.70633e-08	2.50533e-05	Lrrc8e
ENSMUSG00000008206.17	14367.4	0.612672	0.134939	4.54035	5.6162e-06	0.00117892	Cers4
ENSMUSG00000062152.5	247.828	0.897995	0.250086	3.59074	0.000329735	0.0260491	Rpl21-ps14
ENSMUSG00000031504.7	1598.48	0.419537	0.122947	3.41235	0.000644063	0.0436793	Rab20
ENSMUSG00000031461.5	61916.6	0.46065	0.132361	3.48025	0.000500949	0.0359655	Myom2
ENSMUSG00000060924.16	61.8107	0.894041	0.238643	3.74635	0.000179428	0.0169733	Csmd1
ENSMUSG00000031712.11	1572.17	-0.584904	0.163309	-3.58157	0.00034153	0.026745	Il15
ENSMUSG00000057672.17	5137.26	0.313537	0.0754643	4.15477	3.25612e-05	0.00454229	Pkn1
ENSMUSG00000003813.16	5198.43	0.250035	0.072548	3.44647	0.000567955	0.0394899	Rad23a
ENSMUSG00000031748.17	3797.32	0.594008	0.166338	3.57109	0.000355504	0.0273019	Gnao1
ENSMUSG00000110489.2	3546.89	1.25309	0.29753	4.21164	2.53525e-05	0.00381096	Gm31659
ENSMUSG00000003316.15	7656.43	0.268032	0.0616504	4.34761	1.37629e-05	0.00231563	Glg1
ENSMUSG00000014470.5	3859.02	0.372201	0.0916719	4.06014	4.90429e-05	0.00607278	Rnf166
ENSMUSG00000006589.9	1942.12	0.382754	0.0856139	4.4707	7.79641e-06	0.00152071	Aprt
ENSMUSG00000025892.17	7.91006	-6.75415	1.52536	-4.42791	9.51484e-06	0.00171818	Gria4
ENSMUSG00000050912.16	2154.29	-0.333144	0.0912056	-3.65267	0.000259524	0.0217497	Tmem123
ENSMUSG00000032018.15	644.422	-0.598919	0.169109	-3.54161	0.0003977	0.0297142	Sc5d
ENSMUSG00000037129.8	719.892	1.34954	0.271594	4.96896	6.73121e-07	0.000190208	Tmprss13
ENSMUSG00000040219.5	2420.23	0.39212	0.10902	3.59676	0.000322203	0.0255456	Ttc12
ENSMUSG00000032224.16	1284.65	1.00383	0.24068	4.17082	3.03509e-05	0.00428823	Fam81a
ENSMUSG00000032199.14	17977.9	0.244313	0.0638815	3.82448	0.00013105	0.0128949	Polr2m
ENSMUSG00000046997.6	865.563	0.732252	0.181683	4.03039	5.56848e-05	0.00667038	Spsb4
ENSMUSG00000032803.16	7946.03	-0.415021	0.0988683	-4.19772	2.69619e-05	0.00393554	Cdv3
ENSMUSG00000032556.12	71.575	-1.28726	0.30765	-4.18417	2.86212e-05	0.00407377	Bfsp2
ENSMUSG00000090570.2	6.77433	4.30188	1.23665	3.47865	0.000503943	0.0360269	Gm17041
ENSMUSG00000037977.7	462.375	0.807886	0.227694	3.54812	0.000387989	0.0291865	6430571L13Rik
ENSMUSG00000103409.3	1412.52	-0.379879	0.106656	-3.5617	0.000368456	0.0281179	Lsmem2
ENSMUSG00000059741.14	825655	-0.334579	0.0922939	-3.62515	0.000288791	0.0237848	Myl3
ENSMUSG00000079669.3	167.287	1.28736	0.313355	4.10831	3.98561e-05	0.0052955	Gm17396
ENSMUSG00000037949.9	3863.06	-0.881246	0.168491	-5.23023	1.69304e-07	5.92321e-05	Ano10
ENSMUSG00000025804.6	80.2592	-1.92816	0.551792	-3.49436	0.000475194	0.0344531	Ccr1
ENSMUSG00000078453.4	2900.16	0.560484	0.131192	4.27225	1.93512e-05	0.00306849	Abracl
ENSMUSG00000019851.9	11814.4	0.452581	0.119221	3.79614	0.000146966	0.014103	Perp
ENSMUSG00000019889.11	1961.05	0.347605	0.0936481	3.71182	0.000205773	0.018512	Ptprk
ENSMUSG00000111080.2	927.211	-0.920038	0.14327	-6.42171	1.34748e-10	1.02414e-07	Gm20300
ENSMUSG00000000295.14	632.68	0.800631	0.154632	5.17765	2.24693e-07	7.50373e-05	Hddc2
ENSMUSG00000051736.9	489.242	0.511928	0.150653	3.39805	0.000678672	0.0456055	Fam229b
ENSMUSG00000071324.12	988.332	-0.894461	0.216744	-4.1268	3.6784e-05	0.00500467	Armc2
ENSMUSG00000038248.9	3922.18	0.349396	0.0831204	4.20349	2.62826e-05	0.00386197	Sobp
ENSMUSG00000038240.14	2186.81	0.417029	0.0950262	4.38857	1.14099e-05	0.0019802	Pdss2
ENSMUSG00000044475.15	1714.81	0.403051	0.104999	3.8386	0.000123737	0.0125105	Ascc1
ENSMUSG00000020098.8	159.245	1.13425	0.298473	3.80019	0.000144585	0.0140071	Pcbd1
ENSMUSG00000037012.19	4842.56	0.329427	0.0852265	3.86532	0.000110944	0.0115345	Hk1
ENSMUSG00000001663.11	1315.39	0.584296	0.118259	4.94083	7.77916e-07	0.000217038	Gstt1
ENSMUSG00000020230.16	1086.77	0.463703	0.100905	4.59544	4.3183e-06	0.00100189	Prmt2
ENSMUSG00000020331.10	2049.78	1.11718	0.17604	6.34615	2.20765e-10	1.56964e-07	Hcn2
ENSMUSG00000100201.2	4.5985	4.70402	1.31427	3.5792	0.000344651	0.0268426	Gm29093
ENSMUSG00000020032.15	2577.74	-0.435393	0.112904	-3.85629	0.00011512	0.0118017	Nuak1
ENSMUSG00000020038.11	652.21	-0.600662	0.176438	-3.40437	0.000663165	0.0446998	Cry1
ENSMUSG00000020186.8	3581.73	0.551805	0.115503	4.77739	1.77583e-06	0.000465965	Csrp2
ENSMUSG00000069516.9	7352.15	-0.564644	0.144125	-3.91773	8.93864e-05	0.00961057	Lyz2
ENSMUSG00000040441.13	2833.42	0.463088	0.127686	3.62678	0.000286976	0.0237791	Slc26a10
ENSMUSG00000040345.11	442.606	-0.914985	0.193842	-4.72026	2.35538e-06	0.000596723	Arhgap9
ENSMUSG00000025348.10	12283.5	0.291416	0.0754867	3.8605	0.000113157	0.0117094	Itga7
ENSMUSG00000048807.3	590.736	0.572587	0.134787	4.2481	2.15593e-05	0.0033942	Slc35e4
ENSMUSG00000020387.16	679.435	0.512733	0.139854	3.6662	0.000246181	0.0209305	Jade2
ENSMUSG00000020400.18	3170.41	0.590278	0.108543	5.43822	5.38156e-08	2.04509e-05	Tnip1
ENSMUSG00000020893.18	989.708	0.991137	0.222768	4.4492	8.61902e-06	0.0015984	Per1
ENSMUSG00000019437.18	444.745	0.502922	0.134171	3.74837	0.000177988	0.0169096	Tlcd1
ENSMUSG00000002058.14	786.838	0.648352	0.150005	4.32221	1.54474e-05	0.00254087	Unc119
ENSMUSG00000000204.17	80.2757	-2.07092	0.51863	-3.99306	6.5227e-05	0.00748179	Slfn4
ENSMUSG00000020684.15	2601.22	-0.436959	0.127725	-3.42111	0.000623669	0.0424698	Rasl10b
ENSMUSG00000020866.18	1488.68	0.762694	0.186845	4.08197	4.46562e-05	0.00566995	Cacna1g
ENSMUSG00000010080.16	2922.46	1.71702	0.166226	10.3294	5.18764e-25	2.85852e-21	Epn3
ENSMUSG00000085586.2	184.581	-0.809248	0.197673	-4.09388	4.24209e-05	0.00553254	Gm11613
ENSMUSG00000010362.10	4173.71	0.463069	0.11558	4.00646	6.16354e-05	0.00718786	Rdm1
ENSMUSG00000078640.10	422.461	1.02252	0.274745	3.72172	0.000197874	0.0181722	Gm11627
ENSMUSG00000050288.7	926.301	0.682662	0.166392	4.10274	4.08291e-05	0.00538871	Fzd2
ENSMUSG00000020737.13	18891.3	0.482043	0.0812241	5.93472	2.94341e-09	1.7534e-06	Jpt1
ENSMUSG00000046756.11	13039.7	0.303018	0.0840867	3.60364	0.000313786	0.0250691	Mrps7
ENSMUSG00000048442.16	1669.85	0.621443	0.184585	3.36671	0.000760719	0.0494602	Smim5
ENSMUSG00000020766.5	2664.9	0.454549	0.124095	3.66291	0.000249364	0.0210584	Galk1
ENSMUSG00000044408.8	1621.69	-0.531661	0.111553	-4.766	1.87922e-06	0.000481628	Sptssa
ENSMUSG00000060716.8	259.42	1.62344	0.279301	5.81252	6.15381e-09	3.15433e-06	Plekhh1
ENSMUSG00000112765.2	10.3692	-3.70786	1.03779	-3.57286	0.000353109	0.0272129	9430078K24Rik
ENSMUSG00000021886.8	69.1472	-1.2939	0.365202	-3.54297	0.000395648	0.0296615	Gpr65
ENSMUSG00000021188.15	2868.67	-0.471602	0.115548	-4.08142	4.47607e-05	0.00566995	Trip11
ENSMUSG00000021280.10	355.599	1.0101	0.179486	5.62776	1.82566e-08	8.04787e-06	Exoc3l4
ENSMUSG00000011148.15	10023.1	-0.509987	0.0987931	-5.16217	2.44098e-07	8.03011e-05	Adssl1
ENSMUSG00000002804.5	1023.86	0.600344	0.118054	5.08533	3.66988e-07	0.000113927	Nudt14
ENSMUSG00000021144.15	3571.35	0.403795	0.11638	3.46962	0.000521194	0.0367066	Mta1
ENSMUSG00000042063.12	1524.25	-0.330306	0.0978636	-3.37517	0.000737703	0.0486235	Zfp386
ENSMUSG00000021322.9	101.387	-1.10041	0.28707	-3.83326	0.000126458	0.0125701	Aoah
ENSMUSG00000114070.2	4.94818	-6.2242	1.80092	-3.45613	0.000547996	0.0382227	Gm47727
ENSMUSG00000076431.5	18182.7	0.914507	0.240681	3.79966	0.000144894	0.0140071	Sox4
ENSMUSG00000086363.8	303.558	1.39223	0.382229	3.64239	0.000270117	0.0224666	A330102I10Rik
ENSMUSG00000066407.4	904.874	0.450028	0.12122	3.7125	0.000205225	0.018512	Gm10263
ENSMUSG00000114241.2	133.095	1.3807	0.301963	4.57242	4.82129e-06	0.00105214	Gm30108
ENSMUSG00000090861.2	6.53491	5.73173	1.39207	4.11743	3.83125e-05	0.00514906	Arf4os
ENSMUSG00000091898.9	401402	-0.587146	0.10144	-5.78809	7.11917e-09	3.56622e-06	Tnnc1
ENSMUSG00000021902.8	782.84	0.407308	0.108794	3.74385	0.000181224	0.0169837	Phf7
ENSMUSG00000002329.8	10227.6	0.369732	0.0514181	7.1907	6.44582e-13	7.89291e-10	Mdp1
ENSMUSG00000022096.15	1116.04	0.66681	0.173922	3.83395	0.000126103	0.0125701	Hr
ENSMUSG00000045211.6	3539.96	0.585926	0.134954	4.34166	1.41409e-05	0.0023612	Nudt18
ENSMUSG00000022129.5	1225.68	-1.38436	0.259323	-5.33838	9.37798e-08	3.38852e-05	Dct
ENSMUSG00000022296.11	84.0588	1.53123	0.412047	3.71616	0.000202271	0.0184226	Baalc
ENSMUSG00000037106.9	42.5303	-1.88385	0.537586	-3.50427	0.000457853	0.0333054	Fer1l6
ENSMUSG00000005124.11	451.491	2.61978	0.267079	9.80902	1.02964e-22	4.53884e-19	Ccn4
ENSMUSG00000022546.6	3270.82	0.720572	0.156541	4.60309	4.16274e-06	0.000976075	Gpt
ENSMUSG00000044986.11	1133.06	0.683517	0.163333	4.1848	2.85422e-05	0.00407377	Tst
ENSMUSG00000022390.12	3664.76	0.246221	0.071099	3.46307	0.000534054	0.0374875	Zc3h7b
ENSMUSG00000041736.8	6194.51	0.571334	0.0807347	7.07668	1.47646e-12	1.62713e-09	Tspo
ENSMUSG00000054863.10	409.099	0.666606	0.173498	3.84215	0.00012196	0.012445	Tafa5
ENSMUSG00000075470.3	825.62	-0.606104	0.129157	-4.69276	2.69541e-06	0.000667524	Alg10b
ENSMUSG00000022464.15	185.255	-1.91223	0.37866	-5.05	4.41819e-07	0.000133399	Slc38a4
ENSMUSG00000116066.2	883.259	-0.46556	0.128862	-3.61285	0.000302855	0.0245413	Gm49477
ENSMUSG00000057880.13	762.61	1.08217	0.231291	4.67881	2.88541e-06	0.000706638	Abat
ENSMUSG00000050821.15	1814.82	0.858979	0.145189	5.9163	3.2927e-09	1.79048e-06	Fam131a
ENSMUSG00000005958.16	699.654	0.590007	0.171886	3.43254	0.000597948	0.0413146	Ephb3
ENSMUSG00000022887.10	1007.55	0.493698	0.140416	3.51596	0.000438169	0.0321379	Masp1
ENSMUSG00000109783.2	219.23	0.942542	0.228888	4.11792	3.82307e-05	0.00514906	Gm45338
ENSMUSG00000022508.6	1199.6	-0.792407	0.205466	-3.85663	0.000114959	0.0118017	Bcl6
ENSMUSG00000046598.16	10662	0.676452	0.131466	5.14547	2.66856e-07	8.64966e-05	Bdh1
ENSMUSG00000035699.9	223.932	1.86404	0.268032	6.95455	3.53701e-12	3.71234e-09	Slc51a
ENSMUSG00000022840.10	3918.28	0.470144	0.10655	4.41243	1.02215e-05	0.00178803	Adcy5
ENSMUSG00000022906.16	1424.38	-0.534163	0.140495	-3.802	0.000143534	0.0139984	Parp9
ENSMUSG00000022742.7	936.826	-0.686328	0.150545	-4.55895	5.141e-06	0.00109505	Cpox
ENSMUSG00000116641.2	202.43	-1.14845	0.26465	-4.33951	1.42803e-05	0.00236656	Gm41505
ENSMUSG00000052397.9	3695.13	0.564741	0.108373	5.21109	1.87735e-07	6.4654e-05	Ezr
ENSMUSG00000117042.2	34.1073	2.55457	0.554914	4.60355	4.15356e-06	0.000976075	2700054A10Rik
ENSMUSG00000024112.17	716.602	1.98509	0.377115	5.2639	1.41035e-07	5.01379e-05	Cacna1h
ENSMUSG00000061046.10	1386.15	0.554172	0.124937	4.4356	9.18156e-06	0.00168642	Haghl
ENSMUSG00000025731.17	1074.24	0.477098	0.0955275	4.99435	5.90334e-07	0.000171205	Mettl26
ENSMUSG00000043557.17	1097.18	0.652839	0.152671	4.27613	1.90173e-05	0.00305956	Mdga1
ENSMUSG00000024036.17	597.51	0.491952	0.128348	3.83297	0.000126607	0.0125701	Slc37a1
ENSMUSG00000073424.10	6.74426	-6.2494	1.70495	-3.66545	0.0002469	0.0209305	Cyp4f15
ENSMUSG00000015451.17	64.8013	-1.36467	0.393271	-3.47004	0.000520379	0.0367066	C4a
ENSMUSG00000003534.18	727.005	0.707634	0.159872	4.42626	9.58831e-06	0.00171818	Ddr1
ENSMUSG00000003541.7	1828.79	0.624883	0.133935	4.66558	3.07755e-06	0.000745409	Ier3
ENSMUSG00000024426.18	478.849	0.525087	0.151309	3.4703	0.000519872	0.0367066	Atat1
ENSMUSG00000117257.2	31.0849	1.27181	0.366559	3.46958	0.000521263	0.0367066	Gm4948
ENSMUSG00000024087.5	264.498	-0.981551	0.273767	-3.58534	0.000336634	0.0264991	Cyp1b1
ENSMUSG00000103144.2	103.547	-1.48007	0.409462	-3.61468	0.000300717	0.0245068	Pcdhga1
ENSMUSG00000097330.3	210.808	-1.08251	0.242634	-4.46148	8.13951e-06	0.00156003	Gm26672
ENSMUSG00000102428.2	408.623	-0.785798	0.162911	-4.82349	1.4107e-06	0.000379187	Pcdhga12
ENSMUSG00000056671.8	1084.68	1.07963	0.163744	6.5934	4.29855e-11	3.94768e-08	Prelid2
ENSMUSG00000057719.12	1474.03	1.08713	0.130688	8.31847	8.91094e-17	1.78551e-13	Sh3rf2
ENSMUSG00000075289.6	3134.82	0.662748	0.146486	4.5243	6.05952e-06	0.0012482	Carns1
ENSMUSG00000024901.16	378.414	0.706127	0.127386	5.54319	2.97015e-08	1.23519e-05	Peli3
ENSMUSG00000086938.10	820.601	-0.823257	0.204493	-4.02585	5.67702e-05	0.00672726	4930481A15Rik
ENSMUSG00000056185.6	312.227	0.600975	0.166636	3.60651	0.00031034	0.0249642	Snx32
ENSMUSG00000024826.16	1518.34	0.378822	0.102444	3.69786	0.000217425	0.0193237	Dpf2
ENSMUSG00000024772.10	7198.33	-0.334522	0.0665205	-5.02886	4.93407e-07	0.000146962	Ehd1
ENSMUSG00000056612.8	4904.36	0.356204	0.0968072	3.67952	0.000233675	0.0202385	Ppp1r14b
ENSMUSG00000036278.8	24569.3	0.371438	0.0935357	3.97108	7.15476e-05	0.00796455	Macrod1
ENSMUSG00000099398.2	102.21	-0.99322	0.250355	-3.96725	7.2707e-05	0.00805293	Ms4a14
ENSMUSG00000087579.8	1035.45	-0.635757	0.144083	-4.41244	1.02213e-05	0.00178803	Hectd2os
ENSMUSG00000039652.17	3574.27	-0.674322	0.160183	-4.20969	2.55727e-05	0.00381096	Cpeb3
ENSMUSG00000044345.10	2366.04	0.574205	0.106657	5.38366	7.2986e-08	2.68114e-05	Marveld1
ENSMUSG00000060224.5	759.324	1.71597	0.209039	8.20886	2.23307e-16	4.10158e-13	Pyroxd2
ENSMUSG00000040414.9	3452.88	0.267056	0.0751973	3.5514	0.000383182	0.0290055	Slc25a28
ENSMUSG00000006435.17	463.532	1.53933	0.210063	7.32798	2.3365e-13	3.21868e-10	Neurl1a
ENSMUSG00000084957.4	3163.88	-0.312145	0.0781923	-3.99202	6.55136e-05	0.00748179	Bbip1
ENSMUSG00000031169.14	160.199	0.85097	0.226134	3.76313	0.000167801	0.0160109	Porcn
ENSMUSG00000031174.18	342.905	-0.527125	0.148005	-3.56154	0.00036868	0.0281179	Rpgr
ENSMUSG00000025040.14	664.298	-0.575179	0.140925	-4.08146	4.47528e-05	0.00566995	Fundc1
ENSMUSG00000031119.5	745.435	0.548303	0.109563	5.00443	5.60269e-07	0.000164652	Gpc4
ENSMUSG00000015217.12	3470.91	0.319136	0.088702	3.59784	0.000320869	0.0255317	Hmgb3
ENSMUSG00000031376.16	53.9371	2.02091	0.443387	4.55789	5.16697e-06	0.00109505	Atp2b3
ENSMUSG00000025151.17	6828.7	0.381979	0.0921641	4.14455	3.40485e-05	0.00471989	Maged1
ENSMUSG00000047242.15	1117.73	0.459076	0.083871	5.4736	4.40984e-08	1.73567e-05	Taf9b
ENSMUSG00000031257.15	5.55748	5.21496	1.3628	3.82665	0.000129897	0.0128388	Nox1
ENSMUSG00000050071.9	719.777	1.41989	0.215779	6.58032	4.69445e-11	4.13882e-08	Bex1
ENSMUSG00000047485.7	146.418	-0.884167	0.250603	-3.52816	0.000418466	0.0310552	Klhl34
ENSMUSG00000055691.6	18.4529	5.08221	1.20176	4.22898	2.34756e-05	0.00364384	Gja6
ENSMUSG00000031367.16	1307.58	-0.499193	0.128214	-3.89344	9.88326e-05	0.010324	Ap1s2
ENSMUSG00000025742.6	744.152	-0.649529	0.140526	-4.62214	3.79805e-06	0.000909922	Prps2
ENSMUSG00000081137.4	120.971	-1.39263	0.36457	-3.81993	0.000133491	0.0130767	BC022960
ENSMUSG00000072844.7	401.598	-1.30575	0.29886	-4.36911	1.24754e-05	0.0021482	G530011O06Rik

## Sheet: WTvsP635L HOM
gene		baseMean	log2FoldChange	lfcSE	stat	pvalue	padj
ENSMUSG00000053182.12	Cd200l1	57.0334	9.85941	3.17616	3.10419	0.00190798	0.00942908
ENSMUSG00000033676.14	Gabrb3	14.0574	7.5599	1.56833	4.82035	1.4331e-06	1.76858e-05
ENSMUSG00000055691.6	Gja6	18.4529	7.38353	1.18762	6.21711	5.06408e-10	1.34317e-08
ENSMUSG00000074736.11	Syndig1	46.9787	7.0415	1.83144	3.8448	0.000120652	0.000877654
ENSMUSG00000030361.17	Klrb1a	8.39915	6.98095	1.74893	3.99155	6.56416e-05	0.000514878
ENSMUSG00000029377.6	Ereg	24.8905	6.86281	1.21481	5.64928	1.61126e-08	3.12071e-07
ENSMUSG00000102416.5	4933424G06Rik	6.91322	6.42086	1.64228	3.90973	9.23998e-05	0.000697938
ENSMUSG00000113359.2	Gm48730	8.36639	6.34804	1.71897	3.69292	0.000221691	0.00149154
ENSMUSG00000065702.3	Gm22828	4.57461	6.21778	1.69731	3.66331	0.000248979	0.00165194
ENSMUSG00000113909.2	Gm36377	4.78265	6.17914	2.05168	3.01174	0.00259753	0.0122125
ENSMUSG00000107658.2	Gm44958	8.17392	6.10788	1.97356	3.09485	0.00196915	0.00968579
ENSMUSG00000107350.2	Gm19610	4.79379	6.07575	1.98182	3.06574	0.00217133	0.0104906
ENSMUSG00000115762.2	Gm34907	5.20002	6.0753	1.65982	3.66023	0.000251993	0.00166943
ENSMUSG00000031962.7	Cdh15	5.351	6.04293	1.85418	3.25908	0.00111773	0.00601755
ENSMUSG00000085757.8	Tslrn1	17.5046	5.99852	1.0917	5.49465	3.91484e-08	7.07851e-07
ENSMUSG00000090439.4	Gm17455	4.81732	5.89429	1.73543	3.39645	0.000682663	0.00395546
ENSMUSG00000031344.12	Gabrq	5.32506	5.7755	1.80115	3.20657	0.0013433	0.00701934
ENSMUSG00000031257.15	Nox1	5.55748	5.74396	1.3571	4.23254	2.31071e-05	0.000209074
ENSMUSG00000090861.2	Arf4os	6.53491	5.72607	1.39302	4.11054	3.94734e-05	0.000331991
ENSMUSG00000116040.2	Gm49464	3.39747	5.70728	2.0572	2.7743	0.00553205	0.0228894
ENSMUSG00000041616.10	Nppa	342285	5.68105	0.64697	8.78101	1.6201e-18	1.63801e-16
ENSMUSG00000092009.2	Myh15	4.60875	5.66323	2.24175	2.52626	0.0115285	0.0417584
ENSMUSG00000038112.16	AW551984	154.088	5.65878	1.1972	4.72669	2.28212e-06	2.68555e-05
ENSMUSG00000114018.2	Gm36495	31.0962	5.65803	1.03327	5.47587	4.35369e-08	7.78262e-07
ENSMUSG00000054618.9	Gm9951	35.6953	5.59725	1.00916	5.54644	2.9154e-08	5.39079e-07
ENSMUSG00000114622.2	Gm18990	5.75502	5.58551	1.73668	3.21619	0.00129905	0.0068425
ENSMUSG00000091572.10	Vmn2r3	37.4468	5.58383	1.41861	3.93614	8.2802e-05	0.00063172
ENSMUSG00000097619.9	4833422M21Rik	3.70056	5.57448	1.97463	2.82305	0.00475697	0.0201834
ENSMUSG00000099338.2	2810030D12Rik	13.6608	5.57262	1.3527	4.11961	3.79506e-05	0.000320364
ENSMUSG00000007122.12	Casq1	5032.9	5.5008	0.299442	18.3701	2.27794e-75	8.368e-72
ENSMUSG00000118229.2	Lncbate10	92.1859	5.49762	1.25869	4.36774	1.25539e-05	0.00012238
ENSMUSG00000042451.13	Mybph	7.78384	5.4765	1.5577	3.51577	0.00043848	0.00269959
ENSMUSG00000058183.15	Mmel1	112.433	5.41603	1.25789	4.30564	1.66501e-05	0.00015623
ENSMUSG00000067642.12	Adgrf3	6.46259	5.41183	1.49642	3.61652	0.000298586	0.00193791
ENSMUSG00000096986.3	4930509E16Rik	4.26095	5.40788	1.6643	3.24935	0.00115671	0.00618811
ENSMUSG00000059003.13	Grin2a	35.8848	5.40539	0.861911	6.2714	3.57819e-10	9.83377e-09
ENSMUSG00000110256.2	Gm45412	6.22165	5.3965	2.19347	2.46026	0.0138837	0.0486657
ENSMUSG00000023467.19	Tulp2	7.7097	5.29764	1.75927	3.01127	0.00260154	0.0122235
ENSMUSG00000086806.2	Gm13054	849.521	5.13214	0.505114	10.1603	2.98008e-24	5.81274e-22
ENSMUSG00000049641.16	Vgll2	287.48	5.08307	0.734647	6.91907	4.54629e-12	1.76417e-10
ENSMUSG00000055775.17	Myh8	4.02589	5.0576	1.84666	2.73878	0.00616684	0.0249676
ENSMUSG00000029219.11	Slc10a4	3.58513	5.0161	1.84048	2.72542	0.00642188	0.0258199
ENSMUSG00000031097.16	Tnni2	4275.84	4.99791	0.456962	10.9373	7.64652e-28	2.0807e-25
ENSMUSG00000028626.6	Col9a2	46.4349	4.95954	0.775281	6.39708	1.58375e-10	4.68555e-09
ENSMUSG00000097157.3	Gm26512	9.69001	4.93863	1.33829	3.69025	0.000224036	0.00150456
ENSMUSG00000040554.11	Aipl1	4.28948	4.8803	1.85683	2.6283	0.00858133	0.0327532
ENSMUSG00000091387.3	Gcnt4	10.8405	4.78359	1.23001	3.88905	0.000100637	0.000750382
ENSMUSG00000117710.2	Gm10817	6.06097	4.73729	1.73392	2.73213	0.00629266	0.0254023
ENSMUSG00000022832.12	Ropn1	9.12837	4.70601	1.76953	2.65946	0.00782656	0.0303707
ENSMUSG00000022860.16	Chodl	52.46	4.69691	1.5745	2.98312	0.00285326	0.0131898
ENSMUSG00000117110.2	Gm49808	104.862	4.63096	0.955969	4.84425	1.27088e-06	1.58615e-05
ENSMUSG00000112492.2	Gm9111	5.26486	4.44512	1.54772	2.87205	0.00407814	0.0177746
ENSMUSG00000035095.12	Fam167a	21.1754	4.35291	1.2489	3.48538	0.000491433	0.00298065
ENSMUSG00000085008.2	Dbhos	9.54124	4.34318	1.58158	2.74611	0.00603074	0.0245542
ENSMUSG00000029784.14	Ssmem1	3.41027	4.34157	1.68198	2.58122	0.00984514	0.0366858
ENSMUSG00000107768.2	Gm36582	5.93755	4.11023	1.46518	2.80526	0.00502758	0.0211287
ENSMUSG00000004939.8	Nmrk2	2095.75	4.00301	0.522892	7.65552	1.92526e-14	1.1167e-12
ENSMUSG00000050071.9	Bex1	719.777	3.95186	0.21325	18.5316	1.14851e-76	5.06288e-73
ENSMUSG00000115240.2	Gm5144	25.1586	3.89935	0.948629	4.11051	3.94786e-05	0.000331991
ENSMUSG00000038670.12	Mybpc2	7730.4	3.89793	0.257315	15.1485	7.74986e-52	8.54073e-49
ENSMUSG00000034825.15	Nrip3	17.6755	3.89117	1.18874	3.27336	0.00106278	0.00576394
ENSMUSG00000041617.11	Ccdc74a	8.23714	3.88172	1.28865	3.01224	0.00259331	0.0122005
ENSMUSG00000092130.3	D030025P21Rik	7.21412	3.87871	1.28997	3.00683	0.00263991	0.0123639
ENSMUSG00000050359.8	Sprr1a	38.6862	3.87112	0.829442	4.66714	3.05418e-06	3.45039e-05
ENSMUSG00000111556.2	Gm19299	16.4993	3.81517	0.883525	4.31813	1.57358e-05	0.000149304
ENSMUSG00000085084.8	4930570G19Rik	4.67183	3.79896	1.39054	2.732	0.00629505	0.0254073
ENSMUSG00000049420.10	Tmem200a	11.4683	3.77855	1.50547	2.50988	0.0120772	0.0433966
ENSMUSG00000085271.8	E130006D01Rik	26.6686	3.7431	0.653935	5.72396	1.04071e-08	2.1025e-07
ENSMUSG00000109341.2	Gm30873	278.334	3.73915	0.264969	14.1117	3.21891e-45	2.95617e-42
ENSMUSG00000061723.19	Tnnt3	514.032	3.66559	0.562301	6.51891	7.08192e-11	2.26221e-09
ENSMUSG00000079428.9	Tceal7	108.164	3.62326	0.448064	8.0865	6.1406e-16	4.5115e-14
ENSMUSG00000102191.2	Gm36569	43.0356	3.60504	0.905492	3.9813	6.85387e-05	0.000535316
ENSMUSG00000054034.11	Tceal5	31.4298	3.58305	0.740414	4.83926	1.30326e-06	1.62381e-05
ENSMUSG00000092490.8	Gm20482	16.6449	3.58261	0.963232	3.71936	0.000199729	0.00136123
ENSMUSG00000025665.17	Rps6ka6	20.6569	3.56568	1.1222	3.1774	0.00148601	0.00764546
ENSMUSG00000113188.2	Gm35638	5.92165	3.55927	1.0848	3.28103	0.00103428	0.00563575
ENSMUSG00000109645.2	Gm45246	5.86973	3.55445	1.28399	2.76829	0.00563511	0.0232156
ENSMUSG00000113178.2	Mylf-ps	6952.44	3.54423	1.13419	3.1249	0.00177865	0.00886751
ENSMUSG00000073975.4	Or51r1	12.1808	3.53055	1.43795	2.45527	0.014078	0.0491749
ENSMUSG00000019997.12	Ccn2	8324.82	3.49241	0.359222	9.72213	2.42654e-22	3.9913e-20
ENSMUSG00000022362.14	Gm29394	8.26274	3.4859	1.42105	2.45304	0.0141656	0.0494416
ENSMUSG00000027560.5	Dok5	62.2109	3.48381	0.453047	7.68973	1.47447e-14	8.76098e-13
ENSMUSG00000047819.4	Tigd4	7.97301	3.4791	1.05983	3.28271	0.00102816	0.00560792
ENSMUSG00000059049.15	Frem1	46.0741	3.47324	0.770909	4.50538	6.62536e-06	6.88818e-05
ENSMUSG00000112835.2	Gm36173	19.6664	3.45903	0.79164	4.36945	1.24559e-05	0.000121478
ENSMUSG00000110071.2	Gm45512	9.14085	3.44908	1.33697	2.57977	0.00988671	0.0368283
ENSMUSG00000078640.10	Gm11627	422.461	3.41119	0.271637	12.5579	3.59642e-36	2.03253e-33
ENSMUSG00000102970.2	Gm37349	20.1604	3.36784	1.00269	3.35882	0.00078277	0.00446276
ENSMUSG00000038600.13	Atp6v0a4	40.3179	3.33106	0.665128	5.00815	5.49558e-07	7.47242e-06
ENSMUSG00000037254.19	Itih2	47.4296	3.26212	0.82619	3.94839	7.86784e-05	0.000605077
ENSMUSG00000014602.16	Kif1a	107.749	3.25296	0.611196	5.32229	1.02471e-07	1.673e-06
ENSMUSG00000033730.5	Egr3	387.502	3.24451	0.515384	6.29533	3.06754e-10	8.52605e-09
ENSMUSG00000074874.11	Ctla2b	10.6793	3.2418	1.16678	2.77843	0.00546223	0.0226558
ENSMUSG00000050288.7	Fzd2	926.301	3.22927	0.16372	19.7243	1.33326e-86	9.79543e-83
ENSMUSG00000040152.9	Thbs1	1012.51	3.21895	0.269461	11.9459	6.82091e-33	3.0068e-30
ENSMUSG00000110489.2	Gm31659	3546.89	3.21498	0.297285	10.8145	2.93911e-27	7.44607e-25
ENSMUSG00000030592.19	Ryr1	359.616	3.17584	0.360563	8.808	1.274e-18	1.30606e-16
ENSMUSG00000037868.16	Egr2	148.52	3.17459	0.527936	6.0132	1.81891e-09	4.3959e-08
ENSMUSG00000058019.14	Ces5a	22.7855	3.12312	0.844281	3.69914	0.000216328	0.0014635
ENSMUSG00000029755.11	Dlx5	16.6346	3.12123	1.01884	3.06351	0.00218753	0.0105574
ENSMUSG00000039476.14	Prrx2	43.5474	3.1097	1.2625	2.46312	0.0137733	0.0483866
ENSMUSG00000111551.2	Gm48128	7.77096	3.10902	0.949554	3.27419	0.00105964	0.00574977
ENSMUSG00000061816.16	Myl1	28378.2	3.10381	0.191831	16.1799	6.99229e-59	1.02745e-55
ENSMUSG00000118202.2	C030017B01Rik	43.0928	3.07576	0.684631	4.49259	7.03629e-06	7.28107e-05
ENSMUSG00000056596.9	Trnp1	423.523	3.02611	0.306649	9.86833	5.71061e-23	9.68212e-21
ENSMUSG00000046694.7	Tent5b	110.989	3.0117	0.801795	3.7562	0.000172512	0.00119848
ENSMUSG00000089812.3	Gm15867	42.2115	2.97309	0.586772	5.06686	4.04435e-07	5.71053e-06
ENSMUSG00000034353.15	Ramp1	2107.41	2.97249	0.13701	21.6954	2.26673e-104	4.99609e-100
ENSMUSG00000097166.2	9330179D12Rik	73.9182	2.96826	0.430888	6.8887	5.63034e-12	2.13963e-10
ENSMUSG00000042254.15	Cilp	1016.51	2.95124	0.44124	6.68851	2.25449e-11	7.81307e-10
ENSMUSG00000086129.2	Gm13558	21.0535	2.90956	0.787516	3.69461	0.000220226	0.00148366
ENSMUSG00000112376.2	Gm40649	66.4982	2.90806	0.482134	6.03164	1.62304e-09	3.96161e-08
ENSMUSG00000017724.15	Etv4	124.608	2.89217	0.422832	6.83999	7.91985e-12	2.96369e-10
ENSMUSG00000007888.16	Crlf1	281.843	2.88991	0.40596	7.11871	1.08945e-12	4.74555e-11
ENSMUSG00000026628.14	Atf3	2387.51	2.86219	0.570683	5.01537	5.29326e-07	7.22407e-06
ENSMUSG00000020218.12	Wif1	346.493	2.85901	0.483293	5.91569	3.30495e-09	7.54865e-08
ENSMUSG00000017390.16	Aldoc	12.1353	2.85294	1.00091	2.85036	0.004367	0.0188252
ENSMUSG00000053025.14	Sv2b	46.7051	2.84974	0.61862	4.60661	4.09287e-06	4.45927e-05
ENSMUSG00000034755.19	Pcdh11x	8.74762	2.83979	1.15842	2.45143	0.014229	0.0495753
ENSMUSG00000074235.5	Gm10649	15.3098	2.82222	0.997035	2.83062	0.00464581	0.0197777
ENSMUSG00000026937.13	Lcn5	16.0587	2.81397	1.00695	2.79455	0.00519726	0.021745
ENSMUSG00000020295.2	Hbq1a	16.4001	2.78708	0.89369	3.11862	0.00181698	0.00903002
ENSMUSG00000030134.12	Rasgef1a	201.364	2.767	0.414018	6.6833	2.33628e-11	8.07115e-10
ENSMUSG00000082226.5	Gm715	11.5579	2.7492	0.859636	3.1981	0.00138335	0.00719452
ENSMUSG00000036449.7	Lcn8	21.2356	2.74526	1.08888	2.52117	0.0116964	0.0422553
ENSMUSG00000116641.2	Gm41505	202.43	2.73674	0.242975	11.2635	1.98809e-29	6.17177e-27
ENSMUSG00000068587.11	Mgam	108.259	2.72424	0.481335	5.65976	1.51587e-08	2.95937e-07
ENSMUSG00000020651.9	Slc26a4	31.447	2.70651	1.0233	2.64488	0.00817195	0.0314671
ENSMUSG00000046442.5	Ppm1e	896.899	2.70478	0.178371	15.1638	6.14072e-52	7.12356e-49
ENSMUSG00000043857.17	Mgat5b	81.5338	2.70371	0.701899	3.85199	0.000117161	0.000855645
ENSMUSG00000048521.9	Cxcr6	36.828	2.69394	0.891964	3.02024	0.00252577	0.0119516
ENSMUSG00000030000.11	Add2	27.3364	2.69167	0.934991	2.87882	0.0039917	0.0174843
ENSMUSG00000081669.2	Npm3-ps1	61.4623	2.69009	0.366184	7.34627	2.03812e-13	9.93853e-12
ENSMUSG00000024990.14	Rbp4	52.6235	2.66406	0.527231	5.05293	4.35084e-07	6.06942e-06
ENSMUSG00000036832.6	Lpar3	36.3331	2.63951	0.601532	4.38797	1.14413e-05	0.00011258
ENSMUSG00000027254.14	Map1a	1238.96	2.60764	0.231496	11.2643	1.96918e-29	6.17177e-27
ENSMUSG00000041889.8	Shisa4	1187.51	2.5597	0.451638	5.66759	1.44816e-08	2.83976e-07
ENSMUSG00000107619.2	Gm32479	21.7206	2.55312	0.92742	2.75292	0.00590657	0.0241534
ENSMUSG00000086932.2	Gm22000	82.6405	2.53999	0.491423	5.16865	2.35785e-07	3.52096e-06
ENSMUSG00000028125.15	Abca4	911.953	2.53793	0.41389	6.1319	8.68347e-10	2.21007e-08
ENSMUSG00000005667.9	Mthfd2	517.432	2.50795	0.27263	9.1991	3.60973e-20	4.52057e-18
ENSMUSG00000086363.8	A330102I10Rik	303.558	2.50175	0.38119	6.563	5.2737e-11	1.70687e-09
ENSMUSG00000085162.8	Gm12295	1494.87	2.50122	0.322344	7.75947	8.52837e-15	5.26537e-13
ENSMUSG00000030283.8	St8sia1	40.2571	2.49524	0.699697	3.56618	0.000362223	0.0022885
ENSMUSG00000117545.2	Gm30794	102.19	2.47819	0.471869	5.25185	1.50575e-07	2.36721e-06
ENSMUSG00000083679.2	Gm12892	374.505	2.45904	0.627735	3.91732	8.95404e-05	0.000677966
ENSMUSG00000031994.14	Adamts8	146.965	2.45231	0.523093	4.6881	2.75757e-06	3.15902e-05
ENSMUSG00000043165.8	Lor	26.6922	2.44581	0.794175	3.07968	0.00207221	0.0100847
ENSMUSG00000111767.2	4930546K05Rik	15.2675	2.44274	0.933508	2.61673	0.00887767	0.033667
ENSMUSG00000031849.10	Comp	481.288	2.42581	0.501614	4.83601	1.32472e-06	1.64589e-05
ENSMUSG00000085338.2	2410004I01Rik	46.7012	2.42475	0.903463	2.68384	0.00727819	0.0285737
ENSMUSG00000087142.8	Gm12454	170.667	2.42379	0.341699	7.09335	1.30903e-12	5.63523e-11
ENSMUSG00000051401.8	Kctd16	88.1981	2.40549	0.64536	3.72736	0.000193497	0.00132244
ENSMUSG00000042895.7	Abra	7780.12	2.39667	0.252004	9.51047	1.89806e-21	2.77054e-19
ENSMUSG00000035699.9	Slc51a	223.932	2.39155	0.267232	8.94935	3.57591e-19	3.96064e-17
ENSMUSG00000024803.10	Ankrd1	217903	2.36496	0.248451	9.51881	1.7518e-21	2.59137e-19
ENSMUSG00000002020.16	Ltbp2	500.168	2.36308	0.540201	4.37445	1.21737e-05	0.000119049
ENSMUSG00000112196.2	Gm8274	5.77534	2.35044	0.939843	2.50089	0.0123883	0.0443048
ENSMUSG00000097697.3	4833412C05Rik	19.0407	2.3477	0.696163	3.37234	0.000745337	0.00427812
ENSMUSG00000099622.2	Gm29188	48.9862	2.33505	0.490079	4.76465	1.89185e-06	2.26867e-05
ENSMUSG00000003227.5	Edar	30.8765	2.33235	0.842364	2.76882	0.00562601	0.0231868
ENSMUSG00000049670.10	Morn4	123.152	2.32936	0.376645	6.18448	6.23071e-10	1.60998e-08
ENSMUSG00000048776.9	Pthlh	48.3168	2.31671	0.610841	3.79266	0.000149039	0.00105321
ENSMUSG00000023905.16	Tnfrsf12a	2903.78	2.30615	0.21204	10.876	1.50026e-27	3.98399e-25
ENSMUSG00000029123.9	Stk32b	52.7527	2.30155	0.630133	3.65249	0.000259712	0.00171181
ENSMUSG00000086235.2	Gm16284	23.4922	2.28077	0.839627	2.7164	0.00659953	0.0264274
ENSMUSG00000031376.16	Atp2b3	53.9371	2.27939	0.442612	5.14985	2.60698e-07	3.85398e-06
ENSMUSG00000021730.9	Hcn1	234.997	2.27874	0.84707	2.69014	0.00714211	0.0281257
ENSMUSG00000093989.2	Rnasek	30.707	2.27715	0.815133	2.79359	0.00521268	0.021793
ENSMUSG00000046110.16	Serinc4	16.837	2.26866	0.775762	2.92442	0.00345095	0.0154913
ENSMUSG00000054003.14	Tdrd9	33.6116	2.26438	0.847276	2.67254	0.00752787	0.0294344
ENSMUSG00000030772.7	Dkk3	303.613	2.26166	0.398365	5.67737	1.36783e-08	2.69664e-07
ENSMUSG00000036040.15	Adamtsl2	2291.46	2.25831	0.477863	4.72586	2.29145e-06	2.69364e-05
ENSMUSG00000017204.5	Gsdma	20.8876	2.22295	0.602805	3.68768	0.000226311	0.00151753
ENSMUSG00000039376.14	Synpo2l	18373.3	2.21733	0.252597	8.77814	1.66205e-18	1.67275e-16
ENSMUSG00000085360.2	Arhgap27os2	37.2579	2.21119	0.571248	3.8708	0.000108479	0.00080037
ENSMUSG00000092178.3	Gm45351	51.6636	2.20483	0.597302	3.69131	0.000223098	0.00149918
ENSMUSG00000026204.16	Ptprn	1386.19	2.1979	0.146713	14.981	9.77585e-51	1.02605e-47
ENSMUSG00000007033.5	Hspa1l	728.053	2.1953	0.179209	12.25	1.68097e-34	8.23338e-32
ENSMUSG00000047420.9	Fam180a	65.4858	2.18975	0.6463	3.38813	0.0007037	0.00406874
ENSMUSG00000114241.2	Gm30108	133.095	2.18947	0.299898	7.30071	2.86254e-13	1.36565e-11
ENSMUSG00000021702.8	Thbs4	544.368	2.17591	0.325079	6.69349	2.1791e-11	7.59715e-10
ENSMUSG00000022887.10	Masp1	1007.55	2.17406	0.138854	15.6571	2.9703e-55	3.85108e-52
ENSMUSG00000037996.18	Slc24a2	106.256	2.17213	0.474169	4.58092	4.62931e-06	4.96519e-05
ENSMUSG00000027470.10	Mylk2	53.5808	2.17188	0.466519	4.6555	3.23192e-06	3.63257e-05
ENSMUSG00000034427.18	Myo15b	18.6633	2.16509	0.783841	2.76215	0.00574214	0.0236124
ENSMUSG00000105858.2	2310074N15Rik	22.9581	2.16402	0.733297	2.95108	0.00316662	0.0143849
ENSMUSG00000032487.9	Ptgs2	116.338	2.15793	0.44814	4.81531	1.46971e-06	1.80668e-05
ENSMUSG00000010080.16	Epn3	2922.46	2.15415	0.166147	12.9654	1.92272e-38	1.24643e-35
ENSMUSG00000117042.2	2700054A10Rik	34.1073	2.15056	0.557651	3.85645	0.000115044	0.000842698
ENSMUSG00000039239.15	Tgfb2	935.404	2.12645	0.174557	12.182	3.87812e-34	1.85821e-31
ENSMUSG00000094690.3	1600014C23Rik	40.43	2.12207	0.687453	3.08686	0.00202282	0.00990117
ENSMUSG00000071537.7	Klrg2	23.6072	2.10922	0.793222	2.65906	0.00783599	0.0304019
ENSMUSG00000090125.4	Pou3f1	66.024	2.10229	0.400254	5.25239	1.50136e-07	2.36199e-06
ENSMUSG00000105168.2	Gm30735	1088.51	2.09288	0.228061	9.17684	4.43912e-20	5.49677e-18
ENSMUSG00000026259.15	Ngef	77.0154	2.08787	0.583188	3.58009	0.000343474	0.00218864
ENSMUSG00000024486.7	Hbegf	1930.22	2.07879	0.202682	10.2564	1.10732e-24	2.21877e-22
ENSMUSG00000029061.3	Mmp23	1723.83	2.07302	0.117743	17.6064	2.20157e-69	6.06561e-66
ENSMUSG00000085984.8	1700001G11Rik	26.5121	2.06963	0.636364	3.25228	0.00114483	0.00614094
ENSMUSG00000043415.6	Otud1	1402.29	2.06751	0.228361	9.0537	1.38208e-19	1.62034e-17
ENSMUSG00000067149.7	Jchain	58.5061	2.06528	0.838672	2.46256	0.0137948	0.0484311
ENSMUSG00000046182.9	Gsg1l	2046.55	2.06343	0.128494	16.0586	4.98015e-58	6.86047e-55
ENSMUSG00000103317.2	Gm38359	24.4445	2.05654	0.598825	3.4343	0.000594094	0.00350118
ENSMUSG00000030587.6	2200002D01Rik	446.832	2.05208	0.220942	9.28788	1.57397e-20	2.05277e-18
ENSMUSG00000031748.17	Gnao1	3797.32	2.04801	0.166052	12.3335	5.97792e-35	3.02745e-32
ENSMUSG00000046997.6	Spsb4	865.563	2.04406	0.180685	11.3128	1.13391e-29	3.67538e-27
ENSMUSG00000030124.3	Lag3	214.268	2.03676	0.250574	8.12839	4.35018e-16	3.29493e-14
ENSMUSG00000041423.17	Paqr6	332.011	2.02521	0.233134	8.68691	3.7242e-18	3.66452e-16
ENSMUSG00000080979.4	Gm13675	22.816	2.01752	0.482925	4.17772	2.9445e-05	0.000258417
ENSMUSG00000041324.15	Inhba	566.99	2.00885	0.216752	9.26799	1.89685e-20	2.44494e-18
ENSMUSG00000029019.9	Nppb	41393.5	2.00391	0.298819	6.70611	1.99881e-11	7.01525e-10
ENSMUSG00000031636.8	Pdlim3	2698.43	1.98911	0.134884	14.7468	3.22372e-49	3.22973e-46
ENSMUSG00000022296.11	Baalc	84.0588	1.98812	0.410849	4.83905	1.30464e-06	1.62461e-05
ENSMUSG00000079669.3	Gm17396	167.287	1.98373	0.312016	6.3578	2.04664e-10	5.88904e-09
ENSMUSG00000101445.2	Gm28932	22.4297	1.98365	0.805255	2.46339	0.0137632	0.0483664
ENSMUSG00000034145.15	Tmem63c	24.6322	1.97634	0.766743	2.57758	0.00994943	0.0369746
ENSMUSG00000000183.7	Fgf6	80.7221	1.97543	0.6228	3.17186	0.00151467	0.00776212
ENSMUSG00000021062.16	Rab15	75.412	1.96817	0.553487	3.55595	0.000376609	0.00236896
ENSMUSG00000113346.3	Eprn	215.448	1.96728	0.39074	5.03475	4.78477e-07	6.62028e-06
ENSMUSG00000105444.2	Gm10727	824.164	1.96381	0.488492	4.02015	5.81605e-05	0.00046379
ENSMUSG00000038843.19	Gcnt1	715.024	1.95903	0.472849	4.14304	3.42728e-05	0.000293553
ENSMUSG00000000889.9	Dbh	1036.16	1.95843	0.22853	8.5697	1.03759e-17	9.7733e-16
ENSMUSG00000039005.14	Tlr4	529.335	1.95637	0.19627	9.96776	2.10938e-23	3.84238e-21
ENSMUSG00000056174.9	Col8a2	87.725	1.95447	0.513472	3.80638	0.000141013	0.00100293
ENSMUSG00000026418.17	Tnni1	53.9652	1.95409	0.726886	2.6883	0.00718168	0.0282581
ENSMUSG00000007682.8	Dio2	340.215	1.95404	0.55742	3.5055	0.000455747	0.00279652
ENSMUSG00000025330.7	Padi4	91.7225	1.95274	0.345388	5.65377	1.5697e-08	3.04558e-07
ENSMUSG00000117727.2	Gm3587	213.36	1.94956	0.24827	7.8526	4.07504e-15	2.63396e-13
ENSMUSG00000020866.18	Cacna1g	1488.68	1.94849	0.186348	10.4562	1.3727e-25	2.93745e-23
ENSMUSG00000039115.14	Itga9	2870.29	1.94761	0.707652	2.75222	0.00591928	0.0241919
ENSMUSG00000005124.11	Ccn4	451.491	1.94599	0.267765	7.26755	3.66075e-13	1.71674e-11
ENSMUSG00000043668.14	Tox3	270.432	1.93962	0.353589	5.48551	4.12282e-08	7.40595e-07
ENSMUSG00000028341.10	Nr4a3	382.039	1.93541	0.674227	2.87056	0.00409746	0.0178482
ENSMUSG00000109783.2	Gm45338	219.23	1.93321	0.226699	8.52765	1.49354e-17	1.38316e-15
ENSMUSG00000034171.14	Faah	23.201	1.93115	0.600243	3.21728	0.00129411	0.00682055
ENSMUSG00000001494.7	Sost	51.5324	1.92654	0.539915	3.56823	0.000359407	0.00227308
ENSMUSG00000050010.9	Shisa3	84.9138	1.90448	0.524059	3.63409	0.000278966	0.00182562
ENSMUSG00000009614.17	Sardh	1286.01	1.90424	0.177978	10.6993	1.02573e-26	2.40513e-24
ENSMUSG00000046699.15	Slitrk4	126.822	1.90384	0.360551	5.28036	1.28932e-07	2.06927e-06
ENSMUSG00000024112.17	Cacna1h	716.602	1.90256	0.377182	5.04414	4.55559e-07	6.335e-06
ENSMUSG00000006435.17	Neurl1a	463.532	1.90171	0.209746	9.06673	1.2264e-19	1.45328e-17
ENSMUSG00000079022.11	Col22a1	66.4363	1.89631	0.649657	2.91893	0.00351231	0.015726
ENSMUSG00000037447.17	Arid5a	850.403	1.89571	0.371749	5.09945	3.40649e-07	4.90414e-06
ENSMUSG00000004473.11	Clec11a	157.741	1.89548	0.312783	6.06003	1.361e-09	3.35171e-08
ENSMUSG00000026840.15	Lamc3	115.447	1.89171	0.4959	3.8147	0.000136349	0.000975102
ENSMUSG00000028132.16	Tlcd4	193.381	1.88822	0.238008	7.93345	2.1314e-15	1.44995e-13
ENSMUSG00000078838.4	Gm17382	20.6264	1.88821	0.704629	2.67972	0.00736844	0.0288828
ENSMUSG00000068697.8	Myoz1	62.9016	1.88724	0.51656	3.65348	0.000258706	0.00170587
ENSMUSG00000036298.11	Slc2a13	16.8821	1.86229	0.605365	3.07631	0.00209581	0.0101816
ENSMUSG00000003273.15	Car11	356.634	1.86164	0.268504	6.93338	4.10895e-12	1.6001e-10
ENSMUSG00000085238.2	4930479D17Rik	14.9707	1.85151	0.701843	2.63807	0.00833784	0.0319719
ENSMUSG00000032224.16	Fam81a	1284.65	1.8479	0.240389	7.68715	1.50448e-14	8.91405e-13
ENSMUSG00000030329.12	Pianp	19.8776	1.84283	0.644575	2.85898	0.00425008	0.0184003
ENSMUSG00000032925.17	Itgbl1	1423.38	1.8421	0.352902	5.21986	1.79055e-07	2.74638e-06
ENSMUSG00000086222.2	Gm11665	70.6242	1.83771	0.522394	3.51786	0.000435043	0.00268293
ENSMUSG00000118369.2	Gm30541	53.7316	1.83347	0.48159	3.80712	0.000140595	0.00100027
ENSMUSG00000041556.9	Fbxo2	17.8387	1.83316	0.670523	2.73392	0.00625852	0.0252784
ENSMUSG00000116307.2	Gm49490	1025.59	1.82532	0.724187	2.52051	0.0117185	0.0423076
ENSMUSG00000113294.2	Gm49326	18.7259	1.82132	0.722017	2.52254	0.0116511	0.0421262
ENSMUSG00000028396.6	2310002L09Rik	3427.22	1.81909	0.169656	10.7222	8.00714e-27	1.89769e-24
ENSMUSG00000048003.13	Catsper4	23.5312	1.80882	0.638811	2.83155	0.00463229	0.019741
ENSMUSG00000027313.4	Chac1	86.4429	1.80271	0.390537	4.61599	3.91235e-06	4.28802e-05
ENSMUSG00000097910.3	Hdnr	460.715	1.79047	0.287929	6.21843	5.02146e-10	1.33347e-08
ENSMUSG00000111744.2	Gm7780	41.2759	1.78386	0.726173	2.45652	0.0140289	0.0490345
ENSMUSG00000030208.16	Emp1	3993.32	1.77485	0.187626	9.45948	3.0949e-21	4.40095e-19
ENSMUSG00000031574.9	Star	215.088	1.77137	0.376059	4.71036	2.47284e-06	2.88228e-05
ENSMUSG00000082045.5	Gm11585	38.6876	1.77028	0.570359	3.10379	0.00191057	0.00943555
ENSMUSG00000027868.12	Tbx15	67.9054	1.76156	0.369085	4.77279	1.81691e-06	2.19192e-05
ENSMUSG00000026051.9	Ecrg4	43.6079	1.76054	0.526918	3.34119	0.000834189	0.00469879
ENSMUSG00000026839.18	Upp2	807.699	1.75792	0.163021	10.7834	4.12174e-27	1.02076e-24
ENSMUSG00000042436.13	Mfap4	1619.62	1.75275	0.310071	5.65275	1.57902e-08	3.06096e-07
ENSMUSG00000029189.11	Sel1l3	74.6741	1.75259	0.421318	4.15978	3.18553e-05	0.000276209
ENSMUSG00000022995.17	Enah	14037.1	1.75229	0.133898	13.0867	3.92314e-39	2.6203e-36
ENSMUSG00000027750.17	Postn	3271.64	1.75134	0.332865	5.26142	1.42946e-07	2.26667e-06
ENSMUSG00000022951.17	Rcan1	9936.25	1.74702	0.186878	9.34845	8.89401e-21	1.19532e-18
ENSMUSG00000024511.16	Rab27b	96.2778	1.74	0.332505	5.233	1.66783e-07	2.59242e-06
ENSMUSG00000001131.12	Timp1	475.194	1.73991	0.414647	4.19613	2.71513e-05	0.000241016
ENSMUSG00000001493.10	Meox1	3433.85	1.72399	0.290536	5.93382	2.95969e-09	6.82368e-08
ENSMUSG00000057719.12	Sh3rf2	1474.03	1.72314	0.130354	13.2189	6.8265e-40	5.18838e-37
ENSMUSG00000034161.9	Scx	960.449	1.70839	0.179808	9.50119	2.07511e-21	2.98938e-19
ENSMUSG00000087008.5	Gm5530	42.2551	1.70654	0.479158	3.56155	0.000368677	0.00232238
ENSMUSG00000087579.8	Hectd2os	1035.45	1.70587	0.141357	12.0678	1.5621e-33	7.3256e-31
ENSMUSG00000029228.16	Lnx1	1169.99	1.70357	0.131527	12.9522	2.28234e-38	1.43729e-35
ENSMUSG00000004038.10	Gstm3	27.2532	1.6992	0.537643	3.16047	0.00157516	0.00802362
ENSMUSG00000044976.18	Wdr72	35.649	1.69551	0.627337	2.70272	0.00687748	0.0272785
ENSMUSG00000037185.10	Krt80	166.256	1.69209	0.227158	7.44895	9.40853e-14	4.81145e-12
ENSMUSG00000028989.4	Angptl7	140.421	1.68903	0.336838	5.01437	5.32067e-07	7.25698e-06
ENSMUSG00000049907.9	Rasl11b	2186.97	1.68713	0.202924	8.31406	9.24821e-17	7.83999e-15
ENSMUSG00000038508.8	Gdf15	91.3732	1.68603	0.355176	4.74703	2.06429e-06	2.45409e-05
ENSMUSG00000039824.5	Myl6b	355.021	1.67907	0.200311	8.38231	5.1898e-17	4.52128e-15
ENSMUSG00000106239.2	Gm9260	38.5704	1.67884	0.642211	2.61416	0.00894467	0.0338978
ENSMUSG00000107355.2	AI839979	229.26	1.6783	0.199388	8.41724	3.85449e-17	3.38474e-15
ENSMUSG00000086353.2	Gm13481	125.736	1.66686	0.327545	5.08896	3.60036e-07	5.13629e-06
ENSMUSG00000028755.4	Cda	183.64	1.6588	0.365253	4.54151	5.58535e-06	5.90157e-05
ENSMUSG00000020256.15	Aldh1l2	211.148	1.65864	0.352972	4.69906	2.61365e-06	3.03197e-05
ENSMUSG00000076609.3	Igkc	213.011	1.65766	0.569237	2.91207	0.00359042	0.0160325
ENSMUSG00000041559.8	Fmod	270.059	1.65651	0.338436	4.8946	9.85035e-07	1.26081e-05
ENSMUSG00000019796.13	Lrp11	101.481	1.65364	0.371719	4.44863	8.64209e-06	8.79817e-05
ENSMUSG00000020098.8	Pcbd1	159.245	1.64769	0.297431	5.53974	3.02923e-08	5.57323e-07
ENSMUSG00000022103.11	Gfra2	108.082	1.64705	0.320506	5.13891	2.76339e-07	4.0567e-06
ENSMUSG00000032332.18	Col12a1	50.2786	1.64291	0.533073	3.08196	0.00205645	0.0100349
ENSMUSG00000026471.15	Mr1	670.874	1.64137	0.183855	8.92754	4.35591e-19	4.72949e-17
ENSMUSG00000032105.6	Pdzd3	635.846	1.63452	0.216088	7.56412	3.90489e-14	2.11468e-12
ENSMUSG00000103726.2	Gm30074	57.3348	1.62493	0.386946	4.19938	2.67644e-05	0.00023806
ENSMUSG00000109770.2	Gm30085	119.169	1.62093	0.34849	4.65131	3.29829e-06	3.69023e-05
ENSMUSG00000056671.8	Prelid2	1084.68	1.61991	0.163445	9.91101	3.7286e-23	6.5123e-21
ENSMUSG00000021453.3	Gadd45g	1236.38	1.61921	0.313803	5.15995	2.47015e-07	3.67869e-06
ENSMUSG00000087129.2	Gm16316	237.312	1.61132	0.384845	4.18692	2.82761e-05	0.000249893
ENSMUSG00000105703.3	Gm43305	1654.71	1.60869	0.540711	2.97514	0.00292852	0.0134868
ENSMUSG00000060716.8	Plekhh1	259.42	1.60844	0.279454	5.75565	8.63094e-09	1.7802e-07
ENSMUSG00000028194.16	Ddah1	356.039	1.60773	0.209704	7.66665	1.76544e-14	1.03215e-12
ENSMUSG00000110453.2	Gm32352	164.761	1.60669	0.291381	5.51404	3.50691e-08	6.3828e-07
ENSMUSG00000025272.17	Tro	92.7552	1.59964	0.485911	3.29205	0.000994599	0.00544915
ENSMUSG00000068196.6	Col8a1	2912.99	1.59185	0.333054	4.77955	1.75685e-06	2.12296e-05
ENSMUSG00000046727.14	Cystm1	4341.26	1.59149	0.121366	13.1132	2.76694e-39	1.90581e-36
ENSMUSG00000008999.8	Bmp7	124.57	1.59119	0.365877	4.34898	1.36772e-05	0.000132277
ENSMUSG00000111877.2	Gm6477	30.8671	1.5861	0.568214	2.79138	0.0052484	0.0218966
ENSMUSG00000022096.15	Hr	1116.04	1.58603	0.173389	9.14726	5.83984e-20	7.19084e-18
ENSMUSG00000008028.16	1700008O03Rik	54.4219	1.58057	0.573779	2.75467	0.00587514	0.0240472
ENSMUSG00000025127.16	Gcgr	58.9284	1.58009	0.458105	3.44917	0.000562304	0.00333793
ENSMUSG00000039639.8	Kcne1	454.821	1.57728	0.498215	3.16587	0.00154621	0.00789988
ENSMUSG00000082070.2	Gm1866	166.802	1.57003	0.37178	4.22302	2.41051e-05	0.000217035
ENSMUSG00000090602.4	Gm5611	118.179	1.55917	0.55582	2.80517	0.00502902	0.0211294
ENSMUSG00000054863.10	Tafa5	409.099	1.55896	0.172085	9.05923	1.31375e-19	1.54847e-17
ENSMUSG00000060224.5	Pyroxd2	759.324	1.5574	0.209209	7.44424	9.75015e-14	4.96838e-12
ENSMUSG00000022449.15	Adamts20	28.86	1.54924	0.542049	2.85812	0.00426162	0.0184358
ENSMUSG00000000567.6	Sox9	1321.56	1.54719	0.238801	6.47902	9.23218e-11	2.84538e-09
ENSMUSG00000054418.7	2900041M22Rik	87.5754	1.54457	0.396458	3.89591	9.78304e-05	0.00073293
ENSMUSG00000097073.8	9430037G07Rik	87.2981	1.54143	0.474214	3.25049	0.00115207	0.0061738
ENSMUSG00000096956.3	Snhg18	1208.52	1.53967	0.172391	8.93128	4.21095e-19	4.64068e-17
ENSMUSG00000037493.7	Cib2	168.389	1.53385	0.223789	6.85398	7.18249e-12	2.70152e-10
ENSMUSG00000057880.13	Abat	762.61	1.53218	0.23105	6.63138	3.3257e-11	1.1157e-09
ENSMUSG00000048603.9	Gm9828	31.5245	1.53181	0.538743	2.8433	0.00446489	0.0191498
ENSMUSG00000117662.2	Gm4013	20.7339	1.52465	0.501891	3.0378	0.00238313	0.011362
ENSMUSG00000037126.17	Psd	33.1115	1.52329	0.504003	3.02238	0.00250796	0.0118775
ENSMUSG00000024598.10	Fbn2	183.861	1.52013	0.361672	4.20307	2.63316e-05	0.000234685
ENSMUSG00000086947.2	4930522O17Rik	75.4002	1.51786	0.423158	3.58698	0.000334529	0.00214156
ENSMUSG00000040010.11	Slc7a5	133.322	1.50775	0.399095	3.77793	0.000158139	0.00111005
ENSMUSG00000026479.14	Lamc2	861.097	1.50434	0.206796	7.27453	3.47628e-13	1.6407e-11
ENSMUSG00000044770.15	Scml4	221.675	1.50177	0.392527	3.82591	0.000130289	0.000937241
ENSMUSG00000021567.16	Nkd2	456.762	1.50136	0.43527	3.44926	0.000562123	0.00333793
ENSMUSG00000046589.8	Lrrc8e	198.475	1.49206	0.294777	5.06167	4.15609e-07	5.84958e-06
ENSMUSG00000020325.11	Fstl3	422.286	1.49199	0.181648	8.2136	2.14651e-16	1.69574e-14
ENSMUSG00000063767.5	S100a7a	106.172	1.49015	0.59376	2.50968	0.012084	0.0434016
ENSMUSG00000023963.11	Cyp39a1	574.517	1.48534	0.140442	10.5762	3.84253e-26	8.46931e-24
ENSMUSG00000023031.9	Cela1	81.7445	1.48077	0.517643	2.8606	0.00422841	0.0183137
ENSMUSG00000037139.16	Myom3	496.757	1.47893	0.20284	7.29113	3.07361e-13	1.45689e-11
ENSMUSG00000071573.15	Rnls	179.358	1.46828	0.241937	6.06886	1.28818e-09	3.1938e-08
ENSMUSG00000079243.6	Xirp1	7933.38	1.4627	0.197847	7.3931	1.43449e-13	7.13715e-12
ENSMUSG00000104168.2	Gm38250	50.8928	1.45491	0.428778	3.39316	0.000690905	0.00399901
ENSMUSG00000021614.17	Vcan	682.283	1.45332	0.220323	6.5963	4.21538e-11	1.38612e-09
ENSMUSG00000027955.17	Gask1b	2328.32	1.45288	0.198626	7.31466	2.58041e-13	1.23641e-11
ENSMUSG00000117361.2	Gm30984	34.8348	1.45262	0.471724	3.07939	0.00207427	0.0100903
ENSMUSG00000085653.8	Gm15179	54.0572	1.45227	0.359753	4.03686	5.4171e-05	0.000436432
ENSMUSG00000028019.10	Pdgfc	239.477	1.44864	0.22558	6.42183	1.34647e-10	4.03777e-09
ENSMUSG00000074802.12	Gas2l3	152.054	1.44841	0.260888	5.55185	2.82665e-08	5.23988e-07
ENSMUSG00000038173.16	Enpp6	217.373	1.44806	0.265233	5.45957	4.77277e-08	8.44275e-07
ENSMUSG00000039470.16	Zdhhc2	427.883	1.4455	0.242862	5.95194	2.6498e-09	6.18034e-08
ENSMUSG00000073802.6	Cdkn2b	76.5976	1.4423	0.390648	3.69208	0.00022243	0.0014956
ENSMUSG00000037145.15	Lypd8l	157.211	1.4411	0.536838	2.68442	0.00726568	0.0285358
ENSMUSG00000084850.2	Gm12092	290.367	1.43871	0.222063	6.47884	9.2432e-11	2.84538e-09
ENSMUSG00000043618.10	Eif5al3-ps	30.6451	1.43752	0.539079	2.66661	0.00766202	0.0298478
ENSMUSG00000045211.6	Nudt18	3539.96	1.43577	0.134754	10.6547	1.65742e-26	3.80532e-24
ENSMUSG00000028364.16	Tnc	91.803	1.43567	0.49357	2.90876	0.0036287	0.0161707
ENSMUSG00000094843.3	Ppp1r2-ps1	55.4572	1.43215	0.447441	3.20075	0.00137068	0.00713706
ENSMUSG00000003228.10	Grk5	3102.91	1.43077	0.124199	11.5199	1.04721e-30	3.70952e-28
ENSMUSG00000030116.15	Mfap5	2715.8	1.43009	0.291389	4.90785	9.20796e-07	1.18755e-05
ENSMUSG00000117098.2	Gm49909	1449.01	1.42959	0.167554	8.53211	1.43701e-17	1.33642e-15
ENSMUSG00000046731.6	Kctd11	354.568	1.42942	0.249282	5.73413	9.80146e-09	1.99662e-07
ENSMUSG00000089809.10	Rasgef1b	326.956	1.42722	0.228884	6.23554	4.50229e-10	1.20724e-08
ENSMUSG00000031934.15	Panx1	255.28	1.42404	0.349011	4.08022	4.49936e-05	0.000371147
ENSMUSG00000038168.6	P3h2	472.508	1.42297	0.242269	5.87349	4.26722e-09	9.54475e-08
ENSMUSG00000061086.13	Myl4	1022.19	1.41954	0.421677	3.3664	0.000761551	0.00436088
ENSMUSG00000022351.15	Sqle	103.125	1.41453	0.459923	3.07559	0.00210085	0.0101993
ENSMUSG00000062329.5	Cytl1	704.401	1.41419	0.402219	3.51596	0.000438169	0.00269888
ENSMUSG00000030170.15	Wnt5b	424.11	1.41394	0.153597	9.20549	3.40113e-20	4.28367e-18
ENSMUSG00000020493.9	Prr11	27.1486	1.41242	0.573517	2.46274	0.013788	0.048415
ENSMUSG00000003541.7	Ier3	1828.79	1.40534	0.133583	10.5204	6.96006e-26	1.50399e-23
ENSMUSG00000041736.8	Tspo	6194.51	1.40154	0.0805482	17.4	8.25595e-68	1.81969e-64
ENSMUSG00000038539.16	Atf5	13020.7	1.39898	0.152137	9.19556	3.7305e-20	4.64542e-18
ENSMUSG00000020335.14	Zfp354b	83.1185	1.39503	0.402612	3.46494	0.000530351	0.0031768
ENSMUSG00000074971.5	Fibin	618.165	1.39386	0.24868	5.60501	2.08237e-08	3.94309e-07
ENSMUSG00000040867.14	Begain	51.1433	1.37996	0.466546	2.95781	0.00309828	0.0141265
ENSMUSG00000040706.5	Agmat	60.385	1.3773	0.470833	2.92524	0.00344187	0.0154537
ENSMUSG00000022871.14	Fetub	95.0135	1.37522	0.429221	3.204	0.00135532	0.00707544
ENSMUSG00000057802.9	Gm10030	72.7212	1.3683	0.445093	3.07419	0.00211076	0.0102429
ENSMUSG00000031595.10	Pdgfrl	192.7	1.36783	0.267083	5.12138	3.03311e-07	4.41273e-06
ENSMUSG00000085776.9	5430402O13Rik	62.593	1.36513	0.430809	3.16876	0.00153091	0.00782712
ENSMUSG00000047844.4	Bex4	54.7165	1.36439	0.398514	3.4237	0.00061775	0.00361835
ENSMUSG00000023067.15	Cdkn1a	2802.27	1.3588	0.315549	4.30616	1.66112e-05	0.000155998
ENSMUSG00000084230.2	Gm14388	76.9278	1.35618	0.485544	2.79312	0.00522023	0.0218163
ENSMUSG00000096221.4	1500002C15Rik	27.9719	1.34812	0.475961	2.83243	0.00461961	0.0197022
ENSMUSG00000030218.3	Mgp	28778.7	1.34685	0.171565	7.85038	4.14788e-15	2.6654e-13
ENSMUSG00000111371.2	Gm47162	62.6421	1.34355	0.438107	3.06672	0.00216423	0.0104586
ENSMUSG00000101493.2	2810405F17Rik	52.4671	1.34163	0.421443	3.18341	0.0014555	0.007506
ENSMUSG00000046687.7	Gm5424	103.731	1.34008	0.403329	3.32256	0.000891961	0.00498093
ENSMUSG00000000753.16	Serpinf1	1842.66	1.33023	0.174766	7.61147	2.70996e-14	1.51216e-12
ENSMUSG00000021678.10	F2rl1	36.6072	1.32968	0.441033	3.01493	0.0025704	0.012116
ENSMUSG00000032338.10	Hcn4	462.431	1.32708	0.421266	3.15023	0.00163144	0.00825308
ENSMUSG00000057967.13	Fgf18	184.33	1.32652	0.299044	4.43586	9.17035e-06	9.26748e-05
ENSMUSG00000087381.9	Gm16008	102.151	1.32458	0.315454	4.19896	2.68139e-05	0.000238405
ENSMUSG00000002058.14	Unc119	786.838	1.32416	0.149388	8.86393	7.72389e-19	8.18153e-17
ENSMUSG00000023169.16	Slc38a1	432.611	1.32297	0.261784	5.05366	4.33412e-07	6.05377e-06
ENSMUSG00000108381.2	Gm9299	326.482	1.32234	0.223528	5.91579	3.30296e-09	7.54865e-08
ENSMUSG00000031736.12	Crnde	1123.8	1.31851	0.103837	12.6979	6.07404e-37	3.61832e-34
ENSMUSG00000029769.18	Ccdc136	551.505	1.31804	0.171331	7.69293	1.43809e-14	8.58993e-13
ENSMUSG00000046034.9	Otulin	3813.27	1.31792	0.134834	9.77437	1.45054e-22	2.42207e-20
ENSMUSG00000029718.15	Pcolce	5429.49	1.31383	0.110007	11.9432	7.04463e-33	3.04452e-30
ENSMUSG00000068893.6	Sprr2a2	62.3461	1.31375	0.392969	3.34314	0.000828346	0.00467065
ENSMUSG00000040616.4	Tmem51	587.259	1.31073	0.182073	7.19889	6.07033e-13	2.73053e-11
ENSMUSG00000081952.2	Gm12178	50.5725	1.30841	0.404225	3.23684	0.00120861	0.00642989
ENSMUSG00000084098.2	Gm13422	62.2482	1.29997	0.407771	3.18799	0.00143268	0.00740738
ENSMUSG00000028841.15	Cnksr1	621.59	1.29969	0.256835	5.06039	4.18395e-07	5.88128e-06
ENSMUSG00000019853.7	Hebp2	180.578	1.29828	0.31043	4.1822	2.88698e-05	0.000254292
ENSMUSG00000037370.14	Enpp1	581.707	1.29815	0.225571	5.75495	8.66698e-09	1.78532e-07
ENSMUSG00000039887.12	Alg14	788.546	1.29739	0.18682	6.94459	3.7956e-12	1.48859e-10
ENSMUSG00000036446.6	Lum	4130.69	1.29478	0.13043	9.92704	3.17528e-23	5.64406e-21
ENSMUSG00000056708.6	Ier5	2014.81	1.29456	0.120636	10.7312	7.26518e-27	1.74056e-24
ENSMUSG00000042406.9	Atf4	7640.11	1.29009	0.112305	11.4875	1.52542e-30	5.2534e-28
ENSMUSG00000030717.10	Nupr1	995.998	1.28935	0.183794	7.01517	2.29662e-12	9.47935e-11
ENSMUSG00000024593.16	Megf10	61.6089	1.28872	0.463461	2.78065	0.00542506	0.0225174
ENSMUSG00000040666.20	Sh3bgr	31941.3	1.28761	0.118126	10.9003	1.14932e-27	3.0893e-25
ENSMUSG00000026335.17	Pam	16959.8	1.28453	0.118134	10.8735	1.54164e-27	3.99757e-25
ENSMUSG00000030257.17	Srgap3	90.5027	1.27817	0.466896	2.73758	0.00618924	0.0250398
ENSMUSG00000082032.2	Gm12271	39.7372	1.27798	0.446135	2.86456	0.0041759	0.0181326
ENSMUSG00000027004.4	Frzb	446.811	1.27795	0.269567	4.74073	2.12949e-06	2.52073e-05
ENSMUSG00000063623.5	C230062I16Rik	312.091	1.27212	0.195616	6.50318	7.86403e-11	2.46371e-09
ENSMUSG00000087478.2	4930506C21Rik	105.213	1.27106	0.363457	3.49715	0.000470262	0.00287439
ENSMUSG00000058581.8	Gm5801	160.647	1.27076	0.441083	2.881	0.00396417	0.0173844
ENSMUSG00000034570.13	Inpp5j	1818.26	1.26981	0.177624	7.14889	8.74836e-13	3.84875e-11
ENSMUSG00000020462.15	Cfap36	1920.33	1.26831	0.105891	11.9775	4.66365e-33	2.09779e-30
ENSMUSG00000041801.6	Phlda3	1157.39	1.26421	0.153698	8.22526	1.94763e-16	1.55535e-14
ENSMUSG00000062309.9	Rpp25	113.146	1.25577	0.29696	4.22874	2.35005e-05	0.00021211
ENSMUSG00000023047.12	Amhr2	75.1636	1.2554	0.386264	3.2501	0.00115364	0.00617641
ENSMUSG00000058260.3	Serpina9	40.7961	1.25032	0.436208	2.86633	0.00415255	0.0180383
ENSMUSG00000076441.10	Ass1	381.949	1.24992	0.227122	5.50329	3.72767e-08	6.75116e-07
ENSMUSG00000079465.9	Col4a3	233.552	1.24839	0.215392	5.7959	6.79565e-09	1.43196e-07
ENSMUSG00000033578.8	Tmem35a	176.78	1.24403	0.303805	4.09482	4.22499e-05	0.000351938
ENSMUSG00000026833.19	Olfm1	681.693	1.24113	0.144129	8.61119	7.23066e-18	6.95943e-16
ENSMUSG00000026443.4	Lrrn2	148.012	1.23853	0.290986	4.25631	2.07829e-05	0.000189915
ENSMUSG00000112099.2	Gm8960	1691.55	1.23489	0.244158	5.05776	4.24207e-07	5.94402e-06
ENSMUSG00000084067.4	Gm14269	315.787	1.2327	0.167274	7.36938	1.71417e-13	8.41471e-12
ENSMUSG00000024761.4	Gm16437	334.113	1.23043	0.203761	6.03858	1.55472e-09	3.80752e-08
ENSMUSG00000046402.11	Rbp1	3681.25	1.22541	0.181171	6.76384	1.3438e-11	4.83175e-10
ENSMUSG00000078137.2	Ankrd63	106.771	1.22368	0.265471	4.60948	4.03684e-06	4.40694e-05
ENSMUSG00000028445.8	Enho	1929.5	1.22174	0.195463	6.2505	4.09132e-10	1.10918e-08
ENSMUSG00000025731.17	Mettl26	1074.24	1.21907	0.0947164	12.8707	6.57818e-38	4.02749e-35
ENSMUSG00000107020.2	Gm6051	206.879	1.21898	0.228677	5.33057	9.79048e-08	1.60799e-06
ENSMUSG00000003534.18	Ddr1	727.005	1.21257	0.159431	7.60559	2.83602e-14	1.57453e-12
ENSMUSG00000078664.3	Sprr2a1	56.7799	1.21239	0.464188	2.61184	0.00900558	0.0340934
ENSMUSG00000097183.3	Gm17501	121.992	1.21073	0.231304	5.23435	1.65565e-07	2.57713e-06
ENSMUSG00000044674.7	Fzd1	193.401	1.20607	0.278892	4.32449	1.52887e-05	0.000145626
ENSMUSG00000050592.9	Fam78a	1091.58	1.20251	0.134663	8.92974	4.27002e-19	4.65918e-17
ENSMUSG00000048376.7	F2r	891.102	1.20213	0.193955	6.19801	5.7181e-10	1.49328e-08
ENSMUSG00000062152.5	Rpl21-ps14	247.828	1.20123	0.249666	4.81133	1.49926e-06	1.83993e-05
ENSMUSG00000030839.13	Sergef	672.98	1.19879	0.154029	7.78287	7.08951e-15	4.42662e-13
ENSMUSG00000061322.16	Dnai1	224.628	1.19795	0.308501	3.88313	0.00010312	0.000766567
ENSMUSG00000032246.15	Calml4	103.091	1.19748	0.404605	2.95964	0.00308003	0.0140553
ENSMUSG00000010066.16	Cacna2d2	64.2435	1.19455	0.474991	2.5149	0.0119068	0.0429099
ENSMUSG00000050840.9	Cdh20	73.4498	1.1942	0.379203	3.14924	0.00163697	0.00827725
ENSMUSG00000079037.10	Prnp	4666.08	1.19294	0.107963	11.0496	2.20252e-28	6.22381e-26
ENSMUSG00000023959.11	Clic5	9448.23	1.19231	0.0868196	13.7332	6.42378e-43	5.44563e-40
ENSMUSG00000070570.6	Slc17a7	1321.64	1.19027	0.356224	3.34135	0.000833711	0.0046973
ENSMUSG00000079598.5	Clec2l	65.5827	1.19008	0.475102	2.50489	0.012249	0.0438778
ENSMUSG00000118667.1	Ahnak2	1220.74	1.18985	0.212322	5.604	2.09466e-08	3.96295e-07
ENSMUSG00000049580.13	Tsku	178.805	1.18931	0.241411	4.92649	8.37184e-07	1.09186e-05
ENSMUSG00000028369.16	Svep1	685.972	1.18657	0.242747	4.88812	1.01805e-06	1.29929e-05
ENSMUSG00000022548.15	Apod	725.45	1.18228	0.177055	6.67748	2.43078e-11	8.3583e-10
ENSMUSG00000025780.8	Itih5	414.726	1.18152	0.300579	3.93082	8.46581e-05	0.000645211
ENSMUSG00000054675.6	Tmem119	260.436	1.18097	0.315051	3.7485	0.000177897	0.00123092
ENSMUSG00000020681.15	Ace	2970.01	1.17968	0.158131	7.46015	8.64211e-14	4.45049e-12
ENSMUSG00000106133.2	Gm3724	904.087	1.17911	0.163143	7.22747	4.92065e-13	2.23621e-11
ENSMUSG00000049313.9	Sorl1	1421.04	1.17118	0.39017	3.00172	0.00268455	0.0125334
ENSMUSG00000085260.8	Med9os	202.178	1.16619	0.326271	3.57431	0.000351154	0.0022292
ENSMUSG00000060206.12	Zfp462	741.062	1.16578	0.152039	7.66763	1.75198e-14	1.02701e-12
ENSMUSG00000037016.12	Frem2	233.389	1.16575	0.283703	4.10906	3.97274e-05	0.000333828
ENSMUSG00000044387.6	2410080I02Rik	56.4883	1.16411	0.438017	2.65767	0.00786821	0.0305215
ENSMUSG00000045312.13	Lhfpl2	260.95	1.16219	0.213721	5.4379	5.39115e-08	9.43066e-07
ENSMUSG00000020230.16	Prmt2	1086.77	1.15775	0.1002	11.5543	7.01833e-31	2.53592e-28
ENSMUSG00000028410.14	Dnaja1	7868.11	1.15382	0.355832	3.24258	0.00118451	0.00632126
ENSMUSG00000021728.9	Emb	321.965	1.15024	0.194647	5.90937	3.43414e-09	7.83561e-08
ENSMUSG00000046714.8	Foxc2	91.3308	1.14853	0.332836	3.45073	0.000559076	0.00332414
ENSMUSG00000020458.17	Rtn4	6114.26	1.14739	0.151703	7.56335	3.92809e-14	2.12203e-12
ENSMUSG00000029752.13	Asns	214.637	1.14326	0.279054	4.0969	4.18715e-05	0.000349463
ENSMUSG00000023571.5	C1qtnf12	876.19	1.14192	0.139286	8.19836	2.43698e-16	1.91151e-14
ENSMUSG00000020186.8	Csrp2	3581.73	1.14136	0.115351	9.89463	4.39244e-23	7.56357e-21
ENSMUSG00000073154.11	9330158H04Rik	3769.12	1.14123	0.141357	8.0734	6.83671e-16	4.95684e-14
ENSMUSG00000029135.11	Fosl2	1788.73	1.13972	0.199366	5.71671	1.08606e-08	2.1841e-07
ENSMUSG00000034591.6	Slc41a2	138.925	1.13657	0.303899	3.73996	0.000184048	0.00126726
ENSMUSG00000039903.19	Eva1c	161.183	1.13541	0.27065	4.19513	2.72716e-05	0.000241986
ENSMUSG00000036181.3	H1f2	4605.68	1.13494	0.160933	7.05225	1.76042e-12	7.37668e-11
ENSMUSG00000083261.5	Gm7816	728.456	1.13265	0.399251	2.83693	0.00455499	0.0194907
ENSMUSG00000025402.13	Nab2	540.346	1.12785	0.242936	4.6426	3.44044e-06	3.82598e-05
ENSMUSG00000064080.13	Fbln2	5550.93	1.12691	0.157584	7.15119	8.60304e-13	3.79239e-11
ENSMUSG00000037852.9	Cpe	16519.6	1.12429	0.0659701	17.0424	3.98236e-65	7.3146e-62
ENSMUSG00000086691.3	Gm15432	55.6862	1.12217	0.408044	2.75011	0.00595761	0.0243004
ENSMUSG00000087165.8	2010001A14Rik	239.614	1.12119	0.216032	5.18992	2.10387e-07	3.17395e-06
ENSMUSG00000075224.11	Lrrc55	115.565	1.12077	0.448726	2.49767	0.0125011	0.0446502
ENSMUSG00000020400.18	Tnip1	3170.41	1.11872	0.108383	10.322	5.60589e-25	1.15476e-22
ENSMUSG00000030122.13	Ptms	14433.2	1.11647	0.093747	11.9094	1.05787e-32	4.48394e-30
ENSMUSG00000074676.3	Foxs1	668.877	1.11615	0.288035	3.87505	0.000106601	0.000787929
ENSMUSG00000039474.14	Wfs1	4505.49	1.11514	0.0779901	14.2985	2.23612e-46	2.14288e-43
ENSMUSG00000057329.8	Bcl2	3612.59	1.11445	0.171674	6.49168	8.48868e-11	2.6409e-09
ENSMUSG00000085241.8	Snhg3	365.926	1.11274	0.131417	8.46727	2.51202e-17	2.25071e-15
ENSMUSG00000061684.7	Rpl21-ps8	1381.58	1.10717	0.204974	5.4015	6.60873e-08	1.12048e-06
ENSMUSG00000044968.17	Napepld	263.997	1.10591	0.182802	6.04978	1.45041e-09	3.56394e-08
ENSMUSG00000058385.9	H2bc8	376.864	1.1011	0.255789	4.30472	1.67194e-05	0.000156814
ENSMUSG00000049047.12	Armcx3	1832.49	1.09682	0.129448	8.47302	2.39111e-17	2.15112e-15
ENSMUSG00000040078.10	Ptges3-ps	418.057	1.09565	0.188267	5.81969	5.89558e-09	1.26899e-07
ENSMUSG00000027298.18	Tyro3	181.482	1.09564	0.257125	4.26112	2.03408e-05	0.000186262
ENSMUSG00000021760.6	Gpx8	1327.51	1.09498	0.128116	8.54677	1.26585e-17	1.18223e-15
ENSMUSG00000106755.2	Tpi-rs11	273.32	1.09485	0.221407	4.94497	7.61559e-07	1.00332e-05
ENSMUSG00000029223.13	Uchl1	881.488	1.09413	0.25453	4.29864	1.71849e-05	0.000160721
ENSMUSG00000000295.14	Hddc2	632.68	1.09304	0.154376	7.08039	1.43745e-12	6.09283e-11
ENSMUSG00000038777.20	Sema6c	468.298	1.09251	0.24554	4.44941	8.61047e-06	8.77408e-05
ENSMUSG00000028933.12	Xrcc2	201.167	1.09152	0.226455	4.82006	1.43517e-06	1.77015e-05
ENSMUSG00000068699.13	Flnc	19037	1.09079	0.13491	8.08528	6.20191e-16	4.5414e-14
ENSMUSG00000031659.14	Adcy7	1331.41	1.09042	0.212004	5.14342	2.6978e-07	3.97938e-06
ENSMUSG00000109754.2	Gm39214	955.843	1.0892	0.20654	5.27358	1.33791e-07	2.13487e-06
ENSMUSG00000093577.2	Gm20632	206.924	1.08905	0.206884	5.26409	1.40885e-07	2.2356e-06
ENSMUSG00000073471.4	Rsph3a	5936.26	1.08872	0.136253	7.99047	1.34423e-15	9.37598e-14
ENSMUSG00000040310.13	Alx4	35.4671	1.08845	0.44151	2.46528	0.0136906	0.0481881
ENSMUSG00000117975.2	Itprip	1136.96	1.08673	0.151777	7.16003	8.06599e-13	3.59157e-11
ENSMUSG00000056220.15	Pla2g4a	174.143	1.08566	0.259345	4.18615	2.83731e-05	0.00025065
ENSMUSG00000038451.14	Spsb2	241.824	1.08518	0.236231	4.59373	4.35399e-06	4.70654e-05
ENSMUSG00000074001.4	Klhl40	3484.03	1.08375	0.113297	9.56558	1.11574e-21	1.696e-19
ENSMUSG00000074623.5	Gm826	411.657	1.08301	0.230101	4.70667	2.51793e-06	2.93173e-05
ENSMUSG00000035799.7	Twist1	181.336	1.08143	0.280927	3.84949	0.000118365	0.000863297
ENSMUSG00000026603.14	Smyd2	11259.4	1.08095	0.0814481	13.2717	3.37951e-40	2.66028e-37
ENSMUSG00000002228.8	Ppm1j	4030.69	1.0808	0.082176	13.1523	1.65059e-39	1.17357e-36
ENSMUSG00000020216.14	Jsrp1	275.015	1.08071	0.289045	3.73888	0.000184841	0.00127131
ENSMUSG00000055137.8	Sugct	104.625	1.07705	0.291588	3.69374	0.000220976	0.00148792
ENSMUSG00000087400.9	Gm15270	363.339	1.07487	0.259073	4.1489	3.3407e-05	0.000287402
ENSMUSG00000027188.9	Pamr1	165.35	1.07332	0.368725	2.91089	0.00360404	0.0160832
ENSMUSG00000056749.8	Nfil3	2112.2	1.07082	0.383202	2.79441	0.00519946	0.0217501
ENSMUSG00000044122.16	Proca1	287.689	1.0685	0.270606	3.94855	7.86264e-05	0.000604888
ENSMUSG00000020737.13	Jpt1	18891.3	1.068	0.0811829	13.1555	1.58224e-39	1.16247e-36
ENSMUSG00000024033.11	Rsph1	83.7969	1.06771	0.366419	2.9139	0.00356943	0.0159485
ENSMUSG00000064356.1	ATP8	142575	1.0673	0.373901	2.85451	0.0043104	0.0186212
ENSMUSG00000019194.16	Scn1b	1561.67	1.06696	0.16513	6.46131	1.038e-10	3.16439e-09
ENSMUSG00000094338.2	H2bc13	115.862	1.06662	0.295539	3.60905	0.000307319	0.001986
ENSMUSG00000039481.6	Nrtn	4960.48	1.06624	0.159106	6.70142	2.06409e-11	7.23285e-10
ENSMUSG00000061878.17	Sphk1	140.626	1.06493	0.301293	3.53455	0.000408476	0.00253844
ENSMUSG00000038903.14	Ccdc68	321.696	1.06398	0.182589	5.82717	5.63766e-09	1.21943e-07
ENSMUSG00000097666.3	A330094K24Rik	232.249	1.06296	0.276643	3.84235	0.000121862	0.000884409
ENSMUSG00000069307.8	H2bc23	240.052	1.05869	0.254083	4.1667	3.09037e-05	0.000269229
ENSMUSG00000083396.2	Gm15542	2425.77	1.0585	0.341405	3.10044	0.00193236	0.00952823
ENSMUSG00000107211.2	Gm5864	153.099	1.05805	0.222586	4.75343	1.99997e-06	2.38536e-05
ENSMUSG00000028081.7	Rps3a1	67038.6	1.05394	0.177322	5.94365	2.78742e-09	6.46712e-08
ENSMUSG00000025776.14	Crispld1	179.109	1.05297	0.344817	3.05372	0.00226024	0.0108654
ENSMUSG00000034394.15	Lif	39.1783	1.0521	0.425039	2.47531	0.0133121	0.047031
ENSMUSG00000069303.8	H2bc24	241.236	1.05169	0.252497	4.16517	3.11127e-05	0.000270729
ENSMUSG00000038552.15	Fndc4	523.741	1.05028	0.157735	6.65851	2.76613e-11	9.42323e-10
ENSMUSG00000087336.3	Gm15860	101.007	1.04975	0.238301	4.40515	1.05711e-05	0.000104718
ENSMUSG00000114687.2	Gm5452	44.2417	1.04959	0.317664	3.3041	0.000952812	0.00526076
ENSMUSG00000100033.2	Gm8337	67.4043	1.04879	0.33576	3.12362	0.00178639	0.00890378
ENSMUSG00000038879.9	Nipal2	65.2307	1.04687	0.376489	2.7806	0.00542579	0.0225174
ENSMUSG00000110344.2	Smim36	1846.83	1.04633	0.127244	8.22303	1.98419e-16	1.57883e-14
ENSMUSG00000010362.10	Rdm1	4173.71	1.04319	0.115451	9.03582	1.62772e-19	1.88824e-17
ENSMUSG00000062727.5	H2bc12	118.812	1.04305	0.418171	2.4943	0.0126204	0.0450181
ENSMUSG00000039206.14	Daglb	619.106	1.04302	0.176999	5.89279	3.79733e-09	8.56672e-08
ENSMUSG00000025868.7	Higd2a	4606.09	1.04285	0.108554	9.60675	7.48716e-22	1.16214e-19
ENSMUSG00000102531.2	1110002O04Rik	99.3	1.04181	0.376237	2.76903	0.00562227	0.02318
ENSMUSG00000097318.3	1700007L15Rik	213.28	1.03906	0.224519	4.62793	3.69343e-06	4.07238e-05
ENSMUSG00000024501.21	Dpysl3	2729.64	1.03799	0.150311	6.90564	4.99783e-12	1.92246e-10
ENSMUSG00000009549.15	Srp14	4575.95	1.03762	0.134529	7.71302	1.22872e-14	7.44016e-13
ENSMUSG00000064345.1	ND2	666125	1.03711	0.344925	3.00677	0.00264039	0.0123639
ENSMUSG00000062588.5	Gm6104	264.619	1.03696	0.240078	4.31926	1.56551e-05	0.000148602
ENSMUSG00000026885.14	Ttll11	113.413	1.03468	0.313921	3.29598	0.000980797	0.00538961
ENSMUSG00000049872.9	Calhm5	132.727	1.03387	0.25251	4.09438	4.23291e-05	0.000352466
ENSMUSG00000069308.8	H2bc22	84.7075	1.03165	0.324087	3.18324	0.00145634	0.0075086
ENSMUSG00000032034.7	Kcnj5	2278.18	1.03051	0.162984	6.32273	2.56981e-10	7.23388e-09
ENSMUSG00000034675.18	Dbn1	932.837	1.03049	0.185864	5.54431	2.95122e-08	5.4479e-07
ENSMUSG00000048368.10	Omd	64.3426	1.02767	0.312035	3.29346	0.000989614	0.00542994
ENSMUSG00000021983.17	Atp8a2	479.637	1.02677	0.279314	3.67604	0.000236878	0.00158213
ENSMUSG00000047712.9	Ust	64.7222	1.02673	0.380628	2.69745	0.0069872	0.0276143
ENSMUSG00000092569.2	Gm20544	117.636	1.0264	0.307231	3.3408	0.000835361	0.00470298
ENSMUSG00000020785.18	Camkk1	240.174	1.02587	0.22247	4.61127	4.00213e-06	4.37772e-05
ENSMUSG00000106943.3	Dancr	138.466	1.02523	0.342366	2.99453	0.00274865	0.0127947
ENSMUSG00000022840.10	Adcy5	3918.28	1.02471	0.106408	9.63007	5.96885e-22	9.3971e-20
ENSMUSG00000025875.15	Tspan17	1974.62	1.02351	0.141583	7.2291	4.86206e-13	2.21415e-11
ENSMUSG00000027660.17	Skil	1362.38	1.02286	0.157222	6.50582	7.72725e-11	2.43374e-09
ENSMUSG00000005958.16	Ephb3	699.654	1.0222	0.171528	5.9594	2.53172e-09	5.93003e-08
ENSMUSG00000115593.2	Gm4824	105.677	1.02109	0.296833	3.43995	0.000581821	0.00343897
ENSMUSG00000034881.9	Tbxa2r	424.723	1.02087	0.269258	3.79142	0.000149791	0.00105784
ENSMUSG00000042622.15	Maff	731.567	1.01865	0.272688	3.73559	0.000187278	0.00128632
ENSMUSG00000056359.7	D830013O20Rik	277.039	1.01717	0.357524	2.84503	0.00444076	0.0190685
ENSMUSG00000023046.7	Igfbp6	2395.15	1.01629	0.22629	4.49111	7.08523e-06	7.31455e-05
ENSMUSG00000014226.11	Cacybp	4688.77	1.01565	0.122193	8.31191	9.41731e-17	7.9224e-15
ENSMUSG00000029198.4	Grpel1	5945.84	1.01361	0.139789	7.25104	4.13573e-13	1.90304e-11
ENSMUSG00000019916.15	P4ha1	5672.34	1.01321	0.275576	3.67669	0.000236282	0.00157863
ENSMUSG00000082978.2	Rpsa-ps11	67.0568	1.01273	0.282249	3.58807	0.000333137	0.0021345
ENSMUSG00000023886.11	Smoc2	8242.91	1.01069	0.130319	7.75547	8.80152e-15	5.41884e-13
ENSMUSG00000085457.4	1110046J04Rik	205.844	1.01033	0.300525	3.36189	0.000774115	0.00442028
ENSMUSG00000039347.8	Atp6v0e2	1164.75	1.00718	0.331859	3.03495	0.00240575	0.0114575
ENSMUSG00000031488.15	Rab11fip1	48.4466	1.00464	0.378275	2.65585	0.00791098	0.0306605
ENSMUSG00000090157.8	Fam78a	68.4452	1.00371	0.410034	2.44788	0.01437	0.0499887
ENSMUSG00000021196.15	Pfkp	5000.85	1.00321	0.136071	7.37267	1.6725e-13	8.22848e-12
ENSMUSG00000028555.16	Ttc39a	320.998	1.00236	0.236548	4.23746	2.26066e-05	0.000204882
ENSMUSG00000083392.2	Gm6335	55.293	1.00047	0.392956	2.54601	0.0108963	0.0399212
ENSMUSG00000047067.8	Dusp28	777.091	0.999531	0.162345	6.15683	7.4216e-10	1.89988e-08
ENSMUSG00000062169.14	Cnih4	2246.42	0.998508	0.117529	8.49581	1.96549e-17	1.77546e-15
ENSMUSG00000024270.12	Slc39a6	626.362	0.998472	0.133871	7.45849	8.75205e-14	4.49659e-12
ENSMUSG00000069083.5	Gm10259	1032.64	0.998283	0.235621	4.23681	2.26714e-05	0.000205384
ENSMUSG00000117359.2	Gm7466	224.106	0.998044	0.23541	4.2396	2.23919e-05	0.00020327
ENSMUSG00000090084.8	Srpx	131.586	0.997662	0.38521	2.58991	0.00959999	0.0359425
ENSMUSG00000037458.16	Azin1	3818.06	0.996556	0.140418	7.09708	1.2742e-12	5.49603e-11
ENSMUSG00000055963.13	Triqk	321.727	0.996524	0.178617	5.57911	2.41748e-08	4.53093e-07
ENSMUSG00000049804.10	Armcx4	645.672	0.995427	0.289984	3.43269	0.000597615	0.00352005
ENSMUSG00000047963.8	Stbd1	560.563	0.995283	0.246466	4.03821	5.38598e-05	0.000434862
ENSMUSG00000031749.13	St3gal2	1415.65	0.994253	0.13287	7.48289	7.27075e-14	3.78853e-12
ENSMUSG00000100131.2	Gm28439	529658	0.994203	0.366401	2.71343	0.00665903	0.0265939
ENSMUSG00000028549.18	Itgb3bp	648.874	0.993129	0.179727	5.52577	3.2804e-08	6.00028e-07
ENSMUSG00000042821.8	Snai1	235.151	0.992812	0.209871	4.73059	2.23867e-06	2.63582e-05
ENSMUSG00000039646.6	Vasn	566.106	0.992463	0.227578	4.36098	1.29482e-05	0.000125723
ENSMUSG00000100551.2	Gm19503	125.457	0.992016	0.193849	5.11747	3.09661e-07	4.50214e-06
ENSMUSG00000006800.15	Sulf2	2118.14	0.989919	0.131209	7.54461	4.5364e-14	2.4387e-12
ENSMUSG00000009013.6	Dynll1	5229.8	0.989762	0.122297	8.09312	5.81546e-16	4.28691e-14
ENSMUSG00000102252.6	Snrpn	2379.45	0.98634	0.132893	7.42207	1.15307e-13	5.80245e-12
ENSMUSG00000032965.12	Ift57	940.373	0.986291	0.121194	8.13811	4.01509e-16	3.06217e-14
ENSMUSG00000049134.16	Nrap	38212.2	0.985808	0.0989802	9.95965	2.28874e-23	4.13492e-21
ENSMUSG00000044345.10	Marveld1	2366.04	0.984922	0.106496	9.24844	2.27783e-20	2.90206e-18
ENSMUSG00000032806.14	Slc10a3	66.417	0.984521	0.367496	2.679	0.00738424	0.0289257
ENSMUSG00000030499.10	Kctd15	289.637	0.983764	0.278918	3.52708	0.000420177	0.00260217
ENSMUSG00000047242.15	Taf9b	1117.73	0.983058	0.0832774	11.8046	3.69436e-32	1.50792e-29
ENSMUSG00000024011.18	Pi16	4844.95	0.981662	0.170525	5.7567	8.57729e-09	1.77192e-07
ENSMUSG00000042082.8	Arsb	321.527	0.979102	0.198686	4.92789	8.31205e-07	1.08599e-05
ENSMUSG00000031609.4	Sap30	563.776	0.977647	0.161035	6.07101	1.27111e-09	3.1635e-08
ENSMUSG00000040435.13	Ppp1r15a	1358.98	0.976801	0.162556	6.00901	1.86659e-09	4.49142e-08
ENSMUSG00000021661.17	Ankra2	576.197	0.976328	0.122995	7.93797	2.05522e-15	1.40245e-13
ENSMUSG00000034656.19	Cacna1a	423.223	0.976234	0.249805	3.90798	9.30713e-05	0.000702289
ENSMUSG00000058258.16	Idi1	459.733	0.974851	0.232077	4.20054	2.66275e-05	0.000237045
ENSMUSG00000039131.16	Gipc2	321.686	0.974515	0.227235	4.28858	1.7982e-05	0.000167162
ENSMUSG00000023806.11	Rsph3b	7103.99	0.970239	0.144496	6.71463	1.88547e-11	6.67059e-10
ENSMUSG00000078915.3	Hsp25-ps1	3665.31	0.970018	0.274725	3.53086	0.000414205	0.00257241
ENSMUSG00000029661.17	Col1a2	8021.82	0.968535	0.168932	5.73327	9.85122e-09	2.0049e-07
ENSMUSG00000053024.15	Cntn2	210.831	0.967512	0.244892	3.95077	7.78994e-05	0.000600343
ENSMUSG00000072214.8	Septin5	78.6261	0.967394	0.351637	2.75111	0.0059393	0.0242467
ENSMUSG00000047246.8	H2bc6	417.782	0.965814	0.17804	5.4247	5.80517e-08	1.00433e-06
ENSMUSG00000032860.6	P2ry2	1431.59	0.964517	0.0860528	11.2084	3.70709e-29	1.11929e-26
ENSMUSG00000037411.11	Serpine1	442.754	0.964176	0.279257	3.45265	0.000555105	0.0033041
ENSMUSG00000052656.13	Rnf103	1195.53	0.963839	0.0907829	10.617	2.48508e-26	5.58915e-24
ENSMUSG00000081603.2	Gm14681	209.142	0.963656	0.218448	4.41138	1.02715e-05	0.000101979
ENSMUSG00000079442.13	St6galnac4	2216.19	0.963441	0.0991555	9.71646	2.56554e-22	4.18867e-20
ENSMUSG00000082908.5	Gm13736	1029.51	0.962244	0.140892	6.82965	8.51227e-12	3.1639e-10
ENSMUSG00000028273.16	Pdlim5	30109	0.959831	0.11605	8.27086	1.32998e-16	1.08964e-14
ENSMUSG00000051456.5	Hspb3	1652.69	0.957512	0.12926	7.40766	1.28548e-13	6.43938e-12
ENSMUSG00000054091.10	1810037I17Rik	2809.35	0.956451	0.164387	5.81829	5.94509e-09	1.27715e-07
ENSMUSG00000018593.14	Sparc	44261.8	0.95643	0.140504	6.80714	9.95556e-12	3.67555e-10
ENSMUSG00000030352.16	Tspan9	3639.03	0.953547	0.112874	8.4479	2.96594e-17	2.61489e-15
ENSMUSG00000030042.16	Pole4	2426.45	0.953059	0.119436	7.97965	1.46749e-15	1.01394e-13
ENSMUSG00000039016.6	Timm8b	10418.8	0.95181	0.0948822	10.0315	1.10829e-23	2.03685e-21
ENSMUSG00000025766.15	D3Ertd751e	1251.69	0.950655	0.104125	9.12993	6.85449e-20	8.34695e-18
ENSMUSG00000091475.5	Cerox1	78.1969	0.950538	0.373797	2.54293	0.0109929	0.040208
ENSMUSG00000025102.15	3110040N11Rik	1445.6	0.949479	0.114362	8.30242	1.02014e-16	8.51705e-15
ENSMUSG00000030470.16	Csrp3	164055	0.949404	0.0896596	10.589	3.35207e-26	7.46292e-24
ENSMUSG00000107994.2	D830050J10Rik	1064.86	0.948697	0.107035	8.86344	7.758e-19	8.18153e-17
ENSMUSG00000038803.8	Ost4	4246.06	0.947373	0.107083	8.8471	8.98197e-19	9.33829e-17
ENSMUSG00000027956.12	Tmem144	3121.82	0.945637	0.216582	4.36619	1.26432e-05	0.000123196
ENSMUSG00000037379.8	Spon2	1082.49	0.944185	0.343129	2.75169	0.0059289	0.0242212
ENSMUSG00000082809.4	Gm14150	3139.77	0.94205	0.124369	7.57464	3.60112e-14	1.96466e-12
ENSMUSG00000026342.11	Slc35f5	3496.72	0.941479	0.140853	6.68412	2.32321e-11	8.03862e-10
ENSMUSG00000048807.3	Slc35e4	590.736	0.940607	0.134343	7.00155	2.5315e-12	1.03136e-10
ENSMUSG00000064367.1	ND5	561283	0.938607	0.367126	2.55664	0.010569	0.0389355
ENSMUSG00000036256.14	Igfbp7	7825.03	0.936674	0.162544	5.76258	8.28364e-09	1.71759e-07
ENSMUSG00000035232.9	Pdk3	104.866	0.93317	0.226401	4.12176	3.75988e-05	0.000318491
ENSMUSG00000074227.13	Spint2	1642.04	0.932768	0.153289	6.08503	1.16468e-09	2.91052e-08
ENSMUSG00000032289.16	Thsd4	187.445	0.932596	0.347742	2.68186	0.00732138	0.0287136
ENSMUSG00000073728.11	Tmem51os1	95.7022	0.931855	0.340349	2.73794	0.00618262	0.0250222
ENSMUSG00000041476.13	Smpx	32956.2	0.931831	0.0903462	10.314	6.09108e-25	1.24309e-22
ENSMUSG00000054855.14	Rnd1	105.263	0.929502	0.258264	3.59904	0.000319396	0.00205722
ENSMUSG00000020042.16	Btbd11	151.17	0.928854	0.222899	4.16715	3.08427e-05	0.00026891
ENSMUSG00000004951.11	Hspb1	17712.3	0.927922	0.254199	3.65038	0.000261857	0.00172441
ENSMUSG00000041180.14	Hectd2	158.509	0.927711	0.233555	3.97213	7.12318e-05	0.000553994
ENSMUSG00000052397.9	Ezr	3695.13	0.92763	0.108286	8.56647	1.06702e-17	1.00078e-15
ENSMUSG00000022987.13	Zfp641	859.228	0.926583	0.162128	5.71514	1.09616e-08	2.20241e-07
ENSMUSG00000028195.5	Ccn1	2062.85	0.926191	0.130651	7.08907	1.35016e-12	5.75672e-11
ENSMUSG00000075307.4	Klhl41	3698.79	0.925802	0.10448	8.86103	7.92768e-19	8.32067e-17
ENSMUSG00000075702.11	Selenom	3644.09	0.924898	0.0972297	9.5125	1.8613e-21	2.735e-19
ENSMUSG00000031375.18	Bgn	16480.8	0.924476	0.266978	3.46274	0.000534709	0.00320172
ENSMUSG00000042515.14	Pwwp3b	159.175	0.924058	0.322065	2.86917	0.0041155	0.0179233
ENSMUSG00000091803.8	Cox16	551.799	0.922966	0.16511	5.59	2.27074e-08	4.26678e-07
ENSMUSG00000053192.10	Mllt11	754.988	0.922736	0.179561	5.13884	2.76447e-07	4.0567e-06
ENSMUSG00000096917.3	2500002B13Rik	253.154	0.922273	0.22097	4.17374	2.99639e-05	0.00026239
ENSMUSG00000020541.13	Tom1l1	666.817	0.921912	0.230658	3.99688	6.41842e-05	0.000505064
ENSMUSG00000074210.4	E130208F15Rik	52.4916	0.920976	0.362975	2.5373	0.0111711	0.0407181
ENSMUSG00000038135.5	Crygn	54.6284	0.920214	0.334817	2.74841	0.00598848	0.0244068
ENSMUSG00000087651.4	1500009L16Rik	298.636	0.918661	0.253758	3.62022	0.000294354	0.00191665
ENSMUSG00000028111.5	Ctsk	303.182	0.917567	0.265117	3.46098	0.000538205	0.00322003
ENSMUSG00000040612.14	Ildr2	101.524	0.916309	0.35102	2.61042	0.00904317	0.0341977
ENSMUSG00000025407.8	Gli1	177.62	0.912618	0.299062	3.0516	0.00227627	0.0109234
ENSMUSG00000021870.18	Slmap	8066.8	0.912239	0.0823573	11.0766	1.62939e-28	4.66408e-26
ENSMUSG00000044145.3	1810024B03Rik	114.199	0.910758	0.238285	3.82213	0.000132302	0.000948009
ENSMUSG00000024158.18	Hagh	6981.77	0.908476	0.156999	5.78649	7.18722e-09	1.5087e-07
ENSMUSG00000045968.8	Teddm2	128.95	0.90839	0.369829	2.45625	0.0140397	0.0490567
ENSMUSG00000028339.18	Col15a1	5637.91	0.906188	0.177987	5.09132	3.55583e-07	5.07936e-06
ENSMUSG00000038152.5	5033430I15Rik	243.813	0.904758	0.213729	4.23319	2.30395e-05	0.000208548
ENSMUSG00000024048.16	Myl12a	30156.5	0.904536	0.105077	8.6083	7.41514e-18	7.10596e-16
ENSMUSG00000043895.7	S1pr2	413.19	0.903876	0.194257	4.65299	3.27163e-06	3.66785e-05
ENSMUSG00000039405.8	Prss23	858.941	0.902408	0.17271	5.225	1.74157e-07	2.68809e-06
ENSMUSG00000041084.9	Ostc	2248.35	0.902046	0.094144	9.58155	9.55996e-22	1.46327e-19
ENSMUSG00000106294.2	Gm8539	161.342	0.901113	0.223616	4.02973	5.58419e-05	0.000448383
ENSMUSG00000019528.19	Gyg	11308.8	0.900095	0.0831286	10.8277	2.54354e-27	6.51886e-25
ENSMUSG00000097174.3	Gm4890	50.6202	0.89972	0.317285	2.83568	0.00457277	0.0195402
ENSMUSG00000001506.11	Col1a1	6081.17	0.89966	0.187271	4.80405	1.5549e-06	1.90398e-05
ENSMUSG00000022261.7	Sdc2	3188.99	0.899254	0.0909827	9.88379	4.89453e-23	8.36282e-21
ENSMUSG00000071317.5	Bves	2355.88	0.898963	0.0907093	9.91037	3.75238e-23	6.5123e-21
ENSMUSG00000089906.2	Gm6428	525.903	0.898358	0.194469	4.61954	3.84593e-06	4.22152e-05
ENSMUSG00000082016.4	Pgam1-ps2	436.478	0.897815	0.229119	3.91855	8.90841e-05	0.000675207
ENSMUSG00000087352.2	Gm12999	248.899	0.896517	0.294737	3.04175	0.00235206	0.0112382
ENSMUSG00000037855.16	Zfp365	56.6677	0.89553	0.311164	2.878	0.00400207	0.0175089
ENSMUSG00000069008.4	Gm5537	6056.8	0.894685	0.139246	6.42521	1.31691e-10	3.96529e-09
ENSMUSG00000086688.5	Gm11560	279.635	0.893284	0.228309	3.91261	9.13054e-05	0.000690856
ENSMUSG00000059237.7	Ppp1r2-ps4	143.632	0.893176	0.249421	3.581	0.000342286	0.00218359
ENSMUSG00000032744.5	Heyl	2190.46	0.892383	0.147241	6.06069	1.35538e-09	3.3416e-08
ENSMUSG00000066626.6	Gm5121	56.6532	0.892191	0.343709	2.59577	0.00943781	0.0354195
ENSMUSG00000114456.2	H2bc9	188.267	0.892181	0.298971	2.98417	0.00284351	0.0131557
ENSMUSG00000066632.4	Pgk1-rs7	6077.1	0.892034	0.138883	6.42293	1.33672e-10	4.01398e-09
ENSMUSG00000035357.18	Pdzrn3	2251.74	0.889834	0.12687	7.01376	2.31994e-12	9.55772e-11
ENSMUSG00000020142.13	Slc1a4	114.529	0.889144	0.287772	3.08975	0.00200322	0.00982077
ENSMUSG00000091561.4	Gm6665	317.058	0.887574	0.206127	4.30596	1.6626e-05	0.00015607
ENSMUSG00000093826.2	Gm6900	197.332	0.887381	0.162247	5.46933	4.51734e-08	8.04255e-07
ENSMUSG00000043496.8	Tril	472.362	0.886994	0.213589	4.15281	3.28414e-05	0.000283078
ENSMUSG00000055760.13	Gemin6	385.737	0.886922	0.134453	6.59652	4.20911e-11	1.38612e-09
ENSMUSG00000105717.2	Gm43465	37.4645	0.886895	0.333469	2.6596	0.00782327	0.0303632
ENSMUSG00000022371.17	Col14a1	474.12	0.886681	0.24269	3.65355	0.000258638	0.00170587
ENSMUSG00000025351.15	Cd63	10952	0.885658	0.0713545	12.4121	2.24716e-35	1.20804e-32
ENSMUSG00000078154.4	Gm12184	5381.32	0.883792	0.0826476	10.6935	1.09175e-26	2.53298e-24
ENSMUSG00000032997.17	Chpf	1336.28	0.883588	0.129931	6.80046	1.04289e-11	3.80896e-10
ENSMUSG00000028645.12	Slc2a1	610.871	0.883197	0.198025	4.46003	8.19495e-06	8.38555e-05
ENSMUSG00000082675.2	Gm6382	176.069	0.883129	0.243013	3.63409	0.000278966	0.00182562
ENSMUSG00000021094.11	Dhrs7	3293.46	0.882521	0.109401	8.06686	7.2129e-16	5.21244e-14
ENSMUSG00000040694.5	Apobec2	18346.7	0.881279	0.0997125	8.83821	9.72684e-19	1.00652e-16
ENSMUSG00000031023.6	Akip1	1123.93	0.880481	0.140159	6.28201	3.34233e-10	9.2432e-09
ENSMUSG00000019851.9	Perp	11814.4	0.879693	0.11919	7.38057	1.57616e-13	7.80349e-12
ENSMUSG00000025825.13	Iscu	9958.81	0.878073	0.091128	9.6356	5.65617e-22	9.03389e-20
ENSMUSG00000095869.2	Ppp1r2-ps6	64.8607	0.877807	0.31224	2.81132	0.00493381	0.0208206
ENSMUSG00000100801.2	Gm15459	92349.5	0.877287	0.292731	2.99691	0.00272732	0.0127116
ENSMUSG00000051517.15	Arhgef39	127.803	0.87577	0.303491	2.88565	0.00390604	0.0171877
ENSMUSG00000091498.5	Mpc1-ps	6450.04	0.875364	0.117765	7.43316	1.06036e-13	5.37275e-12
ENSMUSG00000063428.9	Ddo	1421.3	0.873292	0.111628	7.82321	5.14941e-15	3.28029e-13
ENSMUSG00000041120.7	Nbl1	1033.23	0.872713	0.196052	4.45143	8.53009e-06	8.70442e-05
ENSMUSG00000044835.16	Ankrd45	208.346	0.872305	0.255406	3.41537	0.000636958	0.00371702
ENSMUSG00000086877.8	A230072C01Rik	74.2018	0.871852	0.354408	2.46003	0.0138927	0.0486741
ENSMUSG00000025854.16	Fam20c	1060.69	0.871471	0.146765	5.93785	2.88777e-09	6.67184e-08
ENSMUSG00000000028.16	Cdc45	131.128	0.87063	0.245803	3.54199	0.000397125	0.00248384
ENSMUSG00000022206.8	Npr3	616.759	0.868927	0.1671	5.20004	1.99249e-07	3.02456e-06
ENSMUSG00000028464.17	Tpm2	7873.65	0.868604	0.124679	6.96671	3.24443e-12	1.29598e-10
ENSMUSG00000066878.6	Gm10184	1231.22	0.867315	0.218096	3.97676	6.98596e-05	0.000544091
ENSMUSG00000060727.5	Gm12571	107.72	0.866798	0.289335	2.99583	0.00273699	0.0127539
ENSMUSG00000032381.6	Ciao2a	4246.07	0.866761	0.136966	6.32832	2.47847e-10	6.99463e-09
ENSMUSG00000025610.8	Map3k7cl	191.371	0.864817	0.291388	2.96792	0.0029982	0.0137645
ENSMUSG00000024529.15	Lox	292.019	0.86439	0.256801	3.366	0.000762679	0.00436414
ENSMUSG00000001707.9	Eef1e1	595.877	0.864028	0.160507	5.38312	7.32046e-08	1.23359e-06
ENSMUSG00000044573.17	Acp1	3081.69	0.863065	0.336633	2.56382	0.0103528	0.0382478
ENSMUSG00000101878.2	Gm8203	1289.01	0.862877	0.132957	6.48988	8.59052e-11	2.66681e-09
ENSMUSG00000062054.8	Iah1	1515.93	0.861806	0.13899	6.20049	5.62879e-10	1.4717e-08
ENSMUSG00000090625.2	Gm20721	123.981	0.861726	0.300446	2.86815	0.00412874	0.0179597
ENSMUSG00000028218.20	Cibar1	1076.5	0.860918	0.102976	8.3604	6.2505e-17	5.3606e-15
ENSMUSG00000035199.7	Arl6ip5	1797.43	0.860459	0.151571	5.67694	1.37125e-08	2.69854e-07
ENSMUSG00000028466.16	Creb3	2651.99	0.860087	0.0848771	10.1333	3.93026e-24	7.53277e-22
ENSMUSG00000061242.7	Gm9104	682.106	0.85951	0.19693	4.36454	1.27388e-05	0.000123909
ENSMUSG00000056185.6	Snx32	312.227	0.857589	0.166224	5.15923	2.47972e-07	3.69044e-06
ENSMUSG00000049871.15	Nlrc3	469.677	0.85744	0.331993	2.58271	0.00980288	0.0365716
ENSMUSG00000029778.13	Adcyap1r1	517.221	0.855788	0.19225	4.45142	8.53026e-06	8.70442e-05
ENSMUSG00000002233.14	Rhoc	7373.15	0.853461	0.111757	7.63675	2.2278e-14	1.26554e-12
ENSMUSG00000021280.10	Exoc3l4	355.599	0.85332	0.179942	4.74219	2.11425e-06	2.50808e-05
ENSMUSG00000018102.6	H2bc4	4255.83	0.853115	0.119602	7.13295	9.82369e-13	4.29825e-11
ENSMUSG00000037887.12	Dusp8	3218.25	0.85181	0.12015	7.08954	1.34559e-12	5.75672e-11
ENSMUSG00000106736.2	Gm42573	133.858	0.851675	0.305316	2.78949	0.00527913	0.0220124
ENSMUSG00000054871.6	Tmem158	114.864	0.851275	0.254902	3.33962	0.000838925	0.00471578
ENSMUSG00000021253.8	Tgfb3	1903.04	0.850049	0.20326	4.18209	2.88847e-05	0.000254292
ENSMUSG00000020911.15	Krt19	179.733	0.84881	0.32609	2.60299	0.00924151	0.0347894
ENSMUSG00000079339.8	Ifit1bl1	131.947	0.848658	0.31593	2.68622	0.00722659	0.0283974
ENSMUSG00000018362.15	Kpna2	1910.29	0.84796	0.211432	4.01056	6.05742e-05	0.000480085
ENSMUSG00000032243.9	Itga11	168.638	0.846692	0.25044	3.38081	0.000722718	0.0041711
ENSMUSG00000020773.12	Trim47	2357.06	0.846048	0.150098	5.63664	1.73397e-08	3.34077e-07
ENSMUSG00000062691.11	Cebpzos	3581.37	0.843923	0.130995	6.44239	1.1761e-10	3.55103e-09
ENSMUSG00000048126.17	Col6a3	3182.16	0.842133	0.157667	5.34121	9.23273e-08	1.52548e-06
ENSMUSG00000057762.7	Gm6169	1326.8	0.840223	0.132247	6.35344	2.10553e-10	6.03485e-09
ENSMUSG00000024232.3	Bambi	1028.64	0.839985	0.197657	4.24972	2.14043e-05	0.000195189
ENSMUSG00000031778.14	Cx3cl1	569.712	0.839904	0.210326	3.99334	6.51483e-05	0.000511919
ENSMUSG00000011752.8	Pgam1	7727.06	0.839766	0.0969773	8.65941	4.74203e-18	4.62474e-16
ENSMUSG00000103735.2	Gm38317	132.605	0.83799	0.328566	2.55044	0.0107586	0.0394975
ENSMUSG00000043801.8	Oaz1-ps	14404.1	0.837198	0.106259	7.87885	3.30418e-15	2.17395e-13
ENSMUSG00000019848.15	Popdc3	1466.14	0.836469	0.140213	5.96571	2.4357e-09	5.72338e-08
ENSMUSG00000095762.2	Gm16378	999.252	0.832956	0.117055	7.11593	1.11162e-12	4.83257e-11
ENSMUSG00000081752.4	Sms-ps	805.878	0.832527	0.159004	5.23588	1.64203e-07	2.55773e-06
ENSMUSG00000021124.14	Vti1b	13414.7	0.831456	0.0698625	11.9013	1.16492e-32	4.84451e-30
ENSMUSG00000016918.16	Sulf1	1471.56	0.828684	0.164435	5.03959	4.66524e-07	6.47522e-06
ENSMUSG00000038515.11	Grtp1	199.463	0.827925	0.2614	3.16728	0.00153873	0.00786347
ENSMUSG00000032398.8	Snapc5	2713.1	0.827729	0.110279	7.50578	6.10628e-14	3.21982e-12
ENSMUSG00000027293.14	Ehd4	16393.4	0.827479	0.0908997	9.1032	8.77073e-20	1.06217e-17
ENSMUSG00000018217.13	Pmp22	2285.21	0.827188	0.143862	5.74989	8.93028e-09	1.83441e-07
ENSMUSG00000101597.3	Gm5621	179.449	0.826651	0.242882	3.4035	0.000665273	0.00386486
ENSMUSG00000031872.15	Bean1	510.419	0.826645	0.146421	5.64566	1.64551e-08	3.18146e-07
ENSMUSG00000110630.2	K230015D01Rik	141.531	0.825583	0.325035	2.53998	0.0110859	0.040481
ENSMUSG00000022223.10	Sdr39u1	3662.95	0.824991	0.109441	7.53824	4.76343e-14	2.54832e-12
ENSMUSG00000115662.2	Gm7232	248.24	0.824146	0.232966	3.53762	0.000403749	0.00251598
ENSMUSG00000037419.10	Endod1	882.664	0.823812	0.173536	4.74721	2.06237e-06	2.45409e-05
ENSMUSG00000039128.14	Cdc123	2531.97	0.823756	0.0922415	8.93043	4.24352e-19	4.65331e-17
ENSMUSG00000029838.12	Ptn	438.857	0.823751	0.211063	3.90288	9.50564e-05	0.000715309
ENSMUSG00000051579.11	Tceal8	871.026	0.82337	0.156757	5.25252	1.50034e-07	2.36199e-06
ENSMUSG00000064361.1	TrnR	141.394	0.822439	0.279295	2.9447	0.00323271	0.0146579
ENSMUSG00000111671.2	Gm6983	352.784	0.821462	0.204239	4.02205	5.7693e-05	0.000460729
ENSMUSG00000052833.10	Sae1	2645.22	0.820707	0.147251	5.57352	2.49645e-08	4.66118e-07
ENSMUSG00000022893.15	Adamts1	1037.25	0.819848	0.219681	3.732	0.000189968	0.00130277
ENSMUSG00000022722.19	Arl6	484.1	0.819487	0.124556	6.57926	4.72808e-11	1.54388e-09
ENSMUSG00000043126.6	D830039M14Rik	517.009	0.81923	0.196041	4.17886	2.92971e-05	0.000257368
ENSMUSG00000057722.18	Lepr	204.328	0.81921	0.264961	3.09181	0.00198941	0.00976801
ENSMUSG00000007867.10	Ift43	1802.37	0.818297	0.118964	6.87853	6.04734e-12	2.28627e-10
ENSMUSG00000081675.2	Gm12712	289.372	0.817192	0.19758	4.136	3.53405e-05	0.000301447
ENSMUSG00000021113.6	Snapc1	726.59	0.816854	0.202074	4.04235	5.29175e-05	0.000428649
ENSMUSG00000028035.14	Dnajb4	3686.18	0.814426	0.112132	7.26311	3.78302e-13	1.76282e-11
ENSMUSG00000062554.8	Gm12751	704.118	0.813973	0.139872	5.8194	5.90575e-09	1.26994e-07
ENSMUSG00000044434.6	Gm9791	110.323	0.813219	0.298632	2.72315	0.00646636	0.0259656
ENSMUSG00000030291.13	Med21	1646.15	0.81302	0.0870996	9.33438	1.01585e-20	1.34882e-18
ENSMUSG00000024036.17	Slc37a1	597.51	0.812657	0.127958	6.35095	2.13985e-10	6.10939e-09
ENSMUSG00000021476.10	Habp4	6092.51	0.812505	0.138356	5.87258	4.29069e-09	9.58168e-08
ENSMUSG00000048949.9	Gm6206	1318.46	0.812206	0.183909	4.41635	1.0038e-05	0.000100022
ENSMUSG00000030878.12	Cdr2	686.995	0.811701	0.224645	3.61326	0.000302365	0.0019607
ENSMUSG00000025151.17	Maged1	6828.7	0.8106	0.0920939	8.80189	1.34533e-18	1.37279e-16
ENSMUSG00000034192.6	Lsm3	2548.78	0.810295	0.129485	6.25784	3.90357e-10	1.06352e-08
ENSMUSG00000005803.15	Sqor	2313.64	0.809246	0.109495	7.39068	1.46076e-13	7.25147e-12
ENSMUSG00000032845.17	Alpk2	3189.45	0.809177	0.187219	4.32208	1.54565e-05	0.000147034
ENSMUSG00000062929.9	Cfl2	15716.1	0.809111	0.11139	7.26378	3.76419e-13	1.75777e-11
ENSMUSG00000031253.16	Srpx2	473.149	0.808849	0.175794	4.60113	4.20206e-06	4.56244e-05
ENSMUSG00000097032.3	4930539J05Rik	53.6732	0.808009	0.306692	2.63459	0.00842378	0.0322677
ENSMUSG00000022881.16	Rfc4	572.471	0.807763	0.135944	5.94189	2.81757e-09	6.52332e-08
ENSMUSG00000042476.13	Abcb4	1830.12	0.807702	0.120248	6.71697	1.85546e-11	6.57495e-10
ENSMUSG00000042804.14	Gpr153	1461.25	0.806572	0.156408	5.15684	2.51153e-07	3.72771e-06
ENSMUSG00000080935.4	Got2-ps1	794.194	0.806477	0.220123	3.66376	0.000248542	0.00164988
ENSMUSG00000083863.2	Gm13341	63367.2	0.804706	0.250038	3.21834	0.00128936	0.00679874
ENSMUSG00000000555.9	Itga5	1950.5	0.804263	0.145163	5.54043	3.01738e-08	5.55605e-07
ENSMUSG00000037813.14	D630003M21Rik	1198.71	0.803964	0.164179	4.89686	9.73805e-07	1.24934e-05
ENSMUSG00000047181.13	Samd14	282.021	0.802916	0.223464	3.59305	0.000326831	0.00209897
ENSMUSG00000051851.6	Rtl8c	302.751	0.802891	0.194536	4.12721	3.67192e-05	0.000311998
ENSMUSG00000056486.19	Chn1	1379.35	0.798627	0.114894	6.95099	3.6272e-12	1.43274e-10
ENSMUSG00000078894.10	2210418O10Rik	658.84	0.798362	0.151997	5.25249	1.50059e-07	2.36199e-06
ENSMUSG00000005973.7	Rcn1	3513.17	0.798107	0.113914	7.0062	2.44884e-12	9.99534e-11
ENSMUSG00000033420.13	Antxr1	657.357	0.797938	0.152803	5.222	1.77004e-07	2.71871e-06
ENSMUSG00000002104.12	Rapsn	872.43	0.797729	0.137765	5.7905	7.0178e-09	1.47736e-07
ENSMUSG00000043162.8	Pyurf	2448.46	0.797555	0.0897189	8.88949	6.13922e-19	6.53694e-17
ENSMUSG00000050248.12	Evc2	660.391	0.79615	0.159214	5.00049	5.71859e-07	7.73272e-06
ENSMUSG00000114547.2	Gm3226	3449.22	0.795874	0.106794	7.45241	9.16521e-14	4.69792e-12
ENSMUSG00000114759.2	Gm10257	1246.93	0.795069	0.167901	4.73535	2.18675e-06	2.58158e-05
ENSMUSG00000099662.2	Ppp1r2-ps2	163.059	0.792401	0.256751	3.08626	0.00202692	0.00991461
ENSMUSG00000020108.5	Ddit4	1193.83	0.792043	0.220129	3.59808	0.000320578	0.00206414
ENSMUSG00000055302.6	Mrfap1	27191.9	0.791711	0.0784867	10.0872	6.29379e-24	1.18565e-21
ENSMUSG00000041571.11	Selenow	17371	0.791684	0.10487	7.54923	4.37855e-14	2.3596e-12
ENSMUSG00000074738.3	Fndc10	109.19	0.790426	0.321387	2.45943	0.013916	0.0487219
ENSMUSG00000032431.7	Crtap	1524.43	0.790095	0.0991623	7.96769	1.61662e-15	1.1135e-13
ENSMUSG00000112673.2	Gm7413	466.336	0.790062	0.16638	4.74854	2.04887e-06	2.43971e-05
ENSMUSG00000043822.19	Adamtsl5	8661.83	0.78967	0.126353	6.24974	4.1114e-10	1.11326e-08
ENSMUSG00000117401.2	4833419F23Rik	107.696	0.789191	0.243832	3.23661	0.00120958	0.00643348
ENSMUSG00000026986.15	Hnmt	445.691	0.788943	0.167999	4.69612	2.65147e-06	3.06439e-05
ENSMUSG00000073684.14	Faap20	1006.06	0.788671	0.114164	6.9082	4.90828e-12	1.89132e-10
ENSMUSG00000078879.11	Zfp973	420.308	0.788098	0.15759	5.00094	5.705e-07	7.71909e-06
ENSMUSG00000070436.13	Serpinh1	16023.5	0.786809	0.168116	4.68016	2.86656e-06	3.27029e-05
ENSMUSG00000057969.16	Sema3b	2309.18	0.786189	0.125492	6.26485	3.73185e-10	1.02306e-08
ENSMUSG00000064193.9	Gm4735	1697.92	0.786021	0.13332	5.89573	3.73023e-09	8.43262e-08
ENSMUSG00000029076.15	Sdf4	11351	0.786005	0.0822916	9.55145	1.2789e-21	1.93071e-19
ENSMUSG00000051403.10	Ppp1r37	7759.37	0.784919	0.149539	5.24892	1.52992e-07	2.40006e-06
ENSMUSG00000027562.13	Car2	369.88	0.784646	0.232382	3.37654	0.00073404	0.00422648
ENSMUSG00000056904.4	Gm5620	993.425	0.784614	0.123981	6.32851	2.47534e-10	6.99463e-09
ENSMUSG00000039007.11	Cpq	1533.62	0.784595	0.11498	6.82376	8.86879e-12	3.28533e-10
ENSMUSG00000082676.2	Gm11843	61.3144	0.783666	0.316006	2.47991	0.0131415	0.0465378
ENSMUSG00000054452.11	Tle5	52806.8	0.783631	0.066572	11.7712	5.49548e-32	2.20229e-29
ENSMUSG00000009545.15	Kcnq1	1441.61	0.783473	0.190257	4.11797	3.82221e-05	0.000322532
ENSMUSG00000110546.2	Gm45734	205.561	0.783463	0.2441	3.20959	0.00132924	0.00696734
ENSMUSG00000032334.11	Loxl1	3557.78	0.780379	0.134133	5.81795	5.95737e-09	1.27854e-07
ENSMUSG00000031626.19	Sorbs2	20656.4	0.780353	0.108296	7.20576	5.77224e-13	2.60176e-11
ENSMUSG00000051910.14	Sox6	849.81	0.780119	0.0996309	7.83009	4.87514e-15	3.12363e-13
ENSMUSG00000035413.9	Tmem98	592.226	0.779934	0.179644	4.34156	1.41477e-05	0.000136229
ENSMUSG00000041117.9	Ccdc8	261.885	0.779334	0.258922	3.00992	0.0026132	0.0122652
ENSMUSG00000032040.16	Dcps	711.384	0.779	0.205241	3.79553	0.000147327	0.0010434
ENSMUSG00000038984.5	Tspyl5	185.216	0.77736	0.28301	2.74676	0.00601871	0.0245119
ENSMUSG00000083101.2	Gm13430	163.613	0.776755	0.234914	3.30656	0.000944495	0.00522268
ENSMUSG00000060380.4	C030014I23Rik	218.365	0.775624	0.239367	3.24031	0.00119402	0.00635992
ENSMUSG00000019478.18	Rab4a	471.8	0.775458	0.148088	5.23647	1.6368e-07	2.55321e-06
ENSMUSG00000079283.3	2310009B15Rik	694.28	0.774375	0.112152	6.90468	5.03159e-12	1.92872e-10
ENSMUSG00000029642.12	Polr1d	4468.48	0.774331	0.0867514	8.92586	4.42253e-19	4.77829e-17
ENSMUSG00000050103.19	Agmo	225.505	0.773813	0.273376	2.83058	0.00464634	0.0197777
ENSMUSG00000028066.16	Pmf1	498.869	0.772119	0.166942	4.62507	3.74466e-06	4.12474e-05
ENSMUSG00000040605.8	Bace2	575.888	0.771751	0.159177	4.84837	1.24482e-06	1.55451e-05
ENSMUSG00000031555.16	Adam9	1686.66	0.771648	0.105945	7.28347	3.25332e-13	1.53876e-11
ENSMUSG00000082029.2	H3f3c	1274.9	0.770792	0.149303	5.16261	2.43533e-07	3.62929e-06
ENSMUSG00000038871.6	Bpgm	2817.56	0.77079	0.193543	3.98253	6.81851e-05	0.000532932
ENSMUSG00000029394.12	Cdk2ap1	7574.94	0.770667	0.0747692	10.3073	6.53281e-25	1.32101e-22
ENSMUSG00000029156.12	Sgcb	7277.32	0.770144	0.10507	7.32982	2.30467e-13	1.11642e-11
ENSMUSG00000032199.14	Polr2m	17977.9	0.769926	0.0638311	12.0619	1.67799e-33	7.70514e-31
ENSMUSG00000021493.16	Pdlim7	3602.54	0.769518	0.142342	5.40614	6.43991e-08	1.09693e-06
ENSMUSG00000022754.7	Tmem45a	266.174	0.769091	0.20397	3.77061	0.000162846	0.00113765
ENSMUSG00000020521.8	Rnft1	1541.33	0.768329	0.157337	4.88334	1.04306e-06	1.32584e-05
ENSMUSG00000046440.10	Gm5564	771.047	0.767357	0.120237	6.38205	1.74731e-10	5.10097e-09
ENSMUSG00000026078.11	Pdcl3	6901.34	0.767155	0.0696435	11.0155	3.21894e-28	8.98085e-26
ENSMUSG00000075027.11	4631405J19Rik	1750.6	0.766526	0.205664	3.72709	0.000193707	0.00132333
ENSMUSG00000055407.15	Map6	435.99	0.766	0.213807	3.58268	0.000340091	0.00217148
ENSMUSG00000052369.9	Tmem106c	714.447	0.765799	0.128187	5.97408	2.31393e-09	5.47224e-08
ENSMUSG00000021388.15	Aspn	1776.44	0.765172	0.130337	5.87073	4.33893e-09	9.67958e-08
ENSMUSG00000049555.11	Tmie	235.092	0.764789	0.221433	3.45381	0.000552726	0.00329172
ENSMUSG00000015790.17	Surf1	2406.25	0.764404	0.0922144	8.28942	1.13802e-16	9.39444e-15
ENSMUSG00000048458.9	Inka2	1854.85	0.764102	0.172895	4.41946	9.89474e-06	9.89519e-05
ENSMUSG00000040158.13	Tax1bp3	3129.62	0.763767	0.0969818	7.87536	3.39761e-15	2.22877e-13
ENSMUSG00000020895.15	Tmem107	443.787	0.763108	0.220841	3.45546	0.00054936	0.00327432
ENSMUSG00000025381.4	Cnpy2	2995.68	0.762799	0.0815832	9.34995	8.76873e-21	1.18572e-18
ENSMUSG00000021120.12	Pigh	288.471	0.76236	0.215344	3.5402	0.000399828	0.00249649
ENSMUSG00000078570.11	1110065P20Rik	2413.28	0.762014	0.100629	7.5725	3.66122e-14	1.98761e-12
ENSMUSG00000022074.7	Tnfrsf10b	201.87	0.761219	0.242241	3.14241	0.00167566	0.00844186
ENSMUSG00000081999.4	Gm13461	1648.6	0.75808	0.119983	6.31821	2.64611e-10	7.42021e-09
ENSMUSG00000032724.6	Abtb2	1223.11	0.757482	0.162595	4.6587	3.18215e-06	3.58029e-05
ENSMUSG00000041837.5	Pdcd7	1466.02	0.757434	0.124685	6.07478	1.24159e-09	3.0992e-08
ENSMUSG00000019889.11	Ptprk	1961.05	0.757418	0.0934191	8.10774	5.15719e-16	3.84019e-14
ENSMUSG00000058291.15	Zfp68	1823.4	0.757329	0.0933284	8.11466	4.87135e-16	3.65202e-14
ENSMUSG00000035242.16	Oaz1	40113	0.75729	0.0926918	8.16998	3.08447e-16	2.39383e-14
ENSMUSG00000067161.7	Gm5560	79.0191	0.756843	0.279263	2.71014	0.00672542	0.0267959
ENSMUSG00000049233.8	Apoo-ps	2267.28	0.755336	0.149174	5.06346	4.11724e-07	5.80603e-06
ENSMUSG00000082044.2	Snrpert	171.645	0.75427	0.187471	4.02339	5.73653e-05	0.000458777
ENSMUSG00000045007.10	Tubg2	225.751	0.753821	0.203142	3.71081	0.0002066	0.00140199
ENSMUSG00000020331.10	Hcn2	2049.78	0.753644	0.176191	4.27743	1.89065e-05	0.000174798
ENSMUSG00000063714.16	Sp3os	854.332	0.752297	0.134307	5.60131	2.12739e-08	4.02143e-07
ENSMUSG00000034714.10	Ttyh2	335.408	0.751428	0.269566	2.78754	0.00531091	0.0221239
ENSMUSG00000050315.15	Synpo2	6077.01	0.750581	0.0998432	7.5176	5.57908e-14	2.96309e-12
ENSMUSG00000020803.4	Txndc17	5650.94	0.750331	0.0853967	8.78641	1.54411e-18	1.56838e-16
ENSMUSG00000066270.4	Gm10157	2413.65	0.750317	0.0988094	7.59358	3.11191e-14	1.72336e-12
ENSMUSG00000080977.2	Gm13772	5749.07	0.749867	0.132085	5.67714	1.36964e-08	2.69778e-07
ENSMUSG00000020614.14	Fam20a	526.772	0.749866	0.114718	6.53658	6.29413e-11	2.01935e-09
ENSMUSG00000038648.6	Creb3l2	1710.32	0.749434	0.1642	4.56415	5.01529e-06	5.35053e-05
ENSMUSG00000024346.7	Pfdn1	10547.6	0.749037	0.107787	6.94926	3.672e-12	1.44784e-10
ENSMUSG00000100599.3	1700120C14Rik	2129.6	0.748976	0.123987	6.04075	1.534e-09	3.76094e-08
ENSMUSG00000031447.8	Lamp1	31580.8	0.748364	0.0833647	8.97699	2.78278e-19	3.12935e-17
ENSMUSG00000005950.15	P2rx5	1320.9	0.746706	0.150275	4.96894	6.73184e-07	8.98162e-06
ENSMUSG00000085939.4	Cd63-ps	276.469	0.746079	0.160168	4.6581	3.19138e-06	3.58883e-05
ENSMUSG00000095545.8	Gm4724	426.866	0.745895	0.167559	4.45153	8.52591e-06	8.70442e-05
ENSMUSG00000021373.17	Cap2	6359.96	0.745108	0.0734597	10.1431	3.55673e-24	6.87666e-22
ENSMUSG00000044502.17	Bod1	10244	0.7441	0.0931179	7.99094	1.3391e-15	9.3699e-14
ENSMUSG00000022440.10	C1qtnf6	969.156	0.744046	0.148992	4.99388	5.91784e-07	7.98745e-06
ENSMUSG00000117049.2	Gm6540	39.3269	0.743871	0.291908	2.5483	0.0108249	0.0396924
ENSMUSG00000032026.8	Rexo2	2882.88	0.74386	0.106071	7.01284	2.33526e-12	9.60289e-11
ENSMUSG00000080824.2	Gm9001	270.197	0.743776	0.197106	3.77349	0.000160982	0.00112713
ENSMUSG00000044751.6	Atp5pb-ps	3390.45	0.74362	0.168293	4.41861	9.93356e-06	9.9205e-05
ENSMUSG00000098893.2	Gm17828	1097.12	0.74274	0.121231	6.12663	8.97609e-10	2.28191e-08
ENSMUSG00000023004.9	Tuba1b	18465.7	0.742575	0.0985214	7.5372	4.80183e-14	2.56265e-12
ENSMUSG00000031119.5	Gpc4	745.435	0.741714	0.109396	6.78009	1.20101e-11	4.33249e-10
ENSMUSG00000083019.3	Gm6222	990.759	0.741045	0.102353	7.24006	4.48499e-13	2.05517e-11
ENSMUSG00000094686.2	Ccl21a	2497.33	0.738493	0.178106	4.14637	3.37783e-05	0.00029003
ENSMUSG00000044645.9	Gm7334	394.011	0.737997	0.149764	4.92775	8.31817e-07	1.08614e-05
ENSMUSG00000044986.11	Tst	1133.06	0.737577	0.163354	4.5152	6.32559e-06	6.60769e-05
ENSMUSG00000042831.14	Alkbh6	1418.13	0.737097	0.0943136	7.81538	5.47963e-15	3.48059e-13
ENSMUSG00000030035.15	Wbp1	5133.89	0.736456	0.075863	9.7077	2.79575e-22	4.53097e-20
ENSMUSG00000096596.3	Gm10591	1447.81	0.736168	0.233183	3.15704	0.00159381	0.00809053
ENSMUSG00000052783.17	Grk4	258.749	0.735608	0.217685	3.37923	0.000726902	0.00418866
ENSMUSG00000000346.10	Dazap2	11404.6	0.735417	0.0970458	7.57805	3.508e-14	1.933e-12
ENSMUSG00000094065.2	Ccl21d	1460.88	0.734844	0.234097	3.13906	0.00169493	0.00851558
ENSMUSG00000047617.12	Paxx	1733.27	0.734747	0.0993566	7.39504	1.4136e-13	7.04915e-12
ENSMUSG00000071540.5	3425401B19Rik	4592.52	0.733908	0.128877	5.69465	1.23622e-08	2.46808e-07
ENSMUSG00000114738.2	Gm41041	584.709	0.733282	0.134	5.47225	4.44345e-08	7.92379e-07
ENSMUSG00000046573.8	Lyrm4	577.809	0.733015	0.193068	3.79666	0.000146656	0.00104021
ENSMUSG00000073878.4	Gm13304	1457.83	0.732921	0.23303	3.14518	0.00165985	0.00837565
ENSMUSG00000062081.7	Gm6055	1375.43	0.732722	0.16791	4.36379	1.27828e-05	0.000124227
ENSMUSG00000083325.4	Gm14121	376.712	0.732644	0.219508	3.33766	0.000844881	0.00474205
ENSMUSG00000095675.3	Ccl21b	1453.32	0.732637	0.234043	3.13035	0.00174597	0.00874414
ENSMUSG00000112449.2	Srp54b	7862.68	0.732542	0.114038	6.42368	1.33015e-10	3.99971e-09
ENSMUSG00000031950.8	Gabarapl2	5966.74	0.732452	0.0810698	9.03483	1.64261e-19	1.89554e-17
ENSMUSG00000042541.11	Sem1	38474.8	0.732389	0.084698	8.64705	5.28458e-18	5.10866e-16
ENSMUSG00000037206.16	Islr	1243.04	0.731978	0.118195	6.19299	5.9035e-10	1.53123e-08
ENSMUSG00000075312.5	Gm13597	232.348	0.730992	0.225222	3.24566	0.0011718	0.00625973
ENSMUSG00000022090.11	Pdlim2	2225.17	0.729513	0.181295	4.0239	5.72422e-05	0.000457958
ENSMUSG00000039952.16	Dag1	11241.7	0.729408	0.087957	8.29278	1.1063e-16	9.20152e-15
ENSMUSG00000060147.16	Serpinb6a	13685.7	0.728948	0.0797989	9.13482	6.55183e-20	8.02272e-18
ENSMUSG00000118238.2	Gm34432	437.167	0.728476	0.176172	4.13503	3.54903e-05	0.000302608
ENSMUSG00000001774.9	Chordc1	2496.08	0.727567	0.210382	3.45832	0.000543563	0.00324328
ENSMUSG00000019899.18	Lama2	5733.82	0.727072	0.0840017	8.65545	4.90988e-18	4.76734e-16
ENSMUSG00000020814.14	Mxra7	2203.84	0.726628	0.121855	5.96304	2.4759e-09	5.81163e-08
ENSMUSG00000004105.9	Angptl2	3501.38	0.72596	0.156695	4.63294	3.60517e-06	3.98104e-05
ENSMUSG00000097577.3	6230400D17Rik	213.881	0.725795	0.205814	3.52647	0.000421145	0.0026067
ENSMUSG00000060923.6	Acyp2	6645.27	0.725601	0.114073	6.36087	2.00611e-10	5.77997e-09
ENSMUSG00000017969.14	Ptgis	2242.92	0.725332	0.145627	4.98076	6.33337e-07	8.51181e-06
ENSMUSG00000078896.12	Zfp965	505.599	0.724982	0.188185	3.85249	0.000116924	0.000854438
ENSMUSG00000021219.17	Rgs6	986.215	0.724583	0.248881	2.91136	0.00359855	0.0160656
ENSMUSG00000086841.2	2410006H16Rik	1583.32	0.723835	0.148932	4.86018	1.17278e-06	1.47457e-05
ENSMUSG00000027166.15	Dnajc24	420.996	0.723719	0.208797	3.46614	0.000527994	0.00316495
ENSMUSG00000022019.17	Tdrd3	2312.44	0.7237	0.145592	4.97075	6.66942e-07	8.90913e-06
ENSMUSG00000021643.16	Serf1	605.91	0.72364	0.138334	5.2311	1.68505e-07	2.61367e-06
ENSMUSG00000106918.4	Mrpl33	10076.5	0.722895	0.0805049	8.97951	2.71966e-19	3.07405e-17
ENSMUSG00000035296.15	Sgcg	8904.39	0.721917	0.121315	5.95079	2.66848e-09	6.20569e-08
ENSMUSG00000032717.15	Mdfi	103.405	0.721776	0.274729	2.62723	0.00860842	0.0328324
ENSMUSG00000080242.6	Atp6v0c-ps2	2436.37	0.721379	0.145905	4.94416	7.64727e-07	1.00689e-05
ENSMUSG00000031519.5	Asb5	1339.41	0.721307	0.214923	3.35611	0.000790462	0.00449963
ENSMUSG00000046598.16	Bdh1	10662	0.719622	0.131469	5.47368	4.40777e-08	7.8729e-07
ENSMUSG00000022010.20	Tsc22d1	12022.7	0.719308	0.120046	5.99193	2.0736e-09	4.93034e-08
ENSMUSG00000071637.6	Cebpd	816.004	0.719084	0.184644	3.89444	9.84241e-05	0.000736877
ENSMUSG00000036564.18	Ndrg4	9516.85	0.718147	0.122983	5.83938	5.2397e-09	1.14515e-07
ENSMUSG00000031146.7	Plp2	2466.76	0.717592	0.110264	6.50793	7.61912e-11	2.40937e-09
ENSMUSG00000028673.11	Fuca1	2481.24	0.717572	0.102411	7.0068	2.43829e-12	9.97077e-11
ENSMUSG00000041353.13	Tmem29	302.719	0.717367	0.187496	3.82605	0.000130217	0.000937241
ENSMUSG00000079224.6	Gm6565	202.314	0.714916	0.235624	3.03414	0.00241219	0.0114832
ENSMUSG00000034330.11	Plcg2	678.251	0.714868	0.133866	5.34017	9.28612e-08	1.53315e-06
ENSMUSG00000030847.9	Bag3	18040.7	0.714704	0.0840949	8.49877	1.91611e-17	1.73798e-15
ENSMUSG00000044155.12	Lsm8	804.079	0.714653	0.137313	5.20457	1.94448e-07	2.96392e-06
ENSMUSG00000010830.9	Kdelr3	645.145	0.71418	0.167024	4.27592	1.90347e-05	0.000175762
ENSMUSG00000032702.17	Kank1	1622.99	0.713408	0.0836704	8.52641	1.50958e-17	1.39216e-15
ENSMUSG00000032352.17	Lrrc1	1078.62	0.713001	0.145973	4.88448	1.03704e-06	1.32048e-05
ENSMUSG00000075408.6	Smim41	381.441	0.712394	0.199945	3.56294	0.000366724	0.00231206
ENSMUSG00000039168.16	Dap	1732.89	0.7121	0.139751	5.0955	3.47826e-07	4.99117e-06
ENSMUSG00000030161.9	Gabarapl1	5222.87	0.71107	0.12418	5.7261	1.02764e-08	2.08104e-07
ENSMUSG00000028609.7	Magoh	1002.77	0.710835	0.119101	5.96832	2.39708e-09	5.64465e-08
ENSMUSG00000071252.7	2210408I21Rik	133.397	0.710601	0.28299	2.51105	0.0120374	0.0432745
ENSMUSG00000028173.11	Wls	2157.08	0.710485	0.0608605	11.674	1.73118e-31	6.6942e-29
ENSMUSG00000024901.16	Peli3	378.414	0.710077	0.127596	5.56503	2.62101e-08	4.86687e-07
ENSMUSG00000071303.5	Rps8-ps1	575.443	0.709135	0.140729	5.039	4.6796e-07	6.49107e-06
ENSMUSG00000091655.4	Gm8741	224.053	0.708027	0.241582	2.9308	0.00338095	0.0152236
ENSMUSG00000063328.7	Gm9396	805.376	0.707761	0.146862	4.81922	1.44122e-06	1.77562e-05
ENSMUSG00000035478.15	Mbd3	11263.2	0.707223	0.076072	9.29676	1.44796e-20	1.89967e-18
ENSMUSG00000051234.7	Rnf7	6120.28	0.706878	0.104021	6.79553	1.07917e-11	3.91861e-10
ENSMUSG00000048915.13	Efna5	1815.72	0.706115	0.134829	5.23712	1.63104e-07	2.54601e-06
ENSMUSG00000022508.6	Bcl6	1199.6	0.705972	0.204522	3.45181	0.000556849	0.00331359
ENSMUSG00000015094.17	Npdc1	2336.16	0.705581	0.116483	6.05737	1.38365e-09	3.40368e-08
ENSMUSG00000090737.2	Gm6788	291.787	0.705092	0.234091	3.01204	0.00259495	0.0122042
ENSMUSG00000039942.16	Ptger4	371.971	0.705001	0.21512	3.27725	0.00104825	0.00569737
ENSMUSG00000006221.8	Hspb7	126861	0.704517	0.0929927	7.57605	3.5624e-14	1.95808e-12
ENSMUSG00000031740.9	Mmp2	2623.2	0.703521	0.145601	4.83185	1.35269e-06	1.67781e-05
ENSMUSG00000094320.2	Chchd2-ps	2167.71	0.703313	0.112888	6.23019	4.65865e-10	1.24765e-08
ENSMUSG00000108181.2	C030015A19Rik	85.48	0.703113	0.281565	2.49716	0.0125193	0.0447008
ENSMUSG00000117929.2	Gm6663	535.739	0.702986	0.137217	5.12319	3.00417e-07	4.37351e-06
ENSMUSG00000037012.19	Hk1	4842.56	0.702874	0.0851356	8.25594	1.50706e-16	1.22122e-14
ENSMUSG00000074221.13	Zfp568	722.396	0.70286	0.183733	3.82545	0.000130533	0.000938073
ENSMUSG00000068686.13	Cd59b	387.736	0.702803	0.241579	2.9092	0.00362353	0.0161607
ENSMUSG00000015745.10	Plekho1	5623.65	0.702681	0.131652	5.33741	9.42822e-08	1.55544e-06
ENSMUSG00000022312.12	Eif3h	17122	0.702225	0.0871721	8.05562	7.9078e-16	5.69594e-14
ENSMUSG00000020695.15	Mrc2	2128.44	0.701822	0.136131	5.15547	2.52991e-07	3.74995e-06
ENSMUSG00000038216.8	Pnmt	217.297	0.701733	0.242495	2.8938	0.00380613	0.0168354
ENSMUSG00000021922.18	Itih4	196.012	0.701399	0.270578	2.59222	0.00953584	0.0357205
ENSMUSG00000037720.17	Tmem33	1627.99	0.701229	0.1177	5.95774	2.55743e-09	5.9839e-08
ENSMUSG00000020389.20	Cdkl3	369.836	0.701192	0.167962	4.1747	2.98384e-05	0.000261499
ENSMUSG00000116875.2	Morf4l1-ps1	4326.82	0.70065	0.158938	4.40833	1.0417e-05	0.000103285
ENSMUSG00000104913.2	Gm6560	2477.34	0.699287	0.124604	5.61206	1.99932e-08	3.80216e-07
ENSMUSG00000108506.2	Gm44705	804.206	0.698477	0.122075	5.7217	1.05466e-08	2.12873e-07
ENSMUSG00000051319.7	Mtln	4975.9	0.698269	0.0872482	8.00325	1.21174e-15	8.50575e-14
ENSMUSG00000032667.18	Pon2	2167.18	0.697635	0.173439	4.02237	5.76145e-05	0.000460268
ENSMUSG00000027848.13	Olfml3	1708.41	0.697027	0.159189	4.37861	1.19438e-05	0.000117158
ENSMUSG00000015837.16	Sqstm1	27207.9	0.69694	0.10375	6.71748	1.84896e-11	6.56245e-10
ENSMUSG00000100862.2	Gm10925	2.85614e+06	0.69688	0.162338	4.29278	1.76448e-05	0.000164305
ENSMUSG00000030983.5	Bccip	5249.96	0.69641	0.0848259	8.20987	2.21422e-16	1.74299e-14
ENSMUSG00000045092.9	S1pr1	2528.32	0.695253	0.137827	5.04437	4.55013e-07	6.33141e-06
ENSMUSG00000037960.12	Card19	3521.75	0.694771	0.136399	5.09366	3.51216e-07	5.02672e-06
ENSMUSG00000041731.14	Pgm5	6071.62	0.694213	0.0981149	7.07551	1.48902e-12	6.29931e-11
ENSMUSG00000099875.2	Rbm3-ps	168.91	0.693757	0.2446	2.83629	0.00456416	0.019516
ENSMUSG00000055943.6	Emc7	4036.63	0.693539	0.0841848	8.2383	1.74681e-16	1.40516e-14
ENSMUSG00000095478.3	Gm9824	1440.37	0.692945	0.122364	5.66297	1.48773e-08	2.91218e-07
ENSMUSG00000020089.9	Ppa1	3437.55	0.692942	0.110516	6.27004	3.60947e-10	9.9074e-09
ENSMUSG00000064370.1	CYTB	1.7982e+06	0.69267	0.173243	3.99825	6.38134e-05	0.000502325
ENSMUSG00000118664.1	Tusc3	1146.63	0.692668	0.151065	4.58524	4.53465e-06	4.87552e-05
ENSMUSG00000018143.11	Mafk	2592.91	0.692272	0.16417	4.21681	2.47788e-05	0.000222555
ENSMUSG00000026600.13	Soat1	206.974	0.691898	0.232937	2.97032	0.00297492	0.0136718
ENSMUSG00000035561.6	Aldh1b1	749.412	0.691367	0.201144	3.43717	0.000587816	0.0034679
ENSMUSG00000050965.15	Prkca	1216.2	0.691291	0.152897	4.52129	6.14638e-06	6.45722e-05
ENSMUSG00000031839.8	Hsbp1	8996.74	0.690872	0.0875761	7.88883	3.05044e-15	2.02514e-13
ENSMUSG00000038400.16	Pmepa1	6081.82	0.690448	0.1367	5.05082	4.39924e-07	6.12918e-06
ENSMUSG00000027637.4	Rab5if	4930.71	0.690365	0.0956985	7.21395	5.43503e-13	2.45983e-11
ENSMUSG00000001663.11	Gstt1	1315.39	0.689607	0.118242	5.83217	5.47119e-09	1.18925e-07
ENSMUSG00000034875.6	Nudt19	4131.13	0.687728	0.084641	8.12523	4.46507e-16	3.37037e-14
ENSMUSG00000020267.7	Hint1	19785.8	0.687309	0.0591444	11.6209	3.22891e-31	1.20624e-28
ENSMUSG00000087298.4	Gm9392	394.332	0.687042	0.161841	4.24516	2.18441e-05	0.000198707
ENSMUSG00000019539.12	Rcn3	2086.85	0.686919	0.160887	4.26959	1.95837e-05	0.000180077
ENSMUSG00000029059.10	Prxl2b	33837.6	0.685958	0.109498	6.26459	3.7381e-10	1.0235e-08
ENSMUSG00000034343.15	Ube2f	3116.86	0.685837	0.105228	6.51762	7.14313e-11	2.27846e-09
ENSMUSG00000037499.10	Nenf	13142.2	0.685393	0.102964	6.65663	2.80171e-11	9.51503e-10
ENSMUSG00000028036.7	Ptgfr	249.822	0.685319	0.275343	2.48897	0.0128114	0.045552
ENSMUSG00000028062.16	Lamtor2	8056.21	0.685004	0.0865754	7.91222	2.52832e-15	1.69382e-13
ENSMUSG00000041168.11	Lonp1	11755.9	0.684862	0.0912132	7.50837	5.98697e-14	3.16448e-12
ENSMUSG00000057572.16	Zbtb8os	1814.23	0.684346	0.0862784	7.93183	2.15934e-15	1.46443e-13
ENSMUSG00000040690.16	Col16a1	582.794	0.683275	0.162487	4.2051	2.60969e-05	0.000232875
ENSMUSG00000045679.15	Pqlc3	253.525	0.683253	0.23752	2.87661	0.00401967	0.0175684
ENSMUSG00000082185.2	Gm12428	258.987	0.683136	0.217096	3.14669	0.00165128	0.00834001
ENSMUSG00000079108.7	Srp54c	7249.97	0.682897	0.106405	6.41788	1.38186e-10	4.13826e-09
ENSMUSG00000051185.10	Fam174a	1766.11	0.682866	0.128291	5.32278	1.02195e-07	1.66974e-06
ENSMUSG00000029397.16	Rchy1	2656.6	0.682188	0.098136	6.95145	3.61544e-12	1.43066e-10
ENSMUSG00000052419.8	Smim30	2252.08	0.681866	0.130305	5.23284	1.66923e-07	2.59278e-06
ENSMUSG00000025103.9	Btbd1	14462.4	0.681848	0.0679711	10.0314	1.10894e-23	2.03685e-21
ENSMUSG00000016262.15	Sertad4	373.164	0.681573	0.230194	2.96087	0.00306773	0.0140107
ENSMUSG00000022324.16	Matn2	1551.99	0.681459	0.112904	6.03572	1.58258e-09	3.86714e-08
ENSMUSG00000030917.14	Tmem159	1721.79	0.681234	0.158931	4.28636	1.81624e-05	0.000168599
ENSMUSG00000064363.1	ND4	1.53992e+06	0.681129	0.174702	3.89879	9.66728e-05	0.000726232
ENSMUSG00000018672.16	Copz2	3255.16	0.680905	0.0871434	7.81361	5.55726e-15	3.51976e-13
ENSMUSG00000018965.12	Ywhah	6075.01	0.68087	0.0887747	7.66964	1.72479e-14	1.01647e-12
ENSMUSG00000025287.16	Acot9	1899.77	0.680619	0.114743	5.93167	2.99863e-09	6.90625e-08
ENSMUSG00000063253.12	Scoc	2380.53	0.680569	0.0954128	7.13289	9.82858e-13	4.29825e-11
ENSMUSG00000036707.17	Cab39	7068.4	0.679844	0.0764418	8.89361	5.91527e-19	6.32905e-17
ENSMUSG00000035212.15	Leprot	1915.45	0.679832	0.129257	5.25955	1.44405e-07	2.28652e-06
ENSMUSG00000035285.7	Nat14	283.161	0.67958	0.17187	3.95405	7.68408e-05	0.000593638
ENSMUSG00000022043.20	Trim35	3757.43	0.678551	0.117344	5.78257	7.35668e-09	1.5428e-07
ENSMUSG00000069622.6	Gm10273	6494.31	0.678505	0.135547	5.00567	5.56686e-07	7.55071e-06
ENSMUSG00000028967.11	Errfi1	1593.53	0.678393	0.209859	3.23261	0.00122664	0.00651322
ENSMUSG00000114540.2	Gm6421	1523.58	0.678068	0.11992	5.65433	1.56451e-08	3.03818e-07
ENSMUSG00000021260.9	Hhipl1	280.26	0.677606	0.209281	3.23779	0.00120461	0.00641324
ENSMUSG00000086040.9	Wipf3	1380.76	0.676484	0.111014	6.09369	1.10339e-09	2.77623e-08
ENSMUSG00000032966.15	Fkbp1a	7732.52	0.675858	0.103838	6.5088	7.57534e-11	2.39897e-09
ENSMUSG00000019761.11	Krt10	285.769	0.67552	0.237075	2.8494	0.00438021	0.01886
ENSMUSG00000056216.10	Cebpg	2059.87	0.674509	0.138271	4.87818	1.07071e-06	1.35629e-05
ENSMUSG00000064351.1	COX1	5.7548e+06	0.673332	0.182173	3.6961	0.000218933	0.0014775
ENSMUSG00000087249.2	Gm16062	147.909	0.672639	0.269434	2.49649	0.012543	0.0447709
ENSMUSG00000080875.5	Gm7332	824.897	0.671969	0.128435	5.23198	1.67701e-07	2.60303e-06
ENSMUSG00000031226.14	Pbdc1	930.076	0.671769	0.140171	4.79248	1.64731e-06	2.00377e-05
ENSMUSG00000031176.9	Dynlt3	3953.85	0.671515	0.0886627	7.57381	3.62426e-14	1.9724e-12
ENSMUSG00000094111.3	Nutf2-ps2	661.156	0.671016	0.188626	3.55739	0.000374563	0.00235676
ENSMUSG00000071072.13	Ptges3	8080.75	0.670642	0.0826275	8.11645	4.80028e-16	3.61102e-14
ENSMUSG00000037190.13	Cyb561d2	228.643	0.669328	0.230244	2.90704	0.00364869	0.0162466
ENSMUSG00000041028.17	Ghitm	25729.7	0.669039	0.102254	6.54288	6.03444e-11	1.94168e-09
ENSMUSG00000114251.2	Tmed10-ps	137.934	0.668498	0.231655	2.88574	0.00390492	0.0171862
ENSMUSG00000066152.12	Slc31a2	790.998	0.66711	0.14399	4.63301	3.60379e-06	3.98104e-05
ENSMUSG00000089803.4	Gm10171	6081.95	0.666511	0.133685	4.98569	6.17422e-07	8.32412e-06
ENSMUSG00000035397.9	Klf16	362.164	0.666357	0.212146	3.14103	0.00168356	0.00847393
ENSMUSG00000097616.8	1110019D14Rik	352.945	0.666206	0.209392	3.18161	0.00146457	0.00754574
ENSMUSG00000030298.11	Sec13	2925.47	0.665777	0.110988	5.99863	1.98993e-09	4.7519e-08
ENSMUSG00000068165.4	Gm10233	5853.24	0.665706	0.136317	4.88351	1.04214e-06	1.32543e-05
ENSMUSG00000005674.10	Tomm40l	8627.17	0.665463	0.10216	6.5139	7.32239e-11	2.3289e-09
ENSMUSG00000022681.16	Ntan1	2301.01	0.664921	0.0986629	6.73932	1.59129e-11	5.68453e-10
ENSMUSG00000037361.9	Sf3b6	1154.21	0.664477	0.135325	4.91023	9.09718e-07	1.17685e-05
ENSMUSG00000036334.13	Igsf10	201.094	0.664434	0.238348	2.78766	0.00530907	0.0221205
ENSMUSG00000030029.15	Lrig1	1728.03	0.664232	0.14004	4.74317	2.10402e-06	2.49729e-05
ENSMUSG00000078134.2	Srsf3-ps	1211.56	0.66358	0.120176	5.52174	3.35653e-08	6.12427e-07
ENSMUSG00000075232.7	Amd1	6960.62	0.663565	0.126406	5.24945	1.52552e-07	2.39487e-06
ENSMUSG00000113165.2	Gm47863	312.065	0.662998	0.248416	2.6689	0.00760995	0.0296974
ENSMUSG00000059355.14	Wdr83os	2432.84	0.662573	0.10399	6.37154	1.87141e-10	5.42596e-09
ENSMUSG00000015217.12	Hmgb3	3470.91	0.662451	0.0885925	7.4775	7.57478e-14	3.93763e-12
ENSMUSG00000054408.10	Spcs3	2113.75	0.662196	0.145491	4.55146	5.32752e-06	5.64267e-05
ENSMUSG00000091639.3	Gm3756	907.308	0.662182	0.167436	3.95484	7.65859e-05	0.000591876
ENSMUSG00000024425.5	Ndfip1	7964.39	0.660941	0.0817892	8.08103	6.42236e-16	4.68726e-14
ENSMUSG00000028692.15	Akr1a1	20813.4	0.660515	0.0692164	9.54276	1.39079e-21	2.08534e-19
ENSMUSG00000048832.10	Vps37c	1646.81	0.659821	0.103716	6.36179	1.99412e-10	5.75293e-09
ENSMUSG00000042190.13	Cmklr1	673.355	0.6597	0.175717	3.75434	0.000173801	0.00120578
ENSMUSG00000043079.18	Synpo	8048.9	0.658908	0.105995	6.21642	5.08611e-10	1.34577e-08
ENSMUSG00000054484.15	Tmem62	532.828	0.657766	0.195477	3.36493	0.000765625	0.00437747
ENSMUSG00000020288.14	Ahsa2	3215.34	0.657391	0.195443	3.36359	0.000769365	0.00439657
ENSMUSG00000022674.16	Ube2v2	1256.45	0.65729	0.11294	5.81981	5.89138e-09	1.26899e-07
ENSMUSG00000073616.11	Cops9	14733.3	0.656909	0.0917754	7.15779	8.19902e-13	3.63625e-11
ENSMUSG00000115584.2	Gm5854	836.778	0.656739	0.147379	4.45613	8.34536e-06	8.52759e-05
ENSMUSG00000015575.16	Atp6v0e	3595.18	0.656675	0.0975728	6.73011	1.69536e-11	6.02699e-10
ENSMUSG00000026755.15	Arpc5l	13155.4	0.65654	0.100937	6.50448	7.79645e-11	2.45138e-09
ENSMUSG00000022848.9	Slc49a4	2379.27	0.65525	0.135791	4.82542	1.39708e-06	1.728e-05
ENSMUSG00000075053.4	Vdac3-ps1	6125.02	0.65524	0.0992586	6.60134	4.07452e-11	1.34844e-09
ENSMUSG00000039033.12	Tasp1	363.789	0.654749	0.176684	3.70575	0.000210763	0.0014298
ENSMUSG00000024962.14	Vegfb	25003.9	0.65456	0.0823437	7.94912	1.87843e-15	1.28579e-13
ENSMUSG00000048497.12	Mmgt2	368.981	0.654297	0.196943	3.32227	0.000892886	0.00498473
ENSMUSG00000068614.8	Actc1	308014	0.652747	0.131887	4.9493	7.44815e-07	9.84201e-06
ENSMUSG00000028696.13	Ipp	273.276	0.651655	0.222389	2.93025	0.00338687	0.0152409
ENSMUSG00000074884.13	Serf2	46813.4	0.651406	0.0790499	8.24044	1.71577e-16	1.38525e-14
ENSMUSG00000057113.14	Npm1	12743	0.650691	0.0748578	8.69236	3.54982e-18	3.50859e-16
ENSMUSG00000023723.18	Mrps23	12391.3	0.650325	0.137814	4.71887	2.37164e-06	2.77902e-05
ENSMUSG00000067653.13	Ankrd23	975.886	0.649693	0.144286	4.50282	6.70566e-06	6.96839e-05
ENSMUSG00000067071.9	Hes6	2106.31	0.64905	0.0818344	7.93126	2.16931e-15	1.46668e-13
ENSMUSG00000064357.1	ATP6	2.5866e+06	0.648879	0.15262	4.25159	2.12257e-05	0.000193641
ENSMUSG00000035268.15	Pkig	23732.2	0.648679	0.0674787	9.6131	7.03993e-22	1.10048e-19
ENSMUSG00000020650.16	Bcap29	1433.25	0.648508	0.158326	4.09603	4.20302e-05	0.000350638
ENSMUSG00000039617.9	Gm7488	570.767	0.647606	0.195138	3.3187	0.000904371	0.00503365
ENSMUSG00000033249.11	Hsf4	349.613	0.647287	0.158687	4.07903	4.52239e-05	0.000372381
ENSMUSG00000032802.9	Srxn1	1911.76	0.647245	0.121836	5.31243	1.08171e-07	1.75826e-06
ENSMUSG00000024914.17	Drap1	20626.9	0.647131	0.10253	6.31165	2.76083e-10	7.70271e-09
ENSMUSG00000021009.16	Ptpn21	2200.06	0.646365	0.0943744	6.84894	7.43981e-12	2.79354e-10
ENSMUSG00000073079.7	Srp54a	9828.5	0.645501	0.11356	5.68425	1.31387e-08	2.60657e-07
ENSMUSG00000084304.2	Gm6142	102.527	0.645253	0.206308	3.12762	0.00176229	0.00880785
ENSMUSG00000037894.14	H2az1	4956.38	0.644821	0.0817947	7.88341	3.18573e-15	2.10861e-13
ENSMUSG00000036782.14	Klhl13	1285.15	0.644144	0.0901533	7.14499	9.00049e-13	3.95179e-11
ENSMUSG00000039182.7	AW209491	488.176	0.643648	0.159425	4.03731	5.40683e-05	0.000436208
ENSMUSG00000026456.19	Cyb5r1	1579.17	0.643554	0.145322	4.42847	9.49048e-06	9.53417e-05
ENSMUSG00000085151.8	1110018N20Rik	1024.6	0.643163	0.135525	4.74571	2.07771e-06	2.4674e-05
ENSMUSG00000027131.4	Emc4	2982.58	0.642347	0.096828	6.6339	3.26932e-11	1.09846e-09
ENSMUSG00000064105.14	Cnnm2	185.298	0.642202	0.236539	2.715	0.00662761	0.0264924
ENSMUSG00000027937.16	Jtb	4032.69	0.641139	0.0765202	8.37869	5.35194e-17	4.62597e-15
ENSMUSG00000024966.10	Stip1	5844.7	0.640868	0.162988	3.93199	8.42463e-05	0.000642294
ENSMUSG00000074527.12	Gm14296	858.643	0.640323	0.128525	4.98209	6.29026e-07	8.46937e-06
ENSMUSG00000035372.3	1810055G02Rik	335.929	0.639627	0.206534	3.09695	0.00195523	0.00962249
ENSMUSG00000025534.18	Gusb	1754.57	0.638328	0.124992	5.10694	3.27417e-07	4.72909e-06
ENSMUSG00000081272.2	Ap2m1-ps	1775.49	0.637918	0.0938038	6.80056	1.04213e-11	3.80896e-10
ENSMUSG00000001467.6	Cyp51	977.803	0.637093	0.154369	4.12708	3.67405e-05	0.000311998
ENSMUSG00000048814.12	Lonrf2	316.666	0.636918	0.206306	3.08725	0.00202017	0.00989039
ENSMUSG00000025880.12	Smad7	658.631	0.636007	0.103645	6.13642	8.44037e-10	2.15317e-08
ENSMUSG00000019505.8	Ubb	95964.2	0.635534	0.103929	6.11506	9.65182e-10	2.44524e-08
ENSMUSG00000027022.15	Xirp2	38350.1	0.635416	0.158346	4.01282	5.99966e-05	0.000476313
ENSMUSG00000079067.6	Hmgn2-ps1	277.562	0.635395	0.219311	2.89723	0.0037647	0.016682
ENSMUSG00000022210.8	Dhrs4	3443.34	0.635152	0.148019	4.291	1.77866e-05	0.000165555
ENSMUSG00000059689.16	Zfp637	1911.4	0.633072	0.0914425	6.92317	4.4165e-12	1.71683e-10
ENSMUSG00000029364.16	Wsb2	7475.88	0.63301	0.0677515	9.34312	9.35398e-21	1.24952e-18
ENSMUSG00000035278.10	Plekhj1	1575.38	0.632335	0.0903974	6.99506	2.65151e-12	1.0743e-10
ENSMUSG00000045414.8	Dipk2a	1530.16	0.632247	0.108549	5.82451	5.72811e-09	1.23656e-07
ENSMUSG00000063698.10	Sfxn4	716.891	0.632191	0.205529	3.07592	0.00209852	0.0101925
ENSMUSG00000114349.2	Gm7591	672.233	0.632121	0.169619	3.72672	0.000193987	0.00132456
ENSMUSG00000024146.10	Cript	3167.87	0.631893	0.0956928	6.60334	4.01985e-11	1.33236e-09
ENSMUSG00000046841.6	Ckap4	2695.81	0.631877	0.0950808	6.64568	3.01826e-11	1.01721e-09
ENSMUSG00000063235.19	Ptpmt1	3313.12	0.631876	0.096873	6.52273	6.90405e-11	2.20859e-09
ENSMUSG00000023965.14	Fbxl17	972.407	0.630766	0.106848	5.90341	3.56056e-09	8.09438e-08
ENSMUSG00000009894.16	Snap47	1405.45	0.630267	0.155647	4.04934	5.13627e-05	0.000417589
ENSMUSG00000060198.8	Gm11353	2603.84	0.630185	0.118296	5.3272	9.9741e-08	1.63571e-06
ENSMUSG00000059263.10	Usp47	8018.88	0.629851	0.0999617	6.30092	2.95882e-10	8.23427e-09
ENSMUSG00000082884.2	Gm13339	1615.09	0.629528	0.19663	3.20158	0.00136677	0.00711888
ENSMUSG00000025510.15	Cd151	7166.05	0.629478	0.0980927	6.41718	1.38825e-10	4.15176e-09
ENSMUSG00000028793.16	Rnf19b	1206.41	0.629228	0.127128	4.94957	7.43787e-07	9.83432e-06
ENSMUSG00000026426.11	Arl8a	736.104	0.629217	0.190772	3.29826	0.000972863	0.00535269
ENSMUSG00000101236.2	Gm6750	274.2	0.629054	0.243596	2.58236	0.00981269	0.0365835
ENSMUSG00000063696.8	Gm8730	7939.92	0.628886	0.0960058	6.5505	5.73445e-11	1.85327e-09
ENSMUSG00000031825.17	Crispld2	10519.8	0.628568	0.111456	5.63961	1.70433e-08	3.28655e-07
ENSMUSG00000071532.7	Gm10335	9576.37	0.628328	0.0819295	7.66913	1.73162e-14	1.01778e-12
ENSMUSG00000032380.10	Dapk2	478.301	0.62799	0.185353	3.38807	0.000703875	0.00406874
ENSMUSG00000037058.17	Paip2	10311.1	0.627578	0.0667428	9.40292	5.30681e-21	7.35645e-19
ENSMUSG00000032715.10	Trib3	378.6	0.626776	0.202755	3.09129	0.00199288	0.00978288
ENSMUSG00000075268.3	Gm10819	5279.15	0.626608	0.123581	5.07042	3.96944e-07	5.60836e-06
ENSMUSG00000034173.14	Chchd2l	10396.1	0.625963	0.101126	6.18994	6.01884e-10	1.55706e-08
ENSMUSG00000058625.7	Gm17383	6683.64	0.625683	0.0940338	6.65381	2.85602e-11	9.68456e-10
ENSMUSG00000048100.14	Taf13	1439.58	0.625086	0.0958091	6.52428	6.83271e-11	2.18895e-09
ENSMUSG00000027800.15	Tm4sf1	6761.66	0.625029	0.18934	3.30109	0.000963085	0.00530551
ENSMUSG00000022816.12	Fstl1	23320.3	0.624806	0.142711	4.37812	1.19706e-05	0.000117316
ENSMUSG00000035790.16	Cep19	1320.35	0.624666	0.129434	4.82615	1.39198e-06	1.72267e-05
ENSMUSG00000042842.12	Serpinb6b	1931.76	0.624563	0.139639	4.47269	7.72427e-06	7.93339e-05
ENSMUSG00000063556.6	Gm10132	9693.4	0.624556	0.0818266	7.63267	2.29938e-14	1.2995e-12
ENSMUSG00000039960.6	Rhou	915.066	0.624358	0.163158	3.8267	0.000129871	0.000935758
ENSMUSG00000072769.7	Gm10419	126.229	0.62372	0.212753	2.93167	0.00337149	0.0151965
ENSMUSG00000071076.9	Jund	3256.92	0.623531	0.107935	5.7769	7.60916e-09	1.5882e-07
ENSMUSG00000037096.7	Gm9762	538.306	0.623364	0.133603	4.66579	3.07439e-06	3.47144e-05
ENSMUSG00000062931.16	Zfp938	1400.92	0.623205	0.134273	4.64133	3.46176e-06	3.84774e-05
ENSMUSG00000094932.8	Gm2007	272.489	0.623147	0.247823	2.51449	0.0119206	0.0429457
ENSMUSG00000028434.13	Epb41l4b	266.877	0.622331	0.175522	3.54559	0.000391731	0.00245498
ENSMUSG00000063684.10	Hadhb-ps	15789	0.621703	0.168612	3.68718	0.000226749	0.00151954
ENSMUSG00000074578.15	Zfas1	2235.98	0.621416	0.133144	4.66723	3.05284e-06	3.45039e-05
ENSMUSG00000032666.17	1700025G04Rik	2749.53	0.621409	0.0913248	6.80438	1.01484e-11	3.74049e-10
ENSMUSG00000086119.3	Gm2415	191.406	0.62117	0.246165	2.52339	0.011623	0.0420662
ENSMUSG00000055991.16	Zkscan5	1029.6	0.621169	0.123365	5.03522	4.77306e-07	6.60823e-06
ENSMUSG00000031983.8	2310022B05Rik	3962.07	0.620658	0.0972582	6.38154	1.75311e-10	5.11115e-09
ENSMUSG00000028252.21	Ccnc	523.532	0.62001	0.130043	4.76773	1.86316e-06	2.24281e-05
ENSMUSG00000024645.6	Timm21	2101.12	0.619862	0.13793	4.49402	6.989e-06	7.23554e-05
ENSMUSG00000031461.5	Myom2	61916.6	0.618193	0.13236	4.67054	3.00413e-06	3.40432e-05
ENSMUSG00000030203.18	Dusp16	1805.54	0.617763	0.122177	5.05629	4.27493e-07	5.97866e-06
ENSMUSG00000072407.5	Gm6419	119.097	0.617489	0.217138	2.84376	0.00445841	0.0191257
ENSMUSG00000028998.7	Tomm7	13184.9	0.617242	0.08511	7.25228	4.09813e-13	1.88968e-11
ENSMUSG00000024940.12	Ltbp3	3682.34	0.616997	0.144657	4.26525	1.99676e-05	0.000183301
ENSMUSG00000028700.15	Pomgnt1	2585.61	0.616838	0.0729327	8.45763	2.72865e-17	2.43491e-15
ENSMUSG00000027472.15	Pdrg1	6937.92	0.616369	0.117985	5.22415	1.74958e-07	2.69857e-06
ENSMUSG00000020590.17	Snx13	1799.59	0.615499	0.116866	5.26671	1.38887e-07	2.20708e-06
ENSMUSG00000008136.15	Fhl2	107943	0.615203	0.105216	5.84706	5.00331e-09	1.10168e-07
ENSMUSG00000049521.3	Cdc42ep1	3068.16	0.61516	0.157645	3.90218	9.53312e-05	0.000717132
ENSMUSG00000043518.8	Rai2	1278.56	0.61431	0.13361	4.59779	4.26998e-06	4.6248e-05
ENSMUSG00000038174.15	Fam126b	1170.39	0.613975	0.157908	3.88819	0.000100995	0.000752292
ENSMUSG00000044285.9	Ubb-ps	31757.9	0.613827	0.104944	5.8491	4.94255e-09	1.08939e-07
ENSMUSG00000060703.13	Cd302	531.067	0.613792	0.141526	4.33696	1.4447e-05	0.000138594
ENSMUSG00000083734.2	Gm16209	1235.44	0.613774	0.172142	3.56551	0.000363146	0.00229344
ENSMUSG00000001891.17	Ugp2	10815.7	0.613309	0.140705	4.35883	1.3076e-05	0.000126796
ENSMUSG00000023904.11	Hcfc1r1	12604.6	0.613091	0.0944772	6.48931	8.62322e-11	2.6732e-09
ENSMUSG00000079427.11	Mthfsl	1120.28	0.613072	0.119077	5.14853	2.62529e-07	3.87569e-06
ENSMUSG00000022706.17	Mrpl40	1914.52	0.6125	0.108851	5.62698	1.83396e-08	3.51805e-07
ENSMUSG00000027384.7	Ndufaf5	2118.37	0.612438	0.10729	5.70825	1.14142e-08	2.28709e-07
ENSMUSG00000001323.18	Srr	1054.73	0.612374	0.130338	4.69834	2.62285e-06	3.03944e-05
ENSMUSG00000022219.11	Cideb	151.369	0.61217	0.244345	2.50535	0.012233	0.0438418
ENSMUSG00000024012.19	Mtch1	16014.7	0.612142	0.0777894	7.86923	3.56837e-15	2.33384e-13
ENSMUSG00000021116.11	Eif2s1	2797.27	0.612075	0.104594	5.85191	4.85962e-09	1.07218e-07
ENSMUSG00000026365.16	Cfh	6906.32	0.611651	0.146921	4.16314	3.13901e-05	0.000272563
ENSMUSG00000010095.14	Slc3a2	1123.43	0.611302	0.111385	5.4882	4.06053e-08	7.31195e-07
ENSMUSG00000056305.5	Usp39	1490.23	0.611037	0.118026	5.17714	2.25313e-07	3.38292e-06
ENSMUSG00000024847.16	Aip	4053	0.610416	0.0901602	6.77035	1.28471e-11	4.62686e-10
ENSMUSG00000031751.15	Amfr	5956.47	0.610268	0.0710459	8.58978	8.71393e-18	8.27861e-16
ENSMUSG00000064341.1	ND1	1.2434e+06	0.610091	0.172028	3.54646	0.000390449	0.00244972
ENSMUSG00000025630.9	Hprt	4278.19	0.610059	0.0651955	9.35737	8.17457e-21	1.1122e-18
ENSMUSG00000078898.10	Zfp968	609.98	0.609892	0.166834	3.65569	0.000256491	0.00169413
ENSMUSG00000027879.10	Sec22b	2298.45	0.609654	0.114002	5.34777	8.90435e-08	1.47809e-06
ENSMUSG00000028044.7	Cks1b	456.214	0.609586	0.149863	4.06763	4.74945e-05	0.00039017
ENSMUSG00000021186.10	Fbln5	977.26	0.609339	0.0972913	6.26304	3.77555e-10	1.03247e-08
ENSMUSG00000059252.6	Tpt1-ps5	481.791	0.609312	0.117904	5.16787	2.36777e-07	3.53337e-06
ENSMUSG00000028583.15	Pdpn	454.146	0.609027	0.191992	3.17215	0.00151313	0.00775928
ENSMUSG00000038244.15	Mical2	2950.15	0.608341	0.124549	4.88435	1.03769e-06	1.32053e-05
ENSMUSG00000064208.7	Gm10145	384.098	0.608045	0.185157	3.28394	0.00102366	0.00559307
ENSMUSG00000026620.12	Mark1	383.45	0.607948	0.19019	3.19652	0.00139096	0.00722386
ENSMUSG00000063314.6	Gm12657	438.102	0.607928	0.216844	2.80352	0.00505478	0.0212174
ENSMUSG00000037624.16	Kcnk2	1396.83	0.607618	0.235589	2.57914	0.00990454	0.0368511
ENSMUSG00000110834.2	Gm39469	253.227	0.606557	0.23832	2.54514	0.0109235	0.0399943
ENSMUSG00000036087.19	Slain2	7460.49	0.606507	0.0771109	7.86539	3.67959e-15	2.39238e-13
ENSMUSG00000025408.16	Ddit3	5015.11	0.606417	0.168368	3.60175	0.000316085	0.00203708
ENSMUSG00000042770.9	Hebp1	526.581	0.606195	0.188588	3.21439	0.00130724	0.00687988
ENSMUSG00000037306.14	Man1c1	1277.06	0.606031	0.146525	4.13602	3.53384e-05	0.000301447
ENSMUSG00000070576.5	Mn1	806.158	0.605952	0.140268	4.31996	1.56059e-05	0.00014824
ENSMUSG00000031434.16	Morc4	210.382	0.605883	0.195894	3.09292	0.00198199	0.0097446
ENSMUSG00000097121.3	D130020L05Rik	288.525	0.605756	0.20178	3.00207	0.00268151	0.0125245
ENSMUSG00000027746.14	Ufm1	4259.26	0.605545	0.0786072	7.70343	1.32466e-14	7.98834e-13
ENSMUSG00000109697.2	Gm34030	854.421	0.605464	0.185897	3.25699	0.00112599	0.00604975
ENSMUSG00000059920.10	4930453N24Rik	1805.97	0.605224	0.0972798	6.22147	4.92506e-10	1.30945e-08
ENSMUSG00000051255.7	Gm6563	913.242	0.605092	0.111127	5.44504	5.1794e-08	9.09635e-07
ENSMUSG00000023092.17	Fhl1	5252.51	0.605033	0.135575	4.46272	8.09256e-06	8.28848e-05
ENSMUSG00000068579.6	Rpl7a-ps3	249.274	0.604911	0.206167	2.93408	0.00334542	0.0150914
ENSMUSG00000004945.16	Tmem242	8734.94	0.604811	0.09171	6.59482	4.2577e-11	1.39649e-09
ENSMUSG00000028945.10	Rheb	4745.6	0.604129	0.0995116	6.07094	1.27166e-09	3.1635e-08
ENSMUSG00000022022.4	Mtrf1	725.971	0.603654	0.151985	3.97181	7.13277e-05	0.000554544
ENSMUSG00000038467.16	Chmp4b	6911.48	0.603431	0.0896094	6.73402	1.6504e-11	5.88618e-10
ENSMUSG00000002804.5	Nudt14	1023.86	0.602858	0.11814	5.1029	3.34489e-07	4.82491e-06
ENSMUSG00000021982.15	Cdadc1	3214.89	0.602632	0.076469	7.88073	3.25465e-15	2.14777e-13
ENSMUSG00000022863.16	Btg3	797.669	0.60208	0.158498	3.79865	0.000145485	0.00103273
ENSMUSG00000030342.9	Cd9	1802.59	0.601961	0.136477	4.41072	1.03028e-05	0.000102244
ENSMUSG00000058240.15	Cryzl1	2073.27	0.6012	0.107386	5.59848	2.16243e-08	4.08416e-07
ENSMUSG00000021619.7	Atg10	1216.3	0.600887	0.0900924	6.66968	2.5636e-11	8.78761e-10
ENSMUSG00000048027.10	Rgmb	1457.28	0.600596	0.109457	5.48706	4.08674e-08	7.35312e-07
ENSMUSG00000089936.2	Gm16199	258.93	0.600528	0.158996	3.777	0.000158732	0.00111314
ENSMUSG00000030103.12	Bhlhe40	1353.38	0.600425	0.208607	2.87826	0.00399875	0.0175082
ENSMUSG00000014496.9	Ankrd28	2190.79	0.600367	0.113063	5.31001	1.09617e-07	1.78044e-06
ENSMUSG00000027406.14	Idh3b	27193.9	0.60023	0.124043	4.83888	1.3057e-06	1.62501e-05
ENSMUSG00000018339.13	Gpx3	21155.6	0.599784	0.109994	5.45288	4.95594e-08	8.74571e-07
ENSMUSG00000116995.2	Gm21926	435.287	0.59976	0.147853	4.05645	4.98244e-05	0.000406432
ENSMUSG00000003604.15	Aven	2341.4	0.599528	0.0939632	6.38045	1.76564e-10	5.14089e-09
ENSMUSG00000062797.15	Hikeshi	1612.43	0.598936	0.114362	5.23718	1.6305e-07	2.54601e-06
ENSMUSG00000021948.18	Prkcd	1705.49	0.598849	0.123461	4.85051	1.23143e-06	1.54128e-05
ENSMUSG00000026458.14	Ppfia4	332.842	0.598444	0.229551	2.60702	0.00913332	0.0344823
ENSMUSG00000020592.15	Sdc1	446.868	0.598178	0.184554	3.24121	0.00119022	0.00634427
ENSMUSG00000044475.15	Ascc1	1714.81	0.597929	0.10492	5.69889	1.20589e-08	2.4097e-07
ENSMUSG00000087412.5	Gm15501	4442.34	0.597012	0.102514	5.8237	5.756e-09	1.24137e-07
ENSMUSG00000027204.14	Fbn1	4749.76	0.597011	0.159409	3.74517	0.000180274	0.00124442
ENSMUSG00000042043.7	Tbca	7877.85	0.596967	0.0770044	7.75238	9.01875e-15	5.53711e-13
ENSMUSG00000079508.9	Apoo	7002	0.596609	0.120391	4.9556	7.2108e-07	9.56277e-06
ENSMUSG00000031617.17	Tmem184c	680.869	0.596243	0.143916	4.14298	3.42818e-05	0.000293553
ENSMUSG00000055305.16	Zfp93	265.862	0.595922	0.211521	2.81732	0.00484268	0.0204752
ENSMUSG00000028007.14	Snx7	454.819	0.595786	0.198957	2.99455	0.00274853	0.0127947
ENSMUSG00000024258.5	Polr2d	1089.8	0.595647	0.149163	3.99326	6.51721e-05	0.000511924
ENSMUSG00000048332.14	Lhfp	3183.66	0.595527	0.13796	4.31666	1.58409e-05	0.000150107
ENSMUSG00000027207.16	Galk2	672.5	0.59472	0.114152	5.20991	1.88934e-07	2.88785e-06
ENSMUSG00000041577.6	Prelp	2045.89	0.594052	0.116293	5.10823	3.25192e-07	4.70312e-06
ENSMUSG00000113555.2	Gm10095	13956.4	0.59329	0.101266	5.85873	4.66423e-09	1.03321e-07
ENSMUSG00000078427.4	Sarnp	3198.57	0.593256	0.0985228	6.02151	1.72796e-09	4.1945e-08
ENSMUSG00000028633.8	Ctps	3668.15	0.593208	0.0868219	6.83247	8.34637e-12	3.11801e-10
ENSMUSG00000020358.18	Hnrnpab	13232.4	0.593165	0.067291	8.81492	1.19772e-18	1.2336e-16
ENSMUSG00000038633.6	Degs1	5706.21	0.592944	0.0947059	6.26089	3.82778e-10	1.04545e-08
ENSMUSG00000021796.16	Bmpr1a	2332.84	0.59281	0.091667	6.467	9.99686e-11	3.06881e-09
ENSMUSG00000080850.2	Gm12439	376.072	0.592324	0.233628	2.53533	0.0112342	0.0409009
ENSMUSG00000031984.9	2810004N23Rik	4557.45	0.591923	0.0888938	6.65877	2.76135e-11	9.4215e-10
ENSMUSG00000000253.14	Gmpr	5598.5	0.591862	0.1381	4.28573	1.82137e-05	0.000168817
ENSMUSG00000094103.3	Fam177a2	2521.06	0.591841	0.181462	3.26151	0.00110822	0.00597217
ENSMUSG00000029659.17	Medag	2010.67	0.591747	0.175219	3.37718	0.000732318	0.00421767
ENSMUSG00000017929.14	B4galt5	474.724	0.591106	0.186855	3.16345	0.0015591	0.00795465
ENSMUSG00000037851.14	Iars	2350.44	0.590706	0.11214	5.26756	1.3825e-07	2.1991e-06
ENSMUSG00000022462.8	Slc38a2	9489.32	0.589882	0.133614	4.41483	1.01089e-05	0.000100546
ENSMUSG00000006906.11	Stambp	899.324	0.589769	0.126919	4.64683	3.37081e-06	3.76182e-05
ENSMUSG00000033684.15	Qsox1	1860.54	0.589514	0.117255	5.02763	4.9657e-07	6.84353e-06
ENSMUSG00000036315.14	Polr1h	1568.06	0.58927	0.117719	5.00575	5.56443e-07	7.55071e-06
ENSMUSG00000036442.9	Thap11	1068.57	0.588965	0.139943	4.20862	2.56935e-05	0.000229647
ENSMUSG00000026111.16	Unc50	534.756	0.588951	0.156796	3.75617	0.000172532	0.00119848
ENSMUSG00000081400.2	Gm13680	4879.37	0.588912	0.108176	5.44403	5.20876e-08	9.13336e-07
ENSMUSG00000049940.8	Pgrmc2	2674.06	0.588874	0.100162	5.87919	4.12272e-09	9.24404e-08
ENSMUSG00000025531.15	Chm	640.002	0.58852	0.205259	2.86721	0.00414106	0.017999
ENSMUSG00000022037.16	Clu	27216.4	0.588498	0.108658	5.41606	6.09279e-08	1.04425e-06
ENSMUSG00000027944.14	Hax1	1498.59	0.588278	0.101375	5.80301	6.51344e-09	1.38163e-07
ENSMUSG00000059179.7	Gm8991	471.161	0.587886	0.155947	3.76978	0.000163393	0.00114045
ENSMUSG00000096145.3	Vkorc1	601.799	0.587721	0.172381	3.40943	0.000650993	0.0037909
ENSMUSG00000095595.3	Fam177a	2536.79	0.587013	0.181793	3.22902	0.00124215	0.0065775
ENSMUSG00000031604.11	Msmo1	332.701	0.586941	0.156236	3.75676	0.000172129	0.00119719
ENSMUSG00000028600.16	Podn	600.137	0.586827	0.199023	2.94854	0.00319284	0.0144917
ENSMUSG00000025795.9	Rassf3	8471.16	0.586119	0.0944241	6.2073	5.3901e-10	1.4177e-08
ENSMUSG00000085738.3	Gm12335	285.155	0.585794	0.158934	3.68578	0.000228006	0.00152704
ENSMUSG00000022174.9	Dad1	3998.44	0.585771	0.081837	7.15778	8.19934e-13	3.63625e-11
ENSMUSG00000005699.17	Pard6a	341.219	0.584904	0.179374	3.26081	0.00111093	0.00598536
ENSMUSG00000035227.8	Spcs2	2799.32	0.584321	0.0806064	7.24907	4.19656e-13	1.92701e-11
ENSMUSG00000050910.6	Cdr2l	375.457	0.584152	0.150537	3.88045	0.000104265	0.000773514
ENSMUSG00000031103.13	Elf4	548.934	0.58409	0.18017	3.24188	0.00118744	0.00633102
ENSMUSG00000019857.8	Asf1a	765.253	0.583743	0.138127	4.22615	2.37728e-05	0.000214355
ENSMUSG00000026208.10	Des	208591	0.583248	0.0799258	7.29737	2.93454e-13	1.39397e-11
ENSMUSG00000114993.2	Gm6363	364.382	0.583033	0.148031	3.9386	8.19593e-05	0.000626158
ENSMUSG00000066553.6	Gm6969	1748.84	0.582959	0.209894	2.7774	0.00547964	0.0227152
ENSMUSG00000020241.14	Col6a2	3355.66	0.582696	0.14152	4.1174	3.83167e-05	0.000323207
ENSMUSG00000063281.10	Zfp35	684.161	0.582569	0.145368	4.00754	6.1354e-05	0.000485392
ENSMUSG00000073987.5	Ggh	721.145	0.582036	0.13955	4.17081	3.03514e-05	0.000265045
ENSMUSG00000063889.17	Crem	1025.28	0.581652	0.122739	4.73894	2.14842e-06	2.53905e-05
ENSMUSG00000069682.7	Gm10275	5480.02	0.581613	0.110557	5.26077	1.43452e-07	2.27307e-06
ENSMUSG00000108437.2	Gm19366	1841.53	0.58107	0.10422	5.57542	2.46927e-08	4.61621e-07
ENSMUSG00000074506.5	Gm10705	727.227	0.58077	0.110706	5.24606	1.55383e-07	2.43411e-06
ENSMUSG00000024277.15	Mapre2	4104.82	0.5807	0.107379	5.40794	6.37554e-08	1.08764e-06
ENSMUSG00000086925.2	Gm6286	1102.02	0.580448	0.113612	5.10904	3.238e-07	4.68914e-06
ENSMUSG00000029381.17	Shroom3	1450.64	0.580353	0.151279	3.8363	0.0001249	0.000904082
ENSMUSG00000026003.6	Acadl	53873.8	0.580168	0.102559	5.65694	1.54091e-08	2.99764e-07
ENSMUSG00000010554.15	Mettl16	1883.9	0.58015	0.119656	4.8485	1.24402e-06	1.55439e-05
ENSMUSG00000007987.13	Ift22	688.412	0.580033	0.139632	4.15401	3.26705e-05	0.000281946
ENSMUSG00000039159.17	Ube2h	2527.54	0.579908	0.0710356	8.16362	3.25135e-16	2.51449e-14
ENSMUSG00000006392.17	Med8	1476.85	0.579651	0.116621	4.97037	6.68243e-07	8.92111e-06
ENSMUSG00000040043.18	Rbms2	5962.67	0.579627	0.0910092	6.36888	1.90408e-10	5.50037e-09
ENSMUSG00000097729.3	2310015A10Rik	1416.27	0.579148	0.109144	5.30629	1.11878e-07	1.8145e-06
ENSMUSG00000036764.13	Dnajc12	270.464	0.57879	0.220882	2.62036	0.00878374	0.0333682
ENSMUSG00000054277.9	Arfgap3	892.607	0.578619	0.116599	4.96245	6.96096e-07	9.26488e-06
ENSMUSG00000032042.12	Srpr	2302.37	0.577836	0.105872	5.45788	4.81858e-08	8.51013e-07
ENSMUSG00000040249.16	Lrp1	5682.07	0.577419	0.118766	4.86181	1.16315e-06	1.46329e-05
ENSMUSG00000026042.17	Col5a2	1593.26	0.577132	0.145785	3.95879	7.53319e-05	0.000582798
ENSMUSG00000038702.7	Dsel	232.681	0.577091	0.228156	2.52937	0.0114268	0.0414661
ENSMUSG00000013646.18	Sh3bp5l	2078.33	0.576656	0.100524	5.73647	9.66696e-09	1.97104e-07
ENSMUSG00000024563.17	Smad2	748.103	0.576487	0.155914	3.69747	0.000217761	0.00147094
ENSMUSG00000056121.17	Fez2	8902.95	0.576428	0.116359	4.95389	7.27454e-07	9.6415e-06
ENSMUSG00000003380.12	Rabac1	18802.1	0.575973	0.0767445	7.50506	6.13984e-14	3.22979e-12
ENSMUSG00000024712.10	Rfk	3273.31	0.575881	0.105918	5.43705	5.41696e-08	9.4683e-07
ENSMUSG00000006373.11	Pgrmc1	1875.61	0.57542	0.10989	5.23632	1.63809e-07	2.5534e-06
ENSMUSG00000024963.13	Dnajc4	2859.81	0.575249	0.0809908	7.10264	1.22392e-12	5.28951e-11
ENSMUSG00000037072.17	Selenof	4306.22	0.575115	0.103803	5.54046	3.01678e-08	5.55605e-07
ENSMUSG00000026341.17	Actr3	6331.59	0.575008	0.104001	5.52889	3.2226e-08	5.89945e-07
ENSMUSG00000031683.17	Lsm6	8469.78	0.574995	0.0877988	6.54901	5.79211e-11	1.86916e-09
ENSMUSG00000042293.9	Gm5617	1292.46	0.574899	0.142333	4.03911	5.36546e-05	0.000433823
ENSMUSG00000022500.16	Litaf	2468.91	0.574611	0.136768	4.20136	2.65318e-05	0.000236373
ENSMUSG00000036781.14	Rps27l	12570.5	0.574608	0.0860202	6.67992	2.39079e-11	8.23367e-10
ENSMUSG00000010047.13	Hyal2	1785.73	0.574512	0.0929952	6.17787	6.4973e-10	1.6769e-08
ENSMUSG00000019437.18	Tlcd1	444.745	0.57449	0.1342	4.28086	1.86175e-05	0.000172343
ENSMUSG00000079658.10	Eloc	6710.9	0.574244	0.0954892	6.0137	1.81331e-09	4.38971e-08
ENSMUSG00000014232.15	Cluap1	1418.49	0.573846	0.101416	5.65837	1.52821e-08	2.97664e-07
ENSMUSG00000028293.15	Slc35a1	841.122	0.573607	0.148289	3.86817	0.000109657	0.000808344
ENSMUSG00000086316.9	Nbdy	1621.79	0.573051	0.0906541	6.32129	2.59387e-10	7.28299e-09
ENSMUSG00000099342.2	Gm18180	260.636	0.572614	0.168318	3.40199	0.000668973	0.00388329
ENSMUSG00000072258.12	Taf1a	1295.29	0.572547	0.0971946	5.89073	3.84498e-09	8.6565e-08
ENSMUSG00000020265.17	Sumo3	3188.29	0.572497	0.0892968	6.41117	1.44406e-10	4.30114e-09
ENSMUSG00000033436.14	Armcx2	507.436	0.572275	0.167608	3.41436	0.000639316	0.00372881
ENSMUSG00000027341.11	Tmem230	655.702	0.571974	0.208772	2.7397	0.00614951	0.0249065
ENSMUSG00000050390.13	C77080	294.468	0.571847	0.230557	2.48029	0.0131276	0.0465038
ENSMUSG00000022677.16	Cep20	5371.22	0.571767	0.0837036	6.83085	8.44145e-12	3.14819e-10
ENSMUSG00000021973.10	Micu2	6394.39	0.571435	0.0695565	8.21541	2.11439e-16	1.67637e-14
ENSMUSG00000015289.5	Lage3	1377.95	0.57119	0.10315	5.53748	3.0685e-08	5.63138e-07
ENSMUSG00000029430.14	Ran	8766.28	0.57087	0.0883179	6.46381	1.02098e-10	3.12114e-09
ENSMUSG00000090110.9	Cmc4	345.434	0.570796	0.159445	3.57989	0.000343739	0.00218906
ENSMUSG00000030057.16	Cnbp	31034.2	0.570754	0.0711664	8.02	1.05749e-15	7.54311e-14
ENSMUSG00000019794.14	Katna1	2041.3	0.570358	0.0915515	6.22992	4.66684e-10	1.24832e-08
ENSMUSG00000033389.17	Arhgap44	927.873	0.570223	0.168954	3.37501	0.000738117	0.00424441
ENSMUSG00000045136.7	Tubb2b	888.181	0.570139	0.191243	2.98122	0.00287099	0.0132606
ENSMUSG00000062758.7	Gm16477	1520.74	0.569574	0.112131	5.07954	3.78352e-07	5.36977e-06
ENSMUSG00000034437.9	Gm9761	565.649	0.569468	0.137985	4.12702	3.67493e-05	0.000311998
ENSMUSG00000031667.17	Aktip	5483.63	0.569463	0.0685299	8.3097	9.5945e-17	8.04078e-15
ENSMUSG00000019795.18	Pcmt1	6541.83	0.569126	0.0938872	6.06181	1.34599e-09	3.32216e-08
ENSMUSG00000021451.17	Sema4d	1413.99	0.568718	0.125444	4.53364	5.79749e-06	6.11399e-05
ENSMUSG00000039599.17	Fam149b	2373.67	0.568514	0.0750444	7.5757	3.57183e-14	1.95838e-12
ENSMUSG00000021411.17	Pxdc1	828.548	0.567186	0.149465	3.79479	0.000147771	0.00104559
ENSMUSG00000020376.18	Rnf130	3176.72	0.567068	0.0987645	5.74162	9.37744e-09	1.91911e-07
ENSMUSG00000020766.5	Galk1	2664.9	0.566794	0.124084	4.56782	4.92821e-06	5.26273e-05
ENSMUSG00000031965.16	Tbx20	1357.34	0.566707	0.195964	2.89189	0.00382927	0.016914
ENSMUSG00000052906.8	Ubxn8	677.617	0.566438	0.153256	3.69603	0.000219	0.0014775
ENSMUSG00000046722.15	Cdc42se1	1498.59	0.566404	0.116084	4.87925	1.0649e-06	1.35126e-05
ENSMUSG00000042042.15	Csgalnact2	1658.18	0.56629	0.103684	5.46171	4.71583e-08	8.35543e-07
ENSMUSG00000019929.17	Dcn	48044.3	0.565737	0.104543	5.4115	6.24987e-08	1.06868e-06
ENSMUSG00000024844.16	Banf1	3392.36	0.565566	0.121263	4.66396	3.10187e-06	3.49948e-05
ENSMUSG00000115457.2	Gm2387	666.319	0.565282	0.120533	4.68987	2.73385e-06	3.13511e-05
ENSMUSG00000040195.12	Nemp1	403.994	0.564582	0.147996	3.81485	0.000136268	0.000974839
ENSMUSG00000095588.2	Gm12350	9629.07	0.564478	0.0875635	6.4465	1.14462e-10	3.47023e-09
ENSMUSG00000071708.12	Sms	4076.47	0.564291	0.100942	5.59024	2.26751e-08	4.26678e-07
ENSMUSG00000059456.14	Ptk2b	264.911	0.563649	0.164955	3.41698	0.000633199	0.00369607
ENSMUSG00000027133.4	Nop10	6939.21	0.563454	0.0978618	5.75765	8.52947e-09	1.76524e-07
ENSMUSG00000021835.16	Bmp4	985.011	0.563043	0.201643	2.79228	0.00523377	0.0218563
ENSMUSG00000041845.12	Rhod	389.947	0.562884	0.172212	3.26856	0.00108095	0.0058424
ENSMUSG00000064061.14	Dzip3	523.666	0.562174	0.151251	3.71684	0.000201729	0.00137274
ENSMUSG00000044934.14	Zfp367	1450.92	0.561202	0.120569	4.65459	3.24626e-06	3.64497e-05
ENSMUSG00000018923.14	Med11	494.031	0.560647	0.126672	4.42597	9.60114e-06	9.63217e-05
ENSMUSG00000037071.4	Scd1	1659.33	0.560253	0.204133	2.74455	0.00605931	0.0246499
ENSMUSG00000042116.4	Vwa1	2898.08	0.559609	0.142139	3.93705	8.24901e-05	0.000629995
ENSMUSG00000078941.10	Ak6	1850.76	0.559442	0.0941325	5.94313	2.79627e-09	6.48082e-08
ENSMUSG00000020993.10	Trappc6b	4059.31	0.559066	0.0832703	6.71387	1.89533e-11	6.69472e-10
ENSMUSG00000078779.5	Zfp59	301.62	0.559002	0.22123	2.5268	0.0115108	0.041708
ENSMUSG00000059586.11	Nsmce2	1412.15	0.558649	0.130841	4.26966	1.95772e-05	0.000180077
ENSMUSG00000082901.2	Rps8-ps5	574.39	0.558446	0.119495	4.67339	2.96272e-06	3.36258e-05
ENSMUSG00000024026.14	Glo1	12122	0.55811	0.178773	3.12188	0.00179698	0.00893866
ENSMUSG00000036745.16	Ttll7	590.956	0.557895	0.222011	2.51291	0.0119738	0.0431094
ENSMUSG00000044221.15	Grsf1	6226.85	0.557812	0.087385	6.38338	1.73222e-10	5.06364e-09
ENSMUSG00000107951.2	Gm6210	11346.7	0.55759	0.12931	4.31204	1.61755e-05	0.000152556
ENSMUSG00000060989.9	Gm11847	962.73	0.557358	0.116179	4.79739	1.60744e-06	1.9596e-05
ENSMUSG00000035530.14	Eif1	98149.1	0.557351	0.074448	7.48645	7.07618e-14	3.69588e-12
ENSMUSG00000047965.10	Rpl9-ps7	3613.44	0.556604	0.133083	4.18239	2.88462e-05	0.000254226
ENSMUSG00000039899.6	Fgl2	870.911	0.556511	0.145596	3.82229	0.00013222	0.00094773
ENSMUSG00000047547.15	Cltb	9511.04	0.556234	0.0854134	6.51226	7.40291e-11	2.35112e-09
ENSMUSG00000081121.2	Gm12791	106.733	0.556225	0.2256	2.46554	0.0136807	0.0481609
ENSMUSG00000028128.14	F3	639.71	0.556127	0.172136	3.23074	0.00123469	0.00654491
ENSMUSG00000026511.8	Srp9	8027.43	0.55609	0.0801004	6.94242	3.85449e-12	1.509e-10
ENSMUSG00000030120.15	Mlf2	5886.33	0.55572	0.0915854	6.06778	1.2969e-09	3.2118e-08
ENSMUSG00000078126.5	Rpl23a-ps3	10544.4	0.555706	0.0694291	8.00394	1.20504e-15	8.48571e-14
ENSMUSG00000043487.5	Acot6	171.799	0.555018	0.211499	2.62421	0.00868514	0.0330392
ENSMUSG00000066442.18	Mthfs	736.006	0.554973	0.119394	4.64825	3.34755e-06	3.73776e-05
ENSMUSG00000028416.14	Bag1	47217.1	0.55463	0.0803442	6.90317	5.08538e-12	1.94595e-10
ENSMUSG00000027397.15	Slc20a1	4109.89	0.554124	0.184166	3.00883	0.00262258	0.0122962
ENSMUSG00000057604.10	Lmcd1	2472.13	0.553707	0.120755	4.58537	4.53178e-06	4.87482e-05
ENSMUSG00000078812.11	Eif5a	16695.5	0.553354	0.093433	5.92247	3.17142e-09	7.27381e-08
ENSMUSG00000043770.11	Gm12481	22283.5	0.553317	0.0849353	6.51458	7.28943e-11	2.32177e-09
ENSMUSG00000026500.7	Cox20	3476.01	0.552713	0.111122	4.97395	6.56031e-07	8.78468e-06
ENSMUSG00000002345.19	Borcs8	972.087	0.552662	0.109247	5.05884	4.21818e-07	5.91807e-06
ENSMUSG00000037710.9	Cisd1	20482.7	0.552274	0.0895687	6.16593	7.00702e-10	1.79583e-08
ENSMUSG00000070493.4	Chchd2	87626.3	0.551771	0.0824363	6.69331	2.18184e-11	7.59715e-10
ENSMUSG00000029231.16	Pdgfra	1908.32	0.550818	0.12536	4.39388	1.11347e-05	0.000109758
ENSMUSG00000007646.14	Rad51c	225.826	0.550771	0.213061	2.58504	0.00973666	0.0363615
ENSMUSG00000021131.15	Erh	1988.39	0.550137	0.112507	4.88982	1.00928e-06	1.28885e-05
ENSMUSG00000050608.12	Micos10	49899.7	0.550131	0.0790088	6.96291	3.33325e-12	1.32375e-10
ENSMUSG00000042682.11	Selenok	4911.02	0.550125	0.0933835	5.89102	3.83814e-09	8.64995e-08
ENSMUSG00000002845.15	Tmem39a	613.826	0.549998	0.130782	4.20546	2.60552e-05	0.000232598
ENSMUSG00000092086.3	Gm6793	726.699	0.549826	0.157739	3.48567	0.00049091	0.00297911
ENSMUSG00000051989.12	Smim11	9864.81	0.549243	0.0966331	5.6838	1.31738e-08	2.61118e-07
ENSMUSG00000045176.4	Borcs6	1568.13	0.549019	0.0958988	5.72498	1.03443e-08	2.09173e-07
ENSMUSG00000020526.13	Znhit3	746.53	0.54901	0.120815	4.54423	5.51374e-06	5.82869e-05
ENSMUSG00000026193.16	Fn1	2424.93	0.548823	0.150973	3.63524	0.00027772	0.00181909
ENSMUSG00000081201.2	Smt3h2-ps4	1294.79	0.548433	0.121861	4.50047	6.78034e-06	7.03273e-05
ENSMUSG00000020099.9	Unc5b	778.945	0.548072	0.218595	2.50725	0.0121674	0.0436279
ENSMUSG00000090523.3	Gypc	1230.07	0.547864	0.135495	4.04343	5.26743e-05	0.000426836
ENSMUSG00000046329.15	Slc25a23	4238.35	0.547318	0.100277	5.45803	4.81441e-08	8.50958e-07
ENSMUSG00000007950.10	Abhd8	1273.86	0.546947	0.121218	4.5121	6.41896e-06	6.69254e-05
ENSMUSG00000006301.18	Tmbim1	4277.92	0.546573	0.107224	5.09746	3.44236e-07	4.9461e-06
ENSMUSG00000020612.17	Prkar1a	16528.6	0.546565	0.0792428	6.89736	5.29795e-12	2.02028e-10
ENSMUSG00000034205.17	Loxl2	1291.53	0.546514	0.173234	3.15477	0.00160627	0.00815005
ENSMUSG00000040331.17	Nsmce4a	3167.5	0.54641	0.0882256	6.19333	5.89078e-10	1.53123e-08
ENSMUSG00000025078.10	Nhlrc2	1616.25	0.545994	0.0940348	5.8063	6.38691e-09	1.35751e-07
ENSMUSG00000026504.18	Sdccag8	664.981	0.544627	0.101638	5.3585	8.39158e-08	1.39908e-06
ENSMUSG00000114133.2	Btf3l4b	2410.66	0.544546	0.138997	3.91768	8.94051e-05	0.000677174
ENSMUSG00000001039.13	B9d1	223.787	0.54444	0.212213	2.56554	0.0103016	0.0380905
ENSMUSG00000004980.17	Hnrnpa2b1	40758.8	0.544379	0.0877729	6.20213	5.57047e-10	1.45818e-08
ENSMUSG00000029535.5	Triap1	1258.84	0.543823	0.108426	5.01564	5.28573e-07	7.21826e-06
ENSMUSG00000027679.14	Dnajc19	4292.63	0.543513	0.100097	5.42988	5.6391e-08	9.79444e-07
ENSMUSG00000109222.2	Gm10297	325.058	0.542775	0.154069	3.52293	0.000426812	0.00263733
ENSMUSG00000010054.5	Tusc2	1699.17	0.542489	0.110462	4.91109	9.05695e-07	1.17288e-05
ENSMUSG00000099927.2	Gm8226	4284.97	0.542424	0.0999594	5.42644	5.74894e-08	9.96951e-07
ENSMUSG00000032265.15	Tent5a	3723.8	0.542298	0.192098	2.82303	0.00475717	0.0201834
ENSMUSG00000035585.17	Tsen34	1944.37	0.541988	0.104027	5.21009	1.88748e-07	2.88702e-06
ENSMUSG00000039693.12	Msantd3	847.933	0.541628	0.14333	3.7789	0.000157522	0.00110677
ENSMUSG00000047037.6	Nipa1	522.23	0.541587	0.157359	3.44172	0.000578023	0.00341927
ENSMUSG00000020484.20	Xbp1	2781.09	0.541582	0.151224	3.58132	0.000341866	0.00218155
ENSMUSG00000037822.13	Smim14	4166.97	0.541442	0.109547	4.94255	7.71092e-07	1.01467e-05
ENSMUSG00000067147.8	Rpl7a-ps11	4284.7	0.54128	0.100177	5.40323	6.54513e-08	1.11141e-06
ENSMUSG00000038387.10	Rras	2430.18	0.540724	0.0913043	5.92221	3.17638e-09	7.27761e-08
ENSMUSG00000081485.6	Gm12338	39694.8	0.54019	0.141747	3.81095	0.000138434	0.000987132
ENSMUSG00000050188.9	Lsm10	1316.69	0.540161	0.114665	4.71076	2.4679e-06	2.87804e-05
ENSMUSG00000060675.14	Plaat3	24937.4	0.539627	0.114241	4.72357	2.31736e-06	2.72119e-05
ENSMUSG00000007030.9	Vwa7	765.346	0.539462	0.120607	4.4729	7.71652e-06	7.93088e-05
ENSMUSG00000020075.9	Ddx21	2132.21	0.539239	0.111208	4.84894	1.24126e-06	1.55182e-05
ENSMUSG00000008450.9	Nutf2	2427.3	0.538436	0.121066	4.44746	8.68933e-06	8.84217e-05
ENSMUSG00000021537.10	Cetn3	2035.69	0.538398	0.096378	5.58632	2.31932e-08	4.35435e-07
ENSMUSG00000048481.16	Mypop	193.217	0.537914	0.218748	2.45906	0.0139301	0.0487508
ENSMUSG00000026806.16	Ddx31	245.462	0.537833	0.216561	2.48351	0.0130094	0.0461346
ENSMUSG00000040128.10	Pnrc1	10795.5	0.537802	0.129708	4.14625	3.37959e-05	0.000290068
ENSMUSG00000022337.8	Emc2	4835.82	0.53752	0.0866026	6.20674	5.40934e-10	1.42106e-08
ENSMUSG00000021832.9	Psmc6	6330.46	0.537417	0.0690605	7.78182	7.14868e-15	4.45096e-13
ENSMUSG00000020882.18	Cacnb1	694.619	0.537388	0.203396	2.64208	0.00823981	0.0316621
ENSMUSG00000027333.19	Smox	1572.67	0.537122	0.0807825	6.64898	2.9513e-11	9.96165e-10
ENSMUSG00000097906.2	Gm9625	2342.75	0.53707	0.125402	4.28279	1.84568e-05	0.000170927
ENSMUSG00000024587.11	Nars	6362.99	0.536944	0.078493	6.84066	7.88305e-12	2.95494e-10
ENSMUSG00000020423.7	Btg2	1536.01	0.536772	0.20748	2.5871	0.00967867	0.036194
ENSMUSG00000030884.13	Uqcrc2	41009.5	0.536677	0.106317	5.04789	4.46709e-07	6.21979e-06
ENSMUSG00000097290.10	1300002E11Rik	302.913	0.536425	0.168141	3.19034	0.00142106	0.00736115
ENSMUSG00000047238.5	Mageh1	341.484	0.536391	0.187011	2.86824	0.00412767	0.0179586
ENSMUSG00000085442.2	Gm3362	6476.13	0.53606	0.0676975	7.91847	2.40449e-15	1.61577e-13
ENSMUSG00000023861.18	Mpc1	41825.1	0.536002	0.0927152	5.78117	7.41823e-09	1.55423e-07
ENSMUSG00000078794.5	Dact3	1072.08	0.535936	0.179536	2.98512	0.00283469	0.0131204
ENSMUSG00000020849.14	Ywhae	13677	0.535545	0.0896906	5.97102	2.3577e-09	5.56747e-08
ENSMUSG00000049536.6	Tceal1	574.294	0.534918	0.177132	3.01988	0.00252873	0.0119556
ENSMUSG00000031422.17	Morf4l2	3916.08	0.534792	0.106232	5.03419	4.79883e-07	6.63142e-06
ENSMUSG00000021458.18	Aopep	10475.7	0.534527	0.125537	4.25791	2.06351e-05	0.000188721
ENSMUSG00000087590.3	Epb41l4aos	651.894	0.534464	0.120384	4.43967	9.00949e-06	9.13003e-05
ENSMUSG00000031824.16	6430548M08Rik	608.386	0.534412	0.172562	3.09692	0.00195541	0.00962249
ENSMUSG00000026239.15	Pde6d	1303.95	0.534044	0.137533	3.88303	0.000103162	0.00076662
ENSMUSG00000017692.9	Rhbdl3	697.02	0.533972	0.125433	4.25702	2.07169e-05	0.000189391
ENSMUSG00000098188.2	Sowahc	137.657	0.533513	0.213201	2.5024	0.0123355	0.0441373
ENSMUSG00000084349.4	Rpl3-ps1	8994.45	0.532988	0.14096	3.78112	0.000156124	0.00109765
ENSMUSG00000025656.18	Arhgef9	606.867	0.532971	0.137404	3.87886	0.000104947	0.000778045
ENSMUSG00000057561.11	Eif1a	1069.18	0.532919	0.129313	4.12117	3.76956e-05	0.000319154
ENSMUSG00000074781.6	Ube2n	2562.99	0.532865	0.0897079	5.94	2.85019e-09	6.59193e-08
ENSMUSG00000106988.2	Tsg101-ps	170.914	0.532662	0.187946	2.83413	0.00459508	0.0196089
ENSMUSG00000045438.13	Cox19	6558.32	0.532631	0.112051	4.75349	1.99939e-06	2.38536e-05
ENSMUSG00000081205.5	Gm5940	942.191	0.532331	0.131868	4.03684	5.41752e-05	0.000436432
ENSMUSG00000082609.2	Gm15464	535.129	0.532294	0.127618	4.171	3.03269e-05	0.000264937
ENSMUSG00000053007.10	Creb5	1870.48	0.531875	0.132931	4.00115	6.30355e-05	0.000497089
ENSMUSG00000019802.14	Sec63	4533.59	0.531801	0.0817684	6.50374	7.83457e-11	2.45985e-09
ENSMUSG00000043889.7	Gm8399	1584.26	0.531494	0.134434	3.95358	7.69895e-05	0.000594369
ENSMUSG00000033111.17	3830406C13Rik	1250.32	0.531314	0.106792	4.97523	6.51698e-07	8.73727e-06
ENSMUSG00000026879.15	Gsn	86008	0.531191	0.105706	5.0252	5.02921e-07	6.91508e-06
ENSMUSG00000044627.12	Swi5	16290.5	0.5309	0.0908229	5.84545	5.0521e-09	1.11131e-07
ENSMUSG00000039242.11	B3galnt2	1871.98	0.530694	0.0849407	6.24782	4.16216e-10	1.12287e-08
ENSMUSG00000026664.8	Phyh	37246.5	0.530663	0.0921996	5.75559	8.63409e-09	1.7802e-07
ENSMUSG00000042363.15	Lgalsl	1022.16	0.530064	0.131557	4.02915	5.59784e-05	0.000449152
ENSMUSG00000028798.17	Eif3i	5098.71	0.529697	0.0908354	5.83139	5.49674e-09	1.19246e-07
ENSMUSG00000071497.5	Nutf2-ps1	2266.61	0.529674	0.119899	4.41766	9.97744e-06	9.94764e-05
ENSMUSG00000039047.18	Pigk	1144.61	0.529604	0.122177	4.33474	1.4593e-05	0.000139785
ENSMUSG00000003348.11	Mob3a	513.378	0.529583	0.175934	3.01012	0.00261145	0.0122596
ENSMUSG00000020386.6	Sar1b	4877.58	0.529349	0.0878507	6.02555	1.68533e-09	4.09552e-08
ENSMUSG00000051116.7	Gm8121	1721.11	0.529283	0.147492	3.58855	0.000332518	0.00213239
ENSMUSG00000007041.10	Clic1	2858.32	0.528333	0.116028	4.5535	5.27601e-06	5.60156e-05
ENSMUSG00000027447.7	Cst3	57196.6	0.527995	0.0851046	6.20407	5.50219e-10	1.44202e-08
ENSMUSG00000026377.13	Nifk	1053.53	0.527865	0.120174	4.39252	1.12044e-05	0.000110347
ENSMUSG00000010067.14	Rassf1	1746.43	0.527334	0.121795	4.32968	1.49328e-05	0.000142544
ENSMUSG00000010376.16	Nedd8	12497.2	0.526671	0.074685	7.05191	1.76483e-12	7.38113e-11
ENSMUSG00000058927.7	Gm10053	56741.4	0.526531	0.101979	5.16316	2.4282e-07	3.62111e-06
ENSMUSG00000080928.2	Hmgb1-ps6	370.56	0.526285	0.160675	3.27546	0.0010549	0.00572547
ENSMUSG00000015536.15	Mocs2	2409.7	0.526154	0.076645	6.86482	6.65754e-12	2.50836e-10
ENSMUSG00000069763.4	Tmem100	596.057	0.525836	0.205839	2.5546	0.0106309	0.0391569
ENSMUSG00000040738.11	Ints8	865.752	0.525702	0.133304	3.94364	8.02542e-05	0.000615049
ENSMUSG00000067847.14	Romo1	12050.7	0.525701	0.10473	5.0196	5.178e-07	7.07553e-06
ENSMUSG00000083337.2	Gm11539	418.336	0.525699	0.163606	3.21319	0.00131269	0.00690197
ENSMUSG00000071172.14	Srsf3	12312.1	0.525652	0.090217	5.82653	5.65916e-09	1.22288e-07
ENSMUSG00000056938.17	Acbd4	1418.11	0.525557	0.0901247	5.83144	5.49503e-09	1.19246e-07
ENSMUSG00000031502.12	Col4a1	13259.7	0.525539	0.106681	4.92626	8.38201e-07	1.09254e-05
ENSMUSG00000041840.9	Haus1	1890.45	0.525408	0.0829605	6.33324	2.40072e-10	6.7926e-09
ENSMUSG00000009281.7	Rarres2	3433.69	0.525254	0.129629	4.05199	5.07845e-05	0.000413652
ENSMUSG00000028964.15	Park7	20378.4	0.525221	0.0934473	5.62051	1.90397e-08	3.63967e-07
ENSMUSG00000000339.15	Rtca	2046.78	0.524984	0.0898378	5.84369	5.10581e-09	1.12201e-07
ENSMUSG00000020300.15	Cpeb4	2220.11	0.524941	0.102633	5.11474	3.14172e-07	4.56471e-06
ENSMUSG00000051518.9	Rps19bp1	1029.12	0.524901	0.101447	5.17414	2.28962e-07	3.42837e-06
ENSMUSG00000094989.2	Rpl9-ps4	5893.27	0.524828	0.129402	4.05581	4.99602e-05	0.000407389
ENSMUSG00000022634.10	Yaf2	1522.91	0.524542	0.0922705	5.68482	1.30947e-08	2.60019e-07
ENSMUSG00000068735.15	Trp53i11	2374.23	0.524068	0.118533	4.42127	9.81222e-06	9.82158e-05
ENSMUSG00000048442.16	Smim5	1669.85	0.52398	0.18466	2.83753	0.00454638	0.0194614
ENSMUSG00000031016.10	Wee1	389.818	0.52372	0.159201	3.28968	0.00100303	0.00549259
ENSMUSG00000029390.14	Tmed2	8427.28	0.523687	0.0757719	6.91135	4.80056e-12	1.85305e-10
ENSMUSG00000115987.2	Vps28	3999.96	0.523098	0.0943054	5.54685	2.90862e-08	5.38277e-07
ENSMUSG00000032640.11	Chsy1	705.682	0.523001	0.182811	2.86088	0.00422463	0.0183009
ENSMUSG00000004562.17	Arhgef40	1601.04	0.522993	0.170311	3.07081	0.00213481	0.0103391
ENSMUSG00000018287.13	Spag7	3883.16	0.522941	0.121193	4.31496	1.59631e-05	0.000151006
ENSMUSG00000020038.11	Cry1	652.21	0.522605	0.175033	2.98575	0.00282885	0.013101
ENSMUSG00000032625.15	Thsd7a	392.796	0.522104	0.178203	2.92983	0.00339144	0.0152584
ENSMUSG00000067873.12	Htatsf1	10150.8	0.522041	0.0752481	6.9376	3.9882e-12	1.55582e-10
ENSMUSG00000018196.19	Glrx2	2623.24	0.521967	0.0999352	5.22306	1.75992e-07	2.71072e-06
ENSMUSG00000036632.10	Alg5	1207.32	0.52169	0.112194	4.6499	3.32096e-06	3.71183e-05
ENSMUSG00000045996.13	Polr2k	3856.11	0.521388	0.0953533	5.46796	4.55255e-08	8.09217e-07
ENSMUSG00000031448.13	Adprhl1	52240.9	0.521261	0.104351	4.99529	5.87474e-07	7.93414e-06
ENSMUSG00000051256.11	Jagn1	813.771	0.520786	0.105558	4.93365	8.07089e-07	1.0595e-05
ENSMUSG00000067158.10	Col4a4	738.793	0.520592	0.185144	2.81181	0.0049263	0.0207929
ENSMUSG00000021103.13	Mnat1	1258.24	0.520069	0.121905	4.26618	1.98853e-05	0.000182698
ENSMUSG00000033152.14	Podxl2	1569.55	0.519795	0.13441	3.86723	0.00011008	0.000811192
ENSMUSG00000026035.16	Ppil3	1382.6	0.519686	0.10899	4.76818	1.85896e-06	2.23897e-05
ENSMUSG00000001627.13	Ifrd1	1987.21	0.519355	0.151173	3.43551	0.000591437	0.00348651
ENSMUSG00000020321.17	Mdh1	67559.5	0.518845	0.151443	3.42601	0.000612511	0.00359243
ENSMUSG00000072772.4	Grcc10	5194.72	0.518747	0.112515	4.61049	4.01727e-06	4.38991e-05
ENSMUSG00000042369.9	Rbm45	451.073	0.518729	0.177277	2.92609	0.00343247	0.0154178
ENSMUSG00000032434.10	Cmtm6	967.718	0.518615	0.147505	3.51591	0.000438242	0.00269888
ENSMUSG00000035443.11	Thyn1	1347.33	0.518355	0.132578	3.90981	9.23682e-05	0.000697938
ENSMUSG00000028378.7	Ptgr1	621.328	0.518083	0.163391	3.17081	0.00152015	0.00778297
ENSMUSG00000048707.10	Tprn	328.604	0.51802	0.164388	3.15121	0.00162597	0.00822726
ENSMUSG00000030301.18	Ccdc91	2611.41	0.51791	0.101546	5.10025	3.392e-07	4.88647e-06
ENSMUSG00000019210.11	Atp6v1e1	5018.92	0.517705	0.0892695	5.79935	6.65726e-09	1.40548e-07
ENSMUSG00000026836.16	Acvr1	338.41	0.516772	0.141359	3.65574	0.00025644	0.00169413
ENSMUSG00000051671.8	Coa6	902.567	0.516553	0.129151	3.99961	6.34463e-05	0.000499614
ENSMUSG00000027523.21	Gnas	40454.8	0.516455	0.0848262	6.08839	1.1405e-09	2.85657e-08
ENSMUSG00000097177.9	9330159M07Rik	277.046	0.516395	0.183218	2.81847	0.00482533	0.0204097
ENSMUSG00000068739.14	Sars	6600.84	0.515875	0.0992702	5.19668	2.02881e-07	3.07334e-06
ENSMUSG00000016494.10	Cd34	6665.17	0.515634	0.112826	4.57016	4.87354e-06	5.21033e-05
ENSMUSG00000117924.2	Tmem223	4369.8	0.515575	0.12357	4.17234	3.01483e-05	0.00026369
ENSMUSG00000056612.8	Ppp1r14b	4904.36	0.515283	0.0967866	5.3239	1.01563e-07	1.66311e-06
ENSMUSG00000087260.6	Lamtor5	4151.6	0.515081	0.0854173	6.03017	1.63785e-09	3.98454e-08
ENSMUSG00000117869.2	Snhg4	333.619	0.514963	0.178181	2.8901	0.00385114	0.0169902
ENSMUSG00000022892.12	App	6007.13	0.514922	0.0991234	5.19475	2.0499e-07	3.10315e-06
ENSMUSG00000084323.5	Gm14438	637.602	0.514587	0.103304	4.9813	6.3158e-07	8.49338e-06
ENSMUSG00000038374.11	Rbm8a	4135.38	0.514468	0.0989043	5.20167	1.97501e-07	3.00215e-06
ENSMUSG00000007613.16	Tgfbr1	1024.32	0.514282	0.126528	4.06457	4.81215e-05	0.000394622
ENSMUSG00000004096.10	Cwc15	4635.54	0.514093	0.0981435	5.23817	1.62176e-07	2.53512e-06
ENSMUSG00000059040.6	Eno1b	2923.27	0.513989	0.127683	4.0255	5.68536e-05	0.000455511
ENSMUSG00000026796.17	Niban2	3528.1	0.513937	0.141921	3.62128	0.000293151	0.00190994
ENSMUSG00000017466.10	Timp2	6584.38	0.513402	0.100133	5.12718	2.94121e-07	4.29036e-06
ENSMUSG00000021607.10	Mrpl36	3006.3	0.513246	0.0991707	5.17538	2.2745e-07	3.41035e-06
ENSMUSG00000101502.2	Rpl7a-ps10	586.965	0.513093	0.149277	3.4372	0.000587762	0.0034679
ENSMUSG00000038150.8	Ormdl3	3317.85	0.512904	0.107159	4.78637	1.69824e-06	2.05777e-05
ENSMUSG00000037815.8	Ctnna1	19961	0.512568	0.0765332	6.69733	2.12268e-11	7.4244e-10
ENSMUSG00000019303.15	Psmc3ip	197.464	0.512486	0.19004	2.69673	0.00700239	0.0276644
ENSMUSG00000084838.4	Gm10241	1806.08	0.512073	0.088341	5.79655	6.76914e-09	1.42774e-07
ENSMUSG00000027175.11	Tcp11l1	455.874	0.511454	0.140045	3.65206	0.000260143	0.00171414
ENSMUSG00000028140.14	Mrpl9	3991.12	0.511423	0.0945211	5.41068	6.27852e-08	1.07275e-06
ENSMUSG00000047454.13	Gphn	671.783	0.511122	0.156332	3.26946	0.00107755	0.00582827
ENSMUSG00000028576.13	Ift74	411.785	0.511076	0.15397	3.31931	0.000902396	0.00502392
ENSMUSG00000086436.3	Gm13690	731.75	0.510853	0.123388	4.14022	3.4697e-05	0.000296647
ENSMUSG00000021773.12	Comtd1	806.619	0.509953	0.166644	3.06014	0.00221234	0.0106597
ENSMUSG00000051483.10	Cbr1	1119.43	0.509767	0.121049	4.21126	2.53955e-05	0.000227352
ENSMUSG00000015759.12	Cnih1	3144.54	0.509422	0.0953127	5.34474	9.05465e-08	1.49943e-06
ENSMUSG00000026939.13	Tmem141	4299.35	0.509396	0.099718	5.10836	3.24959e-07	4.70283e-06
ENSMUSG00000063953.4	Amd2	4828.93	0.509322	0.128705	3.95728	7.58069e-05	0.000586266
ENSMUSG00000026478.15	Lamc1	4876.25	0.509243	0.0695111	7.32606	2.37014e-13	1.14311e-11
ENSMUSG00000014592.22	Camta1	8440.4	0.50919	0.0962302	5.29138	1.21399e-07	1.95169e-06
ENSMUSG00000031783.11	Polr2c	4215.07	0.508818	0.0835585	6.08936	1.13363e-09	2.84259e-08
ENSMUSG00000043284.13	Tmem11	2801.25	0.508585	0.102425	4.96546	6.85392e-07	9.13344e-06
ENSMUSG00000025545.11	Clybl	4591.62	0.508501	0.109655	4.6373	3.52984e-06	3.90961e-05
ENSMUSG00000037070.11	Rbmxl1	922.171	0.508178	0.120854	4.20489	2.61204e-05	0.00023299
ENSMUSG00000022365.7	Derl1	3997.17	0.507709	0.0937501	5.41556	6.10967e-08	1.04633e-06
ENSMUSG00000030554.17	Synm	1146.73	0.50764	0.157327	3.22665	0.00125248	0.0066217
ENSMUSG00000020745.16	Pafah1b1	7329.7	0.507629	0.0772252	6.57335	4.91944e-11	1.59925e-09
ENSMUSG00000019809.17	Pex3	813.03	0.507569	0.104502	4.85703	1.19158e-06	1.49565e-05
ENSMUSG00000029781.8	Fkbp9	5754.77	0.50753	0.0803539	6.31619	2.68092e-10	7.49876e-09
ENSMUSG00000041548.5	Hspb8	41566.6	0.507464	0.0978249	5.18747	2.13167e-07	3.21149e-06
ENSMUSG00000027907.5	S100a11	2266.11	0.50739	0.130062	3.90115	9.57357e-05	0.000719683
ENSMUSG00000028013.17	Ppa2	8025.86	0.507346	0.0933621	5.43417	5.50508e-08	9.60709e-07
ENSMUSG00000068798.11	Rap1a	4019.3	0.507213	0.0798435	6.35259	2.11717e-10	6.06033e-09
ENSMUSG00000028719.9	Cmpk1	2624.99	0.507067	0.097649	5.19276	2.07204e-07	3.13236e-06
ENSMUSG00000005687.15	Bcas2	2926.76	0.506978	0.127838	3.96577	7.31591e-05	0.000567582
ENSMUSG00000017778.15	Cox7c	73378.6	0.506888	0.130065	3.89721	9.73091e-05	0.000730017
ENSMUSG00000032763.12	Ilvbl	1557.46	0.50649	0.101013	5.01412	5.32767e-07	7.26204e-06
ENSMUSG00000038622.9	Med30	740.602	0.506225	0.131819	3.8403	0.000122885	0.000890663
ENSMUSG00000027195.11	Hsd17b12	1028.93	0.506076	0.12293	4.11676	3.84229e-05	0.000323978
ENSMUSG00000063412.5	Gm10131	1105.68	0.50601	0.133366	3.79414	0.000148156	0.00104764
ENSMUSG00000060591.10	Ifitm2	2951.98	0.505271	0.10765	4.69363	2.68395e-06	3.0956e-05
ENSMUSG00000036835.8	Psenen	2994.91	0.505069	0.0897793	5.62568	1.84779e-08	3.54148e-07
ENSMUSG00000045854.5	Lyrm2	1732.81	0.504902	0.109812	4.59788	4.26816e-06	4.6248e-05
ENSMUSG00000027861.14	Casq2	28087.8	0.504883	0.137907	3.66105	0.000251187	0.00166559
ENSMUSG00000010051.16	Hyal1	1051.63	0.504794	0.183889	2.74511	0.00604914	0.0246131
ENSMUSG00000025337.11	Sbds	3006.78	0.504689	0.0802545	6.28861	3.20328e-10	8.88095e-09
ENSMUSG00000063694.6	Cycs	102168	0.504556	0.100756	5.00769	5.50867e-07	7.48099e-06
ENSMUSG00000011179.9	Odc1	6234.44	0.504454	0.0797992	6.32155	2.5896e-10	7.28029e-09
ENSMUSG00000031197.12	Vbp1	2006.51	0.504351	0.105356	4.78713	1.69184e-06	2.05227e-05
ENSMUSG00000055044.13	Pdlim1	2428.48	0.504174	0.116252	4.33691	1.44499e-05	0.000138594
ENSMUSG00000084786.10	Ubl5	10425	0.503989	0.0973136	5.17902	2.23058e-07	3.35363e-06
ENSMUSG00000029163.10	Emilin1	1459.27	0.5039	0.150601	3.34593	0.000820083	0.0046288
ENSMUSG00000083481.5	Rps8-ps2	637.831	0.503847	0.101338	4.97196	6.62793e-07	8.85907e-06
ENSMUSG00000027215.14	Cd82	831.856	0.503838	0.119114	4.2299	2.33797e-05	0.000211107
ENSMUSG00000027378.17	Nphp1	664.662	0.503785	0.161188	3.12544	0.00177539	0.00885926
ENSMUSG00000035048.14	Anapc13	16080.5	0.503699	0.107558	4.68305	2.82635e-06	3.22775e-05
ENSMUSG00000008393.10	Carhsp1	2745.81	0.503651	0.0977288	5.15356	2.5559e-07	3.78338e-06
ENSMUSG00000018567.15	Gabarap	20149.8	0.503439	0.0786158	6.40379	1.51563e-10	4.50216e-09
ENSMUSG00000036052.15	Dnajb5	2775.01	0.502747	0.125318	4.01177	6.02663e-05	0.000477988
ENSMUSG00000003032.9	Klf4	4241.29	0.501986	0.122832	4.08677	4.37415e-05	0.000362446
ENSMUSG00000021368.16	Tbc1d7	735.595	0.501947	0.184753	2.71685	0.00659068	0.0264107
ENSMUSG00000030615.13	Tmem126a	4416.86	0.501929	0.133559	3.75812	0.000171196	0.00119221
ENSMUSG00000041740.17	Rnf10	13795.4	0.501894	0.085998	5.83612	5.34306e-09	1.1637e-07
ENSMUSG00000002847.8	Pla1a	1150.42	0.501706	0.142821	3.51283	0.000443359	0.00272582
ENSMUSG00000052825.7	Gm9892	4792.01	0.501395	0.0927803	5.40411	6.51322e-08	1.1077e-06
ENSMUSG00000074547.5	Rps8-ps4	186.133	0.501316	0.169132	2.96406	0.00303612	0.0139086
ENSMUSG00000026663.7	Atf6	3208.44	0.50112	0.110854	4.52055	6.16788e-06	6.47363e-05
ENSMUSG00000051154.12	Commd3	8861.7	0.501049	0.0959819	5.22024	1.78691e-07	2.74271e-06
ENSMUSG00000031879.15	Ciao2b	4147.09	0.500993	0.103111	4.85875	1.18131e-06	1.48361e-05
ENSMUSG00000012429.10	Mplkip	472.28	0.500315	0.144515	3.46204	0.000536104	0.00320833
ENSMUSG00000062038.6	Gm10108	30105.6	0.500264	0.109065	4.58686	4.49966e-06	4.84973e-05
ENSMUSG00000022092.12	Ppp3cc	1653.96	0.499851	0.130546	3.82893	0.000128704	0.000928258
ENSMUSG00000115188.2	Gm46522	188.565	0.499673	0.193276	2.58529	0.00972976	0.0363419
ENSMUSG00000051232.14	Tmem199	916.748	0.499598	0.140946	3.54461	0.00039319	0.00246272
ENSMUSG00000064358.1	COX3	3.56457e+06	0.499459	0.143251	3.48661	0.000489177	0.00297105
ENSMUSG00000101111.2	Gm28437	3.56644e+06	0.499291	0.143231	3.48592	0.000490449	0.00297714
ENSMUSG00000036214.15	Polr1has	1155.2	0.499205	0.135701	3.67872	0.000234408	0.00156658
ENSMUSG00000019804.13	Snx3	4806.54	0.498913	0.0986326	5.05829	4.23024e-07	5.93121e-06
ENSMUSG00000031231.5	Cox7b	66820.1	0.49887	0.104612	4.76877	1.85354e-06	2.23367e-05
ENSMUSG00000066149.12	Cdc26	3096.35	0.498774	0.0781107	6.38548	1.70864e-10	5.00801e-09
ENSMUSG00000020122.17	Egfr	391.821	0.498617	0.187002	2.66637	0.00766746	0.0298637
ENSMUSG00000045576.17	St7l	772.027	0.498506	0.114599	4.35001	1.36134e-05	0.000131763
ENSMUSG00000046062.6	Ppp1r15b	1004.46	0.498364	0.138084	3.60914	0.000307215	0.001986
ENSMUSG00000021577.15	Sdha	52992.8	0.498258	0.095695	5.20673	1.92194e-07	2.93158e-06
ENSMUSG00000083011.2	Gm12816	878.969	0.498203	0.139581	3.56927	0.000357971	0.0022653
ENSMUSG00000039934.13	Gsap	310.62	0.498147	0.156855	3.17584	0.00149401	0.00768123
ENSMUSG00000002602.17	Axl	4104.97	0.498144	0.115801	4.30173	1.69471e-05	0.000158747
ENSMUSG00000111964.2	Gm8942	1239.99	0.496592	0.150371	3.30245	0.000958433	0.00528781
ENSMUSG00000028973.19	Abcb8	4732.5	0.496034	0.101793	4.87296	1.09937e-06	1.38941e-05
ENSMUSG00000032009.9	Sesn3	775.772	0.495923	0.135706	3.65439	0.000257796	0.00170173
ENSMUSG00000025268.16	Maged2	1387.33	0.495796	0.120019	4.13099	3.61211e-05	0.00030763
ENSMUSG00000042745.10	Id1	3414.23	0.495612	0.154305	3.21189	0.00131865	0.0069197
ENSMUSG00000041278.11	Ttc1	3348.01	0.495491	0.097546	5.07957	3.78293e-07	5.36977e-06
ENSMUSG00000058546.9	Rpl23a	35878.7	0.495391	0.0716148	6.91743	4.59902e-12	1.78149e-10
ENSMUSG00000028367.6	Txn1	6101.3	0.495049	0.108903	4.54579	5.47307e-06	5.78848e-05
ENSMUSG00000107257.2	Gm43028	144.399	0.49442	0.167466	2.95237	0.00315348	0.0143429
ENSMUSG00000009630.11	Ppp2cb	3334.24	0.494342	0.107878	4.58243	4.59595e-06	4.93181e-05
ENSMUSG00000036513.16	Commd2	912.812	0.494076	0.11897	4.15295	3.28222e-05	0.000283034
ENSMUSG00000021361.8	Tmem14c	8585.18	0.494012	0.0883024	5.59454	2.21203e-08	4.16712e-07
ENSMUSG00000020482.5	Ccdc117	1393.53	0.493917	0.134626	3.66882	0.000243676	0.00162164
ENSMUSG00000031431.14	Tsc22d3	3857.64	0.49348	0.152126	3.24388	0.00117912	0.00629579
ENSMUSG00000007872.4	Id3	3707.38	0.492988	0.0969656	5.08415	3.69276e-07	5.25111e-06
ENSMUSG00000063954.8	H2ac19	5158.23	0.492727	0.18438	2.67235	0.00753223	0.0294462
ENSMUSG00000026162.9	Nhej1	289.939	0.492715	0.169136	2.91313	0.00357825	0.0159847
ENSMUSG00000041035.10	Dpcd	2703.98	0.492635	0.0861053	5.72132	1.05703e-08	2.13156e-07
ENSMUSG00000015672.5	Mrpl32	1830.79	0.492344	0.123802	3.97687	6.98293e-05	0.000544046
ENSMUSG00000048277.16	Syngr2	6084.62	0.492177	0.0804642	6.11672	9.5523e-10	2.42281e-08
ENSMUSG00000039220.17	Ppp1r10	1723.65	0.491908	0.198381	2.47961	0.0131524	0.0465616
ENSMUSG00000083844.9	Ube2d-ps	2700.49	0.491624	0.103136	4.76676	1.87209e-06	2.25233e-05
ENSMUSG00000026750.7	Psmb7	12591.2	0.491534	0.0864873	5.68331	1.3211e-08	2.6162e-07
ENSMUSG00000083610.2	Oaz2-ps	182.546	0.49142	0.171903	2.8587	0.00425381	0.0184092
ENSMUSG00000020111.16	Micu1	1199.86	0.491017	0.133669	3.67337	0.000239368	0.0015949
ENSMUSG00000016256.11	Ctsz	4654.28	0.490949	0.0957354	5.12819	2.92547e-07	4.27588e-06
ENSMUSG00000041453.13	Rpl21	65488.5	0.490641	0.0999357	4.90957	9.12765e-07	1.17996e-05
ENSMUSG00000028568.17	Btf3l4	3005	0.490637	0.120921	4.05751	4.95993e-05	0.000404794
ENSMUSG00000028224.15	Nbn	1053.57	0.48992	0.126496	3.873	0.000107505	0.000793805
ENSMUSG00000021598.10	Med10	1320.88	0.489517	0.099588	4.91542	8.85932e-07	1.14931e-05
ENSMUSG00000020817.17	Rabep1	3328.57	0.489505	0.0860299	5.68994	1.27085e-08	2.53491e-07
ENSMUSG00000028322.12	Exosc3	998.624	0.48922	0.158182	3.09277	0.00198296	0.00974719
ENSMUSG00000066798.4	Zbtb6	422.016	0.488967	0.170112	2.87439	0.00404814	0.0176582
ENSMUSG00000027248.14	Pdia3	6206.42	0.488563	0.0993366	4.91825	8.73194e-07	1.13479e-05
ENSMUSG00000007039.13	Ddah2	2000.67	0.488438	0.136854	3.56903	0.000358303	0.00226675
ENSMUSG00000018585.10	Atox1	6967.45	0.488346	0.0892692	5.47049	4.48796e-08	7.99669e-07
ENSMUSG00000002015.6	Bcap31	2550.01	0.488263	0.089342	5.4651	4.62636e-08	8.21673e-07
ENSMUSG00000054733.10	Msra	3605.79	0.488238	0.0961674	5.07695	3.83536e-07	5.43388e-06
ENSMUSG00000034203.9	Chchd4	3350.75	0.48823	0.105382	4.63298	3.60444e-06	3.98104e-05
ENSMUSG00000026564.10	Dusp27	4148.14	0.488227	0.104571	4.66884	3.029e-06	3.42546e-05
ENSMUSG00000030805.15	Stx4a	8800.22	0.488221	0.065206	7.48737	7.02662e-14	3.67871e-12
ENSMUSG00000031347.13	Cetn2	1550.59	0.48817	0.113233	4.3112	1.62372e-05	0.000153073
ENSMUSG00000050732.10	Vamp8	6935.9	0.488149	0.0760772	6.4165	1.39442e-10	4.16455e-09
ENSMUSG00000030744.14	Rps3	57552.3	0.488074	0.0996936	4.89574	9.7936e-07	1.25573e-05
ENSMUSG00000075701.11	Selenos	1244.96	0.487899	0.108376	4.50191	6.73445e-06	6.99501e-05
ENSMUSG00000031734.14	Irx3	989.442	0.487489	0.124232	3.92402	8.70825e-05	0.000661401
ENSMUSG00000043432.8	Leng9	364.812	0.486737	0.16788	2.89931	0.00373982	0.0165887
ENSMUSG00000074553.5	Eif1-ps1	2423.12	0.486536	0.102387	4.75194	2.01473e-06	2.40166e-05
ENSMUSG00000031534.16	Smim19	3801.93	0.48613	0.110592	4.3957	1.10419e-05	0.00010899
ENSMUSG00000026123.12	Plekhb2	4166.34	0.486122	0.0669807	7.25764	3.93888e-13	1.83158e-11
ENSMUSG00000004891.17	Nes	6181.98	0.485965	0.177332	2.74043	0.00613581	0.0248693
ENSMUSG00000026021.16	Sumo1	7267.18	0.485787	0.0808428	6.00904	1.86624e-09	4.49142e-08
ENSMUSG00000031960.15	Aars	3203.68	0.48514	0.114358	4.2423	2.21245e-05	0.000200926
ENSMUSG00000060981.8	H4c8	2242.8	0.485101	0.124655	3.89154	9.96105e-05	0.000743738
ENSMUSG00000040811.16	Eml2	1173.91	0.485013	0.139919	3.46637	0.000527534	0.00316391
ENSMUSG00000044813.16	Shb	1283.97	0.4848	0.161255	3.00642	0.00264346	0.0123756
ENSMUSG00000015932.9	Dstn	15653.6	0.484624	0.0695131	6.9717	3.1314e-12	1.25718e-10
ENSMUSG00000034432.12	Cops8	5359.8	0.484163	0.0946851	5.1134	3.16417e-07	4.59128e-06
ENSMUSG00000006932.18	Ctnnb1	17688.7	0.484152	0.0964473	5.01986	5.17088e-07	7.07457e-06
ENSMUSG00000035505.15	Cox18	302.198	0.484148	0.194984	2.48302	0.0130274	0.0461859
ENSMUSG00000072704.7	Smim10l1	6354.59	0.483966	0.102122	4.73912	2.14649e-06	2.53813e-05
ENSMUSG00000045613.10	Chrm2	1635.04	0.483646	0.140022	3.45408	0.000552177	0.00329022
ENSMUSG00000086290.10	Snhg12	1063.71	0.483606	0.103201	4.68607	2.78495e-06	3.18543e-05
ENSMUSG00000036305.8	Rpl39-ps	3390.63	0.483354	0.0843358	5.7313	9.96625e-09	2.02644e-07
ENSMUSG00000016481.16	Cr1l	2257.79	0.483292	0.0950948	5.08222	3.7305e-07	5.30135e-06
ENSMUSG00000033917.16	Gde1	3511.16	0.483288	0.0814308	5.93495	2.93934e-09	6.78388e-08
ENSMUSG00000004394.13	Tmed4	4926.15	0.483272	0.097695	4.94674	7.54654e-07	9.95412e-06
ENSMUSG00000057375.14	Yipf1	1272.73	0.483047	0.119851	4.03041	5.56798e-05	0.000447244
ENSMUSG00000027165.17	Iftap	7333.17	0.483034	0.103213	4.67999	2.86891e-06	3.27127e-05
ENSMUSG00000054469.15	Lclat1	4536.64	0.482737	0.143238	3.37019	0.000751176	0.00430617
ENSMUSG00000031274.17	Col4a5	1533.89	0.482379	0.120003	4.01971	5.82697e-05	0.000464492
ENSMUSG00000081441.4	Gm6161	772.457	0.482362	0.133259	3.61974	0.000294899	0.00191933
ENSMUSG00000022940.18	Pigp	6124.54	0.482011	0.100406	4.80062	1.58172e-06	1.93145e-05
ENSMUSG00000026730.13	Pter	417.216	0.481506	0.14838	3.24508	0.00117419	0.00627099
ENSMUSG00000056608.15	Chd9	3867.93	0.481199	0.156579	3.07321	0.00211771	0.0102698
ENSMUSG00000032279.12	Idh3a	28617.5	0.480839	0.109919	4.37449	1.21719e-05	0.000119049
ENSMUSG00000032501.10	Trib1	801.497	0.480823	0.164962	2.91475	0.00355977	0.0159085
ENSMUSG00000080896.6	Gm14567	2080.91	0.480405	0.100818	4.76508	1.88777e-06	2.26501e-05
ENSMUSG00000051675.14	Trim32	292.461	0.480358	0.163546	2.93715	0.00331246	0.0149672
ENSMUSG00000023367.15	Tmem176a	685.243	0.480265	0.165369	2.90421	0.00368184	0.0163612
ENSMUSG00000038351.15	Sgsm2	830.319	0.48025	0.12812	3.74845	0.000177928	0.00123092
ENSMUSG00000026384.14	Ptpn4	1285.87	0.479521	0.0886986	5.40619	6.43791e-08	1.09693e-06
ENSMUSG00000020955.10	Ap4s1	7682.01	0.479394	0.0874578	5.48143	4.21903e-08	7.56645e-07
ENSMUSG00000037573.6	Tob1	2370.41	0.479299	0.125649	3.81458	0.000136413	0.000975243
ENSMUSG00000056836.9	Pin4-ps	949.512	0.479189	0.152463	3.14299	0.00167234	0.00842706
ENSMUSG00000029655.18	N4bp2l2	1848.05	0.478478	0.0765823	6.24789	4.16032e-10	1.12287e-08
ENSMUSG00000027238.18	Frmd5	3601.92	0.47802	0.167716	2.85017	0.00436958	0.0188326
ENSMUSG00000021811.8	Dnajc9	662.078	0.47785	0.133248	3.58616	0.000335586	0.00214554
ENSMUSG00000031379.14	Pir	402.72	0.477813	0.189269	2.52452	0.0115855	0.0419579
ENSMUSG00000020778.13	Ten1	715.065	0.477765	0.115382	4.14073	3.46208e-05	0.000296111
ENSMUSG00000070934.7	Rraga	891.727	0.477621	0.132898	3.59388	0.000325788	0.00209289
ENSMUSG00000027804.14	Ppid	4169.99	0.476721	0.0893684	5.33433	9.58978e-08	1.57738e-06
ENSMUSG00000039607.18	Rbms3	2755.45	0.476464	0.103944	4.58385	4.565e-06	4.90099e-05
ENSMUSG00000033434.16	Gtpbp6	1588.36	0.475928	0.0870376	5.46807	4.54952e-08	8.09217e-07
ENSMUSG00000019872.14	Smpdl3a	2951.28	0.475862	0.108827	4.37264	1.22751e-05	0.00011998
ENSMUSG00000024944.7	Arl2	4454.86	0.475234	0.0997043	4.76644	1.87513e-06	2.25323e-05
ENSMUSG00000066538.6	Gm6254	374.551	0.475218	0.153697	3.0919	0.00198877	0.00976705
ENSMUSG00000030946.14	Lhpp	978.039	0.475146	0.152533	3.11503	0.00183927	0.00913458
ENSMUSG00000027488.13	Snta1	7230.98	0.474943	0.12604	3.76818	0.000164443	0.00114699
ENSMUSG00000097350.3	4732491K20Rik	597.59	0.47482	0.178028	2.66711	0.00765063	0.0298192
ENSMUSG00000047714.15	Ppp1r2	7973.45	0.474602	0.0962041	4.93329	8.08574e-07	1.06019e-05
ENSMUSG00000030245.11	Golt1b	730.754	0.474533	0.145631	3.25847	0.00112015	0.00602766
ENSMUSG00000023883.14	Phf10	2528.59	0.474461	0.0721921	6.57219	4.958e-11	1.60941e-09
ENSMUSG00000030871.12	Ears2	1039.85	0.474081	0.115852	4.09213	4.27431e-05	0.000355107
ENSMUSG00000000171.6	Sdhd	25908.5	0.473663	0.113678	4.1667	3.09037e-05	0.000269229
ENSMUSG00000029217.17	Tec	1329.5	0.473574	0.122645	3.86135	0.000112762	0.000827638
ENSMUSG00000034168.8	Irf2bpl	1158.69	0.47319	0.131365	3.60209	0.000315666	0.00203498
ENSMUSG00000024664.6	Fads3	3416.67	0.472584	0.102208	4.62376	3.7685e-06	4.14479e-05
ENSMUSG00000033940.9	Brk1	5086.53	0.47246	0.0745315	6.33907	2.31152e-10	6.57397e-09
ENSMUSG00000043943.15	Naalad2	703.588	0.47235	0.1257	3.75777	0.000171435	0.0011935
ENSMUSG00000026749.12	Nek6	326.137	0.471888	0.147294	3.20371	0.0013567	0.0070793
ENSMUSG00000019868.17	Vta1	1169.66	0.471798	0.12646	3.73081	0.000190868	0.00130568
ENSMUSG00000037408.11	Cnnm4	200.098	0.471793	0.190768	2.47312	0.0133939	0.047288
ENSMUSG00000045160.15	Bola3	22726.2	0.471618	0.108876	4.33172	1.4795e-05	0.000141413
ENSMUSG00000026270.12	Capn10	287.138	0.471474	0.186053	2.53408	0.0112742	0.041015
ENSMUSG00000056941.18	Commd7	1230.23	0.471281	0.0990719	4.75696	1.96534e-06	2.35042e-05
ENSMUSG00000019810.16	Fuca2	10689.9	0.471067	0.136292	3.45632	0.00054761	0.00326566
ENSMUSG00000046324.13	Ermp1	431.225	0.470966	0.191065	2.46495	0.0137031	0.0482092
ENSMUSG00000020519.6	Sap30l	5029.61	0.470757	0.0951432	4.94788	7.50264e-07	9.90214e-06
ENSMUSG00000072235.7	Tuba1a	14459.4	0.470651	0.10512	4.47727	7.56021e-06	7.77939e-05
ENSMUSG00000037820.16	Tgm2	10511.9	0.470261	0.11859	3.96544	7.32615e-05	0.000568176
ENSMUSG00000061535.12	C1qtnf7	491.141	0.470208	0.146372	3.21242	0.00131621	0.0069089
ENSMUSG00000029474.8	Rnf34	923.766	0.470119	0.152323	3.08633	0.00202641	0.00991436
ENSMUSG00000022972.11	Cfap298	1082.57	0.470025	0.153361	3.06483	0.00217792	0.0105155
ENSMUSG00000027602.10	Map1lc3a	66774.9	0.469301	0.125786	3.73095	0.000190759	0.00130535
ENSMUSG00000079104.5	Prps1l3	257.708	0.469192	0.17887	2.62308	0.00871378	0.0331367
ENSMUSG00000016541.11	Atxn10	2911.31	0.468531	0.0763837	6.1339	8.57483e-10	2.18495e-08
ENSMUSG00000029836.16	Cbx3	5437.01	0.468424	0.0783218	5.98076	2.22102e-09	5.26948e-08
ENSMUSG00000094955.3	Gm3699	3656.26	0.467678	0.130453	3.58503	0.000337039	0.00215324
ENSMUSG00000028563.17	Tm2d1	1678.25	0.467611	0.132827	3.52047	0.00043079	0.00266042
ENSMUSG00000084131.2	Rpl3-ps2	3355.95	0.46709	0.169148	2.76142	0.00575499	0.0236564
ENSMUSG00000050199.14	Lgr4	770.599	0.467074	0.18516	2.52254	0.0116509	0.0421262
ENSMUSG00000028411.16	Aptx	1798.71	0.467024	0.0906871	5.14984	2.60709e-07	3.85398e-06
ENSMUSG00000053870.8	Fpgt	594.08	0.467013	0.160019	2.91848	0.00351739	0.0157415
ENSMUSG00000078881.11	Gm14434	1327.06	0.466961	0.114479	4.07901	4.52277e-05	0.000372381
ENSMUSG00000024805.17	Pcgf5	1849.36	0.466804	0.125046	3.73304	0.00018918	0.00129776
ENSMUSG00000061758.14	Akr1b10	2151.56	0.46671	0.098315	4.74709	2.06369e-06	2.45409e-05
ENSMUSG00000071757.11	Zhx2	511.391	0.466605	0.150331	3.10384	0.00191027	0.00943555
ENSMUSG00000025134.3	Alyref	1562.26	0.466499	0.140762	3.3141	0.000919373	0.00510297
ENSMUSG00000016382.16	Pls3	2888.07	0.466463	0.109643	4.25439	2.09618e-05	0.000191312
ENSMUSG00000062127.12	Cttnbp2nl	1133.23	0.46615	0.132096	3.52887	0.000417332	0.00258819
ENSMUSG00000032320.8	Rcn2	1130.09	0.465886	0.162727	2.86298	0.00419671	0.0181979
ENSMUSG00000050821.15	Fam131a	1814.82	0.465881	0.145419	3.20372	0.00135666	0.0070793
ENSMUSG00000020873.16	Slc35b1	2182.96	0.465284	0.109257	4.25861	2.05701e-05	0.000188205
ENSMUSG00000062070.13	Pgk1	39314	0.465163	0.0947086	4.91151	9.0376e-07	1.17106e-05
ENSMUSG00000075706.12	Gpx4	101058	0.465152	0.0810769	5.73717	9.62725e-09	1.96476e-07
ENSMUSG00000032375.16	Aph1b	402.986	0.465082	0.135583	3.43024	0.000603057	0.00354548
ENSMUSG00000025203.7	Scd2	944.243	0.464897	0.184291	2.52263	0.0116482	0.0421262
ENSMUSG00000039275.10	Foxk2	1674.9	0.464545	0.0956696	4.85572	1.19949e-06	1.50301e-05
ENSMUSG00000000278.11	Scpep1	733.542	0.464392	0.109283	4.24944	2.14304e-05	0.000195327
ENSMUSG00000020952.11	Scfd1	1191.37	0.463983	0.120196	3.86023	0.000113279	0.000830878
ENSMUSG00000055723.7	Rras2	3563.53	0.463895	0.111381	4.16494	3.11434e-05	0.000270889
ENSMUSG00000023307.15	Marchf5	5149	0.46381	0.0725758	6.39069	1.65134e-10	4.86592e-09
ENSMUSG00000028838.12	Extl1	2150.43	0.4635	0.145376	3.18828	0.00143123	0.00740513
ENSMUSG00000024247.15	Pkdcc	2789.56	0.463419	0.121542	3.81283	0.000137387	0.000980619
ENSMUSG00000025144.18	Cenpx	2292.63	0.462261	0.104741	4.41339	1.01766e-05	0.000101128
ENSMUSG00000032121.10	Tmem218	1014.07	0.461876	0.097823	4.72155	2.34053e-06	2.74549e-05
ENSMUSG00000034575.14	Tent4a	682.55	0.461713	0.146404	3.15369	0.00161222	0.00817458
ENSMUSG00000018509.9	Cenpv	984.547	0.461601	0.160373	2.8783	0.00399821	0.0175082
ENSMUSG00000052456.10	Get3	1648.54	0.461569	0.0985063	4.68568	2.7903e-06	3.18989e-05
ENSMUSG00000049489.6	Ccnq	1061.27	0.461547	0.126528	3.64778	0.000264517	0.00173984
ENSMUSG00000025903.15	Lypla1	3558.74	0.461499	0.110582	4.17337	3.00127e-05	0.000262704
ENSMUSG00000023932.10	Cdc5l	3812.88	0.461452	0.0807491	5.71464	1.09939e-08	2.20689e-07
ENSMUSG00000029994.18	Anxa4	2062.5	0.461447	0.110107	4.1909	2.77849e-05	0.000246046
ENSMUSG00000047434.15	Xxylt1	387.456	0.461387	0.163976	2.81376	0.00489663	0.0206875
ENSMUSG00000085334.8	Gm12940	641.956	0.460395	0.181038	2.54309	0.0109877	0.0401958
ENSMUSG00000079562.8	Maea	3331.91	0.460265	0.0697622	6.59763	4.1778e-11	1.37849e-09
ENSMUSG00000100514.2	Gm12960	573.347	0.460069	0.162229	2.83592	0.00456935	0.0195295
ENSMUSG00000026249.11	Serpine2	1575.41	0.45988	0.148083	3.10556	0.00189922	0.00939002
ENSMUSG00000004931.12	Apba3	4735.78	0.459707	0.118526	3.87855	0.000105082	0.000778787
ENSMUSG00000074754.5	Smim26	4059.69	0.459649	0.0946515	4.85623	1.19643e-06	1.50002e-05
ENSMUSG00000046058.8	Eid2	645.609	0.459603	0.140376	3.27408	0.00106008	0.00575072
ENSMUSG00000058267.14	Mrps14	5370.46	0.458748	0.101917	4.5012	6.75717e-06	7.0153e-05
ENSMUSG00000022359.11	Wdyhv1	625.274	0.458602	0.154114	2.97574	0.00292283	0.0134661
ENSMUSG00000072941.6	Sod3	1580.88	0.45859	0.1082	4.23835	2.25164e-05	0.000204197
ENSMUSG00000032643.13	Fhl3	924.638	0.458546	0.166433	2.75514	0.00586679	0.0240174
ENSMUSG00000022175.10	Lrp10	2612.87	0.458467	0.0940714	4.87361	1.09578e-06	1.38567e-05
ENSMUSG00000036432.9	Siah2	700.176	0.458428	0.154314	2.97074	0.00297084	0.013656
ENSMUSG00000029376.9	Mthfd2l	503.638	0.45753	0.131158	3.4884	0.000485924	0.00295577
ENSMUSG00000036111.9	Lmo1	629.913	0.457354	0.168448	2.71511	0.00662537	0.0264924
ENSMUSG00000025584.18	Pde8a	1146.93	0.457082	0.128589	3.55461	0.000378542	0.00238044
ENSMUSG00000049643.16	2310022A10Rik	1666.4	0.456791	0.111979	4.07927	4.5177e-05	0.000372241
ENSMUSG00000087701.5	Gm13493	3234.67	0.45665	0.110819	4.1207	3.77729e-05	0.000319598
ENSMUSG00000038991.18	Txndc5	2785.53	0.456482	0.10567	4.3199	1.56102e-05	0.00014824
ENSMUSG00000097101.4	1810034E14Rik	640.831	0.456472	0.158604	2.87806	0.00400126	0.0175089
ENSMUSG00000020585.5	Laptm4a	16666.7	0.456373	0.0781475	5.83989	5.22346e-09	1.14332e-07
ENSMUSG00000002728.15	Naa20	4385.12	0.456077	0.103324	4.41405	1.01454e-05	0.000100864
ENSMUSG00000015733.14	Capza2	6613.44	0.456019	0.0845518	5.39337	6.91481e-08	1.16789e-06
ENSMUSG00000032615.15	Nt5m	1678.44	0.455867	0.115793	3.93692	8.25356e-05	0.000630124
ENSMUSG00000002580.8	Mien1	3871.39	0.455588	0.0907294	5.02139	5.12991e-07	7.03599e-06
ENSMUSG00000083914.4	Rps18-ps1	203.304	0.455416	0.176783	2.57612	0.00999154	0.0370943
ENSMUSG00000047459.15	Dynlrb1	8946.56	0.455336	0.126947	3.58683	0.000334726	0.00214156
ENSMUSG00000014303.14	Glis2	903.468	0.454868	0.138103	3.29368	0.000988846	0.00542708
ENSMUSG00000029810.16	Tmem176b	1383.95	0.454656	0.100335	4.53138	5.85987e-06	6.17682e-05
ENSMUSG00000030613.14	Ccdc90b	1386.65	0.454019	0.117648	3.85915	0.000113784	0.000834302
ENSMUSG00000032067.7	Pts	2317.82	0.453829	0.119551	3.79612	0.000146976	0.00104164
ENSMUSG00000029762.7	Akr1b8	416.652	0.453722	0.152458	2.97605	0.00291989	0.0134579
ENSMUSG00000089756.3	Zfp966	661.671	0.453657	0.153935	2.94707	0.003208	0.0145519
ENSMUSG00000025374.14	Nabp2	1880.12	0.453429	0.103764	4.3698	1.24361e-05	0.000121392
ENSMUSG00000083619.4	Gm14414	665.187	0.453417	0.0977071	4.64057	3.47448e-06	3.85845e-05
ENSMUSG00000041439.16	Mfsd6	1412.8	0.453293	0.11413	3.97172	7.13566e-05	0.000554573
ENSMUSG00000078886.13	Gm2026	1404.11	0.453255	0.11697	3.87496	0.000106641	0.000787953
ENSMUSG00000014313.16	Cox6c	207504	0.453141	0.0973497	4.65477	3.24342e-06	3.64364e-05
ENSMUSG00000016458.16	Wt1	518.284	0.453022	0.155075	2.92132	0.00348557	0.0156308
ENSMUSG00000062563.16	Cys1	443.058	0.452632	0.126192	3.58685	0.000334699	0.00214156
ENSMUSG00000032745.19	Gpbp1	2945.01	0.452477	0.069192	6.53944	6.17512e-11	1.98405e-09
ENSMUSG00000087380.8	2210408F21Rik	2109.93	0.452354	0.105352	4.29374	1.75691e-05	0.000163837
ENSMUSG00000054708.18	Ankrd24	720.919	0.452228	0.149814	3.0186	0.00253948	0.012001
ENSMUSG00000068262.5	Gm5879	1980.75	0.452078	0.112196	4.02936	5.59296e-05	0.000448924
ENSMUSG00000032757.7	Bet1	1187.24	0.452044	0.118489	3.81506	0.000136147	0.000974294
ENSMUSG00000078377.6	Gm4294	8950.01	0.452026	0.077897	5.80286	6.5192e-09	1.38163e-07
ENSMUSG00000040289.9	Hey1	1089.61	0.451954	0.151307	2.98701	0.00281724	0.0130561
ENSMUSG00000040234.17	Tm7sf3	966.064	0.451821	0.141099	3.20215	0.00136404	0.00710754
ENSMUSG00000038170.16	Pde4dip	45960.5	0.451325	0.0763989	5.90749	3.47359e-09	7.91742e-08
ENSMUSG00000025940.7	Tmem70	5477.02	0.451297	0.0909518	4.96193	6.97962e-07	9.28411e-06
ENSMUSG00000025041.18	Nt5c2	2498.14	0.451212	0.0777322	5.8047	6.44817e-09	1.36921e-07
ENSMUSG00000060743.13	H3f3a	19195	0.451147	0.0915163	4.92969	8.23588e-07	1.07667e-05
ENSMUSG00000030649.19	Anapc15	1488.03	0.451072	0.135849	3.32038	0.000898939	0.00501073
ENSMUSG00000021996.17	Esd	6406.1	0.450838	0.13074	3.44836	0.000564001	0.00334711
ENSMUSG00000022474.16	Pmm1	2239.89	0.450725	0.162996	2.76526	0.00568774	0.0234149
ENSMUSG00000052428.11	Tmco1	2874.24	0.450584	0.0853466	5.27947	1.29562e-07	2.07685e-06
ENSMUSG00000087269.2	D330023K18Rik	514.152	0.450273	0.155915	2.88794	0.00387779	0.0170872
ENSMUSG00000020601.9	Trib2	1894.15	0.450166	0.128066	3.5151	0.000439583	0.00270563
ENSMUSG00000020116.8	Pno1	1945.48	0.450129	0.122963	3.66068	0.000251545	0.00166746
ENSMUSG00000020361.14	Hspa4	7426.54	0.450122	0.0890127	5.05683	4.26292e-07	5.96944e-06
ENSMUSG00000016940.19	Kctd2	2922.73	0.450108	0.0969079	4.6447	3.40567e-06	3.79304e-05
ENSMUSG00000040385.8	Ppp1ca	19639.7	0.449694	0.0803398	5.5974	2.17592e-08	4.10612e-07
ENSMUSG00000035152.15	Ap2b1	3040.64	0.449602	0.0590343	7.61595	2.61749e-14	1.46799e-12
ENSMUSG00000050373.14	Snx21	2980.2	0.449598	0.117029	3.84176	0.000122154	0.00088624
ENSMUSG00000003923.15	Tfam	1455.27	0.448669	0.11633	3.85688	0.000114844	0.000841516
ENSMUSG00000032285.16	Dnaja4	6952.54	0.448616	0.11685	3.83924	0.000123416	0.000894216
ENSMUSG00000025465.14	Echs1	17358	0.448585	0.0985387	4.55238	5.3043e-06	5.62348e-05
ENSMUSG00000056515.10	Rab31	1105.2	0.44845	0.139105	3.22384	0.00126485	0.00668392
ENSMUSG00000055850.13	Rnf181	2035.31	0.448402	0.122421	3.66278	0.000249492	0.00165485
ENSMUSG00000032374.15	Plod2	1408.55	0.448205	0.171192	2.61814	0.00884109	0.0335629
ENSMUSG00000021144.15	Mta1	3571.35	0.447809	0.116393	3.84739	0.000119383	0.000869572
ENSMUSG00000026043.19	Col3a1	9233.82	0.447536	0.133592	3.35001	0.000808086	0.00457514
ENSMUSG00000021365.16	Nedd9	1023.14	0.447156	0.146493	3.0524	0.00227019	0.0109014
ENSMUSG00000015671.12	Psma2	8459.94	0.44714	0.0828847	5.39472	6.86324e-08	1.16038e-06
ENSMUSG00000030614.9	Tmem126b	2884.68	0.446972	0.093374	4.7869	1.69374e-06	2.05345e-05
ENSMUSG00000109933.2	Gm7600	562.139	0.446911	0.142672	3.13245	0.00173355	0.00868786
ENSMUSG00000041598.8	Cdc42ep4	839.35	0.44684	0.148494	3.00914	0.00261988	0.0122905
ENSMUSG00000026192.14	Atic	487.721	0.446747	0.126087	3.54318	0.000395332	0.00247473
ENSMUSG00000047675.16	Rps8	51915.6	0.446618	0.0715819	6.23925	4.39666e-10	1.18035e-08
ENSMUSG00000031490.7	Eif4ebp1	4238.99	0.446527	0.132684	3.36536	0.000764447	0.00437187
ENSMUSG00000037104.10	Socs5	1210.87	0.446397	0.159109	2.80561	0.00502216	0.0211126
ENSMUSG00000006304.15	Arpc2	11985	0.446166	0.15244	2.92682	0.00342445	0.015388
ENSMUSG00000007036.16	Abhd16a	2724.99	0.446064	0.0698591	6.38519	1.71184e-10	5.01073e-09
ENSMUSG00000027714.12	Exosc9	1538.06	0.44595	0.127639	3.49383	0.000476144	0.00290551
ENSMUSG00000024269.12	Tpgs2	507.341	0.445432	0.151799	2.93435	0.0033425	0.0150843
ENSMUSG00000078180.5	Gm20900	2204.96	0.4454	0.081077	5.49355	3.93937e-08	7.11702e-07
ENSMUSG00000026121.14	Sema4c	446.032	0.445347	0.175385	2.53925	0.0111089	0.040545
ENSMUSG00000032673.6	Prorsd1	1337.42	0.445257	0.1133	3.92988	8.49886e-05	0.000647506
ENSMUSG00000049235.9	Gm7324	450.007	0.444843	0.118931	3.74035	0.000183762	0.00126612
ENSMUSG00000031788.15	Kifc3	4191.09	0.444485	0.085429	5.20298	1.96123e-07	2.98532e-06
ENSMUSG00000042712.11	Tceal9	1602.07	0.444313	0.115549	3.84522	0.000120444	0.000876429
ENSMUSG00000106795.4	Gm5563	686.672	0.444145	0.147762	3.00582	0.00264869	0.0123972
ENSMUSG00000021681.9	Aggf1	1668.74	0.443997	0.0850101	5.22287	1.76173e-07	2.71162e-06
ENSMUSG00000062580.10	Timm17a	12802.6	0.443884	0.0855813	5.1867	2.14057e-07	3.2227e-06
ENSMUSG00000032249.15	Anp32a	12825.3	0.443759	0.0764141	5.80729	6.34923e-09	1.3508e-07
ENSMUSG00000032184.6	Lysmd2	837.629	0.443526	0.164339	2.69886	0.00695785	0.0275123
ENSMUSG00000049124.5	Gm8186	981.851	0.443456	0.137227	3.23156	0.00123118	0.00652944
ENSMUSG00000025533.16	Asl	693.977	0.443426	0.12521	3.54145	0.000397929	0.00248675
ENSMUSG00000033460.15	Armcx1	416.463	0.442804	0.143743	3.08051	0.00206643	0.0100722
ENSMUSG00000002332.17	Dhrs1	1071.3	0.442636	0.123439	3.58587	0.00033596	0.00214697
ENSMUSG00000061360.9	Phf5a	2992.66	0.442465	0.0909434	4.86528	1.14295e-06	1.43952e-05
ENSMUSG00000061353.12	Cxcl12	6654.36	0.44218	0.116144	3.80718	0.000140559	0.00100027
ENSMUSG00000043190.15	Rfesd	746.402	0.442065	0.155174	2.84883	0.00438799	0.0188787
ENSMUSG00000060904.15	Arl1	5535.26	0.442004	0.0711367	6.21345	5.18336e-10	1.36822e-08
ENSMUSG00000012405.17	Rpl15	19712.3	0.441977	0.0669269	6.60388	4.00527e-11	1.32952e-09
ENSMUSG00000062270.15	Morf4l1	12548.4	0.441796	0.10011	4.41312	1.01889e-05	0.000101205
ENSMUSG00000112605.2	Gm7476	659.704	0.44153	0.107339	4.11342	3.89845e-05	0.000328336
ENSMUSG00000071528.5	Atp5md	54545.8	0.44089	0.133544	3.30146	0.000961843	0.00530211
ENSMUSG00000032288.10	Imp3	3093.2	0.440795	0.103449	4.261	2.03511e-05	0.000186278
ENSMUSG00000001305.6	Rrp15	847.742	0.440338	0.135611	3.24706	0.00116603	0.00623191
[truncated: 4,337 more rows]

## Sheet: WTvsR636Q HET
gene	baseMean	log2FoldChange	lfcSE	stat	pvalue	padj	gene_name
ENSMUSG00000025900.14	17.31	-2.57084	0.404651	-6.35323	2.10845e-10	2.18576e-08	Rp1
ENSMUSG00000025903.15	4976.88	0.187519	0.0606971	3.08943	0.00200541	0.0254487	Lypla1
ENSMUSG00000051285.18	3669.35	-0.569776	0.174977	-3.2563	0.00112876	0.0162303	Pcmtd1
ENSMUSG00000016918.16	1743.92	0.296765	0.103007	2.88103	0.00396382	0.0423777	Sulf1
ENSMUSG00000025938.17	277.184	-0.768599	0.103281	-7.44184	9.92907e-14	1.75332e-11	Slco5a1
ENSMUSG00000025935.11	2226.59	-0.201926	0.0574974	-3.51193	0.000444872	0.007661	Tram1
ENSMUSG00000025937.7	1928.95	0.249356	0.0539235	4.62426	3.75946e-06	0.000142429	Lactb2
ENSMUSG00000042215.9	2759.36	-0.293594	0.090365	-3.24898	0.0011582	0.0165638	Bag2
ENSMUSG00000026127.14	1543.84	-0.240478	0.0611434	-3.93301	8.38892e-05	0.00200459	Imp4
ENSMUSG00000102531.2	95.2518	0.712406	0.208315	3.41986	0.000626541	0.0100969	1110002O04Rik
ENSMUSG00000060771.16	245.529	-0.652451	0.136625	-4.77549	1.79274e-06	7.44925e-05	Tsga10
ENSMUSG00000048814.12	427.194	0.408318	0.127202	3.20999	0.00132739	0.0184146	Lonrf2
ENSMUSG00000097899.3	6.55023	2.07256	0.560901	3.69506	0.000219835	0.00437507	Gm16894
ENSMUSG00000026065.9	9.75367	-1.4787	0.496608	-2.9776	0.00290517	0.0336867	Slc9a4
ENSMUSG00000102676.2	5.28641	-2.43845	0.762465	-3.19812	0.00138329	0.0189754	Gm37435
ENSMUSG00000010290.8	1290.21	-0.265637	0.0640341	-4.14837	3.3485e-05	0.000914453	AI597479
ENSMUSG00000008136.15	177556	0.390561	0.0890859	4.38409	1.1647e-05	0.000379267	Fhl2
ENSMUSG00000041684.12	644.359	0.293331	0.0627845	4.67202	2.98248e-06	0.000115513	Bivm
ENSMUSG00000025993.11	843.461	-0.783758	0.134378	-5.83248	5.46092e-09	4.32658e-07	Slc40a1
ENSMUSG00000041144.13	65.0618	-0.710633	0.221216	-3.21239	0.00131634	0.0183206	Dnah7b
ENSMUSG00000026103.15	2551.68	-0.301894	0.0725804	-4.15944	3.19027e-05	0.000878147	Gls
ENSMUSG00000025983.12	9.53427	-1.93207	0.493806	-3.91261	9.13035e-05	0.00214971	Ccdc150
ENSMUSG00000025981.14	1617.67	-0.365761	0.114391	-3.19746	0.00138641	0.0189798	Coq10b
ENSMUSG00000026039.10	250.41	-0.752649	0.133235	-5.64902	1.61362e-08	1.13591e-06	Sgo2a
ENSMUSG00000059647.6	575.421	0.314419	0.0998449	3.14908	0.00163787	0.0217516	Cbx3-ps7
ENSMUSG00000067336.7	2762.21	-0.4145	0.0873405	-4.7458	2.07688e-06	8.46889e-05	Bmpr2
ENSMUSG00000100774.2	531.175	-0.366341	0.114469	-3.20035	0.00137261	0.0188413	Gm7329
ENSMUSG00000026003.6	87088.3	0.156396	0.0476618	3.28137	0.00103302	0.0151372	Acadl
ENSMUSG00000061816.16	20518.8	1.19751	0.18652	6.42027	1.36035e-10	1.48406e-08	Myl1
ENSMUSG00000050296.15	203.081	-0.478723	0.164267	-2.91429	0.00356497	0.0389529	Abca12
ENSMUSG00000026187.10	1587.45	0.277881	0.0608906	4.56361	5.02806e-06	0.00018413	Xrcc5
ENSMUSG00000061815.12	179.152	0.547766	0.185013	2.96068	0.00306959	0.0351839	Rufy4
ENSMUSG00000006304.15	12737.4	0.169644	0.040323	4.20713	2.5863e-05	0.000736212	Arpc2
ENSMUSG00000026135.18	641.507	-0.29883	0.105855	-2.82303	0.00475727	0.048568	Zfp142
ENSMUSG00000026204.16	1735.19	0.559909	0.156733	3.57237	0.000353771	0.00634928	Ptprn
ENSMUSG00000026211.19	8874.62	0.357263	0.0581934	6.13923	8.29219e-10	7.8897e-08	Obsl1
ENSMUSG00000055980.3	1941.85	0.414386	0.0675692	6.13277	8.63641e-10	8.17985e-08	Irs1
ENSMUSG00000026255.16	368.678	0.813458	0.193516	4.20357	2.62742e-05	0.000745879	Efhd1
ENSMUSG00000026259.15	104.797	0.867803	0.290958	2.98257	0.00285841	0.0332742	Ngef
ENSMUSG00000101028.2	48.5044	-0.942944	0.221783	-4.25165	2.12205e-05	0.000624535	Gm28723
ENSMUSG00000103292.2	7.23703	1.5715	0.558318	2.81471	0.00488211	0.0495801	Gm35048
ENSMUSG00000034353.15	2003.52	1.29631	0.201908	6.42029	1.36012e-10	1.48406e-08	Ramp1
ENSMUSG00000049515.13	20.1229	1.60048	0.445119	3.59564	0.0003236	0.00595658	Espnl
ENSMUSG00000026308.9	5483.35	0.305448	0.0555287	5.50072	3.7824e-08	2.44764e-06	Klhl30
ENSMUSG00000067071.9	2178.15	0.379632	0.0661531	5.73869	9.54145e-09	7.10054e-07	Hes6
ENSMUSG00000026313.17	1743.94	0.463576	0.0899514	5.15363	2.55489e-07	1.31773e-05	Hdac4
ENSMUSG00000047067.8	1494.92	0.286571	0.0819877	3.49529	0.000473542	0.00808035	Dusp28
ENSMUSG00000026279.15	3983.95	-0.253051	0.0728443	-3.47386	0.00051303	0.00860709	Thap4
ENSMUSG00000040648.16	3002.3	-0.9893	0.200064	-4.94491	7.61783e-07	3.51179e-05	Ppip5k2
ENSMUSG00000057329.8	1489.49	0.76556	0.140148	5.46251	4.69439e-08	2.90258e-06	Bcl2
ENSMUSG00000100457.7	308.128	-0.924379	0.207431	-4.45633	8.33764e-06	0.000286213	D830032E09Rik
ENSMUSG00000037035.6	280.664	0.631931	0.132345	4.77487	1.79823e-06	7.44925e-05	Inhbb
ENSMUSG00000026341.17	8405.95	0.22686	0.0528991	4.28854	1.79852e-05	0.000542341	Actr3
ENSMUSG00000026399.13	688.506	0.314954	0.106901	2.94623	0.00321676	0.0363097	Cd55
ENSMUSG00000016528.11	27991.5	0.284091	0.0994801	2.85575	0.00429347	0.044932	Mapkapk2
ENSMUSG00000026425.16	1594.82	-0.185363	0.0471866	-3.92829	8.55523e-05	0.00203267	Srgap2
ENSMUSG00000042251.13	407.894	-1.56913	0.189803	-8.26718	1.37165e-16	3.21135e-14	Pm20d1
ENSMUSG00000026435.16	240.616	0.57563	0.153122	3.7593	0.000170391	0.00356831	Slc45a3
ENSMUSG00000026436.16	2297.13	-0.293417	0.0988932	-2.96701	0.00300712	0.0346006	Elk4
ENSMUSG00000059149.18	175.045	0.604876	0.188679	3.20584	0.00134668	0.0186202	Mfsd4a
ENSMUSG00000042115.5	4327.14	0.633643	0.124445	5.09177	3.54739e-07	1.76413e-05	Klhdc8a
ENSMUSG00000042066.17	2791.51	0.434702	0.15335	2.8347	0.00458681	0.0473157	Tmcc2
ENSMUSG00000026443.4	309.667	0.653812	0.185066	3.53286	0.000411091	0.00716213	Lrrn2
ENSMUSG00000041757.18	4957.78	-0.301527	0.0779006	-3.87066	0.000108539	0.00247986	Plekha6
ENSMUSG00000020423.7	2533.45	-1.10885	0.326266	-3.39862	0.000677263	0.0107398	Btg2
ENSMUSG00000041889.8	1268.67	1.78894	0.170161	10.5132	7.51106e-26	4.01302e-23	Shisa4
ENSMUSG00000101482.2	9.35779	1.21941	0.424392	2.8733	0.00406207	0.0431843	Gm28883
ENSMUSG00000026407.18	904.135	-0.678462	0.208095	-3.26034	0.00111278	0.0160575	Cacna1s
ENSMUSG00000026404.13	747.413	0.218885	0.067311	3.25185	0.00114657	0.0164119	Ddx59
ENSMUSG00000026393.11	2574.51	-0.664035	0.0597737	-11.1091	1.1325e-28	8.13717e-26	Nek7
ENSMUSG00000063681.15	15.5407	-1.52153	0.41688	-3.64979	0.000262455	0.005045	Crb1
ENSMUSG00000033849.4	413.576	-1.64314	0.246615	-6.66279	2.68669e-11	3.27384e-09	B3galt2
ENSMUSG00000099622.2	85.255	0.793133	0.219037	3.62101	0.00029346	0.00549895	Gm29188
ENSMUSG00000114212.2	116.721	-1.09426	0.294069	-3.72108	0.000198372	0.00403343	Gm47985
ENSMUSG00000114943.2	32.3055	-1.47504	0.454926	-3.24238	0.00118536	0.0168366	Gm8947
ENSMUSG00000023150.15	69584.9	-0.40819	0.112807	-3.61848	0.000296333	0.00553785	Ivns1abp
ENSMUSG00000032666.17	3512.78	0.338574	0.0502069	6.74357	1.54539e-11	1.9635e-09	1700025G04Rik
ENSMUSG00000026479.14	1021.3	0.462801	0.117658	3.93346	8.37324e-05	0.00200314	Lamc2
ENSMUSG00000045968.8	142.379	0.759772	0.142096	5.34689	8.94806e-08	5.23738e-06	Teddm2
ENSMUSG00000026471.15	1238.91	0.864634	0.103651	8.34176	7.31904e-17	1.83743e-14	Mr1
ENSMUSG00000033722.10	3229.78	0.591907	0.09471	6.24967	4.11315e-10	4.16047e-08	BC034090
ENSMUSG00000101523.3	1750.22	-0.208927	0.0531692	-3.92947	8.51349e-05	0.00202738	Csnk2a1-ps3
ENSMUSG00000033544.7	169.654	-0.534913	0.169908	-3.14826	0.00164247	0.0217988	Angptl1
ENSMUSG00000026721.17	2913.81	0.420542	0.143273	2.93525	0.00333282	0.0373909	Rabgap1l
ENSMUSG00000103200.2	23.1843	0.95996	0.31337	3.06334	0.00218882	0.0273104	Gm37328
ENSMUSG00000040113.15	63.5502	-2.12301	0.354136	-5.99491	2.03601e-09	1.78253e-07	Mettl11b
ENSMUSG00000040918.13	488.863	-0.330291	0.11202	-2.94851	0.00319315	0.0361032	Slc19a2
ENSMUSG00000026576.13	15518.2	0.262429	0.0843121	3.11259	0.00185453	0.0239275	Atp1b1
ENSMUSG00000040843.11	2520.55	0.18605	0.0532479	3.49402	0.000475801	0.00809989	Tiprl
ENSMUSG00000026571.13	5256.81	0.20872	0.0639786	3.26233	0.00110499	0.0159671	Dcaf6
ENSMUSG00000040713.13	7427.12	-0.287941	0.0872446	-3.30039	0.000965505	0.0143497	Creg1
ENSMUSG00000060568.15	234.091	-0.41075	0.136576	-3.00748	0.00263421	0.0313115	Fam78b
ENSMUSG00000026667.15	1835.61	0.438367	0.080185	5.46695	4.57842e-08	2.86485e-06	Uhmk1
ENSMUSG00000102752.2	349.421	-0.542759	0.103519	-5.24309	1.57905e-07	8.61328e-06	Gm7694
ENSMUSG00000026663.7	5195.78	0.288609	0.0849892	3.39583	0.000684217	0.0108178	Atf6
ENSMUSG00000052423.16	881.876	-0.246276	0.0703163	-3.50241	0.000461068	0.00789422	B4galt3
ENSMUSG00000013997.11	2341.72	0.271862	0.0881974	3.08243	0.00205316	0.0259126	Nit1
ENSMUSG00000007122.12	9829.67	3.47622	0.248416	13.9936	1.70657e-44	2.73537e-41	Casq1
ENSMUSG00000026526.15	36341.3	0.114386	0.0382049	2.99402	0.00275327	0.0323757	Fh1
ENSMUSG00000039748.12	17.3888	-1.13936	0.372876	-3.0556	0.00224612	0.0278089	Exo1
ENSMUSG00000063659.12	1194.59	-0.913325	0.0907766	-10.0612	8.19564e-24	4.26932e-21	Zbtb18
ENSMUSG00000086350.2	250.522	-0.628493	0.11099	-5.66262	1.49075e-08	1.05656e-06	B230369F24Rik
ENSMUSG00000026494.13	122.587	-1.32064	0.175374	-7.53039	5.05901e-14	9.08746e-12	Kif26b
ENSMUSG00000026489.14	56693.3	0.336789	0.0852778	3.94932	7.83746e-05	0.00190115	Coq8a
ENSMUSG00000053963.8	151.192	-0.718112	0.241286	-2.97619	0.00291854	0.0338229	Stum
ENSMUSG00000026520.9	1529.22	0.264816	0.0704263	3.76018	0.000169788	0.00356464	Pycr2
ENSMUSG00000062169.14	3693.25	0.231925	0.076566	3.02908	0.00245298	0.029786	Cnih4
ENSMUSG00000022995.17	12289	0.450128	0.0955408	4.71137	2.46059e-06	9.72889e-05	Enah
ENSMUSG00000038633.6	4525.24	0.290543	0.0503768	5.76739	8.05084e-09	6.19023e-07	Degs1
ENSMUSG00000026620.12	616.015	0.663945	0.128916	5.15021	2.60201e-07	1.33472e-05	Mark1
ENSMUSG00000039239.15	1046.76	0.474222	0.119389	3.97208	7.12464e-05	0.0017548	Tgfb2
ENSMUSG00000026608.14	1021.33	-0.222696	0.0662804	-3.35991	0.000779684	0.0120521	Kctd3
ENSMUSG00000026605.15	444.538	-0.950993	0.256578	-3.70644	0.00021019	0.00422753	Cenpf
ENSMUSG00000026603.14	14259	0.394326	0.0716019	5.5072	3.64586e-08	2.38147e-06	Smyd2
ENSMUSG00000079045.4	59.783	-0.662043	0.220803	-2.99834	0.00271451	0.0320648	Prox1os
ENSMUSG00000055833.15	15.342	-1.94238	0.567574	-3.42225	0.000621059	0.0100396	1700034H15Rik
ENSMUSG00000026639.19	913.468	-0.736211	0.107542	-6.84583	7.60321e-12	9.96403e-10	Lamb3
ENSMUSG00000026662.14	935.016	-0.276579	0.0944171	-2.92934	0.00339687	0.0378303	Sephs1
ENSMUSG00000026664.8	49937.5	0.204265	0.0458822	4.45194	8.50972e-06	0.000291161	Phyh
ENSMUSG00000039128.14	3816.43	0.182517	0.0644045	2.83392	0.00459804	0.0473633	Cdc123
ENSMUSG00000025815.14	165.415	-0.610305	0.180723	-3.37702	0.000732748	0.0114198	Dhtkd1
ENSMUSG00000039063.6	3093.98	0.45457	0.076521	5.94046	2.84219e-09	2.42716e-07	Echdc3
ENSMUSG00000026778.14	269.597	-0.703208	0.201998	-3.48126	0.000499065	0.00843792	Prkcq
ENSMUSG00000026730.13	714.509	0.261526	0.0739671	3.5357	0.000406695	0.00710335	Pter
ENSMUSG00000026726.11	76.8333	-3.24279	0.25521	-12.7064	5.45052e-37	5.9775e-34	Cubn
ENSMUSG00000063275.16	3209.07	-0.448161	0.104272	-4.298	1.72346e-05	0.000525794	Hacd1
ENSMUSG00000026739.14	2580.93	-0.28574	0.0917354	-3.11482	0.00184054	0.0237764	Bmi1
ENSMUSG00000023094.15	6805.64	0.159809	0.0468794	3.40894	0.000652148	0.0104369	Msrb2
ENSMUSG00000043415.6	1583.63	-0.701557	0.232553	-3.01676	0.00255488	0.0306483	Otud1
ENSMUSG00000026679.4	37.3805	-0.819797	0.237559	-3.45091	0.000558691	0.00920272	Enkur
ENSMUSG00000083373.2	1016.32	-0.551275	0.0707896	-7.7875	6.83454e-15	1.33095e-12	Gm13392
ENSMUSG00000006476.20	1516.11	0.415745	0.0768942	5.40672	6.41905e-08	3.8435e-06	Nsmf
ENSMUSG00000026956.16	1187.88	0.345542	0.0788212	4.38387	1.16589e-05	0.000379267	Uap1l1
ENSMUSG00000015094.17	2302.62	0.315053	0.0612088	5.14718	2.64427e-07	1.35046e-05	Npdc1
ENSMUSG00000015090.14	27133	-0.71424	0.190037	-3.75843	0.000170983	0.00357707	Ptgds
ENSMUSG00000015083.12	211.549	0.44702	0.0996879	4.4842	7.31884e-06	0.000257606	C8g
ENSMUSG00000026939.13	3691.42	0.291305	0.0673422	4.32574	1.52021e-05	0.000474201	Tmem141
ENSMUSG00000026937.13	6.48989	2.0752	0.682093	3.0424	0.00234699	0.0288011	Lcn5
ENSMUSG00000036186.6	2266.56	0.770249	0.108441	7.10296	1.22116e-12	1.87098e-10	Dipk1b
ENSMUSG00000015790.17	3437.46	0.295858	0.0461464	6.4113	1.44288e-10	1.54975e-08	Surf1
ENSMUSG00000000889.9	819.654	1.21166	0.273358	4.43251	9.31434e-06	0.00031507	Dbh
ENSMUSG00000009614.17	1405.37	1.41486	0.125912	11.2368	2.68813e-29	2.2405e-26	Sardh
ENSMUSG00000026833.19	621.285	0.575342	0.0963562	5.97099	2.35813e-09	2.04734e-07	Olfm1
ENSMUSG00000026790.20	1521.09	-0.298431	0.063202	-4.72185	2.33708e-06	9.31124e-05	Odf2
ENSMUSG00000026860.17	3738.31	-0.225948	0.0674387	-3.35042	0.000806905	0.0124085	Sh3glb2
ENSMUSG00000026856.15	431.871	-0.280052	0.0873715	-3.2053	0.00134922	0.0186212	Dolpp1
ENSMUSG00000047363.5	34.6434	0.783551	0.260179	3.01158	0.00259889	0.0310332	Cstad
ENSMUSG00000055632.19	2551.92	0.474265	0.134061	3.53768	0.000403664	0.00706226	Hmcn2
ENSMUSG00000076441.10	591.319	1.17007	0.149543	7.82427	5.10627e-15	1.01333e-12	Ass1
ENSMUSG00000050592.9	2193.61	0.98713	0.174901	5.64395	1.66193e-08	1.16598e-06	Fam78a
ENSMUSG00000039195.5	2031.28	-0.345049	0.117964	-2.92503	0.00344421	0.0382502	Bbln
ENSMUSG00000079442.13	2395.54	0.500921	0.0985749	5.08163	3.74203e-07	1.84769e-05	St6galnac4
ENSMUSG00000026811.19	6471.92	0.332307	0.0595265	5.5825	2.3709e-08	1.61975e-06	St6galnac6
ENSMUSG00000085087.2	50.458	0.883537	0.301173	2.93365	0.00335005	0.0374692	Gm13528
ENSMUSG00000004105.9	5197.43	0.423127	0.121088	3.49436	0.000475203	0.00809633	Angptl2
ENSMUSG00000026878.18	7457.61	-0.37187	0.0450455	-8.25544	1.51344e-16	3.50396e-14	Rab14
ENSMUSG00000026885.14	165.823	0.456028	0.110848	4.11398	3.88899e-05	0.00103625	Ttll11
ENSMUSG00000026887.10	3101.41	-0.208377	0.0626911	-3.32386	0.000887795	0.0134051	Mrrf
ENSMUSG00000026753.6	2641.14	-0.228468	0.0438303	-5.21255	1.86261e-07	9.95575e-06	Ppp6c
ENSMUSG00000083240.4	1199.16	-0.257487	0.0586127	-4.39302	1.11785e-05	0.000367973	Gm13453
ENSMUSG00000036890.14	575.71	-0.256757	0.0694376	-3.69767	0.000217587	0.00434278	Gtdc1
ENSMUSG00000086353.2	159.803	0.694357	0.177822	3.90478	9.43128e-05	0.00220808	Gm13481
ENSMUSG00000026765.13	34.7377	1.68867	0.435012	3.88191	0.000103641	0.00238625	Lypd6b
ENSMUSG00000026766.17	9803.83	0.122081	0.0343409	3.55497	0.000378022	0.00669405	Mmadhc
ENSMUSG00000087701.5	2959.05	-0.201323	0.0601207	-3.34865	0.000812061	0.0124786	Gm13493
ENSMUSG00000036202.17	708.63	-0.329764	0.114977	-2.86808	0.00412972	0.0436143	Rif1
ENSMUSG00000026950.19	178.528	0.939268	0.258444	3.63431	0.000278721	0.00527974	Neb
ENSMUSG00000075334.3	12.327	-2.06759	0.61015	-3.38866	0.000702359	0.0110537	Rprm
ENSMUSG00000026826.14	96.4661	-1.34238	0.448931	-2.99018	0.00278814	0.0327119	Nr4a2
ENSMUSG00000026839.18	558.882	1.20295	0.111465	10.7922	3.74521e-27	2.29526e-24	Upp2
ENSMUSG00000026888.15	14279.8	0.251528	0.0723174	3.47811	0.000504963	0.00851287	Grb14
ENSMUSG00000085182.2	31.2065	1.12101	0.26516	4.22769	2.36103e-05	0.000685193	Gm13596
ENSMUSG00000027035.11	192.192	-0.572035	0.135605	-4.21838	2.46061e-05	0.000706221	Cers6
ENSMUSG00000042155.4	2324.59	0.319664	0.0829206	3.85506	0.000115701	0.00260634	Klhl23
ENSMUSG00000085735.2	17.2753	-1.60601	0.489075	-3.28378	0.00102425	0.0150403	Mettl5os
ENSMUSG00000041911.4	13.0456	-1.79485	0.465481	-3.8559	0.000115304	0.00260302	Dlx1
ENSMUSG00000041762.17	572.814	-0.265756	0.0869555	-3.05623	0.00224139	0.0278089	Gpr155
ENSMUSG00000027107.4	4.23468	-3.72994	0.907173	-4.1116	3.92921e-05	0.00104563	Chrna1
ENSMUSG00000027104.19	1320.38	-0.194793	0.062767	-3.10343	0.00191292	0.0244988	Atf2
ENSMUSG00000075270.12	60.103	-2.80405	0.289367	-9.6903	3.31538e-22	1.40985e-19	Pde11a
ENSMUSG00000048388.4	85.9778	0.667897	0.163073	4.0957	4.20897e-05	0.00111156	Fam171b
ENSMUSG00000027082.16	2938.14	-0.51076	0.129613	-3.94066	8.12581e-05	0.00195066	Tfpi
ENSMUSG00000097187.2	82.5995	-0.682096	0.204375	-3.33747	0.00084545	0.0128965	Gm19426
ENSMUSG00000027076.11	5393.39	-0.253277	0.0731481	-3.46253	0.00053512	0.00887763	Timm10
ENSMUSG00000085025.2	18.6889	-1.68712	0.445388	-3.78799	0.000151872	0.00323575	Gm13715
ENSMUSG00000005506.17	3789.38	-0.230093	0.0520909	-4.41715	1.00012e-05	0.000335581	Celf1
ENSMUSG00000002104.12	1522.01	0.31572	0.109204	2.89109	0.00383909	0.0413626	Rapsn
ENSMUSG00000040687.17	543.934	-0.258625	0.0807583	-3.20245	0.00136263	0.018766	Madd
ENSMUSG00000027257.14	21666.1	0.281297	0.0577669	4.86952	1.11872e-06	4.88697e-05	Pacsin3
ENSMUSG00000040479.13	4459.75	-0.318159	0.0841289	-3.78181	0.000155693	0.00329692	Dgkz
ENSMUSG00000075027.11	1499.25	0.932938	0.188404	4.9518	7.35312e-07	3.41241e-05	4631405J19Rik
ENSMUSG00000027215.14	1115.09	0.533438	0.119144	4.47726	7.56057e-06	0.00026411	Cd82
ENSMUSG00000027193.13	1947.03	-0.190408	0.0466912	-4.07803	4.54191e-05	0.00118215	Api5
ENSMUSG00000027188.9	241.026	0.763099	0.204737	3.72721	0.000193613	0.00396003	Pamr1
ENSMUSG00000032724.6	2396.42	0.372445	0.0945964	3.9372	8.24367e-05	0.00197441	Abtb2
ENSMUSG00000027185.16	1364.16	-0.189343	0.0550796	-3.43763	0.000586839	0.00958677	Nat10
ENSMUSG00000027184.15	6696.85	-0.164271	0.0550027	-2.9866	0.00282097	0.0329608	Caprin1
ENSMUSG00000084756.2	20.8114	-4.65503	0.510451	-9.11945	7.55082e-20	2.66672e-17	Gm13881
ENSMUSG00000032698.16	1578.38	-0.56556	0.124738	-4.53397	5.7886e-06	0.00020868	Lmo2
ENSMUSG00000068686.13	480.362	0.437857	0.150769	2.90416	0.00368246	0.0400059	Cd59b
ENSMUSG00000045106.13	118.129	-0.797153	0.219965	-3.62399	0.000290092	0.00545545	Ccdc73
ENSMUSG00000055312.3	59.2872	-3.87865	1.06904	-3.62814	0.000285466	0.00537816	Them7
ENSMUSG00000005973.7	3179.18	0.363995	0.088237	4.12519	3.70426e-05	0.000997231	Rcn1
ENSMUSG00000027166.15	655.785	0.24861	0.072725	3.4185	0.000629672	0.0101395	Dnajc24
ENSMUSG00000048482.15	316.491	-0.894382	0.155972	-5.73425	9.79453e-09	7.23719e-07	Bdnf
ENSMUSG00000074971.5	834.773	0.805185	0.187265	4.29972	1.71016e-05	0.000522503	Fibin
ENSMUSG00000057378.16	103.413	-1.54639	0.359292	-4.30398	1.67754e-05	0.000515342	Ryr3
ENSMUSG00000044042.20	326.079	-3.95715	0.739444	-5.35152	8.72174e-08	5.13375e-06	Fmn1
ENSMUSG00000092201.8	331.989	-0.497421	0.141326	-3.51967	0.00043208	0.00747157	A530058N18Rik
ENSMUSG00000057147.14	627.103	-0.460412	0.097533	-4.72058	2.35175e-06	9.35181e-05	Dph6
ENSMUSG00000040282.14	209.824	-0.508421	0.127302	-3.99382	6.50171e-05	0.00161281	Cdin1
ENSMUSG00000074923.11	971.326	0.400448	0.127588	3.1386	0.00169757	0.0223977	Pak6
ENSMUSG00000078137.2	104.309	0.860107	0.25415	3.38425	0.000713721	0.011165	Ankrd63
ENSMUSG00000040061.18	182.824	0.647115	0.155252	4.16815	3.07078e-05	0.000852009	Plcb2
ENSMUSG00000046814.4	548.21	-0.848759	0.268231	-3.16429	0.00155463	0.0208393	Gchfr
ENSMUSG00000034278.4	733.082	0.332555	0.0783672	4.24355	2.20013e-05	0.000642974	Dnajc17
ENSMUSG00000027305.10	3946.91	0.18721	0.0582804	3.21223	0.00131709	0.0183206	Ndufaf1
ENSMUSG00000033902.13	602.56	-0.270436	0.0734414	-3.68234	0.000231106	0.00453441	Mapkbp1
ENSMUSG00000074899.7	104.734	0.928348	0.272854	3.40236	0.000668063	0.0106263	Sptbn5
ENSMUSG00000027293.14	32474.2	0.537023	0.122185	4.39515	1.10694e-05	0.000365537	Ehd4
ENSMUSG00000062646.13	1123.35	-0.797352	0.168195	-4.74064	2.13049e-06	8.63678e-05	Ganc
ENSMUSG00000027288.17	27486.5	-0.36783	0.105011	-3.50278	0.000460434	0.00788985	Zfp106
ENSMUSG00000054484.15	470.036	0.421527	0.0878682	4.79727	1.60845e-06	6.7435e-05	Tmem62
ENSMUSG00000027254.14	949.404	0.796604	0.244648	3.25613	0.00112943	0.0162303	Map1a
ENSMUSG00000027245.12	793.495	-0.309809	0.0970462	-3.19239	0.00141101	0.0192416	Hypk
ENSMUSG00000027238.18	7054.09	-0.457726	0.151811	-3.0151	0.00256891	0.0307457	Frmd5
ENSMUSG00000060227.16	538.341	0.399879	0.117008	3.41754	0.000631898	0.0101675	Golm2
ENSMUSG00000033396.14	993.845	0.32268	0.0890512	3.62353	0.000290606	0.0054602	Spg11
ENSMUSG00000079071.3	646.972	-1.0419	0.228737	-4.555	5.23866e-06	0.000191505	Slc28a2b
ENSMUSG00000005803.15	3889.78	0.410915	0.100824	4.07557	4.59027e-05	0.00119051	Sqor
ENSMUSG00000053615.2	18.2942	1.30944	0.367163	3.56637	0.000361958	0.00647948	Gm9913
ENSMUSG00000027207.16	888.781	0.33639	0.10177	3.3054	0.0009484	0.0141865	Galk2
ENSMUSG00000027208.15	139.777	-1.95799	0.505817	-3.87095	0.000108414	0.00247986	Fgf7
ENSMUSG00000027366.13	2586.28	-0.22505	0.068556	-3.28272	0.00102812	0.0150865	Sppl2a
ENSMUSG00000001999.16	1600.78	-0.516307	0.084893	-6.08186	1.188e-09	1.1051e-07	Blvra
ENSMUSG00000044145.3	107.378	0.507257	0.151234	3.35412	0.000796172	0.0122797	1810024B03Rik
ENSMUSG00000027376.16	74.9814	3.55381	0.323479	10.9862	4.45207e-28	2.89899e-25	Prom2
ENSMUSG00000027375.15	1491.66	0.944542	0.105603	8.94429	3.74351e-19	1.21843e-16	Mal
ENSMUSG00000027378.17	898.191	0.242243	0.0725332	3.33976	0.000838501	0.0128277	Nphp1
ENSMUSG00000027381.17	721.595	0.615819	0.156667	3.93075	8.46829e-05	0.00202123	Bcl2l11
ENSMUSG00000027397.15	2022.28	-0.495578	0.156306	-3.17057	0.0015214	0.0205055	Slc20a1
ENSMUSG00000048327.7	61.941	-0.885379	0.299446	-2.95672	0.00310927	0.0354807	Ckap2l
ENSMUSG00000085566.2	176.405	-0.774745	0.168083	-4.6093	4.04019e-06	0.000151685	A730017L22Rik
ENSMUSG00000084839.2	79.8184	-1.17982	0.274138	-4.30375	1.67931e-05	0.000515342	Gm14097
ENSMUSG00000068205.15	372.19	-0.498022	0.103252	-4.82339	1.41141e-06	6.02655e-05	Macrod2
ENSMUSG00000027422.16	9727.96	-0.148911	0.0521468	-2.85561	0.00429546	0.044932	Rrbp1
ENSMUSG00000086384.2	75.354	-1.64434	0.301221	-5.45892	4.79027e-08	2.9531e-06	Banf2os
ENSMUSG00000027425.19	1697.76	-0.206984	0.0701824	-2.94923	0.00318571	0.0360961	Kat14
ENSMUSG00000002728.15	6488.83	0.177949	0.0512468	3.47239	0.000515843	0.00862217	Naa20
ENSMUSG00000037143.18	28.5326	-1.27926	0.268587	-4.76292	1.90812e-06	7.82666e-05	Cfap61
ENSMUSG00000027439.10	1521.63	-0.193745	0.0601978	-3.21848	0.00128873	0.0180102	Gzf1
ENSMUSG00000074736.11	81.7434	1.9925	0.455286	4.37636	1.20676e-05	0.000389247	Syndig1
ENSMUSG00000063364.11	24.8337	1.07408	0.301503	3.56242	0.000367453	0.00654972	3300002I08Rik
ENSMUSG00000083325.4	805.218	0.280298	0.0769325	3.64342	0.00026904	0.00512899	Gm14121
ENSMUSG00000033068.17	1208.37	-0.353975	0.0777221	-4.55437	5.25434e-06	0.000191742	Entpd6
ENSMUSG00000068115.14	219.301	0.526897	0.136929	3.84797	0.000119101	0.00266564	Ninl
ENSMUSG00000074698.11	8445.93	-0.200798	0.0426569	-4.70728	2.51038e-06	9.88824e-05	Csnk2a1
ENSMUSG00000027470.10	36.8133	1.76726	0.317376	5.56834	2.57175e-08	1.75122e-06	Mylk2
ENSMUSG00000027488.13	8957.08	0.27929	0.0867166	3.22072	0.0012787	0.0179182	Snta1
ENSMUSG00000038467.16	11585.1	0.276264	0.0543636	5.08178	3.73916e-07	1.84769e-05	Chmp4b
ENSMUSG00000038383.17	1703.25	-0.262525	0.0736471	-3.56463	0.000364368	0.00650881	Pigu
ENSMUSG00000038375.16	19198.9	-0.661062	0.0838593	-7.88298	3.19662e-15	6.53019e-13	Trp53inp2
ENSMUSG00000074652.4	2575.63	-6.38551	0.221664	-28.8071	1.74569e-182	3.6375e-178	Myh7b
ENSMUSG00000074623.5	725.265	0.825968	0.192755	4.28508	1.82677e-05	0.000548479	Gm826
ENSMUSG00000083567.4	392.779	-0.36119	0.109523	-3.29785	0.000974297	0.0144597	Gm11451
ENSMUSG00000017861.12	42.0133	-0.71501	0.244357	-2.92608	0.00343259	0.0381581	Mybl2
ENSMUSG00000017707.10	21423	0.282477	0.0776922	3.63585	0.000277065	0.00525315	Serinc3
ENSMUSG00000035268.15	25109.8	0.388452	0.0861494	4.50905	6.51189e-06	0.00023037	Pkig
ENSMUSG00000087129.2	201.81	1.29274	0.229307	5.63757	1.72463e-08	1.20591e-06	Gm16316
ENSMUSG00000027656.8	893.811	0.867161	0.182039	4.76361	1.90161e-06	7.81535e-05	Ccn5
ENSMUSG00000017300.10	34.588	1.36037	0.254476	5.34576	9.00378e-08	5.25523e-06	Tnnc2
ENSMUSG00000050373.14	3186.74	0.40845	0.113051	3.61296	0.000302716	0.0056369	Snx21
ENSMUSG00000017740.18	186.435	0.802315	0.227943	3.51981	0.00043186	0.00747157	Slc12a5
ENSMUSG00000053166.15	100.322	-1.22966	0.353215	-3.48134	0.000498905	0.00843792	Cdh22
ENSMUSG00000017664.17	1462.68	-0.282364	0.0771607	-3.65942	0.000252784	0.00488614	Slc35c2
ENSMUSG00000027670.5	4.60486	1.98002	0.673916	2.93808	0.0033025	0.0370966	Ocstamp
ENSMUSG00000006800.15	3799.16	0.536172	0.115466	4.64355	3.42471e-06	0.000131419	Sulf2
ENSMUSG00000085682.3	90.7236	-0.797328	0.269367	-2.96001	0.00307633	0.0351839	Gm14267
ENSMUSG00000050556.10	1887.21	0.267866	0.0814157	3.2901	0.00100153	0.0147483	Kcnb1
ENSMUSG00000085151.8	843.087	0.441416	0.0728859	6.05626	1.39322e-09	1.27327e-07	1110018N20Rik
ENSMUSG00000087684.2	10.4791	-1.66466	0.518652	-3.2096	0.00132922	0.0184277	1200007C13Rik
ENSMUSG00000027560.5	81.5775	1.54675	0.315824	4.89752	9.70548e-07	4.32744e-05	Dok5
ENSMUSG00000008999.8	190.418	1.23864	0.179439	6.90284	5.0972e-12	6.94186e-10	Bmp7
ENSMUSG00000070495.12	13.9699	1.05129	0.341396	3.07939	0.00207425	0.0260997	Ctcfl
ENSMUSG00000039263.17	7968.4	0.250915	0.0655682	3.82677	0.000129834	0.00285074	Npepl1
ENSMUSG00000016256.11	4236.3	0.298111	0.0866651	3.4398	0.000582141	0.00953622	Ctsz
ENSMUSG00000078867.10	349.882	-0.62426	0.185313	-3.36868	0.000755288	0.0117272	Gm14418
ENSMUSG00000078864.11	350.684	-0.689074	0.159775	-4.31278	1.61216e-05	0.000499148	Gm14322
ENSMUSG00000027582.17	1211.67	-0.16773	0.056776	-2.95424	0.00313442	0.0356895	Zgpat
ENSMUSG00000000826.17	3930.8	-0.179275	0.0491108	-3.65041	0.000261818	0.0050374	Dnajc5
ENSMUSG00000038605.12	222.244	0.644456	0.130659	4.93235	8.12467e-07	3.71258e-05	Samd10
ENSMUSG00000027506.16	1384.01	-0.305922	0.0961633	-3.18128	0.00146627	0.0198524	Tpd52
ENSMUSG00000027531.17	1163.97	0.20175	0.0654306	3.08342	0.00204633	0.0258734	Impa1
ENSMUSG00000039795.15	1996.63	0.140956	0.0410624	3.43273	0.000597544	0.00971296	Zfand1
ENSMUSG00000027601.14	2946.13	0.302408	0.0751007	4.0267	5.65645e-05	0.00142692	Mtfr1
ENSMUSG00000069094.13	1320.78	-0.887861	0.193335	-4.59235	4.38283e-06	0.000163665	Pde7a
ENSMUSG00000019528.19	15267.7	0.298197	0.069974	4.26154	2.03026e-05	0.000600916	Gyg
ENSMUSG00000103441.2	23.5591	-1.88934	0.374262	-5.04816	4.46084e-07	2.16164e-05	7530428D23Rik
ENSMUSG00000027630.14	1190.03	-0.23637	0.0619031	-3.81839	0.000134328	0.00293702	Tbl1xr1
ENSMUSG00000039286.13	1727.8	0.278428	0.0783557	3.55338	0.000380315	0.00672148	Fndc3b
ENSMUSG00000105651.2	9.89001	-1.33571	0.447039	-2.98791	0.00280894	0.0329004	1700017M07Rik
ENSMUSG00000086392.10	74.9797	-0.875208	0.209831	-4.17101	3.03248e-05	0.000842535	Mccc1os
ENSMUSG00000106140.2	18.4525	-2.75071	0.573169	-4.79913	1.59357e-06	6.70811e-05	Gm42208
ENSMUSG00000037111.10	1709.31	-0.190322	0.0603352	-3.15442	0.00160819	0.021412	Setd7
ENSMUSG00000027742.14	6185.08	0.277539	0.0632274	4.38953	1.13594e-05	0.000372162	Cog6
ENSMUSG00000105397.2	129.222	-1.0604	0.36659	-2.89262	0.00382047	0.0411832	Gm43471
ENSMUSG00000037016.12	646.027	1.35383	0.203389	6.65632	2.80769e-11	3.38172e-09	Frem2
ENSMUSG00000105168.2	1123.88	1.76206	0.337177	5.22592	1.73292e-07	9.33045e-06	Gm30735
ENSMUSG00000105444.2	668.177	2.32615	0.389019	5.97953	2.23781e-09	1.95102e-07	Gm10727
ENSMUSG00000056306.7	6.73427	-2.40098	0.565191	-4.24809	2.156e-05	0.00063185	Sertm1
ENSMUSG00000036503.14	3489.2	-0.217611	0.0676932	-3.21467	0.00130596	0.01819	Rnf13
ENSMUSG00000069008.4	16164.9	0.204322	0.0688524	2.96754	0.00300198	0.0345975	Gm5537
ENSMUSG00000027808.9	2238.07	-0.216471	0.0633597	-3.41654	0.000634234	0.0101972	Serp1
ENSMUSG00000036432.9	684.593	-0.386701	0.132438	-2.91986	0.00350183	0.0386106	Siah2
ENSMUSG00000027765.7	1129.87	-0.510633	0.0921388	-5.542	2.99034e-08	1.99073e-06	P2ry1
ENSMUSG00000103476.2	804.079	-4.42311	1.21712	-3.63407	0.000278985	0.00527993	Strit1
ENSMUSG00000091572.10	31.7145	2.8229	0.696619	4.05228	5.0721e-05	0.00129764	Vmn2r3
ENSMUSG00000103880.2	85.0716	-1.09693	0.370259	-2.96261	0.00305045	0.0350205	Gm37009
ENSMUSG00000074580.12	31.2621	-0.896216	0.247368	-3.623	0.000291206	0.00546654	4931440P22Rik
ENSMUSG00000046999.3	38.8134	1.00125	0.294725	3.39723	0.000680707	0.0107862	1110032F04Rik
ENSMUSG00000102191.2	83.946	1.20312	0.237269	5.0707	3.96362e-07	1.93873e-05	Gm36569
ENSMUSG00000027955.17	3738.45	0.447417	0.141531	3.16126	0.00157088	0.0209958	Gask1b
ENSMUSG00000028019.10	258.72	1.07661	0.190347	5.65601	1.54937e-08	1.09438e-06	Pdgfc
ENSMUSG00000027998.12	2266.98	0.187651	0.0529193	3.54598	0.000391158	0.00688975	Plrg1
ENSMUSG00000033767.15	1073.59	-0.269565	0.0733123	-3.67694	0.000236049	0.00461835	Tmem131l
ENSMUSG00000003382.19	960.926	-0.353207	0.104616	-3.37623	0.000734869	0.0114443	Etv3
ENSMUSG00000004896.17	929.502	-0.416272	0.112984	-3.68434	0.000229297	0.00451235	Rrnad1
ENSMUSG00000041423.17	224.477	2.21638	0.225606	9.82413	8.86393e-23	4.19767e-20	Paqr6
ENSMUSG00000059743.13	334.569	-0.256178	0.0893404	-2.86743	0.00413816	0.0436813	Fdps
ENSMUSG00000042737.10	1414.23	-0.268374	0.0805574	-3.33147	0.000863899	0.0131	Dpm3
ENSMUSG00000074466.13	2246.78	-0.280941	0.0806243	-3.48456	0.000492941	0.00835754	Gm15417
ENSMUSG00000042404.17	2338.49	-0.331155	0.0889928	-3.72115	0.000198319	0.00403343	Dennd4b
ENSMUSG00000044080.10	76902.5	-0.180568	0.0540319	-3.34188	0.000832137	0.0127401	S100a1
ENSMUSG00000074445.5	6.50213	-2.41671	0.753676	-3.20656	0.00134332	0.0185986	Sprr2a3
ENSMUSG00000028136.16	1268.46	-0.260085	0.0787902	-3.30098	0.000963467	0.0143398	Snx27
ENSMUSG00000005628.13	2102.69	-0.715912	0.156492	-4.57474	4.76813e-06	0.000175847	Tmod4
ENSMUSG00000038777.20	615.782	1.46013	0.129796	11.2494	2.33185e-29	2.02453e-26	Sema6c
ENSMUSG00000038612.17	13314.4	-0.27848	0.0695335	-4.00498	6.20236e-05	0.00154777	Mcl1
ENSMUSG00000038550.11	231.423	-0.942444	0.316352	-2.9791	0.00289099	0.0335971	Ciart
ENSMUSG00000038486.10	273.006	1.11437	0.167678	6.64591	3.01351e-11	3.58815e-09	Sv2a
ENSMUSG00000093577.2	278.681	0.706599	0.117282	6.02481	1.69313e-09	1.50126e-07	Gm20632
ENSMUSG00000093553.2	136.323	0.543695	0.149915	3.6267	0.000287069	0.00540348	Gm20633
ENSMUSG00000038393.15	25908.6	0.821856	0.252739	3.25179	0.0011468	0.0164119	Txnip
ENSMUSG00000028100.12	181.23	0.276158	0.0976289	2.82865	0.00467445	0.0478161	Nudt17
ENSMUSG00000027875.13	784.896	-0.894031	0.185734	-4.8135	1.48311e-06	6.29401e-05	Hmgcs2
ENSMUSG00000033233.18	594.653	0.33178	0.113521	2.92264	0.00347076	0.0383702	Trim45
ENSMUSG00000052539.16	2396.23	0.461509	0.0906729	5.08982	3.58398e-07	1.77808e-05	Magi3
ENSMUSG00000002228.8	3442.92	0.450233	0.0625455	7.19849	6.08838e-13	9.98926e-11	Ppm1j
ENSMUSG00000027901.13	76.5517	0.888217	0.205316	4.32609	1.5178e-05	0.000474159	Dennd2d
ENSMUSG00000048109.11	971.816	-0.247094	0.0818237	-3.01984	0.00252911	0.0304267	Rbm15
ENSMUSG00000068762.12	90.6478	-1.57056	0.293077	-5.35887	8.37451e-08	4.95738e-06	Gstm6
ENSMUSG00000040562.13	8700.48	0.365904	0.0979735	3.73472	0.000187922	0.00386931	Gstm2
ENSMUSG00000058135.13	15935.6	0.304786	0.0923282	3.30111	0.000963037	0.0143398	Gstm1
ENSMUSG00000027890.18	1172.92	0.518713	0.139692	3.71328	0.000204593	0.00413406	Gstm4
ENSMUSG00000068747.15	939.486	-0.673518	0.132634	-5.07803	3.81372e-07	1.87864e-05	Sort1
ENSMUSG00000040412.18	6.4964	2.32127	0.593813	3.9091	9.2641e-05	0.00217628	Elapor1
ENSMUSG00000027882.19	993.012	0.222833	0.0696211	3.20066	0.00137115	0.0188352	Stxbp3
ENSMUSG00000059857.16	8.45692	1.36458	0.482397	2.82876	0.00467287	0.0478161	Ntng1
ENSMUSG00000074264.13	457.923	-1.88099	0.107807	-17.4478	3.57935e-68	1.86457e-64	Amy1
ENSMUSG00000028132.16	177.398	1.81179	0.204125	8.87592	6.93601e-19	2.1571e-16	Tlcd4
ENSMUSG00000093392.2	5460.87	-0.203554	0.0556525	-3.6576	0.000254591	0.00491651	Gm6061
ENSMUSG00000050315.15	8749.12	0.460768	0.0775163	5.94414	2.77911e-09	2.39291e-07	Synpo2
ENSMUSG00000050549.9	228.785	-0.591094	0.112366	-5.26045	1.437e-07	7.92139e-06	Fam241a
ENSMUSG00000027997.10	747.442	-0.232554	0.0796072	-2.92126	0.00348618	0.0384753	Casp6
ENSMUSG00000028165.10	5044.54	-0.328058	0.0919657	-3.56718	0.000360837	0.00646498	Cisd2
ENSMUSG00000105427.2	117.603	-0.773327	0.26359	-2.93382	0.00334817	0.0374682	Gm31678
ENSMUSG00000028158.15	437.084	-0.736813	0.164345	-4.48332	7.34908e-06	0.000258234	Mttp
ENSMUSG00000028152.11	346.511	-0.341626	0.109924	-3.10783	0.00188468	0.0241821	Tspan5
ENSMUSG00000040264.11	122.951	-5.43732	1.86311	-2.9184	0.00351829	0.0386863	Gbp2b
ENSMUSG00000040213.14	1624.53	-0.230356	0.0720459	-3.19735	0.00138699	0.0189798	Kyat3
ENSMUSG00000028194.16	594.286	0.433209	0.13551	3.19687	0.00138926	0.0189947	Ddah1
ENSMUSG00000036873.14	1653.6	-0.336963	0.0632521	-5.3273	9.96822e-08	5.72198e-06	2410004B18Rik
ENSMUSG00000036863.13	955.32	-0.475407	0.167864	-2.83209	0.00462444	0.0475145	Syde2
ENSMUSG00000036832.6	42.4075	1.32176	0.347868	3.79959	0.000144934	0.00311982	Lpar3
ENSMUSG00000028188.14	147.208	-0.96904	0.321671	-3.01252	0.00259088	0.0309909	Spata1
ENSMUSG00000039146.6	22.5798	-8.32537	2.93794	-2.83374	0.00460063	0.0473633	Ifi44l
ENSMUSG00000028036.7	186.503	1.03399	0.200226	5.1641	2.41596e-07	1.25227e-05	Ptgfr
ENSMUSG00000105403.2	29.9846	1.43211	0.284071	5.04139	4.62171e-07	2.22408e-05	Gm43618
ENSMUSG00000039131.16	336.37	0.566587	0.102196	5.54414	2.95404e-08	1.97921e-06	Gipc2
ENSMUSG00000097293.2	28.0647	0.822701	0.292133	2.81619	0.00485976	0.0494206	D630002J18Rik
ENSMUSG00000028173.11	2928.86	0.335249	0.0788658	4.25088	2.12935e-05	0.0006258	Wls
ENSMUSG00000083489.2	8.85926	-1.59443	0.515408	-3.09353	0.00197794	0.0251921	Gm11784
ENSMUSG00000045573.10	462.712	-0.427542	0.140748	-3.03765	0.00238434	0.0291393	Penk
ENSMUSG00000066324.3	1805.38	-0.512193	0.0658197	-7.78177	7.15194e-15	1.3672e-12	Bpnt2
ENSMUSG00000047187.10	8899.06	-0.22898	0.0570066	-4.01673	5.90103e-05	0.00147788	Rab2a
ENSMUSG00000045205.17	683.659	-0.347006	0.0954091	-3.63703	0.000275799	0.00523867	Dpy19l4
ENSMUSG00000078773.12	13.6078	-1.09407	0.3856	-2.83731	0.0045495	0.0470461	Rad54b
ENSMUSG00000052137.12	592.579	-0.805293	0.257454	-3.12791	0.00176056	0.0228994	Rbm12b2
ENSMUSG00000046667.15	628.533	-0.956229	0.245374	-3.89702	9.73845e-05	0.00226726	Rbm12b1
ENSMUSG00000055963.13	422.964	0.477416	0.160991	2.96548	0.0030221	0.0347525	Triqk
ENSMUSG00000028223.9	31797.6	-0.224043	0.0626638	-3.57532	0.000349798	0.00630515	Decr1
ENSMUSG00000050550.8	394.135	0.903655	0.273526	3.30373	0.000954079	0.0142612	Gm11868
ENSMUSG00000056494.8	101.415	-2.46511	0.254525	-9.68514	3.48722e-22	1.45326e-19	Cngb3
ENSMUSG00000073988.14	37.8971	-0.962614	0.217869	-4.41833	9.94683e-06	0.000334294	Ttpa
ENSMUSG00000087399.2	227.983	-0.575296	0.179107	-3.21202	0.00131805	0.0183217	Gm11899
ENSMUSG00000094344.2	2778.02	4.17416	1.22934	3.39545	0.00068515	0.0108237	Gm11942
ENSMUSG00000028278.15	3451.41	-0.368777	0.0890443	-4.1415	3.45045e-05	0.000939831	Rragd
ENSMUSG00000023267.11	72.7052	-0.745991	0.261554	-2.85215	0.00434243	0.0453095	Gabrr2
ENSMUSG00000028411.16	1855.27	0.168606	0.0589386	2.86071	0.004227	0.0444838	Aptx
ENSMUSG00000028413.14	6061.23	0.315859	0.0690103	4.57699	4.7172e-06	0.000174587	B4galt1
ENSMUSG00000061322.16	294.608	0.742082	0.198685	3.73497	0.000187735	0.00386927	Dnai1
ENSMUSG00000028445.8	1565.48	0.564421	0.133259	4.2355	2.28042e-05	0.000664575	Enho
ENSMUSG00000050141.14	6.54531	-2.43042	0.691295	-3.51575	0.000438522	0.0075582	Fam205c
ENSMUSG00000028456.19	583.047	-0.477702	0.154031	-3.10135	0.00192643	0.0246567	Unc13b
ENSMUSG00000087142.8	64.4174	1.50205	0.304002	4.94093	7.77525e-07	3.56857e-05	Gm12454
ENSMUSG00000028463.15	21.6882	1.45989	0.340355	4.28931	1.79232e-05	0.000541255	Car9
ENSMUSG00000028464.17	7985.67	0.96336	0.151064	6.37715	1.80413e-10	1.89862e-08	Tpm2
ENSMUSG00000028467.16	1393.67	-0.302788	0.083373	-3.63172	0.000281535	0.00532336	Gba2
ENSMUSG00000028469.16	3047.09	0.215393	0.0633579	3.39962	0.000674798	0.0107197	Npr2
ENSMUSG00000048232.13	745.366	0.303535	0.0890956	3.40684	0.000657198	0.0105016	Fbxo10
ENSMUSG00000045973.19	3389.61	-0.141426	0.0465143	-3.04049	0.00236192	0.0289502	Slc25a51
ENSMUSG00000035561.6	1456.9	0.555864	0.16216	3.42788	0.00060831	0.00987177	Aldh1b1
ENSMUSG00000035551.7	20.6208	-1.13312	0.343717	-3.29665	0.000978446	0.0145006	Igfbpl1
ENSMUSG00000028328.14	28979.4	0.385538	0.0680052	5.66924	1.4343e-08	1.02351e-06	Tmod1
ENSMUSG00000028334.11	1508.18	-0.199996	0.0584495	-3.42168	0.00062235	0.0100449	Nans
ENSMUSG00000007613.16	995.834	0.205784	0.0672699	3.05908	0.00222021	0.0276524	Tgfbr1
ENSMUSG00000028347.15	287.499	-0.465006	0.129917	-3.57925	0.000344576	0.00623259	Tmeff1
ENSMUSG00000028307.10	204.317	-2.58947	0.316209	-8.18909	2.63208e-16	5.96137e-14	Aldob
ENSMUSG00000086947.2	48.8251	0.957196	0.251513	3.80575	0.000141376	0.0030654	4930522O17Rik
ENSMUSG00000054752.17	1445.67	-1.13023	0.100663	-11.2278	2.97673e-29	2.38562e-26	Fsd1l
ENSMUSG00000060206.12	589.038	0.861249	0.141604	6.0821	1.18621e-09	1.1051e-07	Zfp462
ENSMUSG00000085643.2	124.539	-1.33903	0.227168	-5.89444	3.75953e-09	3.09633e-07	Gm12519
ENSMUSG00000055296.15	2172.42	-0.567845	0.136859	-4.14911	3.3377e-05	0.000912698	Tmem245
ENSMUSG00000028434.13	252.8	0.999167	0.145349	6.87425	6.23166e-12	8.37736e-10	Epb41l4b
ENSMUSG00000085967.2	24.1406	0.838355	0.27111	3.09231	0.00198606	0.0252647	Gm12530
ENSMUSG00000038764.15	1581.44	-0.346682	0.115806	-2.99365	0.00275663	0.032397	Ptpn3
ENSMUSG00000052117.6	24.5042	1.64872	0.302302	5.45389	4.92793e-08	3.01963e-06	D630039A03Rik
ENSMUSG00000028378.7	614.02	0.486092	0.11057	4.39623	1.10148e-05	0.000364309	Ptgr1
ENSMUSG00000070972.14	1447.65	-0.323203	0.0688874	-4.69175	2.70875e-06	0.0001055	Dnajc25
ENSMUSG00000038607.13	118.195	0.540865	0.186409	2.9015	0.00371382	0.0402836	Gng10
ENSMUSG00000045071.15	191.961	-0.384589	0.104335	-3.68611	0.000227711	0.00449437	E130308A19Rik
ENSMUSG00000039137.19	1132.7	-0.585958	0.149991	-3.90662	9.35969e-05	0.00219379	Whrn
ENSMUSG00000039105.7	10184.7	-0.247698	0.0587559	-4.21571	2.48995e-05	0.000711911	Atp6v1g1
ENSMUSG00000045917.18	971.076	-0.412334	0.0605924	-6.80504	1.01018e-11	1.31557e-09	Tmem268
ENSMUSG00000046341.6	410.521	-0.750214	0.148228	-5.06123	4.16565e-07	2.0233e-05	Gm11223
ENSMUSG00000096530.8	152.532	-1.74517	0.156849	-11.1264	9.33385e-29	6.94605e-26	Gm11758
ENSMUSG00000096750.8	127.135	-1.76762	0.181717	-9.7273	2.30632e-22	1.00118e-19	Gm11757
ENSMUSG00000096333.8	153.153	-1.7424	0.162663	-10.7117	8.97133e-27	5.19265e-24	Gm13871
ENSMUSG00000093962.8	189.853	-1.77853	0.190454	-9.33836	9.78351e-21	3.8464e-18	Gm11756
ENSMUSG00000037996.18	164.028	0.730394	0.245246	2.97821	0.00289933	0.033664	Slc24a2
ENSMUSG00000117251.2	248.275	-2.13906	0.487667	-4.38631	1.15287e-05	0.000377118	Gm49891
ENSMUSG00000044303.7	26.2876	-0.917361	0.269417	-3.40499	0.000661674	0.0105488	Cdkn2a
ENSMUSG00000073802.6	91.1495	0.775403	0.18937	4.09463	4.22836e-05	0.00111527	Cdkn2b
ENSMUSG00000052684.5	3267.17	-0.71992	0.170559	-4.22095	2.4327e-05	0.000701109	Jun
ENSMUSG00000061859.18	1762.93	0.47038	0.146718	3.20602	0.00134585	0.0186202	Patj
ENSMUSG00000028553.13	243.941	-0.747545	0.200665	-3.72533	0.000195062	0.0039809	Angptl3
ENSMUSG00000028517.9	5353.91	0.288312	0.0891934	3.23244	0.00122738	0.0172816	Plpp3
ENSMUSG00000034919.3	9.1781	1.80573	0.491355	3.675	0.000237847	0.00464081	Ttc22
ENSMUSG00000087200.2	6.36066	2.02426	0.623289	3.2477	0.0011634	0.0166153	Lrp8os3
ENSMUSG00000028600.16	970.223	0.668731	0.169224	3.95176	7.75776e-05	0.00188842	Podn
ENSMUSG00000094958.2	6.25236	-2.09237	0.614674	-3.40403	0.000663985	0.0105776	3110021N24Rik
ENSMUSG00000028559.18	7209.42	0.206869	0.0480316	4.30693	1.65534e-05	0.00051024	Osbpl9
ENSMUSG00000028555.16	332.031	0.955718	0.122754	7.78567	6.93472e-15	1.33795e-12	Ttc39a
ENSMUSG00000028551.15	794.444	0.380567	0.124864	3.04785	0.00230482	0.0284006	Cdkn2c
ENSMUSG00000028545.14	595.409	-0.251813	0.0831826	-3.02723	0.00246807	0.0298995	Bend5
ENSMUSG00000028713.18	1314.69	-0.658595	0.144915	-4.5447	5.50141e-06	0.000199361	Cyp4b1
ENSMUSG00000034210.15	1310.82	-0.573515	0.0699961	-8.19352	2.53689e-16	5.80892e-14	Efcab14
ENSMUSG00000028710.19	5229.84	-0.283868	0.0786994	-3.60699	0.000309765	0.00573231	Atpaf1
ENSMUSG00000028709.4	353.467	-0.365581	0.0940074	-3.88885	0.000100719	0.00233188	Mob3c
ENSMUSG00000028700.15	4787.53	0.342305	0.102723	3.33232	0.000861252	0.013098	Pomgnt1
ENSMUSG00000028696.13	511.173	0.498383	0.109679	4.54401	5.51936e-06	0.000199665	Ipp
ENSMUSG00000078584.10	1405.36	-0.153401	0.0538325	-2.8496	0.00437744	0.0455769	AU022252
ENSMUSG00000028633.8	3603.81	0.180118	0.0586751	3.06975	0.00214241	0.0267956	Ctps
ENSMUSG00000070803.7	1855.67	-0.767736	0.149932	-5.12057	3.04608e-07	1.53312e-05	Cited4
ENSMUSG00000028646.17	3233.98	-0.167328	0.0563923	-2.96721	0.00300518	0.0346006	Rragc
ENSMUSG00000090125.4	62.8431	1.19944	0.404618	2.96438	0.00303297	0.0348513	Pou3f1
ENSMUSG00000032643.13	1100.57	0.563522	0.15918	3.54015	0.000399907	0.00701419	Fhl3
ENSMUSG00000044730.18	639.708	0.261303	0.0705921	3.70159	0.000214252	0.00428854	9930104L06Rik
ENSMUSG00000082062.2	7060.55	-0.326228	0.0805816	-4.04841	5.15661e-05	0.0013147	Ftl2-ps
ENSMUSG00000028792.15	5022.26	-0.350765	0.0592762	-5.91747	3.26929e-09	2.73583e-07	Ak2
ENSMUSG00000028793.16	2149.9	0.2883	0.083386	3.45742	0.00054538	0.00900482	Rnf19b
ENSMUSG00000053841.16	2077.09	-0.1982	0.0631517	-3.13847	0.00169833	0.0223977	Txlna
ENSMUSG00000028782.15	113.088	0.666214	0.210468	3.16539	0.00154874	0.0208082	Adgrb2
ENSMUSG00000023232.18	47.0502	0.89887	0.316958	2.83592	0.00456932	0.0471809	Serinc2
ENSMUSG00000028909.18	244.271	0.484499	0.158409	3.05852	0.00222431	0.0276869	Ptpru
ENSMUSG00000028910.13	1796.77	-0.344284	0.117989	-2.91794	0.00352357	0.038724	Mecr
ENSMUSG00000028901.14	466.256	-0.267868	0.0884584	-3.02818	0.00246029	0.02984	Gmeb1
ENSMUSG00000056596.9	733.994	2.5296	0.441137	5.73426	9.79384e-09	7.23719e-07	Trnp1
ENSMUSG00000012117.14	2620.98	-0.262234	0.0784137	-3.34424	0.000825091	0.0126508	Dhdds
ENSMUSG00000028841.15	1010.58	0.464895	0.157411	2.95338	0.00314312	0.0357495	Cnksr1
ENSMUSG00000050105.6	746.652	0.452925	0.0736157	6.15255	7.62466e-10	7.32143e-08	Fam110d
ENSMUSG00000028838.12	2756.58	0.623658	0.209412	2.97815	0.00289998	0.033664	Extl1
ENSMUSG00000037366.15	682.389	-0.309032	0.0782178	-3.95091	7.78538e-05	0.00189293	Pafah2
ENSMUSG00000028832.12	1350.35	-0.706748	0.130362	-5.42145	5.9119e-08	3.5603e-06	Stmn1
ENSMUSG00000028825.8	425.937	-3.61948	0.472582	-7.65896	1.87449e-14	3.45653e-12	Rhd
ENSMUSG00000037242.9	21647.2	0.341094	0.0895177	3.81035	0.000138768	0.00301513	Clic4
ENSMUSG00000037139.16	555.437	1.45344	0.149221	9.74019	2.03172e-22	9.00745e-20	Myom3
ENSMUSG00000028673.11	2818.33	0.31485	0.0756762	4.16049	3.17567e-05	0.000877509	Fuca1
ENSMUSG00000036995.8	1293.37	0.841554	0.132558	6.34857	2.17327e-10	2.2418e-08	Asap3
ENSMUSG00000028756.13	52699.6	-0.294503	0.0737241	-3.99467	6.47838e-05	0.00160894	Pink1
ENSMUSG00000028755.4	178.985	0.601126	0.17345	3.4657	0.000528844	0.00880153	Cda
ENSMUSG00000043621.14	48.9018	-2.35295	0.458224	-5.13493	2.82245e-07	1.43093e-05	Ubxn10
ENSMUSG00000028750.13	5.22796	-2.89959	0.754659	-3.84225	0.000121911	0.00271105	Pla2g2c
ENSMUSG00000040860.17	605.68	0.56939	0.110849	5.13664	2.79694e-07	1.42146e-05	Crocc
ENSMUSG00000028919.12	3613.16	0.583942	0.0909847	6.41802	1.38056e-10	1.49652e-08	Arhgef19
ENSMUSG00000006216.11	155.03	-0.573509	0.185556	-3.09075	0.00199649	0.0253664	Clcnkb
ENSMUSG00000043085.15	840.244	-0.754219	0.220361	-3.42266	0.000620116	0.0100321	Tmem82
ENSMUSG00000040616.4	532.929	0.850609	0.15611	5.44879	5.07135e-08	3.08981e-06	Tmem51
ENSMUSG00000073728.11	30.8771	1.30914	0.351255	3.72704	0.000193744	0.00396003	Tmem51os1
ENSMUSG00000041616.10	330852	2.14372	0.353157	6.07017	1.27778e-09	1.17292e-07	Nppa
ENSMUSG00000086806.2	4234.46	2.20473	0.383009	5.75635	8.59533e-09	6.48916e-07	Gm13054
ENSMUSG00000006442.11	870.591	-0.295057	0.0825033	-3.5763	0.000348489	0.00628699	Srm
ENSMUSG00000028976.11	9.33203	-2.03023	0.556943	-3.6453	0.000267076	0.00511025	Slc2a5
ENSMUSG00000028957.13	568.374	-0.547773	0.172088	-3.18309	0.0014571	0.0197538	Per3
ENSMUSG00000024793.15	169.004	-0.728755	0.198145	-3.67788	0.000235178	0.00460565	Tnfrsf25
ENSMUSG00000039577.18	33.4852	-0.74989	0.229608	-3.26596	0.00109092	0.0157999	Nphp4
ENSMUSG00000078350.12	466.641	0.290468	0.0896359	3.24053	0.00119309	0.0169234	Smim1
ENSMUSG00000029059.10	21860.3	0.339081	0.0912329	3.71665	0.000201879	0.00409198	Prxl2b
ENSMUSG00000073684.14	868.04	0.684816	0.118575	5.77538	7.67775e-09	5.94726e-07	Faap20
ENSMUSG00000029061.3	1576.43	0.816602	0.100867	8.09582	5.68787e-16	1.24756e-13	Mmp23
ENSMUSG00000029038.10	4010.94	-0.252863	0.0564793	-4.47708	7.56699e-06	0.00026411	Ssu72
ENSMUSG00000029036.19	3747.09	-0.278105	0.0705468	-3.94213	8.07612e-05	0.00194321	Atad3a
ENSMUSG00000029068.17	5130.58	-0.491765	0.171315	-2.87054	0.00409777	0.0433868	Ccnl2
ENSMUSG00000023571.5	980.282	1.17045	0.107868	10.8508	1.97691e-27	1.24827e-24	C1qtnf12
ENSMUSG00000029076.15	11089.5	0.238215	0.0705966	3.37431	0.000739997	0.011507	Sdf4
ENSMUSG00000041936.19	3697.49	-0.450191	0.130179	-3.45824	0.000543725	0.00899174	Agrn
ENSMUSG00000078349.4	801.088	-0.311605	0.110607	-2.81722	0.00484413	0.0492857	AW011738
ENSMUSG00000040274.12	576.906	-0.349318	0.106524	-3.27925	0.00104083	0.0152302	Cdk6
ENSMUSG00000046798.15	828.665	-0.271862	0.0717664	-3.78815	0.000151774	0.00323575	Cldn12
ENSMUSG00000042476.13	3032.18	0.317547	0.0863802	3.67615	0.000236781	0.00462834	Abcb4
ENSMUSG00000028883.20	62.7145	-1.10825	0.258285	-4.29078	1.78043e-05	0.000538446	Sema3a
ENSMUSG00000061601.16	17.8396	-1.92813	0.39961	-4.82502	1.39992e-06	5.98974e-05	Pclo
ENSMUSG00000039987.16	3064.57	-0.30215	0.101134	-2.98763	0.00281145	0.0329114	Phtf2
ENSMUSG00000039934.13	298.838	0.565639	0.127967	4.4202	9.86104e-06	0.000331946	Gsap
ENSMUSG00000057541.15	774.507	0.250142	0.0810555	3.08605	0.00202833	0.0256925	Pus7
ENSMUSG00000028978.13	2134.16	-0.228214	0.0788088	-2.8958	0.00378194	0.0408736	Nos3
ENSMUSG00000028973.19	6735.65	0.392847	0.106913	3.67445	0.000238361	0.00464615	Abcb8
ENSMUSG00000028962.15	2109.28	-0.241386	0.0771571	-3.1285	0.00175701	0.0228842	Slc4a2
ENSMUSG00000028958.16	639.259	-0.3702	0.114339	-3.23775	0.00120477	0.0170598	Tmub1
ENSMUSG00000038135.5	27.5835	0.943398	0.2906	3.24638	0.00116882	0.0166813	Crygn
ENSMUSG00000028944.15	2220.25	0.541736	0.0991234	5.46527	4.62206e-08	2.86636e-06	Prkag2
ENSMUSG00000028933.12	462.115	0.434023	0.110064	3.94335	8.03509e-05	0.00193557	Xrcc2
ENSMUSG00000048271.15	1636.56	-0.236021	0.0660325	-3.57431	0.00035115	0.00632404	Rbm33
ENSMUSG00000029131.15	5453.17	-0.210981	0.0545308	-3.86903	0.000109268	0.00249378	Dnajb6
ENSMUSG00000049265.9	25799.3	0.330943	0.0762987	4.33746	1.44139e-05	0.000455104	Kcnk3
ENSMUSG00000029177.10	2822.06	-0.684744	0.0718151	-9.53482	1.50147e-21	6.13453e-19	Cenpa
ENSMUSG00000006638.16	539.793	-2.33047	0.718193	-3.2449	0.00117491	0.0167567	Abhd1
ENSMUSG00000006641.13	707.51	-0.456038	0.0876801	-5.20116	1.98051e-07	1.05275e-05	Slc5a6
ENSMUSG00000013629.17	854.665	-0.459384	0.110595	-4.15374	3.27083e-05	0.000898646	Cad
ENSMUSG00000038552.15	502.019	0.555184	0.114293	4.85754	1.1885e-06	5.17011e-05	Fndc4
ENSMUSG00000107352.2	62.975	-1.32825	0.321026	-4.13752	3.51077e-05	0.000951285	Gm43660
ENSMUSG00000029136.10	167.927	-0.636056	0.150443	-4.22788	2.35908e-05	0.000685193	Rbks
ENSMUSG00000107211.2	527.111	0.43043	0.106914	4.02594	5.67473e-05	0.0014298	Gm5864
ENSMUSG00000011034.7	24.9364	-1.49492	0.305383	-4.89525	9.81805e-07	4.36202e-05	Slc5a1
ENSMUSG00000054252.19	460.65	-0.529589	0.185642	-2.85275	0.00433432	0.0452506	Fgfr3
ENSMUSG00000029101.17	1568.69	0.417814	0.119674	3.49126	0.000480742	0.008164	Rgs12
ENSMUSG00000106928.2	33.6007	-1.11812	0.290203	-3.85288	0.000116737	0.002624	Gm43860
ENSMUSG00000029093.15	590.209	0.655886	0.14788	4.43525	9.19668e-06	0.000312103	Sorcs2
ENSMUSG00000055302.6	30287	0.119295	0.0332611	3.58662	0.000334987	0.00612704	Mrfap1
ENSMUSG00000039474.14	5988.15	0.463417	0.0980045	4.72853	2.26148e-06	9.062e-05	Wfs1
ENSMUSG00000050248.12	932.181	0.659225	0.097953	6.73001	1.69655e-11	2.14248e-09	Evc2
ENSMUSG00000106895.2	51.9281	1.26186	0.323725	3.89793	9.70185e-05	0.0022638	Gm4754
ENSMUSG00000039682.13	4968.88	-0.18502	0.0655149	-2.82409	0.0047415	0.0484307	Lap3
ENSMUSG00000072941.6	3721.72	0.754004	0.116723	6.45977	1.04864e-10	1.16848e-08	Sod3
ENSMUSG00000045790.11	568.363	0.340839	0.0791524	4.30612	1.66144e-05	0.000511364	Ccdc149
ENSMUSG00000029189.11	108.686	1.17877	0.212585	5.54494	2.94062e-08	1.97657e-06	Sel1l3
ENSMUSG00000106981.2	369.203	0.548611	0.116594	4.7053	2.53497e-06	9.96627e-05	Gm45495
ENSMUSG00000060512.8	96.1247	-2.29318	0.263443	-8.70463	3.18606e-18	9.35043e-16	0610040J01Rik
ENSMUSG00000029199.12	4455.99	0.166484	0.0492413	3.38099	0.000722251	0.0112731	Lias
ENSMUSG00000037822.13	5372.93	0.224105	0.0716047	3.12975	0.00174955	0.0228275	Smim14
ENSMUSG00000029158.10	6674.37	-0.236701	0.0630719	-3.75287	0.000174821	0.00364638	Yipf7
ENSMUSG00000036087.19	8522.43	0.205638	0.0653731	3.14561	0.00165739	0.0219549	Slain2
ENSMUSG00000063656.7	7.97444	1.65267	0.575255	2.87293	0.00406682	0.0432128	Gm10135
ENSMUSG00000054814.15	932.001	-0.801297	0.0933993	-8.57926	9.5484e-18	2.51848e-15	Usp46
ENSMUSG00000029228.16	1537.3	0.995987	0.246455	4.04126	5.31657e-05	0.00135099	Lnx1
ENSMUSG00000098449.2	20.8598	0.958171	0.332804	2.87908	0.00398835	0.0425744	Gm7467
ENSMUSG00000059325.15	8072.97	-3.35905	0.184605	-18.1959	5.56459e-74	5.79747e-70	Hopx
ENSMUSG00000087541.2	38.9219	-3.39581	0.274738	-12.3602	4.2924e-35	4.25909e-32	Hopxos
ENSMUSG00000106783.2	20.0797	-3.75157	0.716422	-5.23653	1.63621e-07	8.85549e-06	Chaer1
ENSMUSG00000029291.12	1163.18	-0.318245	0.0738303	-4.31049	1.62891e-05	0.000502839	Rufy3
ENSMUSG00000044221.15	11695.4	0.215166	0.0563942	3.81539	0.000135969	0.00296669	Grsf1
ENSMUSG00000006262.16	1143.37	-0.40361	0.114637	-3.52076	0.000430314	0.00745341	Mob1b
ENSMUSG00000029403.15	326.9	-0.297905	0.0925884	-3.21753	0.00129302	0.0180459	Cdkl2
ENSMUSG00000104736.2	174.628	-1.57793	0.205487	-7.67898	1.60355e-14	2.98332e-12	Gm33609
ENSMUSG00000105850.2	10.4618	-2.14946	0.697786	-3.0804	0.00206723	0.0260428	Gm2861
ENSMUSG00000029337.3	13.6634	1.7402	0.451722	3.85236	0.000116984	0.00262672	Fgf5
ENSMUSG00000029322.13	102.067	0.812316	0.283783	2.86245	0.00420373	0.0442668	Plac8
ENSMUSG00000079362.6	802.541	-0.886149	0.273524	-3.23975	0.00119636	0.0169582	Gm43302
ENSMUSG00000104713.5	1660.3	-1.00956	0.316125	-3.19354	0.00140539	0.0191775	Gbp6
ENSMUSG00000033773.15	759.393	0.304399	0.0823584	3.69603	0.000218995	0.0043667	Rpap2
ENSMUSG00000105867.3	209.32	0.742532	0.16632	4.46448	8.02636e-06	0.000277816	Gm42517
ENSMUSG00000033540.19	1315.7	-0.34479	0.105404	-3.27112	0.00107121	0.015608	Idua
ENSMUSG00000033434.16	1795.23	0.386807	0.102894	3.7593	0.000170392	0.00356831	Gtpbp6
ENSMUSG00000085271.8	18.8859	1.45674	0.451656	3.22532	0.00125831	0.017668	E130006D01Rik
ENSMUSG00000042249.12	985.823	0.359378	0.111104	3.23461	0.00121809	0.0171843	Grk3
ENSMUSG00000025825.13	13620	0.220507	0.0765305	2.8813	0.00396033	0.0423777	Iscu
ENSMUSG00000002486.16	554.113	-0.341807	0.0910619	-3.75357	0.000174334	0.00363987	Tchp
ENSMUSG00000060152.15	2465.01	-0.249783	0.0776986	-3.21477	0.0013055	0.01819	Pop5
ENSMUSG00000029513.15	2231.49	-0.3547	0.0959806	-3.69554	0.00021942	0.00437098	Prkab1
ENSMUSG00000086219.8	34.5677	-2.00787	0.275487	-7.28842	3.13601e-13	5.35616e-11	Srrm4os
ENSMUSG00000063919.12	833.195	-0.64452	0.150204	-4.29096	1.77899e-05	0.000538446	Srrm4
ENSMUSG00000066900.12	7961.76	-0.466088	0.0679354	-6.86076	6.84972e-12	9.1492e-10	Suds3
ENSMUSG00000029361.19	84.0878	2.81995	0.657604	4.28822	1.80113e-05	0.000542342	Nos1
ENSMUSG00000029596.14	965.164	-0.617695	0.0943211	-6.54886	5.79798e-11	6.67472e-09	Sdsl
ENSMUSG00000029597.15	65.0448	1.98165	0.308521	6.42308	1.33545e-10	1.47231e-08	Sds
ENSMUSG00000043733.15	12121.6	0.298362	0.104971	2.84234	0.00447841	0.04638	Ptpn11
ENSMUSG00000013936.13	977677	-0.331935	0.0912729	-3.63674	0.000276114	0.00523988	Myl2
ENSMUSG00000105970.2	20.1269	-1.24171	0.410705	-3.02337	0.00249975	0.0301955	Gm43360
ENSMUSG00000029469.15	2580.65	-1.72076	0.0985851	-17.4545	3.18013e-68	1.86457e-64	Ift81
ENSMUSG00000054434.15	390.797	-0.420465	0.100503	-4.18361	2.86912e-05	0.000803545	Tmem120b
ENSMUSG00000029449.12	54.1731	0.704303	0.234789	2.99973	0.00270219	0.031997	Rhof
ENSMUSG00000087336.3	96.2006	0.564431	0.172032	3.28098	0.00103449	0.015148	Gm15860
ENSMUSG00000029408.14	1363.69	0.534902	0.0936456	5.71198	1.11667e-08	8.19301e-07	Abcb9
ENSMUSG00000029394.12	10580	0.298004	0.0664989	4.48135	7.41735e-06	0.000260194	Cdk2ap1
ENSMUSG00000029392.13	15604.5	0.257576	0.0885249	2.90965	0.00361834	0.0394121	Rilpl1
ENSMUSG00000106662.2	108.664	0.497915	0.162382	3.06631	0.00216716	0.0270888	Gm43034
ENSMUSG00000029480.14	1144.28	-0.332618	0.112209	-2.96427	0.00303404	0.0348513	Dhx37
ENSMUSG00000037905.14	3375.98	-0.530389	0.0826485	-6.41741	1.38613e-10	1.49652e-08	Bri3bp
ENSMUSG00000057244.7	11537.3	-0.582684	0.205393	-2.83692	0.00455516	0.0470579	Gm6139
ENSMUSG00000025537.13	1155.03	-0.493314	0.151043	-3.26605	0.00109059	0.0157999	Phkg1
ENSMUSG00000025534.18	2238.56	0.386336	0.0823363	4.69218	2.70314e-06	0.000105478	Gusb
ENSMUSG00000025533.16	706.909	0.270939	0.0822581	3.29377	0.000988546	0.0146191	Asl
ENSMUSG00000025337.11	3664.71	0.196993	0.0601792	3.27344	0.00106247	0.0155032	Sbds
ENSMUSG00000034040.18	303.096	-0.424959	0.135649	-3.13279	0.00173155	0.0226519	Galnt17
ENSMUSG00000023079.15	1206.15	0.282523	0.0962616	2.93495	0.003336	0.0373909	Gtf2ird1
ENSMUSG00000053293.10	1022.85	-0.216056	0.0741165	-2.91509	0.00355585	0.0389395	Pom121
ENSMUSG00000005514.15	2823.95	-0.345617	0.107114	-3.22661	0.00125266	0.0176125	Por
ENSMUSG00000039886.9	1363.33	-0.5451	0.0883646	-6.16876	6.88266e-10	6.68571e-08	Tmem120a
ENSMUSG00000029705.18	4937.86	0.260176	0.0730947	3.55943	0.000371658	0.00661336	Cux1
ENSMUSG00000023348.12	1467.93	-0.271785	0.0802251	-3.38778	0.000704618	0.0110809	Trip6
ENSMUSG00000029718.15	7504.19	0.698142	0.113284	6.16276	7.14868e-10	6.89616e-08	Pcolce
ENSMUSG00000089984.8	24.0775	1.14104	0.304791	3.74367	0.00018135	0.00376374	Fbxo24
ENSMUSG00000025856.16	2193.92	-0.55292	0.0909388	-6.08014	1.2008e-09	1.11205e-07	Pdgfa
ENSMUSG00000039206.14	1043.04	0.339245	0.0866032	3.91723	8.95726e-05	0.00211134	Daglb
ENSMUSG00000051306.8	513.199	-0.301486	0.0874396	-3.44793	0.000564899	0.00929029	Usp42
ENSMUSG00000097287.4	114.353	-0.538353	0.17949	-2.99935	0.0027056	0.031997	D130017N08Rik
ENSMUSG00000075569.11	20.1596	-1.10083	0.366606	-3.00277	0.00267534	0.0317461	Rsph10b
ENSMUSG00000087484.2	100.323	-0.514209	0.146726	-3.50455	0.000457384	0.00785051	2900089D17Rik
ENSMUSG00000047843.17	12138	-0.506572	0.0800079	-6.33153	2.42749e-10	2.47191e-08	Bri3
ENSMUSG00000045482.17	2104.28	-0.225063	0.0526706	-4.27303	1.92831e-05	0.000574154	Trrap
ENSMUSG00000007812.17	1236.92	-0.355421	0.0665129	-5.34364	9.11001e-08	5.28761e-06	Zfp655
ENSMUSG00000041313.15	1210.44	-1.25268	0.125639	-9.9704	2.05409e-23	9.95373e-21	Slc7a1
ENSMUSG00000001687.16	4907.03	0.171063	0.0577831	2.96043	0.00307205	0.0351839	Ubl3
ENSMUSG00000042607.16	310.656	0.478414	0.156381	3.05929	0.00221865	0.0276495	Asb4
ENSMUSG00000029755.11	35.5384	1.77358	0.467933	3.79024	0.0001505	0.00321308	Dlx5
ENSMUSG00000029571.15	4428.68	-0.271063	0.0571091	-4.7464	2.07065e-06	8.46004e-05	Tmem106b
ENSMUSG00000015733.14	8957.02	0.138799	0.0377178	3.67994	0.000233292	0.004573	Capza2
ENSMUSG00000060882.6	576.286	-0.88208	0.134218	-6.57199	4.96457e-11	5.77915e-09	Kcnd2
ENSMUSG00000029669.15	2084.75	-0.452538	0.128062	-3.53376	0.0004097	0.00714387	Tspan12
ENSMUSG00000029685.16	973.543	-0.704109	0.0886465	-7.94288	1.97539e-15	4.11611e-13	Asb15
ENSMUSG00000029769.18	355.691	0.871079	0.106998	8.14107	3.91815e-16	8.77876e-14	Ccdc136
ENSMUSG00000068699.13	29539.2	0.401929	0.134129	2.99659	0.00273021	0.0321775	Flnc
ENSMUSG00000073209.5	5.4623	-2.35791	0.572459	-4.11891	3.80661e-05	0.00102214	Klf14
ENSMUSG00000086212.8	92.5065	0.493984	0.14309	3.45227	0.000555901	0.00916401	Mkln1os
ENSMUSG00000025609.16	3119.39	0.17947	0.0551395	3.25484	0.00113455	0.0162926	Mkln1
ENSMUSG00000029762.7	479.733	0.502699	0.113454	4.43086	9.38594e-06	0.000316977	Akr1b8
ENSMUSG00000061758.14	3300.35	0.367019	0.0712228	5.15311	2.56202e-07	1.31814e-05	Akr1b10
ENSMUSG00000073154.11	2337.67	0.491709	0.0840736	5.84856	4.95843e-09	3.98914e-07	9330158H04Rik
ENSMUSG00000045613.10	3439.73	0.35775	0.102467	3.49136	0.000480563	0.008164	Chrm2
ENSMUSG00000019689.5	7246.91	-0.314532	0.106425	-2.95542	0.00312242	0.0355918	Fmc1
ENSMUSG00000079598.5	72.5986	1.92646	0.215424	8.94261	3.80083e-19	1.21843e-16	Clec2l
ENSMUSG00000057716.8	20.1719	1.2198	0.332409	3.66958	0.000242946	0.00471786	Tmem178b
ENSMUSG00000029862.17	402.038	-0.85642	0.165042	-5.1891	2.11317e-07	1.10634e-05	Clcn1
ENSMUSG00000029821.16	55.9805	0.585429	0.191586	3.05569	0.00224541	0.0278089	Gsdme
ENSMUSG00000029832.17	14.6039	3.20326	0.549187	5.83273	5.45282e-09	4.32658e-07	Nfe2l3
ENSMUSG00000087658.3	23.8586	1.00056	0.304149	3.28971	0.0010029	0.0147581	Hotairm1
ENSMUSG00000029776.12	17778.7	0.19895	0.0634334	3.13635	0.00171063	0.0225027	Hibadh
ENSMUSG00000019124.11	981.727	0.679543	0.0728345	9.32997	1.059e-20	4.08635e-18	Scrn1
ENSMUSG00000005225.16	890.526	-0.254855	0.0780805	-3.264	0.0010985	0.0158955	Plekha8
ENSMUSG00000058446.15	1165.93	-0.223891	0.0773217	-2.89557	0.00378465	0.0408812	Znrf2
ENSMUSG00000003476.17	2045	0.3672	0.106807	3.43797	0.00058609	0.00958583	Crhr2
ENSMUSG00000029778.13	716.589	0.367269	0.126845	2.89542	0.00378657	0.0408812	Adcyap1r1
ENSMUSG00000104204.2	46.5115	-0.87507	0.267541	-3.27079	0.00107248	0.015608	Gm37397
ENSMUSG00000044162.13	97.3616	-0.718079	0.17921	-4.00692	6.15165e-05	0.00153695	Tnip3
ENSMUSG00000029913.15	495.166	-0.223954	0.0656684	-3.41038	0.000648717	0.0103899	Prdm5
ENSMUSG00000107653.2	45.67	-1.40759	0.396586	-3.54928	0.00038629	0.00681551	Gm31520
ENSMUSG00000053604.6	1142.13	-0.199847	0.0692037	-2.8878	0.00387946	0.0417327	Rpia
ENSMUSG00000105776.2	7.70374	-1.47381	0.478787	-3.07822	0.00208241	0.026155	Gm43292
ENSMUSG00000002222.15	2849.88	-0.466203	0.0692924	-6.72805	1.71953e-11	2.14549e-09	Rmnd5a
ENSMUSG00000052656.13	1530.1	0.285325	0.0768432	3.71308	0.000204749	0.00413406	Rnf103
ENSMUSG00000030042.16	2259.42	0.53133	0.0570648	9.31099	1.26646e-20	4.79806e-18	Pole4
ENSMUSG00000000628.11	15135.1	-0.285071	0.0479662	-5.94315	2.7959e-09	2.39746e-07	Hk2
ENSMUSG00000100291.7	34.8577	-0.983159	0.265168	-3.70769	0.000209159	0.00421156	2310069B03Rik
ENSMUSG00000109076.2	13.2272	-1.50623	0.496237	-3.03531	0.00240286	0.0293034	Gm45145
ENSMUSG00000005667.9	861.326	1.3363	0.252106	5.30055	1.15455e-07	6.53731e-06	Mthfd2
ENSMUSG00000051844.14	17.1025	1.6284	0.345257	4.71649	2.39953e-06	9.5236e-05	B230319C09Rik
ENSMUSG00000014748.14	4888.16	-0.261101	0.0773504	-3.37556	0.000736644	0.0114634	Tex261
ENSMUSG00000033788.16	6467.58	-0.206732	0.0721059	-2.86706	0.00414311	0.0437114	Dysf
ENSMUSG00000033769.17	1160.99	0.231678	0.0794968	2.91431	0.00356481	0.0389529	Exoc6b
ENSMUSG00000029999.15	68.3692	0.808088	0.183195	4.41107	1.02861e-05	0.000343481	Tgfa
ENSMUSG00000030079.16	1578.87	-0.245198	0.0697247	-3.51666	0.000437007	0.00755051	Ruvbl1
ENSMUSG00000068232.4	7.03197	-1.42813	0.492347	-2.90065	0.00372389	0.0403508	Vmn1r42
ENSMUSG00000030089.16	4881.73	0.755724	0.0853607	8.8533	8.49708e-19	2.60373e-16	Slc41a3
ENSMUSG00000030029.15	2544.14	0.42045	0.14721	2.85613	0.00428844	0.044932	Lrig1
ENSMUSG00000035199.7	6011.09	0.380497	0.131278	2.89841	0.00375057	0.0405978	Arl6ip5
ENSMUSG00000093661.2	3876.87	0.332247	0.103915	3.19729	0.00138725	0.0189798	Eif4e3
ENSMUSG00000035357.18	1947.9	0.487384	0.0935068	5.21229	1.86527e-07	9.95575e-06	Pdzrn3
ENSMUSG00000085012.2	75.4468	0.520234	0.156551	3.3231	0.000890217	0.0134319	Gm15492
ENSMUSG00000051256.11	1455.06	0.190345	0.0672671	2.82969	0.00465935	0.0477789	Jagn1
ENSMUSG00000043088.17	155.568	1.90297	0.297282	6.40125	1.54106e-10	1.63832e-08	Il17re
ENSMUSG00000030281.17	770.227	0.373744	0.0889613	4.2012	2.65506e-05	0.000750657	Il17rc
ENSMUSG00000108137.2	30.667	-0.844623	0.280513	-3.011	0.0026039	0.0310753	Gm44053
ENSMUSG00000030302.18	44.2284	0.903099	0.299441	3.01595	0.00256172	0.0306949	Atp2b2
ENSMUSG00000107994.2	1064.34	0.416812	0.145553	2.86364	0.00418798	0.0441401	D830050J10Rik
ENSMUSG00000030126.18	1600.9	-0.248289	0.0768121	-3.23242	0.00122747	0.0172816	Tmcc1
ENSMUSG00000059689.16	2205.04	0.184619	0.0610986	3.02165	0.00251401	0.0303326	Zfp637
ENSMUSG00000030134.12	164.658	1.5174	0.211477	7.17523	7.21838e-13	1.16596e-10	Rasgef1a
ENSMUSG00000042042.15	1562.83	0.34198	0.0825888	4.14075	3.46165e-05	0.000941649	Csgalnact2
ENSMUSG00000051331.17	9756.25	-0.256105	0.062793	-4.07856	4.53163e-05	0.0011818	Cacna1c
ENSMUSG00000030170.15	577.158	1.29365	0.183408	7.0534	1.74598e-12	2.59864e-10	Wnt5b
ENSMUSG00000045962.17	18137	0.263456	0.087314	3.01734	0.00255004	0.0306193	Wnk1
ENSMUSG00000030108.15	61.9287	2.10726	0.235123	8.96235	3.17825e-19	1.05119e-16	Slc6a13
ENSMUSG00000107868.2	81.7205	0.527675	0.186149	2.8347	0.00458692	0.0473157	Gm5112
ENSMUSG00000038527.10	186.387	0.75363	0.179558	4.19713	2.70315e-05	0.000762185	C1rl
ENSMUSG00000030124.3	173.319	1.52524	0.168739	9.03904	1.58048e-19	5.48873e-17	Lag3
ENSMUSG00000030122.13	19362.4	0.466554	0.0978346	4.7688	1.85324e-06	7.64673e-05	Ptms
ENSMUSG00000063870.13	9576.55	-0.163368	0.0451928	-3.61492	0.00030044	0.00559953	Chd4
ENSMUSG00000030337.17	570.245	0.561683	0.0804805	6.97912	2.97039e-12	4.21047e-10	Vamp1
ENSMUSG00000097166.2	90.6299	1.2959	0.193322	6.70334	2.03715e-11	2.52667e-09	9330179D12Rik
ENSMUSG00000030352.16	6203.44	0.37309	0.0909929	4.10021	4.12768e-05	0.00109286	Tspan9
ENSMUSG00000107879.3	160.732	-0.633812	0.136198	-4.65361	3.26172e-06	0.000125396	9330102E08Rik
ENSMUSG00000030189.16	17637.3	-0.179558	0.0535631	-3.35228	0.000801502	0.0123345	Ybx3
ENSMUSG00000030213.13	2255.83	-0.289616	0.0529489	-5.46973	4.50725e-08	2.83739e-06	Atf7ip
ENSMUSG00000030249.16	8387.43	-0.597594	0.085021	-7.02879	2.08334e-12	3.03571e-10	Abcc9
ENSMUSG00000030283.8	41.8879	1.58046	0.400575	3.94547	7.96441e-05	0.00192746	St8sia1
ENSMUSG00000030275.7	2152.54	-0.209454	0.073299	-2.85753	0.00426956	0.0447959	Etnk1
ENSMUSG00000085414.2	54.7927	-1.31073	0.459124	-2.85485	0.0043057	0.0450165	Sspnos
ENSMUSG00000030291.13	2424.44	0.196246	0.0478514	4.10116	4.11086e-05	0.0010898	Med21
ENSMUSG00000030306.15	3924.42	0.279184	0.0667971	4.17958	2.92043e-05	0.000814631	Tmtc1
ENSMUSG00000063171.5	1577.58	-0.395166	0.137706	-2.86963	0.00410948	0.0434571	Rps4l
ENSMUSG00000081665.3	98.1701	1.27652	0.427943	2.98292	0.0028551	0.0332598	Pira1
ENSMUSG00000064179.14	1622.17	-1.21921	0.10688	-11.4072	3.84894e-30	3.48697e-27	Tnnt1
ENSMUSG00000045282.8	172.291	-0.692751	0.185879	-3.7269	0.000193849	0.00396003	Tmem86b
ENSMUSG00000052605.13	404.368	-0.768188	0.207425	-3.70345	0.000212683	0.00426123	Isoc2b
ENSMUSG00000035285.7	318.808	0.573218	0.163614	3.50349	0.000459208	0.00787533	Nat14
ENSMUSG00000030433.16	277.509	0.626532	0.208243	3.00866	0.00262405	0.031267	Sbk2
ENSMUSG00000109108.2	149.291	0.473359	0.13894	3.40694	0.000656963	0.0105016	Gm36371
ENSMUSG00000030443.17	69.5605	-0.968806	0.184128	-5.26158	1.42821e-07	7.89381e-06	Zfp583
ENSMUSG00000002266.18	46.0006	-1.23666	0.331264	-3.73315	0.000189099	0.0038897	Zim1
ENSMUSG00000000605.10	5751.01	-0.2301	0.0788811	-2.91704	0.00353366	0.0388042	Clcn4
ENSMUSG00000092574.5	30.009	0.855217	0.283135	3.02053	0.00252335	0.0304101	2810047C21Rik1
ENSMUSG00000092490.8	37.4561	0.867543	0.266274	3.25809	0.00112165	0.0161519	Gm20482
ENSMUSG00000092178.3	67.5027	1.09439	0.242256	4.51748	6.25785e-06	0.000223851	Gm45351
ENSMUSG00000030393.9	107.106	0.537087	0.172728	3.10944	0.00187443	0.0241095	Zik1
ENSMUSG00000033961.17	222.593	-0.401286	0.125773	-3.19056	0.00141996	0.019351	Zfp446
ENSMUSG00000091811.3	1250.94	-0.238501	0.0600993	-3.96844	7.23437e-05	0.00177972	Inafm1
ENSMUSG00000041375.20	1493.66	-0.250807	0.0798762	-3.13994	0.00168981	0.0223417	Ccdc9
ENSMUSG00000052833.10	3940.09	0.3285	0.11469	2.86424	0.00418013	0.0440797	Sae1
ENSMUSG00000070802.6	547.81	0.595562	0.172871	3.44512	0.000570806	0.00937264	Pnma8b
ENSMUSG00000074358.10	824.116	-0.282087	0.0732438	-3.85135	0.000117471	0.00263481	Ccdc61
ENSMUSG00000040824.4	9689.82	-0.252811	0.0855466	-2.95524	0.00312428	0.0355936	Snrpd2
ENSMUSG00000030401.17	5875.55	-0.299058	0.0695168	-4.30196	1.69297e-05	0.000518008	Rtn2
ENSMUSG00000003545.4	46.8596	-2.3909	0.781807	-3.05816	0.00222697	0.0277035	Fosb
ENSMUSG00000051403.10	8798.61	0.539761	0.0919499	5.87017	4.35354e-09	3.54355e-07	Ppp1r37
ENSMUSG00000040511.15	1465.23	-0.330875	0.109662	-3.01723	0.002551	0.0306193	Pvr
ENSMUSG00000040498.8	441.497	2.29457	0.782882	2.93093	0.00337949	0.0376972	Igsf23
ENSMUSG00000055305.16	390.722	0.410709	0.106862	3.84336	0.000121362	0.0027041	Zfp93
ENSMUSG00000030483.15	13.0621	-1.64589	0.459321	-3.5833	0.000339276	0.00616346	Cyp2b10
ENSMUSG00000078786.10	603.825	-0.221139	0.0635729	-3.47851	0.000504205	0.00850698	BC024978
ENSMUSG00000040466.17	1203.98	-0.296195	0.0799736	-3.70366	0.000212509	0.00426123	Blvrb
ENSMUSG00000057093.15	112.566	-0.504218	0.152192	-3.31303	0.000922913	0.013845	Zfp607b
ENSMUSG00000046865.8	2847.34	-0.243108	0.0777129	-3.12829	0.00175829	0.0228842	Fbl
ENSMUSG00000070705.4	962.607	0.329686	0.071756	4.59454	4.33703e-06	0.000162245	Eid2b
ENSMUSG00000053964.18	1422.45	-1.7898	0.400133	-4.47301	7.71272e-06	0.00026785	Lgals4
ENSMUSG00000030592.19	276.337	4.55423	0.304373	14.9626	1.28812e-50	3.83436e-47	Ryr1
ENSMUSG00000030588.13	3661.24	-0.229732	0.0741928	-3.09642	0.0019587	0.0249929	Yif1b
ENSMUSG00000030587.6	273.175	0.845533	0.189429	4.46358	8.06003e-06	0.000278519	2200002D01Rik
ENSMUSG00000074227.13	2484.35	0.40837	0.0739678	5.52091	3.3725e-08	2.22382e-06	Spint2
ENSMUSG00000047473.15	661.896	-0.458299	0.119793	-3.82575	0.000130375	0.00285961	Zfp30
ENSMUSG00000109378.2	49.5885	-0.743071	0.225343	-3.29752	0.000975437	0.0144663	Gm49396
ENSMUSG00000006313.6	24.3068	-0.918257	0.287273	-3.19646	0.00139127	0.0190097	Upk1a
ENSMUSG00000019194.16	2248.34	0.714601	0.129898	5.50122	3.77166e-08	2.44764e-06	Scn1b
ENSMUSG00000001802.17	599.303	0.285488	0.0982093	2.90694	0.00364987	0.039714	Lrp3
ENSMUSG00000030494.14	432.991	0.468313	0.123757	3.78415	0.000154234	0.00327268	Rhpn2
ENSMUSG00000034875.6	5639.64	0.235407	0.0652324	3.60874	0.000307689	0.00570402	Nudt19
ENSMUSG00000083623.2	7.09415	1.74653	0.59816	2.91984	0.00350214	0.0386106	Gm7224
ENSMUSG00000004612.10	19.7933	1.05872	0.341846	3.09706	0.00195451	0.0249688	Nkg7
ENSMUSG00000070604.6	124.486	0.491982	0.14204	3.46369	0.000532818	0.00885169	Vsig10l
ENSMUSG00000038738.16	91.0363	-0.421422	0.14591	-2.88824	0.00387403	0.0416959	Shank1
ENSMUSG00000030731.14	128.104	-0.832116	0.175613	-4.73836	2.15456e-06	8.70049e-05	Syt3
ENSMUSG00000108322.3	785.11	-0.615692	0.187847	-3.27763	0.00104684	0.0152966	5430431A17Rik
ENSMUSG00000038670.12	8625.96	2.11093	0.15275	13.8196	1.94262e-43	2.89131e-40	Mybpc2
ENSMUSG00000062785.15	80.14	-1.19141	0.22425	-5.31288	1.07907e-07	6.14331e-06	Kcnc3
ENSMUSG00000030739.19	7057.84	-0.445149	0.094221	-4.72452	2.30665e-06	9.22526e-05	Myh14
ENSMUSG00000070574.3	61.6476	-1.2906	0.218366	-5.91029	3.41506e-09	2.83504e-07	2310016G11Rik
ENSMUSG00000038539.16	12409	0.732656	0.117851	6.21679	5.07426e-10	5.05896e-08	Atf5
ENSMUSG00000011658.17	1184.49	0.456821	0.10572	4.32105	1.55287e-05	0.000482944	Fuz
ENSMUSG00000070570.6	1981.12	1.27963	0.149847	8.53958	1.34712e-17	3.46543e-15	Slc17a7
ENSMUSG00000038239.12	77471.2	-0.229766	0.0618564	-3.71451	0.000203595	0.00412275	Hrc
ENSMUSG00000003865.17	7464.26	0.337077	0.0969596	3.47646	0.000508071	0.0085495	Gys1
ENSMUSG00000050708.17	38174.9	-0.364913	0.0830924	-4.39165	1.12493e-05	0.000369718	Ftl1
ENSMUSG00000011382.9	1158.71	-0.543796	0.0769688	-7.06515	1.60442e-12	2.42256e-10	Dhdh
ENSMUSG00000030826.20	9112.89	-0.325209	0.110297	-2.94849	0.00319327	0.0361032	Bcat2
ENSMUSG00000044562.13	2653.63	-0.179105	0.062309	-2.87447	0.00404704	0.0430685	Rasip1
ENSMUSG00000042918.18	406.495	0.639327	0.144857	4.41352	1.01704e-05	0.00034071	Mamstr
ENSMUSG00000003273.15	455.473	0.642109	0.128338	5.00328	5.63642e-07	2.66923e-05	Car11
ENSMUSG00000059070.17	28924	-0.198926	0.0560751	-3.5475	0.000388909	0.00685592	Rpl18
ENSMUSG00000054161.13	20.5552	-1.43807	0.331791	-4.33427	1.46247e-05	0.000458939	Fam83e
ENSMUSG00000003269.18	2974.73	-0.191175	0.0599464	-3.18911	0.00142714	0.0193981	Cyth2
ENSMUSG00000002771.13	112.453	0.859083	0.170933	5.02586	5.01187e-07	2.38976e-05	Grin2d
ENSMUSG00000109882.2	20.8824	-1.8332	0.636219	-2.88139	0.0039592	0.0423777	Gm18706
ENSMUSG00000040136.11	1856.38	-0.443596	0.0994606	-4.46002	8.19524e-06	0.000282255	Abcc8
ENSMUSG00000030470.16	184825	0.272544	0.0736414	3.70096	0.000214783	0.00429504	Csrp3
ENSMUSG00000109536.2	37.4254	-0.801338	0.238758	-3.35628	0.000789998	0.0121935	9330162G02Rik
ENSMUSG00000102252.6	6090.76	0.68934	0.140428	4.90885	9.16138e-07	4.1409e-05	Snrpn
ENSMUSG00000030515.10	2464.38	0.292406	0.0577194	5.06598	4.06303e-07	1.9827e-05	Tarsl2
ENSMUSG00000030555.17	626.605	0.27885	0.0957357	2.9127	0.00358316	0.0391312	Ttc23
ENSMUSG00000097756.3	64.0658	0.87654	0.229809	3.81421	0.000136617	0.00297772	A730056A06Rik
ENSMUSG00000108678.2	23.241	0.936473	0.312192	2.99967	0.0027027	0.031997	Gm44758
ENSMUSG00000025790.15	8004.94	0.537139	0.0662985	8.10183	5.41387e-16	1.20009e-13	Slco3a1
ENSMUSG00000108468.2	41.1394	-0.744237	0.241389	-3.08314	0.00204827	0.0258822	Gm30459
ENSMUSG00000053025.14	56.6108	1.05471	0.274873	3.83706	0.000124515	0.00274976	Sv2b
ENSMUSG00000108324.2	13.8007	-4.58872	0.810307	-5.66294	1.48799e-08	1.05656e-06	Gm44608
ENSMUSG00000030612.7	4011.55	0.163499	0.0529588	3.08729	0.00201987	0.0256011	Mrpl46
ENSMUSG00000030545.10	1137.06	-0.387147	0.0823316	-4.70229	2.57266e-06	0.000100954	Pex11a
ENSMUSG00000048897.16	1439.3	0.357669	0.0964212	3.70944	0.000207714	0.00418988	Zfp710
ENSMUSG00000108494.2	120.69	-0.997615	0.205861	-4.84605	1.25941e-06	5.45578e-05	Gm45203
ENSMUSG00000030539.14	476.424	-0.381833	0.125659	-3.03864	0.00237648	0.0290603	Sema4b
ENSMUSG00000061877.14	5.51857	-2.90721	0.662103	-4.39088	1.12893e-05	0.00037045	BC048679
ENSMUSG00000025102.15	1651.89	0.287171	0.0641228	4.47844	7.51892e-06	0.000263314	3110040N11Rik
ENSMUSG00000109341.2	230.601	1.18855	0.230793	5.14984	2.60706e-07	1.33472e-05	Gm30873
ENSMUSG00000039405.8	1270.17	0.447338	0.127775	3.50097	0.000463562	0.00793042	Prss23
ENSMUSG00000035686.9	3196.15	0.774161	0.258126	2.99916	0.00270724	0.031997	Thrsp
ENSMUSG00000025133.10	2233.66	-0.534924	0.103031	-5.19189	2.08175e-07	1.09816e-05	Ints4
ENSMUSG00000049580.13	237.277	0.473705	0.151686	3.12293	0.00179061	0.0232322	Tsku
ENSMUSG00000035354.10	1545.14	0.385751	0.060633	6.36206	1.99069e-10	2.07401e-08	Uvrag
ENSMUSG00000055407.15	611.789	0.60709	0.182866	3.31987	0.000900601	0.0135591	Map6
ENSMUSG00000018909.16	2294.25	0.378385	0.0965121	3.9206	8.833e-05	0.00208677	Arrb1
ENSMUSG00000044881.8	1119.03	-0.289254	0.0784727	-3.68604	0.00022777	0.00449437	Coa4
ENSMUSG00000032875.9	3551.78	0.573428	0.110331	5.19732	2.02182e-07	1.07198e-05	Arhgef17
ENSMUSG00000001829.18	6954.02	-0.222991	0.0732428	-3.04454	0.00233034	0.0286136	Clpb
ENSMUSG00000064307.14	286.439	-1.20508	0.185783	-6.48649	8.78576e-11	9.89561e-09	Lrrc51
ENSMUSG00000030987.6	1291.69	0.394601	0.104945	3.76006	0.000169875	0.00356464	Stim1
ENSMUSG00000073968.5	792.891	-0.263878	0.0841871	-3.13442	0.00172195	0.022552	Trim68
ENSMUSG00000031021.14	2182.89	-0.314392	0.0763096	-4.11995	3.7895e-05	0.00101886	Tmem9b
ENSMUSG00000005686.18	1997.64	0.284028	0.0970494	2.92663	0.00342653	0.0381402	Ampd3
ENSMUSG00000055320.19	3557.57	-0.482136	0.0982341	-4.90803	9.19961e-07	4.14918e-05	Tead1
ENSMUSG00000051910.14	844.174	0.93122	0.063551	14.6531	1.28686e-48	3.35179e-45	Sox6
ENSMUSG00000030652.12	12747.2	-0.235642	0.0667376	-3.53087	0.00041419	0.0072101	Coq7
ENSMUSG00000042246.6	279.74	-0.523852	0.144722	-3.61971	0.00029493	0.00551932	Tmc7
ENSMUSG00000030972.7	172.572	-1.86558	0.169263	-11.0218	3.00071e-28	2.08419e-25	Acsm5
ENSMUSG00000030911.8	22.3719	-1.25819	0.31019	-4.05617	4.98829e-05	0.00128164	Zp2
ENSMUSG00000030884.13	77549.5	0.20179	0.0511927	3.94177	8.08817e-05	0.00194387	Uqcrc2
ENSMUSG00000030889.15	463.889	-0.671401	0.212376	-3.16137	0.00157027	0.0209958	Vwa3a
ENSMUSG00000030762.12	198.608	-1.49348	0.219531	-6.80307	1.0241e-11	1.32541e-09	Aqp8
ENSMUSG00000046182.9	2579.63	1.58961	0.0912758	17.4154	6.29987e-68	2.62541e-64	Gsg1l
ENSMUSG00000042978.12	3116.08	-0.798271	0.111781	-7.14139	9.23936e-13	1.46962e-10	Sbk1
ENSMUSG00000047721.9	2385.73	-0.419524	0.1088	-3.85591	0.000115298	0.00260302	Bola2
ENSMUSG00000030697.8	2573.76	-0.19867	0.057156	-3.47593	0.000509081	0.00855461	Ppp4c
ENSMUSG00000042462.5	1898.14	-0.63458	0.0792198	-8.01037	1.14363e-15	2.43161e-13	Dctpp1
ENSMUSG00000090460.4	150.52	3.25425	1.07559	3.02555	0.00248178	0.0300133	Gm17511
ENSMUSG00000057176.5	1010.78	0.588267	0.112004	5.25217	1.50314e-07	8.2641e-06	Ccdc189
ENSMUSG00000045639.15	2007.4	-0.211186	0.066411	-3.17998	0.00147284	0.0199154	Zfp629
ENSMUSG00000030814.18	2178.9	-0.278325	0.0837651	-3.32268	0.000891567	0.0134425	Bcl7c
ENSMUSG00000042340.7	278.092	-0.934881	0.206678	-4.52337	6.08634e-06	0.000218657	Ctf1
ENSMUSG00000070371.12	736.92	-0.247627	0.08147	-3.03948	0.00236986	0.0289963	Prss36
ENSMUSG00000108381.2	532.321	0.428366	0.080489	5.32205	1.02605e-07	5.85749e-06	Gm9299
ENSMUSG00000040331.17	3479.87	0.172001	0.0566505	3.03617	0.00239604	0.0292651	Nsmce4a
ENSMUSG00000086108.3	33.5193	0.728065	0.227205	3.20444	0.00135324	0.0186492	Gm5602
ENSMUSG00000040205.9	110.02	1.32744	0.209665	6.33124	2.43193e-10	2.47191e-08	Cuzd1
ENSMUSG00000030862.14	5660.68	-0.620681	0.132199	-4.69507	2.6652e-06	0.000104389	Cpxm2
ENSMUSG00000030956.16	2037.94	0.621724	0.106439	5.8411	5.18558e-09	4.15584e-07	Fam53b
ENSMUSG00000097595.3	144.303	-0.847073	0.220728	-3.83763	0.00012423	0.00274976	1500002F19Rik
ENSMUSG00000109635.2	2306.64	-0.90302	0.104428	-8.64733	5.27205e-18	1.46472e-15	Gm45670
ENSMUSG00000031004.9	356.974	-0.993618	0.310348	-3.20162	0.00136656	0.0188078	Mki67
ENSMUSG00000025478.16	570.277	0.48158	0.117289	4.10592	4.02703e-05	0.0010703	Dpysl4
ENSMUSG00000015980.15	1062.83	0.388038	0.122355	3.1714	0.00151706	0.0204601	Lrrc27
ENSMUSG00000025477.15	26753.7	0.279269	0.0825058	3.38485	0.000712182	0.0111493	Inpp5a
ENSMUSG00000086742.9	41.0369	-0.738251	0.257214	-2.87018	0.00410232	0.0434129	Gm16201
ENSMUSG00000025465.14	30148.1	0.22355	0.073283	3.0505	0.00228464	0.0281853	Echs1
ENSMUSG00000025481.13	169.469	1.5372	0.170509	9.01534	1.96266e-19	6.70426e-17	Urah
ENSMUSG00000038618.13	94.7913	1.01158	0.200901	5.03522	4.77312e-07	2.282e-05	Rassf7
ENSMUSG00000037887.12	3095.97	0.302051	0.0890187	3.39311	0.000691027	0.0109	Dusp8
ENSMUSG00000031097.16	2217.26	3.9134	0.305942	12.7913	1.83296e-37	2.12186e-34	Tnni2
ENSMUSG00000018819.11	3986.7	0.386748	0.106031	3.64748	0.000264823	0.00508039	Lsp1
ENSMUSG00000061723.19	261.823	2.62943	0.18007	14.6023	2.71529e-48	5.65784e-45	Tnnt3
ENSMUSG00000009545.15	3274.22	0.871569	0.116458	7.48397	7.21124e-14	1.28428e-11	Kcnq1
ENSMUSG00000051906.16	112.704	-1.64591	0.384573	-4.27983	1.87039e-05	0.000559962	Cd209f
ENSMUSG00000079168.5	45.3461	-1.48197	0.480347	-3.0852	0.00203413	0.0257504	Cd209g
ENSMUSG00000046589.8	147.675	1.45849	0.20525	7.10592	1.19522e-12	1.84479e-10	Lrrc8e
ENSMUSG00000008206.17	4048.83	0.48643	0.0799368	6.08518	1.16361e-09	1.09217e-07	Cers4
ENSMUSG00000109029.2	12.6098	-1.73986	0.477476	-3.64386	0.000268577	0.00512485	Gm44717
ENSMUSG00000031504.7	2288.63	0.245189	0.0729428	3.36139	0.000775525	0.0120057	Rab20
ENSMUSG00000109933.2	450.82	0.478055	0.135175	3.53658	0.000405351	0.00708582	Gm7600
ENSMUSG00000031447.8	36956.6	0.188511	0.0638228	2.95367	0.00314023	0.0357362	Lamp1
ENSMUSG00000038515.11	404.416	0.366802	0.112778	3.25242	0.00114425	0.0163981	Grtp1
ENSMUSG00000031458.9	1423.5	-0.174986	0.0543419	-3.2201	0.00128147	0.0179449	Coprs
ENSMUSG00000037725.9	63.5121	-1.05252	0.342347	-3.07441	0.0021092	0.0264408	Ckap2
ENSMUSG00000031533.5	3420.22	0.175955	0.0416452	4.2251	2.3884e-05	0.000691209	Mrps31
ENSMUSG00000008892.13	32942.4	0.167965	0.0532108	3.1566	0.00159618	0.0212657	Vdac3
ENSMUSG00000015341.18	2097.99	-0.286675	0.0592849	-4.83555	1.32775e-06	5.70438e-05	Golga7
ENSMUSG00000031557.17	2528.57	0.287221	0.0735859	3.9032	9.49275e-05	0.00221749	Plekha2
ENSMUSG00000091154.3	197.228	-0.500261	0.144204	-3.46911	0.000522178	0.00871147	Proscos
ENSMUSG00000062991.10	142.264	0.89534	0.189565	4.72314	2.32231e-06	9.2701e-05	Nrg1
ENSMUSG00000054618.9	37.1652	3.1236	0.460718	6.77985	1.20298e-11	1.54732e-09	Gm9951
ENSMUSG00000046794.10	745.1	-0.519375	0.12579	-4.1289	3.64506e-05	0.000982564	Ppp1r3b
ENSMUSG00000109372.2	126.237	-0.783531	0.221426	-3.53857	0.000402298	0.00704426	Gm19410
ENSMUSG00000039633.8	234.742	-0.472177	0.139261	-3.39058	0.00069744	0.0109846	Lonrf1
ENSMUSG00000070044.16	516.661	0.507408	0.116391	4.35952	1.30347e-05	0.000416571	Fam149a
ENSMUSG00000031639.13	575.289	0.508098	0.0839585	6.05178	1.43251e-09	1.30346e-07	Tlr3
ENSMUSG00000031626.19	23544.8	0.259872	0.0705102	3.6856	0.000228163	0.00449786	Sorbs2
ENSMUSG00000031636.8	1963.28	0.642971	0.163037	3.94372	8.02271e-05	0.00193483	Pdlim3
ENSMUSG00000038173.16	328.648	0.351234	0.119679	2.9348	0.00333767	0.0373909	Enpp6
ENSMUSG00000031568.17	2362.85	-0.286932	0.0635184	-4.51731	6.26313e-06	0.000223851	Rwdd4a
ENSMUSG00000031562.17	78.6304	-0.936701	0.197677	-4.73853	2.15271e-06	8.70049e-05	Dctd
ENSMUSG00000039396.12	26.6153	-1.09549	0.383269	-2.85827	0.00425953	0.0447584	Neil3
ENSMUSG00000097910.3	492.057	1.19142	0.16687	7.13982	9.34536e-13	1.47522e-10	Hdnr
ENSMUSG00000096917.3	367.834	0.320619	0.111091	2.88611	0.00390041	0.0419148	2500002B13Rik
ENSMUSG00000031647.11	390.558	-0.573536	0.119269	-4.80876	1.51868e-06	6.43187e-05	Mfap3l
ENSMUSG00000058056.17	10900.4	0.375949	0.068483	5.48968	4.02672e-08	2.57377e-06	Palld
ENSMUSG00000037852.9	18745.1	0.283738	0.0732563	3.87322	0.000107407	0.00246209	Cpe
ENSMUSG00000031605.9	622.579	-0.40611	0.109044	-3.72428	0.00019587	0.00399349	Klhl2
ENSMUSG00000025588.5	36.3744	-0.752983	0.241951	-3.11212	0.00185746	0.0239504	Nat1
ENSMUSG00000030465.20	1053.72	-0.334687	0.113808	-2.94081	0.0032736	0.0368117	Psd3
ENSMUSG00000048967.17	706.114	-0.433928	0.137231	-3.16202	0.00156678	0.0209814	Yjefn3
ENSMUSG00000036151.16	64.5265	0.710151	0.194655	3.64826	0.000264025	0.0050705	Tm6sf2
ENSMUSG00000002346.17	2023.73	-0.545985	0.13602	-4.01399	5.96998e-05	0.00149335	Slc25a42
ENSMUSG00000055681.15	8071.18	-0.208696	0.0617224	-3.3812	0.000721693	0.0112728	Cope
ENSMUSG00000031849.10	610.972	0.881709	0.268911	3.27882	0.00104242	0.0152428	Comp
ENSMUSG00000007888.16	363.757	1.19905	0.248956	4.8163	1.46241e-06	6.23156e-05	Crlf1
ENSMUSG00000019139.11	1807.07	0.572188	0.14028	4.07891	4.52471e-05	0.00118147	Isyna1
ENSMUSG00000038508.8	182.006	-1.85422	0.305038	-6.07864	1.21205e-09	1.1175e-07	Gdf15
ENSMUSG00000056204.9	1771.78	-0.390363	0.0726361	-5.37422	7.69132e-08	4.57897e-06	Pgpep1
ENSMUSG00000035439.14	1693.51	-0.591271	0.146374	-4.03945	5.35772e-05	0.00135648	Haus8
ENSMUSG00000002393.15	4370.3	-0.238252	0.0705445	-3.37733	0.000731936	0.0114157	Nr2f6
ENSMUSG00000046295.14	13.2618	-1.51221	0.499804	-3.0256	0.00248142	0.0300133	Ankle1
ENSMUSG00000031813.9	2330.08	-0.361711	0.0979726	-3.69196	0.000222534	0.00440602	Mvb12a
ENSMUSG00000034799.17	104.052	-0.720744	0.212799	-3.38698	0.000706671	0.0110964	Unc13a
ENSMUSG00000019731.14	4610.62	0.33439	0.111452	3.0003	0.00269714	0.0319866	Slc35e1
ENSMUSG00000031791.9	31183.6	-0.285256	0.100125	-2.84901	0.00438561	0.0455841	Tmem38a
ENSMUSG00000031622.17	4659.62	-0.24973	0.0447111	-5.58542	2.33142e-08	1.59802e-06	Sin3b
ENSMUSG00000034472.14	341.694	0.786328	0.173716	4.52651	5.99665e-06	0.000215807	Rasd2
ENSMUSG00000037148.9	4879.18	0.432086	0.065267	6.62027	3.58532e-11	4.24473e-09	Arhgap10
ENSMUSG00000031712.11	1543.24	-0.81388	0.18393	-4.42494	9.64687e-06	0.000325262	Il15
ENSMUSG00000031709.16	334.697	0.685608	0.122012	5.6192	1.91849e-08	1.33252e-06	Tbc1d9
ENSMUSG00000035151.13	541.033	-0.269961	0.0826603	-3.26591	0.00109114	0.0157999	Elmod2
ENSMUSG00000057672.17	6620.44	0.462279	0.0947377	4.87957	1.06315e-06	4.67361e-05	Pkn1
ENSMUSG00000074219.4	92.4206	-1.08517	0.210034	-5.16665	2.38331e-07	1.23843e-05	Gm10644
ENSMUSG00000005470.9	97.0585	-0.553684	0.143431	-3.86027	0.00011326	0.0025736	Asf1b
ENSMUSG00000079003.4	1276.81	-0.308368	0.0860091	-3.58529	0.000336699	0.00613725	Samd1
ENSMUSG00000034656.19	374.83	0.850262	0.119301	7.12702	1.02567e-12	1.6069e-10	Cacna1a
ENSMUSG00000053560.6	2009.15	-0.676184	0.235392	-2.87259	0.00407117	0.0432175	Ier2
ENSMUSG00000003813.16	7278.28	0.177998	0.0632817	2.81279	0.00491143	0.049776	Rad23a
ENSMUSG00000036879.16	3107.91	0.233295	0.0597669	3.90342	9.48421e-05	0.00221749	Phkb
ENSMUSG00000097248.10	8.7559	-1.82184	0.440009	-4.14045	3.46622e-05	0.000941664	Gm2694
ENSMUSG00000031654.17	10.7696	-1.33621	0.433971	-3.07902	0.00207683	0.0261164	Cbln1
ENSMUSG00000043668.14	301.303	0.748502	0.167892	4.45823	8.26379e-06	0.000284146	Tox3
ENSMUSG00000031736.12	763.094	0.266805	0.0791026	3.3729	0.000743818	0.0115577	Crnde
ENSMUSG00000031748.17	3832.17	1.38139	0.0815414	16.9409	2.2462e-64	7.80066e-61	Gnao1
ENSMUSG00000031755.7	927.351	0.25971	0.071376	3.63862	0.000274106	0.00521127	Bbs2
ENSMUSG00000031760.10	81.8472	-1.06807	0.188128	-5.67737	1.36778e-08	9.86176e-07	Mt3
ENSMUSG00000031778.14	1079.86	0.62919	0.123934	5.07681	3.83832e-07	1.8863e-05	Cx3cl1
ENSMUSG00000063605.6	763.199	0.246826	0.0845595	2.91896	0.00351203	0.0386787	Ccdc102a
ENSMUSG00000031788.15	8055.1	0.486274	0.0748874	6.49339	8.39238e-11	9.50391e-09	Kifc3
ENSMUSG00000036564.18	21505.2	0.693925	0.17974	3.86071	0.00011306	0.00257187	Ndrg4
ENSMUSG00000031671.12	1081.52	0.249204	0.0714532	3.48766	0.000487274	0.00826818	Setd6
ENSMUSG00000110489.2	2215.56	1.16269	0.18167	6.39998	1.55396e-10	1.64365e-08	Gm31659
ENSMUSG00000031878.19	2044.49	0.279693	0.0526946	5.3078	1.10957e-07	6.29978e-06	Nae1
ENSMUSG00000031881.7	144.924	-0.954565	0.219076	-4.35724	1.31714e-05	0.00041901	Cdh16
ENSMUSG00000014791.11	116.248	0.706327	0.200118	3.52956	0.000416249	0.00723385	Elmo3
ENSMUSG00000036442.9	1885.64	0.172418	0.0611555	2.81934	0.00481223	0.049009	Thap11
ENSMUSG00000035237.8	61.774	-0.815031	0.195922	-4.15998	3.18271e-05	0.000877509	Lcat
ENSMUSG00000093697.2	10.6398	-1.73724	0.602935	-2.88131	0.00396031	0.0423777	Gm20686
ENSMUSG00000031728.11	882.659	0.192058	0.0624727	3.07426	0.00211024	0.0264408	Zfp821
ENSMUSG00000033763.15	1925.66	-0.382191	0.114337	-3.34267	0.000829775	0.0127132	Mtss2
ENSMUSG00000031753.17	5731.39	0.183139	0.0625904	2.92599	0.00343363	0.0381581	Cog4
ENSMUSG00000033633.16	71.3516	-0.830406	0.227331	-3.65285	0.00025935	0.00499914	Clec18a
ENSMUSG00000031958.17	2748.13	-0.306366	0.0714746	-4.28636	1.81623e-05	0.000546099	Ldhd
ENSMUSG00000034330.11	918.922	0.387475	0.123822	3.12929	0.00175228	0.0228487	Plcg2
ENSMUSG00000031843.3	688.154	0.24513	0.0742384	3.30193	0.000960208	0.014322	Mphosph6
ENSMUSG00000031841.20	11334.5	0.236923	0.0598507	3.95856	7.54021e-05	0.00184357	Cdh13
ENSMUSG00000110453.2	263.463	0.520664	0.184981	2.81468	0.00488258	0.0495801	Gm32352
ENSMUSG00000097944.2	141.823	-0.460795	0.138323	-3.33129	0.00086445	0.0131	A130014A01Rik
ENSMUSG00000049577.16	1464.41	0.281264	0.0872246	3.2246	0.00126151	0.0177011	Zfpm1
ENSMUSG00000001062.19	2197.68	0.211537	0.0708196	2.98699	0.00281743	0.0329608	Vps9d1
ENSMUSG00000032815.17	76.0169	-1.0599	0.214699	-4.93669	7.94614e-07	3.63898e-05	Fanca
ENSMUSG00000039960.6	733.496	0.289874	0.0974774	2.97375	0.00294183	0.034037	Rhou
ENSMUSG00000019478.18	608.597	1.08698	0.183716	5.91659	3.28677e-09	2.73946e-07	Rab4a
ENSMUSG00000031982.6	166.26	-0.401239	0.12835	-3.12614	0.00177119	0.023009	Arv1
ENSMUSG00000031984.9	6048.04	0.221194	0.0591505	3.73951	0.000184379	0.00381141	2810004N23Rik
ENSMUSG00000056820.8	6499.35	0.233026	0.0807018	2.8875	0.00388321	0.0417515	Tsnax
ENSMUSG00000033998.10	12.3354	-1.12359	0.363783	-3.08862	0.00201091	0.025503	Kcnk1
ENSMUSG00000025812.19	1871.16	0.204207	0.0714508	2.858	0.00426317	0.044774	Pard3
ENSMUSG00000032006.16	684.304	-0.611374	0.112399	-5.43934	5.34779e-08	3.24875e-06	Pdgfd
ENSMUSG00000050912.16	2842.74	-0.460815	0.0800372	-5.75751	8.53636e-09	6.46808e-07	Tmem123
ENSMUSG00000040729.9	163.768	-0.823564	0.210515	-3.91215	9.14796e-05	0.00215142	Cep126
ENSMUSG00000031938.16	679.507	0.236684	0.0777024	3.04603	0.00231887	0.0285232	4931406C07Rik
ENSMUSG00000031939.17	1005.19	-0.537303	0.19037	-2.82241	0.0047664	0.0486373	Taf1d
ENSMUSG00000001014.7	101.164	0.985979	0.168003	5.86884	4.38865e-09	3.55822e-07	Icam4
ENSMUSG00000019471.11	16200.5	-0.174287	0.0449387	-3.87832	0.000105181	0.00241372	Cdc37
ENSMUSG00000057193.9	4733.73	0.335133	0.106161	3.15684	0.00159491	0.0212624	Slc44a2
ENSMUSG00000074476.7	498.363	-0.627758	0.108991	-5.75973	8.42461e-09	6.4067e-07	Spc24
ENSMUSG00000040563.14	333.329	-0.583003	0.181917	-3.20478	0.00135164	0.0186394	Plppr2
ENSMUSG00000006235.7	213.381	1.15791	0.211836	5.4661	4.60041e-08	2.86485e-06	Epor
ENSMUSG00000031963.9	357.283	0.420509	0.127692	3.29314	0.000990753	0.0146289	Bmper
ENSMUSG00000111867.2	540.416	-1.12974	0.1187	-9.5176	1.77226e-21	7.10163e-19	Gm31013
ENSMUSG00000033453.9	615.809	0.396088	0.0985864	4.01767	5.87764e-05	0.00147379	Adamts15
ENSMUSG00000032034.7	4639	0.52799	0.0924714	5.70976	1.13135e-08	8.27152e-07	Kcnj5
ENSMUSG00000050471.18	1330.14	0.265273	0.0817668	3.24427	0.00117753	0.0167711	Fam118b
ENSMUSG00000032122.16	467.338	0.637207	0.168373	3.7845	0.000154015	0.00327137	Slc37a2
ENSMUSG00000038112.16	212.502	2.10509	0.356629	5.90275	3.575e-09	2.95604e-07	AW551984
ENSMUSG00000040111.18	1150.18	-0.495475	0.150092	-3.30115	0.000962884	0.0143398	Gramd1b
ENSMUSG00000110922.2	54.3674	-1.81048	0.370212	-4.89038	1.00641e-06	4.45233e-05	Gm35177
ENSMUSG00000049313.9	1077.33	1.33291	0.210078	6.34485	2.22638e-10	2.28528e-08	Sorl1
ENSMUSG00000111767.2	14.7692	3.29934	0.83163	3.96732	7.26844e-05	0.001786	4930546K05Rik
ENSMUSG00000059495.15	5976.14	-0.272802	0.0818755	-3.33191	0.000862525	0.0130994	Arhgef12
ENSMUSG00000048503.8	459.104	-0.372895	0.110975	-3.36016	0.000778987	0.0120503	Tlcd5
ENSMUSG00000032010.16	5179.39	-0.556796	0.14851	-3.7492	0.000177398	0.00368907	Usp2
ENSMUSG00000032105.6	939.058	0.588839	0.178317	3.3022	0.000959309	0.0143218	Pdzd3
ENSMUSG00000032109.16	1657.91	0.312444	0.0923038	3.38496	0.000711899	0.0111493	Nlrx1
ENSMUSG00000032112.11	2807.38	-0.318009	0.063992	-4.96952	6.71198e-07	3.13582e-05	Trappc4
ENSMUSG00000060380.4	191.936	0.563449	0.197799	2.84859	0.00439135	0.0455917	C030014I23Rik
ENSMUSG00000048537.17	8151.97	-0.325705	0.0747442	-4.3576	1.31497e-05	0.00041896	Phldb1
ENSMUSG00000059890.17	1139.23	-0.204698	0.0631205	-3.24298	0.00118287	0.0168337	Ube4a
ENSMUSG00000037129.8	442.019	2.21651	0.377245	5.87553	4.21486e-09	3.44412e-07	Tmprss13
ENSMUSG00000003131.8	2439.09	0.153198	0.0522243	2.93346	0.00335202	0.0374711	Pafah1b2
ENSMUSG00000040219.5	2668.72	0.485778	0.0666718	7.28611	3.19023e-13	5.40446e-11	Ttc12
ENSMUSG00000101304.2	924.962	-0.633612	0.0805106	-7.86993	3.54852e-15	7.17868e-13	Plet1os
ENSMUSG00000037845.15	378.703	-0.338334	0.11203	-3.02004	0.00252737	0.0304234	Fdxacb1
ENSMUSG00000032059.14	518.596	-0.313797	0.10904	-2.87781	0.00400442	0.0426803	Alg9
ENSMUSG00000032051.10	6865.18	0.299044	0.0710256	4.21038	2.54946e-05	0.000727714	Fdx1
ENSMUSG00000037493.7	166.385	0.875817	0.158851	5.51346	3.51853e-08	2.30552e-06	Cib2
ENSMUSG00000032279.12	43795.8	0.32727	0.0664865	4.92236	8.5507e-07	3.8902e-05	Idh3a
ENSMUSG00000061559.16	1850.22	-0.215559	0.0548675	-3.92872	8.53983e-05	0.00203133	Wdr61
ENSMUSG00000032320.8	2198.97	0.322439	0.105522	3.05566	0.00224568	0.0278089	Rcn2
ENSMUSG00000032308.10	263.59	-0.795225	0.133733	-5.94638	2.74139e-09	2.37022e-07	Ulk3
ENSMUSG00000066607.6	1589.66	-0.450159	0.130519	-3.44899	0.000562682	0.00926115	Insyn1
ENSMUSG00000032336.18	5466.32	0.324749	0.0449461	7.2253	5.00011e-13	8.33498e-11	Nptn
ENSMUSG00000032338.10	1105.03	0.917322	0.119261	7.69171	1.45178e-14	2.7253e-12	Hcn4
ENSMUSG00000025236.12	769.345	-0.254921	0.0906721	-2.81146	0.00493165	0.0499324	Adpgk
ENSMUSG00000034839.6	159.484	0.801064	0.168958	4.7412	2.12452e-06	8.62937e-05	Larp6
ENSMUSG00000032243.9	255.371	0.724795	0.239009	3.0325	0.00242535	0.0295262	Itga11
ENSMUSG00000032403.9	932.732	-0.52701	0.121528	-4.33653	1.44747e-05	0.000455543	2300009A05Rik
ENSMUSG00000036466.18	8.22898	-2.24415	0.596708	-3.76089	0.000169309	0.00355992	Megf11
ENSMUSG00000004771.13	5449.02	-0.249659	0.0434769	-5.74234	9.33761e-09	6.99884e-07	Rab11a
ENSMUSG00000033629.7	1230.11	-0.216299	0.0740046	-2.92279	0.00346916	0.0383702	Hacd3
ENSMUSG00000032816.16	361.8	-0.557245	0.12984	-4.29179	1.77241e-05	0.000538363	Igdcc4
ENSMUSG00000059183.13	605.211	0.276753	0.0741492	3.73238	0.00018968	0.00389489	Mtfmt
ENSMUSG00000032375.16	581.665	0.355298	0.0926259	3.83584	0.000125138	0.00275635	Aph1b
ENSMUSG00000111556.2	32.5209	1.19795	0.315356	3.79871	0.00014545	0.00312447	Gm19299
ENSMUSG00000032224.16	1222.68	0.651825	0.221405	2.94404	0.00323959	0.036508	Fam81a
ENSMUSG00000032199.14	24061.6	0.289366	0.0590617	4.89938	9.61372e-07	4.29874e-05	Polr2m
ENSMUSG00000104467.2	27.9486	1.12919	0.376824	2.99658	0.00273023	0.0321775	Gm37660
ENSMUSG00000092192.8	63.1605	0.691715	0.180509	3.83202	0.000127094	0.00279352	Dnaaf4
ENSMUSG00000086158.3	269.787	0.416578	0.104679	3.97956	6.90436e-05	0.00170256	Ccpg1os
ENSMUSG00000044976.18	57.8264	1.48327	0.330401	4.4893	7.14576e-06	0.000251939	Wdr72
ENSMUSG00000007656.14	7581.74	-0.606555	0.140431	-4.31924	1.56566e-05	0.000486196	Arpp19
ENSMUSG00000032184.6	1020.35	0.529021	0.155302	3.40641	0.000658242	0.0105021	Lysmd2
ENSMUSG00000001366.15	2569.55	0.308934	0.0800628	3.85865	0.000114016	0.00258797	Fbxo9
ENSMUSG00000111765.2	51.037	-2.01693	0.33566	-6.00885	1.86846e-09	1.64971e-07	Gm10635
ENSMUSG00000066456.15	311.629	-0.714709	0.236444	-3.02274	0.00250498	0.0302412	Hmgn3
ENSMUSG00000032265.15	1503.75	-0.517512	0.166751	-3.1035	0.00191244	0.0244988	Tent5a
ENSMUSG00000035274.14	49.3254	1.21694	0.301288	4.03914	5.36476e-05	0.00135662	Tpbg
ENSMUSG00000032418.16	6103.96	-0.417648	0.096289	-4.33744	1.44151e-05	0.000455104	Me1
ENSMUSG00000033419.17	319.802	-0.491545	0.109416	-4.49243	7.04154e-06	0.000248686	Snap91
ENSMUSG00000032872.17	2136.5	-0.259212	0.0728692	-3.55722	0.000374798	0.00664652	Cyb5r4
ENSMUSG00000032419.9	368.25	0.434223	0.142026	3.05736	0.00223295	0.0277614	Tbx18
ENSMUSG00000032420.9	910.676	0.541927	0.188707	2.8718	0.00408147	0.0432582	Nt5e
ENSMUSG00000097073.8	137.22	0.445318	0.133643	3.33214	0.000861803	0.013098	9430037G07Rik
ENSMUSG00000097177.9	382.34	0.781799	0.111974	6.982	2.91008e-12	4.15325e-10	9330159M07Rik
ENSMUSG00000032359.15	2324.16	-0.495718	0.128513	-3.85734	0.000114627	0.00259335	Ctsh
ENSMUSG00000104263.2	134.253	-1.12777	0.228752	-4.93009	8.21898e-07	3.74746e-05	9430062P05Rik
ENSMUSG00000033350.8	177.652	0.751549	0.231762	3.24276	0.00118379	0.0168337	Chst2
ENSMUSG00000015354.9	1629.91	0.304708	0.088739	3.43375	0.000595285	0.00969816	Pcolce2
ENSMUSG00000046997.6	1237.65	0.959729	0.158709	6.04708	1.47491e-09	1.32469e-07	Spsb4
ENSMUSG00000032459.10	1746.47	0.231862	0.0708982	3.27036	0.00107412	0.0156186	Mrps22
ENSMUSG00000032803.16	7917.79	-0.800173	0.172518	-4.63821	3.51447e-06	0.000133878	Cdv3
ENSMUSG00000032556.12	50.7372	-1.36703	0.288985	-4.73046	2.2401e-06	9.01101e-05	Bfsp2
ENSMUSG00000090150.11	8120.57	-0.260141	0.0892456	-2.91489	0.00355813	0.0389395	Acad11
ENSMUSG00000104344.2	90.4312	-1.37636	0.386761	-3.5587	0.000372695	0.00662614	Gm38077
ENSMUSG00000032565.10	541.789	0.348857	0.0781045	4.46655	7.94923e-06	0.000275604	Nudt16
ENSMUSG00000032567.17	252.322	-0.606243	0.162431	-3.73232	0.000189726	0.00389489	Aste1
ENSMUSG00000020253.16	1459.13	0.644115	0.146966	4.38273	1.172e-05	0.000379592	Ppm1m
ENSMUSG00000032786.17	14843	0.430759	0.101909	4.22691	2.36925e-05	0.000686621	Alas1
ENSMUSG00000042210.18	1278.17	-0.321988	0.113357	-2.84048	0.00450456	0.0466045	Abhd14a
ENSMUSG00000032579.15	3064.5	0.994158	0.239539	4.15029	3.32056e-05	0.000909204	Hemk1
ENSMUSG00000037977.7	586.233	0.4587	0.132079	3.47293	0.000514803	0.00861602	6430571L13Rik
ENSMUSG00000010057.9	1768.78	0.291644	0.0921567	3.16466	0.00155267	0.0208325	Nprl2
ENSMUSG00000010051.16	661.441	0.873316	0.212121	4.11706	3.83731e-05	0.00102707	Hyal1
ENSMUSG00000057969.16	2900.95	0.586633	0.0955343	6.14055	8.22371e-10	7.86043e-08	Sema3b
ENSMUSG00000032593.6	198.661	0.638324	0.177497	3.59625	0.00032284	0.00594785	Amigo3
ENSMUSG00000039952.16	19746.8	0.338497	0.0947846	3.57123	0.000355315	0.00637152	Dag1
ENSMUSG00000032607.13	198.041	-0.50265	0.177378	-2.83379	0.00460001	0.0473633	Amt
ENSMUSG00000062867.14	4269.92	-0.24693	0.0566536	-4.3586	1.30898e-05	0.000417691	Impdh2
ENSMUSG00000091537.3	8550.78	-0.273469	0.0912866	-2.99572	0.00273794	0.0322501	Tma7
ENSMUSG00000059741.14	623499	-0.711205	0.0486308	-14.6246	1.95725e-48	4.53147e-45	Myl3
ENSMUSG00000049555.11	313.998	0.74078	0.147719	5.0148	5.30889e-07	2.51985e-05	Tmie
ENSMUSG00000032495.9	19447	-0.887712	0.16205	-5.47802	4.30121e-08	2.72649e-06	Lrrc2
ENSMUSG00000046785.9	1305.7	-0.248184	0.0740197	-3.35294	0.00079957	0.0123139	Epm2aip1
ENSMUSG00000009741.16	2004.31	-0.512226	0.148743	-3.44371	0.000573793	0.00941427	Ubp1
ENSMUSG00000032431.7	2784.26	0.543117	0.127008	4.27625	1.90071e-05	0.000568224	Crtap
ENSMUSG00000032435.10	5055.87	0.306991	0.0745518	4.11782	3.82477e-05	0.0010257	Dync1li1
ENSMUSG00000032434.10	1898.45	0.39412	0.12173	3.23766	0.00120516	0.0170598	Cmtm6
ENSMUSG00000041012.5	625.934	-1.46496	0.169338	-8.65108	5.10139e-18	1.43646e-15	Cmtm8
ENSMUSG00000111243.2	11.3989	-3.37879	0.813804	-4.15185	3.29799e-05	0.000904213	Gm4668
ENSMUSG00000079669.3	148.15	1.51891	0.181255	8.37997	5.29396e-17	1.34525e-14	Gm17396
ENSMUSG00000039115.14	5031.86	1.06545	0.211087	5.04745	4.47735e-07	2.16461e-05	Itga9
ENSMUSG00000047409.14	897.771	0.508354	0.130658	3.89072	9.99472e-05	0.00231657	Ctdspl
ENSMUSG00000111204.2	9.15991	2.09856	0.628723	3.33782	0.000844391	0.0128898	Gm47320
ENSMUSG00000097223.3	36.9593	-1.0185	0.278871	-3.65222	0.000259982	0.0050067	Gm2449
ENSMUSG00000074001.4	2855.2	0.513835	0.0995918	5.15941	2.47733e-07	1.2809e-05	Klhl40
ENSMUSG00000038233.11	80.5384	0.66457	0.227979	2.91505	0.00355632	0.0389395	Gask1a
ENSMUSG00000037949.9	4476.95	-1.38255	0.118804	-11.6372	2.6666e-31	2.52563e-28	Ano10
ENSMUSG00000066233.7	551.695	-0.478981	0.0892644	-5.36587	8.0562e-08	4.78254e-06	Tmem42
ENSMUSG00000019763.12	4702.63	-0.437201	0.122985	-3.5549	0.00037812	0.00669405	Rmnd1
ENSMUSG00000019795.18	7463.06	0.166328	0.044268	3.75731	0.00017175	0.00358953	Pcmt1
ENSMUSG00000045455.9	991	-0.319454	0.0701739	-4.55231	5.30588e-06	0.000192947	Gm9797
ENSMUSG00000097378.9	43.2614	0.614371	0.216545	2.83715	0.00455176	0.0470462	B230208H11Rik
ENSMUSG00000019817.19	210.878	0.668381	0.191176	3.49615	0.000472026	0.00806197	Plagl1
ENSMUSG00000019809.17	1251.84	0.277495	0.0659282	4.20905	2.56448e-05	0.000730999	Pex3
ENSMUSG00000019808.9	189.181	0.434434	0.127214	3.41499	0.000637832	0.0102313	Adat2
ENSMUSG00000112800.2	42.94	-1.22331	0.352439	-3.47098	0.000518572	0.00865824	Gm40604
ENSMUSG00000039891.7	23243.4	-0.254555	0.0854813	-2.97791	0.00290223	0.0336713	Txlnb
ENSMUSG00000019853.7	164.872	0.901683	0.115524	7.80515	5.94292e-15	1.16823e-12	Hebp2
ENSMUSG00000019851.9	10849.3	0.323319	0.094505	3.42119	0.000623483	0.0100553	Perp
ENSMUSG00000111318.2	66.5797	-0.823828	0.28099	-2.93188	0.00336915	0.0376021	Gm48483
ENSMUSG00000019986.18	182.313	0.383945	0.103999	3.69182	0.000222659	0.00440602	Ahi1
ENSMUSG00000037490.6	317.593	-0.504252	0.0911465	-5.53233	3.16002e-08	2.09033e-06	Slc2a12
ENSMUSG00000019997.12	10100.3	0.639261	0.199428	3.20547	0.00134843	0.0186212	Ccn2
ENSMUSG00000019899.18	7458.79	0.384538	0.0851425	4.5164	6.28989e-06	0.000224422	Lama2
ENSMUSG00000019889.11	1992.1	0.657036	0.0711812	9.23047	2.6944e-20	9.8497e-18	Ptprk
ENSMUSG00000111080.2	1046.04	-1.01011	0.152752	-6.61271	3.77347e-11	4.44224e-09	Gm20300
ENSMUSG00000000295.14	495.005	0.941223	0.131588	7.15279	8.50326e-13	1.36294e-10	Hddc2
ENSMUSG00000000296.9	656.21	-0.407725	0.103886	-3.92474	8.68233e-05	0.00205584	Tpd52l1
ENSMUSG00000111055.2	14.5601	0.945583	0.31681	2.9847	0.00283855	0.0331355	D030034A15Rik
ENSMUSG00000019838.12	1079.31	-0.248066	0.0768468	-3.22806	0.00124635	0.0175356	Slc16a10
ENSMUSG00000078451.6	38.4068	-1.01962	0.313941	-3.24779	0.00116305	0.0166153	Ppil6
ENSMUSG00000071324.12	1124.95	-1.7742	0.12513	-14.1789	1.23847e-45	2.1505e-42	Armc2
ENSMUSG00000038302.15	3937.48	0.239507	0.0763151	3.1384	0.00169874	0.0223977	Afg1l
ENSMUSG00000071317.5	4661.52	0.282675	0.0963492	2.93386	0.00334776	0.0374682	Bves
ENSMUSG00000049641.16	413.276	2.0047	0.491453	4.07914	4.52034e-05	0.00118147	Vgll2
ENSMUSG00000023068.17	3385.34	-0.254944	0.0899982	-2.83277	0.00461467	0.0474375	Nus1
ENSMUSG00000050953.11	18195.2	-0.330339	0.0882391	-3.74369	0.00018134	0.00376374	Gja1
ENSMUSG00000112327.2	1189.98	-1.01853	0.203999	-4.99282	5.95033e-07	2.7988e-05	Gm36827
ENSMUSG00000003227.5	44.3205	1.4893	0.260592	5.71505	1.09673e-08	8.0751e-07	Edar
ENSMUSG00000037990.19	105.944	0.476089	0.155391	3.06381	0.00218539	0.027294	Sh3rf3
ENSMUSG00000019916.15	5944.91	0.898539	0.16216	5.54107	3.00626e-08	1.99495e-06	P4ha1
ENSMUSG00000020111.16	1691.81	0.467577	0.109557	4.26788	1.97343e-05	0.00058576	Micu1
ENSMUSG00000098055.2	38.0946	-0.956544	0.257338	-3.71707	0.000201543	0.00408915	Gm26947
ENSMUSG00000020098.8	151.888	1.13228	0.221978	5.10089	3.38068e-07	1.69334e-05	Pcbd1
ENSMUSG00000037151.9	3823.73	0.446548	0.0892745	5.00197	5.67474e-07	2.68128e-05	Lrrc20
ENSMUSG00000020089.9	4995.96	0.210185	0.0693123	3.03243	0.00242592	0.0295262	Ppa1
ENSMUSG00000020086.7	432.621	0.288144	0.100421	2.86936	0.00411299	0.0434596	Macroh2a2
ENSMUSG00000046687.7	152.186	1.23892	0.194583	6.36707	1.92674e-10	2.01746e-08	Gm5424
ENSMUSG00000037012.19	11769.2	0.479323	0.109535	4.37598	1.20888e-05	0.000389328	Hk1
ENSMUSG00000071253.9	601.56	-0.799054	0.114054	-7.00594	2.45332e-12	3.54998e-10	Slc25a16
ENSMUSG00000097921.3	10.8613	-1.26331	0.402603	-3.13785	0.00170191	0.0224164	Gm26576
ENSMUSG00000069601.15	4289.65	0.445772	0.103594	4.30306	1.68453e-05	0.000516186	Ank3
ENSMUSG00000048701.14	1486.95	-0.356218	0.0809043	-4.40295	1.06787e-05	0.000353856	Ccdc6
ENSMUSG00000014329.15	2599.82	0.340798	0.0823517	4.13833	3.49843e-05	0.000949177	Bicc1
ENSMUSG00000033416.16	3451.4	0.226039	0.0554004	4.08009	4.50179e-05	0.00117844	Gucd1
ENSMUSG00000046807.11	35.4183	1.28396	0.316425	4.05771	4.95565e-05	0.0012764	Lrrc75b
ENSMUSG00000001663.11	1642.62	0.663282	0.136897	4.84511	1.26544e-06	5.47054e-05	Gstt1
ENSMUSG00000000902.14	2164.02	-0.141355	0.0434338	-3.25449	0.00113597	0.0163018	Smarcb1
ENSMUSG00000020230.16	1632.79	0.492933	0.10016	4.92146	8.59013e-07	3.89962e-05	Prmt2
ENSMUSG00000009114.18	15.3025	-1.3918	0.421672	-3.30067	0.000964553	0.0143458	2610028H24Rik
ENSMUSG00000001150.8	1703.28	-0.249749	0.0819787	-3.04651	0.00231513	0.0285109	Mcm3ap
ENSMUSG00000001155.14	6.18093	-1.89298	0.543858	-3.48066	0.000500176	0.00844585	Ftcd
ENSMUSG00000078444.4	13.6614	1.26651	0.391516	3.2349	0.00121684	0.0171843	Gm10941
ENSMUSG00000064317.6	1860.99	-0.335523	0.0854873	-3.92482	8.67928e-05	0.00205584	Gm10146
ENSMUSG00000032788.16	1012.29	-0.380713	0.0877982	-4.33623	1.44947e-05	0.000455543	Pdxk
ENSMUSG00000045912.10	13.998	2.55263	0.479577	5.32266	1.02258e-07	5.85371e-06	C2cd4c
ENSMUSG00000020331.10	2779.24	0.474241	0.146579	3.2354	0.00121474	0.0171719	Hcn2
ENSMUSG00000035773.7	23.8583	0.789507	0.280627	2.81337	0.00490256	0.0497344	Kiss1r
ENSMUSG00000035745.10	47.9639	0.725631	0.233499	3.10764	0.00188587	0.0241821	Grin3b
ENSMUSG00000004665.11	3967.73	-0.242458	0.0807259	-3.00347	0.00266918	0.0317091	Cnn2
ENSMUSG00000004667.19	8283.81	-0.232146	0.0506965	-4.57914	4.66893e-06	0.000173108	Polr2e
ENSMUSG00000043822.19	8079.61	0.376578	0.087347	4.31129	1.62304e-05	0.000501771	Adamtsl5
ENSMUSG00000045518.9	5.52848	2.29287	0.732339	3.13089	0.00174279	0.022782	Onecut3
ENSMUSG00000020198.9	4849.26	-0.144296	0.0475403	-3.03525	0.0024034	0.0293034	Ap3d1
ENSMUSG00000035215.10	2921.55	-0.302731	0.0888691	-3.40648	0.000658056	0.0105021	Lsm7
ENSMUSG00000048240.15	104.194	0.77422	0.18219	4.24952	2.14226e-05	0.000628709	Gng7
ENSMUSG00000046822.15	1137.78	-0.270035	0.0954607	-2.82876	0.00467287	0.0478161	Slc39a3
ENSMUSG00000085779.2	4345.43	-0.879062	0.112155	-7.83792	4.58067e-15	9.17763e-13	Atcayos
ENSMUSG00000004939.8	2332.94	1.54248	0.392493	3.92995	8.4962e-05	0.00202558	Nmrk2
ENSMUSG00000074862.12	181.78	-0.467268	0.155866	-2.99788	0.00271868	0.0320958	BC025920
ENSMUSG00000020246.14	1172.24	0.263056	0.0546387	4.81447	1.47591e-06	6.27625e-05	Hcfc2
ENSMUSG00000112375.2	134.379	-0.76299	0.139911	-5.4534	4.94166e-08	3.01963e-06	Gm38560
ENSMUSG00000034591.6	167.995	0.565841	0.142078	3.98262	6.81598e-05	0.00168475	Slc41a2
ENSMUSG00000020256.15	320.834	0.726468	0.191917	3.78533	0.000153507	0.00326723	Aldh1l2
ENSMUSG00000046841.6	3086.15	0.52855	0.116278	4.54557	5.47874e-06	0.000198886	Ckap4
ENSMUSG00000060935.7	1065.98	-0.282198	0.098816	-2.85579	0.00429297	0.044932	Tmem263
ENSMUSG00000020042.16	225.908	1.24802	0.117488	10.6225	2.34174e-26	1.31878e-23	Btbd11
ENSMUSG00000097412.3	798.225	-0.233502	0.0813181	-2.87146	0.00408579	0.043282	1810014B01Rik
ENSMUSG00000047129.12	18.9709	-1.05015	0.334625	-3.13828	0.00169942	0.0223977	1700113H08Rik
ENSMUSG00000020051.18	13.1835	-2.13936	0.4361	-4.90567	9.31071e-07	4.19022e-05	Pah
ENSMUSG00000060002.15	26734.9	-0.252187	0.0885001	-2.84956	0.00437792	0.0455769	Chpt1
ENSMUSG00000004356.9	825.382	-0.344413	0.0789203	-4.36405	1.27674e-05	0.000408656	Utp20
ENSMUSG00000035189.18	440.279	1.06723	0.145672	7.32624	2.36693e-13	4.10998e-11	Ano4
ENSMUSG00000074802.12	199.878	0.666182	0.196754	3.38586	0.000709562	0.0111334	Gas2l3
ENSMUSG00000061904.13	146571	0.165319	0.0534217	3.09461	0.0019707	0.0251307	Slc25a3
ENSMUSG00000019988.8	1551.87	0.277492	0.0534057	5.19592	2.03714e-07	1.07736e-05	Nedd1
ENSMUSG00000020019.5	1026.4	0.440775	0.108776	4.05212	5.07546e-05	0.00129764	Ntn4
ENSMUSG00000020024.8	1282.12	-0.377828	0.130019	-2.90594	0.00366148	0.0398196	Cep83
ENSMUSG00000045867.11	1073.23	0.483442	0.13256	3.64697	0.000265349	0.00508188	Cradd
ENSMUSG00000100550.3	348.622	-0.458917	0.114129	-4.02103	5.79449e-05	0.0014547	2310039L15Rik
ENSMUSG00000020027.19	4869.95	0.570124	0.093608	6.09055	1.12526e-09	1.06095e-07	Socs2
ENSMUSG00000101517.7	12.8752	-1.26343	0.39929	-3.16419	0.00155517	0.0208393	4732465J04Rik
ENSMUSG00000110353.2	205.885	-0.983965	0.277901	-3.5407	0.000399069	0.0070054	Gm33543
ENSMUSG00000019929.17	42833.7	0.197696	0.0699901	2.82463	0.0047335	0.0483727	Dcn
ENSMUSG00000036676.15	337.63	-0.473069	0.143691	-3.29227	0.000993812	0.0146503	Tmtc3
ENSMUSG00000020185.17	49.7006	-0.775297	0.241066	-3.21613	0.00129934	0.0181221	E2f7
ENSMUSG00000020186.8	3125.91	0.881328	0.13508	6.52448	6.82375e-11	7.81244e-09	Csrp2
ENSMUSG00000020189.16	2306.6	-0.515448	0.0903474	-5.70517	1.16225e-08	8.43825e-07	Osbpl8
ENSMUSG00000020224.16	1592.49	-0.289497	0.0973768	-2.97295	0.00294948	0.0340867	Llph
ENSMUSG00000034602.16	2237.36	-0.192964	0.0649944	-2.96893	0.00298835	0.0344595	Mon2
ENSMUSG00000044071.10	7.60141	-1.8262	0.598283	-3.0524	0.0022702	0.0280404	Tafa2
ENSMUSG00000020102.16	281.872	-0.457027	0.145747	-3.13576	0.00171407	0.0225037	Slc16a7
ENSMUSG00000025432.12	49.0212	-1.20016	0.312499	-3.84052	0.000122775	0.00272737	Avil
ENSMUSG00000019467.16	1274.25	-0.397868	0.069299	-5.74133	9.39363e-09	7.0156e-07	Arhgef25
ENSMUSG00000025410.11	13387.3	-0.123648	0.0419565	-2.94705	0.00320818	0.0362521	Dctn2
ENSMUSG00000025409.15	1032.76	-0.282758	0.081226	-3.48113	0.000499302	0.00843792	Mbd6
ENSMUSG00000040345.11	391.112	-1.12558	0.131158	-8.58192	9.33028e-18	2.4925e-15	Arhgap9
ENSMUSG00000087163.2	5.69409	2.27895	0.695423	3.27707	0.00104891	0.0153162	Gm16230
ENSMUSG00000040043.18	5919.98	0.328	0.0670676	4.8906	1.00532e-06	4.45233e-05	Rbms2
ENSMUSG00000039824.5	391.5	0.548616	0.122567	4.47604	7.60419e-06	0.000264964	Myl6b
ENSMUSG00000090247.8	2795.98	-0.266438	0.0640273	-4.16132	3.16412e-05	0.000875573	Bloc1s1
ENSMUSG00000025348.10	12958.4	0.275977	0.0857146	3.21972	0.00128315	0.0179563	Itga7
ENSMUSG00000034570.13	2707.76	0.589013	0.10204	5.77239	7.81569e-09	6.03169e-07	Inpp5j
ENSMUSG00000075702.11	3503.5	0.274953	0.0872925	3.14979	0.00163385	0.0217121	Selenom
ENSMUSG00000020435.18	1059.37	-0.517109	0.144184	-3.58645	0.000335213	0.00612704	Osbp2
ENSMUSG00000048807.3	715.829	0.692647	0.16923	4.09293	4.25962e-05	0.0011221	Slc35e4
ENSMUSG00000020447.6	17.6941	-2.43965	0.628803	-3.87984	0.000104527	0.00240135	Npc1l1
ENSMUSG00000041126.17	4980.53	-0.280915	0.0533275	-5.26774	1.38117e-07	7.69936e-06	H2az2
ENSMUSG00000041073.11	111.995	1.03067	0.224287	4.59535	4.32034e-06	0.000161912	Nacad
ENSMUSG00000020422.15	1215.72	0.298367	0.101045	2.95281	0.00314897	0.0357673	Tns3
ENSMUSG00000040985.14	38.6055	-0.997922	0.299745	-3.32923	0.000870852	0.0131875	Sun3
ENSMUSG00000020407.14	729.962	0.352266	0.123723	2.84721	0.00441042	0.0457669	Upp1
ENSMUSG00000020193.4	50.3962	-0.848298	0.193926	-4.37434	1.21803e-05	0.000391668	Zpbp
ENSMUSG00000020182.17	360.804	-0.786016	0.186392	-4.21701	2.47564e-05	0.00070956	Ddc
ENSMUSG00000020173.18	961.71	0.53174	0.161449	3.29354	0.000989337	0.0146204	Cobl
ENSMUSG00000033953.11	3248.06	-0.180288	0.0578641	-3.11572	0.00183498	0.0237193	Ppp3r1
ENSMUSG00000042302.15	3856.53	0.383682	0.0932408	4.11496	3.87252e-05	0.00103318	Ehbp1
ENSMUSG00000051355.19	4945.01	-0.318139	0.0756267	-4.2067	2.59121e-05	0.000736604	Commd1
ENSMUSG00000044068.8	1693.82	0.271307	0.0927926	2.9238	0.00345792	0.0383481	Zrsr1
ENSMUSG00000020464.16	1267.55	0.171597	0.0600446	2.85783	0.00426547	0.0447757	Pnpt1
ENSMUSG00000085893.2	2960.07	-0.393265	0.124717	-3.15325	0.00161462	0.0214702	Gm12091
ENSMUSG00000060923.6	8240.54	0.203031	0.0500327	4.05797	4.95011e-05	0.0012764	Acyp2
ENSMUSG00000040850.18	17103	0.355822	0.068566	5.18949	2.10871e-07	1.10634e-05	Psme4
ENSMUSG00000040767.11	819.872	-0.315914	0.0925528	-3.41333	0.000641731	0.010286	Snrnp25
ENSMUSG00000057967.13	497.026	0.9527	0.110904	8.5903	8.67426e-18	2.34734e-15	Fgf18
ENSMUSG00000020330.17	33.2694	-1.03742	0.337392	-3.07483	0.00210625	0.0264385	Hmmr
ENSMUSG00000011254.17	622.27	-0.310934	0.0952771	-3.26347	0.00110057	0.0159143	Thg1l
ENSMUSG00000080776.2	2134.08	0.28284	0.065166	4.34031	1.42284e-05	0.000450574	Gm12174
ENSMUSG00000078154.4	8415.73	0.339042	0.0616621	5.49839	3.83278e-08	2.47256e-06	Gm12184
ENSMUSG00000059864.3	55.1871	-1.16953	0.327377	-3.57242	0.000353701	0.00634928	Olfr1393
ENSMUSG00000101750.4	10.2225	-1.48407	0.460069	-3.22576	0.00125637	0.0176527	Olfr1392
ENSMUSG00000020366.19	2580.28	0.176293	0.0511357	3.44754	0.000565708	0.00929627	Mapk9
ENSMUSG00000048728.16	52.3826	-0.71198	0.245553	-2.89949	0.00373769	0.0404794	Zfp454
ENSMUSG00000108218.3	104.525	-0.619828	0.218137	-2.84146	0.00449077	0.0464849	Olfr1372-ps1
ENSMUSG00000020388.13	1662.09	0.571819	0.113566	5.03514	4.77493e-07	2.282e-05	Pdlim4
ENSMUSG00000020333.18	840.716	0.559741	0.15178	3.68785	0.000226153	0.00447093	Acsl6
ENSMUSG00000018339.13	27306.7	0.535635	0.158348	3.38264	0.000717927	0.0112224	Gpx3
ENSMUSG00000020400.18	5031.37	0.811277	0.118437	6.84984	7.39313e-12	9.81214e-10	Tnip1
ENSMUSG00000018593.14	50665.5	0.420429	0.090619	4.63952	3.49213e-06	0.000133515	Sparc
ENSMUSG00000032615.15	1978.25	0.224998	0.0655462	3.43266	0.000597682	0.00971296	Nt5m
ENSMUSG00000002812.5	9614.98	0.248363	0.0843066	2.94595	0.00321965	0.0363101	Flii
ENSMUSG00000020534.15	420.21	-1.31163	0.195777	-6.69958	2.09026e-11	2.57721e-09	Shmt1
ENSMUSG00000042529.15	782.119	0.351232	0.117607	2.98649	0.002822	0.0329608	Kcnj12
ENSMUSG00000010122.15	3111.37	-0.314556	0.0781592	-4.02456	5.70822e-05	0.0014365	Slc47a1
ENSMUSG00000042436.13	2470.28	0.776609	0.185189	4.1936	2.7456e-05	0.000769989	Mfap4
ENSMUSG00000004798.15	2861.44	-0.206561	0.0617609	-3.34453	0.000824218	0.0126467	Ulk2
ENSMUSG00000014243.6	1488.33	-0.18152	0.0539359	-3.36548	0.000764107	0.0118553	Zswim7
ENSMUSG00000033389.17	1828.58	0.394794	0.119438	3.30544	0.000948284	0.0141865	Arhgap44
ENSMUSG00000085162.8	539.284	1.07657	0.173731	6.19678	5.76291e-10	5.66423e-08	Gm12295
ENSMUSG00000048070.5	907.341	0.999907	0.190013	5.26232	1.42251e-07	7.88322e-06	Pirt
ENSMUSG00000050270.13	190.407	0.800767	0.135057	5.92911	3.04587e-09	2.57995e-07	Tmem220
ENSMUSG00000020902.13	3864.26	-0.648128	0.16538	-3.91903	8.89078e-05	0.00209804	Ntn1
ENSMUSG00000046490.8	21.1016	-1.2281	0.40657	-3.02063	0.00252246	0.0304101	Rnf222
ENSMUSG00000059278.10	3539.1	-0.2725	0.0896325	-3.04019	0.00236428	0.028962	Naa38
ENSMUSG00000069835.11	289.43	0.420441	0.107079	3.92645	8.62082e-05	0.00204592	Sat2
ENSMUSG00000059796.17	15542.1	-0.171934	0.05983	-2.87372	0.00405674	0.0431497	Eif4a1
ENSMUSG00000018554.14	1060.5	-0.515767	0.153656	-3.35664	0.00078897	0.0121866	Ybx2
ENSMUSG00000093989.2	46.301	0.689917	0.230379	2.99471	0.00274709	0.0323214	Rnasek
ENSMUSG00000014606.15	40157.2	0.237199	0.066019	3.5929	0.000327024	0.00600369	Slc25a11
ENSMUSG00000043602.6	686.782	0.230677	0.0681435	3.38516	0.000711366	0.0111493	Zfp3
ENSMUSG00000020785.18	192.529	0.405414	0.127328	3.18402	0.00145245	0.0197165	Camkk1
ENSMUSG00000040158.13	4408.91	0.185174	0.0599304	3.08982	0.00200281	0.0254312	Tax1bp3
ENSMUSG00000020745.16	11022.9	0.152561	0.0515504	2.95946	0.00308178	0.035225	Pafah1b1
ENSMUSG00000038351.15	812.948	0.358422	0.100194	3.57727	0.000347202	0.0062692	Sgsm2
ENSMUSG00000001323.18	1748.72	0.245431	0.0654379	3.75059	0.000176416	0.00367598	Srr
ENSMUSG00000038188.18	1153.8	-0.296759	0.0963665	-3.07949	0.00207358	0.0260997	Scarf1
ENSMUSG00000017774.20	8539.82	0.267027	0.0928736	2.87517	0.00403811	0.0429955	Myo1c
ENSMUSG00000020847.16	399.558	0.700118	0.113501	6.1684	6.89844e-10	6.68571e-08	Rph3al
ENSMUSG00000017286.16	3230.4	0.247523	0.0711768	3.47758	0.000505956	0.00852272	Glod4
ENSMUSG00000038046.5	2557.04	0.282961	0.0642207	4.40608	1.05259e-05	0.000349807	Mrm3
ENSMUSG00000020844.7	1368.53	0.255533	0.0903898	2.82702	0.00469839	0.0480375	Nxn
ENSMUSG00000017631.20	2161.08	0.368115	0.067034	5.49148	3.98585e-08	2.55787e-06	Abr
ENSMUSG00000020836.16	15881.5	-0.484916	0.118913	-4.0779	4.54434e-05	0.00118215	Coro6
ENSMUSG00000020834.18	381.012	0.368082	0.102018	3.60801	0.000308549	0.00571488	Dhrs13
ENSMUSG00000002059.19	995.093	0.329962	0.107967	3.05614	0.00224204	0.0278089	Rab34
ENSMUSG00000010277.8	24249	0.234193	0.0653512	3.58361	0.000338874	0.00616153	2610507B11Rik
ENSMUSG00000002058.14	920.47	0.998877	0.0701172	14.2458	4.75911e-46	9.01506e-43	Unc119
ENSMUSG00000049489.6	1450.22	0.205524	0.0628369	3.27075	0.00107264	0.015608	Ccnq
ENSMUSG00000017692.9	998.773	0.593696	0.145235	4.08784	4.3541e-05	0.00114265	Rhbdl3
ENSMUSG00000035413.9	1175.56	0.535331	0.107603	4.97508	6.52219e-07	3.054e-05	Tmem98
ENSMUSG00000020698.12	25.8928	0.777711	0.274937	2.82869	0.00467395	0.0478161	Cct6b
ENSMUSG00000018845.15	18984.3	0.357193	0.100249	3.56306	0.000366563	0.00653945	Unc45b
ENSMUSG00000020526.13	963.219	0.293427	0.0987521	2.97135	0.00296489	0.0342458	Znhit3
ENSMUSG00000020513.16	594.494	0.252881	0.0806436	3.13578	0.00171396	0.0225037	Tubd1
ENSMUSG00000018401.18	1065.94	-0.291714	0.101563	-2.87223	0.00407582	0.0432423	Mtmr4
ENSMUSG00000086193.2	13.6205	-1.20608	0.368984	-3.26865	0.0010806	0.0157019	Gm11508
ENSMUSG00000023723.18	16239.1	0.289971	0.0652592	4.44337	8.85612e-06	0.000301528	Mrps23
ENSMUSG00000108634.2	111.466	-1.06169	0.368457	-2.88144	0.00395865	0.0423777	Gm38534
ENSMUSG00000087574.2	711.014	0.681446	0.142914	4.76821	1.85869e-06	7.65405e-05	C030037D09Rik
ENSMUSG00000063109.14	26.1923	-1.17953	0.358284	-3.29217	0.000994168	0.0146503	Dgkeos
ENSMUSG00000044177.5	328.634	-1.00608	0.188664	-5.33263	9.6802e-08	5.572e-06	Wfikkn2
ENSMUSG00000020866.18	1963.73	1.00212	0.115693	8.66187	4.64087e-18	1.32468e-15	Cacna1g
ENSMUSG00000020867.14	61.452	1.2074	0.323827	3.72854	0.00019259	0.00394591	Spata20
ENSMUSG00000010080.16	4051.35	1.48802	0.21068	7.06296	1.62998e-12	2.44345e-10	Epn3
ENSMUSG00000076435.4	1585.97	-0.531565	0.132923	-3.99905	6.35976e-05	0.00158325	Acsf2
ENSMUSG00000001507.17	560.981	-0.320655	0.0831696	-3.85544	0.000115523	0.00260514	Itga3
ENSMUSG00000020877.12	1361.06	-0.16869	0.0508585	-3.31685	0.000910376	0.0136865	Scrn2
ENSMUSG00000018882.13	7814.7	0.27386	0.0751482	3.64426	0.000268158	0.00512156	Mrpl45
ENSMUSG00000043439.6	38.1332	-1.38296	0.254987	-5.42366	5.83921e-08	3.52672e-06	Epop
ENSMUSG00000085586.2	259.939	-0.535083	0.0961568	-5.56469	2.62617e-08	1.78246e-06	Gm11613
ENSMUSG00000078695.9	6490.31	-0.273521	0.0902531	-3.0306	0.00244065	0.0296828	Cisd3
ENSMUSG00000020882.18	670.418	0.38592	0.101269	3.81083	0.000138503	0.00301251	Cacnb1
ENSMUSG00000061718.13	30.6885	1.17016	0.324474	3.60633	0.000310554	0.0057418	Ppp1r1b
ENSMUSG00000038216.8	160.954	1.36249	0.195906	6.9548	3.53057e-12	4.90443e-10	Pnmt
ENSMUSG00000062312.6	559.364	0.271477	0.0953852	2.84611	0.00442573	0.0458801	Erbb2
ENSMUSG00000017204.5	42.7441	1.31895	0.325222	4.05554	5.0018e-05	0.00128353	Gsdma
ENSMUSG00000035849.15	1988.96	0.428154	0.109861	3.89723	9.73008e-05	0.00226726	Krt222
ENSMUSG00000017176.18	2179.15	0.190381	0.0630754	3.01831	0.00254193	0.0305633	Nt5c3b
ENSMUSG00000001558.6	80.0866	0.541019	0.147373	3.67108	0.000241529	0.00469909	Klhl10
ENSMUSG00000006784.15	15.4802	-1.25347	0.339421	-3.69296	0.000221659	0.00439877	Odad4
ENSMUSG00000020918.15	1520.89	-0.232751	0.0794248	-2.93045	0.00338466	0.0377145	Kat2a
ENSMUSG00000045007.10	340.522	0.686104	0.140479	4.88404	1.03935e-06	4.57863e-05	Tubg2
ENSMUSG00000044052.4	9.97704	1.48934	0.436079	3.4153	0.00063712	0.0102278	Ccr10
ENSMUSG00000035112.18	556.734	-0.478065	0.132349	-3.61215	0.000303667	0.00564957	Wnk4
ENSMUSG00000010362.10	4218.93	0.321205	0.0722319	4.44685	8.71373e-06	0.000297165	Rdm1
ENSMUSG00000001494.7	136.639	1.09147	0.22559	4.83827	1.30975e-06	5.63867e-05	Sost
ENSMUSG00000048217.12	11.6369	2.88542	0.583639	4.94385	7.65962e-07	3.52326e-05	Nags
ENSMUSG00000018677.10	11415	-0.262839	0.0871659	-3.01538	0.00256654	0.030735	Slc25a39
ENSMUSG00000034621.15	1282.87	-0.436613	0.130459	-3.34675	0.000817638	0.012555	Gpatch8
ENSMUSG00000078640.10	493.377	2.31388	0.172875	13.3847	7.43097e-41	1.03226e-37	Gm11627
ENSMUSG00000050288.7	1066.44	1.48104	0.134533	11.0087	3.46829e-28	2.33125e-25	Fzd2
ENSMUSG00000020936.9	9525.18	-0.183526	0.0445785	-4.11692	3.83975e-05	0.00102707	Nmt1
ENSMUSG00000043372.13	229.855	0.28234	0.0936069	3.01623	0.00255938	0.0306845	Hexim2
ENSMUSG00000085733.2	20.0674	1.01951	0.344833	2.95655	0.00311105	0.0354816	Arhgap27os1
ENSMUSG00000040548.17	2248.91	-0.265696	0.069905	-3.80082	0.000144217	0.00311082	Tex2
ENSMUSG00000040430.19	4139.29	-0.286025	0.0878102	-3.25731	0.00112472	0.0161849	Pitpnc1
ENSMUSG00000086298.2	1549.91	-0.35795	0.0988319	-3.6218	0.000292555	0.00548692	Gm11716
ENSMUSG00000050965.15	1582.96	0.417278	0.0869218	4.80061	1.58181e-06	6.67212e-05	Prkca
ENSMUSG00000020728.18	288.209	-0.688782	0.164157	-4.19587	2.71824e-05	0.000765406	Cep112
ENSMUSG00000020614.14	551.08	0.601464	0.100257	5.99919	1.98298e-09	1.74344e-07	Fam20a
ENSMUSG00000081666.2	27.5695	1.60886	0.469392	3.42754	0.000609075	0.00987649	Gm11677
ENSMUSG00000020734.14	224.164	2.53157	0.293329	8.63047	6.11001e-18	1.67519e-15	Grin2c
ENSMUSG00000020737.13	13552.1	0.528576	0.0790382	6.68761	2.26852e-11	2.78054e-09	Jpt1
ENSMUSG00000020740.14	947.307	-0.291732	0.0758511	-3.84611	0.000120008	0.00268305	Gga3
ENSMUSG00000020743.16	3155.15	0.325802	0.0900108	3.61958	0.000295077	0.00551932	Mif4gd
ENSMUSG00000034427.18	23.1415	1.80712	0.412348	4.38251	1.17319e-05	0.000379592	Myo15b
ENSMUSG00000048442.16	1565.22	0.679139	0.122543	5.54204	2.98976e-08	1.99073e-06	Smim5
ENSMUSG00000020766.5	2027.51	0.376385	0.0602932	6.24257	4.30447e-10	4.33295e-08	Galk1
ENSMUSG00000020775.14	5621.48	0.236764	0.0758814	3.12019	0.00180735	0.0234057	Mrpl38
ENSMUSG00000020806.16	707.801	-0.253104	0.0709828	-3.5657	0.00036288	0.0064904	Rhbdf2
ENSMUSG00000086859.5	564.373	-0.413532	0.13533	-3.05574	0.00224507	0.0278089	Snhg20
ENSMUSG00000025574.14	176.326	-0.395022	0.140369	-2.81417	0.00489041	0.0496354	Tk1
ENSMUSG00000033909.18	1503.55	-0.302701	0.0813977	-3.71879	0.000200183	0.00406551	Usp36
ENSMUSG00000033857.13	474.276	-0.332773	0.113862	-2.92261	0.00347112	0.0383702	Engase
ENSMUSG00000025377.15	672.982	-0.394272	0.0933996	-4.22135	2.42847e-05	0.00070086	Tepsin
ENSMUSG00000062825.16	31524.3	-0.349183	0.11002	-3.1738	0.00150459	0.0203115	Actg1
ENSMUSG00000039691.11	9.4278	-2.18557	0.510489	-4.28133	1.85778e-05	0.000556987	Tspan10
ENSMUSG00000025127.16	66.9027	0.908325	0.304509	2.98291	0.0028552	0.0332598	Gcgr
ENSMUSG00000051510.14	2898.27	-0.321493	0.096622	-3.32733	0.000876827	0.0132587	Mafg
ENSMUSG00000053613.7	21.0239	-1.73279	0.405524	-4.27298	1.92882e-05	0.000574154	Notumos
ENSMUSG00000025170.14	393.079	0.606157	0.115	5.27093	1.35737e-07	7.60308e-06	Rab40b
ENSMUSG00000039253.8	377.537	-0.406274	0.0847526	-4.79365	1.63773e-06	6.85248e-05	Fn3krp
ENSMUSG00000039198.9	4.8383	-2.58209	0.662749	-3.89603	9.77831e-05	0.002274	Ptchd3
ENSMUSG00000020661.16	1875.53	-0.16549	0.0576711	-2.86954	0.00411067	0.0434571	Dnmt3a
ENSMUSG00000020634.13	1765.42	0.316026	0.104918	3.01213	0.00259423	0.0310128	Ubxn2a
ENSMUSG00000020627.11	64.9867	0.96452	0.21325	4.52296	6.09818e-06	0.000218705	Klhl29
ENSMUSG00000020594.15	4165.3	-0.227203	0.0641187	-3.54348	0.000394877	0.0069435	Pum2
ENSMUSG00000020592.15	494.193	0.43584	0.150095	2.90376	0.00368711	0.0400356	Sdc1
ENSMUSG00000066637.3	999.6	-0.471931	0.102246	-4.61564	3.91878e-06	0.000148195	Ttc32
ENSMUSG00000066632.4	16428.2	0.20915	0.0708593	2.95163	0.00316104	0.0358556	Pgk1-rs7
ENSMUSG00000051235.11	59.0517	-0.973264	0.297431	-3.27223	0.00106702	0.0155588	Gen1
ENSMUSG00000050974.5	144.113	0.730064	0.133772	5.45754	4.82776e-08	2.96743e-06	Gm9847
ENSMUSG00000057469.9	4557.22	0.241952	0.0766042	3.15847	0.001586	0.0211572	E2f6
ENSMUSG00000114018.2	22.1228	1.88495	0.460761	4.09095	4.29603e-05	0.00113026	Gm36495
ENSMUSG00000020571.14	5936.29	-0.266629	0.0924824	-2.88302	0.00393877	0.0422399	Pdia6
ENSMUSG00000020572.9	9721.49	-0.338795	0.116399	-2.91064	0.00360689	0.0393285	Nampt
ENSMUSG00000020564.18	633.572	0.217946	0.0739165	2.94854	0.00319281	0.0361032	Atxn7l1
ENSMUSG00000002565.17	139.263	-0.807837	0.196266	-4.11602	3.85463e-05	0.00102973	Scin
ENSMUSG00000035983.5	18.9963	1.0619	0.354494	2.99554	0.00273956	0.032251	Gm7008
ENSMUSG00000091277.3	643.765	0.296415	0.0960979	3.08451	0.00203885	0.0257945	Gm1818
ENSMUSG00000112064.2	32.3193	-4.29347	1.3697	-3.13461	0.00172084	0.022552	Gm47399
ENSMUSG00000061603.9	5200.51	-0.264257	0.075899	-3.48169	0.000498269	0.00843792	Akap6
ENSMUSG00000044408.8	1544.9	-0.879963	0.0953026	-9.23336	2.62272e-20	9.75887e-18	Sptssa
ENSMUSG00000021000.18	2379.75	-0.308813	0.0902223	-3.4228	0.000619798	0.0100321	Mia2
ENSMUSG00000034801.14	1720.72	0.191654	0.0601589	3.1858	0.00144354	0.0196083	Sos2
ENSMUSG00000114159.2	5.00086	-2.17419	0.708197	-3.07003	0.00214038	0.0267863	Gm48866
ENSMUSG00000048285.10	3032.75	0.368223	0.0717626	5.13113	2.88007e-07	1.4566e-05	Frmd6
ENSMUSG00000113278.2	14.6536	-1.20738	0.410411	-2.94188	0.00326229	0.0367439	Gm33016
ENSMUSG00000005078.17	1972.25	-0.188215	0.0617892	-3.04608	0.00231848	0.0285232	Jkamp
ENSMUSG00000021094.11	4331.7	0.526815	0.0749191	7.0318	2.03892e-12	2.9919e-10	Dhrs7
ENSMUSG00000051367.9	103.285	0.951958	0.308807	3.0827	0.00205135	0.0259054	Six1
ENSMUSG00000034435.7	24.2729	1.49541	0.322358	4.63898	3.5013e-06	0.00013362	Tmem30b
ENSMUSG00000113800.2	12.057	1.29284	0.427207	3.02627	0.00247591	0.029977	2210039B01Rik
ENSMUSG00000021062.16	102.965	0.796136	0.227646	3.49725	0.000470085	0.0080354	Rab15
ENSMUSG00000112302.2	579.73	-0.390055	0.0662849	-5.88452	3.99216e-09	3.27498e-07	Gm48226
ENSMUSG00000047454.13	1308.29	0.203785	0.0647605	3.14675	0.00165096	0.0218975	Gphn
ENSMUSG00000060716.8	350.292	1.92725	0.232102	8.30347	1.01117e-16	2.44996e-14	Plekhh1
ENSMUSG00000021120.12	443.398	0.710512	0.117429	6.05055	1.44349e-09	1.30479e-07	Pigh
ENSMUSG00000032705.10	860.128	-0.478147	0.0902352	-5.2989	1.16504e-07	6.57884e-06	Exd2
ENSMUSG00000042700.17	745.045	-0.324816	0.0850043	-3.82117	0.000132819	0.00291015	Sipa1l1
ENSMUSG00000021219.17	1392.87	0.790837	0.211344	3.74193	0.00018261	0.00378612	Rgs6
ENSMUSG00000021222.10	984.859	-0.226537	0.0741455	-3.05531	0.00224827	0.027819	Dcaf4
ENSMUSG00000072949.7	1383.1	-0.771651	0.189972	-4.06192	4.86707e-05	0.00125669	Acot1
ENSMUSG00000072946.13	17862	0.173104	0.0417356	4.14763	3.35932e-05	0.000916207	Ptgr2
ENSMUSG00000021236.17	6702.55	-0.510685	0.0969834	-5.2657	1.39656e-07	7.76005e-06	Entpd5
ENSMUSG00000002020.16	597.209	0.798769	0.267735	2.98343	0.00285039	0.0332551	Ltbp2
ENSMUSG00000021245.16	663.972	0.225203	0.0719535	3.12984	0.00174899	0.0228275	Mlh3
ENSMUSG00000008822.16	1142.79	-0.313928	0.0924812	-3.3945	0.000687528	0.010853	Acyp1
ENSMUSG00000021250.14	481.909	-3.05344	0.844622	-3.61516	0.000300166	0.00559942	Fos
ENSMUSG00000113165.2	382.004	0.671091	0.156249	4.29502	1.74678e-05	0.000531352	Gm47863
ENSMUSG00000034157.13	2919.72	-0.259763	0.0904286	-2.87258	0.00407141	0.0432175	Cipc
ENSMUSG00000034145.15	21.2479	1.49849	0.387132	3.87074	0.000108506	0.00247986	Tmem63c
ENSMUSG00000034126.6	761.202	-0.245599	0.0693911	-3.53934	0.000401121	0.00702958	Pomt2
ENSMUSG00000034111.7	610.785	0.388132	0.079764	4.86601	1.13875e-06	4.96403e-05	Tmed8
ENSMUSG00000072919.5	29.1804	-1.37956	0.40382	-3.41628	0.000634819	0.0101987	Noxred1
ENSMUSG00000007682.8	273.083	0.969831	0.269012	3.60516	0.000311963	0.00576274	Dio2
ENSMUSG00000061533.17	475.738	-1.48438	0.166173	-8.9327	4.15728e-19	1.3125e-16	Cep128
ENSMUSG00000021003.11	604.7	-0.313547	0.0752985	-4.16406	3.12639e-05	0.000866284	Galc
ENSMUSG00000113003.2	5.94436	-1.79491	0.61783	-2.90519	0.00367028	0.0398944	Gm47138
ENSMUSG00000113113.2	649.235	-0.239875	0.0810222	-2.9606	0.00307036	0.0351839	Gm2614
ENSMUSG00000113178.2	969.576	1.2534	0.173898	7.20769	5.69091e-13	9.41123e-11	Mylf-ps
ENSMUSG00000041781.10	1259.89	0.28574	0.0534594	5.34499	9.04233e-08	5.26299e-06	Cpsf2
ENSMUSG00000046675.8	734.058	-0.330051	0.0885052	-3.72917	0.000192114	0.00394004	Tmem251
ENSMUSG00000091931.6	410.047	-0.26797	0.0843784	-3.17581	0.00149417	0.0201907	Gon7
ENSMUSG00000041669.16	15.7756	1.70693	0.417759	4.08592	4.39024e-05	0.00115068	Prima1
ENSMUSG00000021200.15	49090.8	0.246011	0.062953	3.90785	9.31203e-05	0.00218508	Asb2
ENSMUSG00000041645.15	8025.09	0.241334	0.0822289	2.9349	0.00333656	0.0373909	Ddx24
ENSMUSG00000071178.12	18.8298	-1.9214	0.518225	-3.70765	0.000209193	0.00421156	Serpina1b
ENSMUSG00000071177.5	13.2678	-1.75417	0.485914	-3.61004	0.000306155	0.00568063	Serpina1d
ENSMUSG00000066366.15	5.25541	-2.51962	0.709649	-3.55052	0.000384465	0.00678907	Serpina1a
ENSMUSG00000079015.3	5.98324	-2.62233	0.683353	-3.83745	0.000124317	0.00274976	Serpina1c
ENSMUSG00000072849.11	22.4006	-1.85686	0.411514	-4.51226	6.41404e-06	0.00022846	Serpina1e
ENSMUSG00000094910.2	73.9776	2.06753	0.258691	7.99228	1.32467e-15	2.7881e-13	D430019H16Rik
ENSMUSG00000021280.10	443.01	0.936221	0.123652	7.57141	3.69196e-14	6.68951e-12	Exoc3l4
ENSMUSG00000021281.16	3790.69	0.399413	0.123479	3.23467	0.00121785	0.0171843	Tnfaip2
ENSMUSG00000001270.10	6596.73	-0.235796	0.0806167	-2.92491	0.00344559	0.0382502	Ckb
ENSMUSG00000011148.15	12530.6	-0.551048	0.0971286	-5.67338	1.40004e-08	1.00249e-06	Adssl1
ENSMUSG00000001729.15	14732.4	0.289353	0.0887325	3.26096	0.00111036	0.0160336	Akt1
ENSMUSG00000118667.1	1482.9	0.730668	0.252591	2.89269	0.00381955	0.0411832	Ahnak2
ENSMUSG00000002804.5	811.148	0.335889	0.0744624	4.51086	6.45668e-06	0.000229196	Nudt14
ENSMUSG00000011158.9	1916.69	-0.192468	0.050081	-3.84314	0.000121468	0.0027041	Brf1
ENSMUSG00000021144.15	4681.07	0.35092	0.099514	3.52634	0.000421353	0.00731644	Mta1
ENSMUSG00000076612.9	310.536	-0.870267	0.274212	-3.17371	0.00150506	0.0203115	Ighg2c
ENSMUSG00000042050.9	244.177	-0.349587	0.111973	-3.12205	0.00179595	0.0232725	Dync2i1
ENSMUSG00000048004.16	42.4752	-1.75055	0.303738	-5.76335	8.24602e-09	6.29386e-07	Tmem196
ENSMUSG00000113717.2	4.13364	-5.05499	1.09309	-4.6245	3.75502e-06	0.000142429	Gm40658
ENSMUSG00000021196.15	5998.31	0.484275	0.071515	6.77166	1.27316e-11	1.62754e-09	Pfkp
ENSMUSG00000055137.8	150.452	0.573511	0.159937	3.58586	0.000335969	0.00613015	Sugct
ENSMUSG00000075054.6	3266.6	-0.309502	0.0985663	-3.14004	0.00168924	0.0223417	Yae1d1
ENSMUSG00000075053.4	9127.25	0.179176	0.0478937	3.74112	0.000183203	0.00379463	Vdac3-ps1
ENSMUSG00000021327.20	1991.47	-0.492781	0.156635	-3.14604	0.00165498	0.0219369	Zkscan3
ENSMUSG00000067455.6	121.91	0.480438	0.170921	2.81088	0.00494063	0.049999	H4c11
ENSMUSG00000069302.6	56.9999	-0.767422	0.263967	-2.90726	0.00364611	0.0396939	H2ac12
ENSMUSG00000113440.2	47.9456	0.862014	0.211517	4.0754	4.59361e-05	0.00119051	Gm46404
ENSMUSG00000061991.3	40.6597	-1.78573	0.45891	-3.89123	9.97366e-05	0.00231427	H2ac10
ENSMUSG00000071478.7	58.9412	-0.855253	0.290227	-2.94684	0.00321035	0.0362569	H2ac7
ENSMUSG00000036181.3	9553.84	0.681741	0.123554	5.51778	3.4331e-08	2.25664e-06	H1f2
ENSMUSG00000036006.21	244.758	-0.726811	0.206704	-3.5162	0.000437775	0.00755751	Ripor2
ENSMUSG00000021340.14	222.859	-0.453822	0.119138	-3.80923	0.000139403	0.00302577	Gpld1
ENSMUSG00000076431.5	6404.54	0.841959	0.201289	4.18284	2.87888e-05	0.000805199	Sox4
ENSMUSG00000086363.8	209.569	1.38463	0.192493	7.1931	6.33343e-13	1.03101e-10	A330102I10Rik
ENSMUSG00000038415.11	7.29852	1.43741	0.509678	2.82023	0.0047989	0.0489211	Foxq1
ENSMUSG00000038372.15	410.025	-0.246172	0.0822808	-2.99185	0.00277289	0.0325697	Gmds
ENSMUSG00000044951.18	2832.06	-1.50663	0.113951	-13.2217	6.57318e-40	8.56034e-37	Mylk4
ENSMUSG00000042874.3	45.1214	1.55868	0.224222	6.95149	3.61437e-12	4.98759e-10	D930007J09Rik
ENSMUSG00000021400.9	2054.5	0.246821	0.0798136	3.09247	0.00198497	0.0252647	Wrnip1
ENSMUSG00000045827.11	1381.26	0.27838	0.0965193	2.88419	0.00392427	0.0421061	Serpinb9
ENSMUSG00000060147.16	13709.1	0.281121	0.066022	4.258	2.06267e-05	0.00060878	Serpinb6a
ENSMUSG00000058672.8	3375.61	-0.456679	0.0888934	-5.13738	2.7859e-07	1.41931e-05	Tubb2a
ENSMUSG00000045136.7	1182.62	-0.457799	0.120094	-3.812	0.000137848	0.00300141	Tubb2b
ENSMUSG00000114800.2	19.1869	-2.38056	0.451922	-5.26763	1.38195e-07	7.69936e-06	Gm31600
ENSMUSG00000039087.18	1264.54	-0.237541	0.0818918	-2.90067	0.00372367	0.0403508	Rreb1
ENSMUSG00000054889.11	28960.6	-0.25655	0.0855394	-2.9992	0.00270692	0.031997	Dsp
ENSMUSG00000087370.4	606.729	-0.635529	0.136916	-4.64174	3.45493e-06	0.000132335	Tmem170b
ENSMUSG00000054021.7	2903.27	0.229312	0.0596654	3.8433	0.00012139	0.0027041	Sirt5
ENSMUSG00000038546.10	2536.69	0.188352	0.0565014	3.33358	0.000857345	0.0130588	Ranbp9
ENSMUSG00000000253.14	12754.1	0.413782	0.100196	4.12973	3.63196e-05	0.0009803	Gmpr
ENSMUSG00000046876.17	1071.87	-0.37699	0.101526	-3.71322	0.000204637	0.00413406	Atxn1
ENSMUSG00000021373.17	10394.4	0.412149	0.0582687	7.07324	1.51357e-12	2.30206e-10	Cap2
ENSMUSG00000051606.6	74.1564	-1.37849	0.281092	-4.90405	9.38782e-07	4.21012e-05	2010001K21Rik
ENSMUSG00000114961.2	84.2845	-0.717147	0.238791	-3.00324	0.00267123	0.0317153	A930002C04Rik
ENSMUSG00000021392.9	1111.89	-0.426663	0.151758	-2.81147	0.00493156	0.0499324	Nol8
ENSMUSG00000114073.2	17.1854	-2.78057	0.506576	-5.48894	4.04351e-08	2.57659e-06	Gm30302
ENSMUSG00000021457.15	2412.4	0.409219	0.101086	4.04821	5.16115e-05	0.0013147	Syk
ENSMUSG00000113737.2	22.9194	-1.60911	0.513984	-3.13067	0.00174409	0.0227847	BB123696
ENSMUSG00000113101.2	226.438	-1.06957	0.281993	-3.79289	0.000148905	0.00318556	Gm33424
ENSMUSG00000112952.2	33.801	-0.886743	0.273907	-3.23738	0.00120631	0.0170644	Gm48336
ENSMUSG00000114069.2	88.1111	-3.02431	0.38204	-7.91623	2.4483e-15	5.05101e-13	E130119H09Rik
ENSMUSG00000025875.15	1897.3	0.450375	0.0669346	6.72858	1.71322e-11	2.14549e-09	Tspan17
ENSMUSG00000045767.10	1992.53	-0.239762	0.0682895	-3.51096	0.000446487	0.00768115	B230219D22Rik
ENSMUSG00000021496.13	2080.04	-0.211794	0.0712904	-2.97087	0.00296957	0.0342809	Pcbd2
ENSMUSG00000035509.18	38.0922	1.25962	0.241676	5.212	1.86817e-07	9.95575e-06	Fbxl21
ENSMUSG00000114309.2	50.5452	0.687685	0.217567	3.1608	0.00157337	0.0210156	Gm48295
ENSMUSG00000021556.13	592.865	0.625732	0.100887	6.20229	5.56464e-10	5.49528e-08	Golm1
ENSMUSG00000052957.9	1799.41	0.436436	0.121828	3.58241	0.000340443	0.00617389	Gas1
ENSMUSG00000021559.15	2150.33	0.484584	0.110515	4.38478	1.16104e-05	0.000379195	Dapk1
ENSMUSG00000021476.10	7191.65	0.20586	0.0721233	2.85428	0.00431345	0.0450749	Habp4
ENSMUSG00000033102.16	934.077	0.457392	0.121983	3.74962	0.000177102	0.00368658	Cdc14b
ENSMUSG00000021514.19	454.004	-0.473735	0.122564	-3.86519	0.000111003	0.00252784	Zfp369
ENSMUSG00000021567.16	338.592	0.518763	0.17004	3.05082	0.00228215	0.0281713	Nkd2
ENSMUSG00000036123.9	102.95	1.71183	0.288798	5.92744	3.07691e-09	2.58523e-07	Slc9a3
ENSMUSG00000021578.18	2123.96	0.275012	0.0471493	5.83278	5.451e-09	4.32658e-07	Ccdc127
ENSMUSG00000062382.10	12280.8	-0.347296	0.0826466	-4.20218	2.64359e-05	0.000748486	Ftl1-ps1
ENSMUSG00000035840.8	623.572	-0.421545	0.124	-3.39955	0.000674965	0.0107197	Lysmd3
ENSMUSG00000035834.12	176.213	-0.761199	0.139054	-5.47414	4.39648e-08	2.77605e-06	Polr3g
ENSMUSG00000051098.7	454.925	-0.376637	0.125194	-3.00843	0.00262602	0.031267	Mblac2
ENSMUSG00000021614.17	973.441	0.280404	0.0901521	3.11034	0.0018687	0.0240507	Vcan
ENSMUSG00000078958.10	9.80185	-2.57252	0.681233	-3.77627	0.000159194	0.00336423	Atp6ap1l
ENSMUSG00000021707.6	267.799	-0.447675	0.125142	-3.57735	0.000347095	0.0062692	Dhfr
ENSMUSG00000042167.7	801.607	-0.214464	0.0733516	-2.92378	0.00345808	0.0383481	Tent2
ENSMUSG00000113647.2	12.7848	1.2669	0.407485	3.10908	0.00187673	0.0241242	Gm47210
ENSMUSG00000042082.8	747.91	0.428604	0.150442	2.84896	0.00438624	0.0455841	Arsb
ENSMUSG00000113598.2	8.56513	-3.64636	0.695942	-5.23945	1.61053e-07	8.76205e-06	Gm48287
ENSMUSG00000047117.14	10.6503	-1.80824	0.465542	-3.88417	0.000102679	0.00236935	Ankdd1b
ENSMUSG00000060739.9	8314.42	-0.2005	0.0685883	-2.92323	0.00346416	0.0383702	Nsa2
ENSMUSG00000021661.17	1372.56	0.737403	0.0862675	8.54787	1.25383e-17	3.26575e-15	Ankra2
ENSMUSG00000052485.8	264.418	-0.359573	0.126904	-2.83343	0.00460514	0.0473863	Tmem171
ENSMUSG00000100410.2	211.187	-0.529642	0.162806	-3.25321	0.0011411	0.0163642	2310020H05Rik
ENSMUSG00000049658.14	777.456	-0.333862	0.114455	-2.91696	0.00353459	0.0388042	Bdp1
ENSMUSG00000021639.18	1063.67	0.313606	0.0637765	4.91727	8.77579e-07	3.97524e-05	Gtf2h2
ENSMUSG00000021638.13	54.3258	2.33807	0.281304	8.31154	9.44641e-17	2.3157e-14	Ocln
ENSMUSG00000021636.16	96.4282	0.961764	0.301523	3.18968	0.0014243	0.0193722	Marveld2
ENSMUSG00000021719.10	353.064	-1.17924	0.161668	-7.2942	3.00442e-13	5.1738e-11	Rgs7bp
ENSMUSG00000049985.16	46.0199	-0.879142	0.287984	-3.05275	0.00226755	0.0280243	Ankrd55
ENSMUSG00000021730.9	556.7	2.25984	0.519373	4.3511	1.35459e-05	0.000430268	Hcn1
ENSMUSG00000074634.13	1177.15	-0.365337	0.124227	-2.94089	0.0032727	0.0368117	Tmem267
ENSMUSG00000021747.13	189.455	-0.505608	0.146184	-3.45872	0.000542755	0.00898997	Cfap20dc
ENSMUSG00000021752.15	707.477	-0.244768	0.0735862	-3.32627	0.000880151	0.0132993	Kctd6
ENSMUSG00000021814.18	6658.36	0.235742	0.0701265	3.36166	0.000774751	0.0120057	Anxa7
ENSMUSG00000097577.3	252.907	0.331838	0.114687	2.89342	0.00381066	0.04112	6230400D17Rik
ENSMUSG00000021820.19	3460.9	0.351957	0.0733485	4.79842	1.59924e-06	6.71844e-05	Camk2g
ENSMUSG00000114241.2	84.3635	1.36615	0.272046	5.02177	5.1197e-07	2.4356e-05	Gm30108
ENSMUSG00000021770.12	1088.83	-0.313386	0.0823987	-3.80329	0.000142787	0.00308956	Samd8
ENSMUSG00000063458.14	110.936	-0.801424	0.185637	-4.31714	1.5806e-05	0.000490105	Lrmda
ENSMUSG00000021898.17	6135.38	-0.191387	0.0612932	-3.12248	0.00179332	0.0232529	Asb14
ENSMUSG00000045776.4	26007.2	-0.568974	0.158885	-3.58105	0.000342219	0.00620071	Lrtm1
ENSMUSG00000021948.18	1538.21	0.626826	0.0978263	6.40754	1.4789e-10	1.5803e-08	Prkcd
ENSMUSG00000091898.9	340123	-0.695862	0.0647323	-10.7498	5.93593e-27	3.53391e-24	Tnnc1
ENSMUSG00000021902.8	661.379	0.310589	0.0805829	3.85427	0.000116075	0.00261193	Phf7
ENSMUSG00000021891.9	850.856	-0.215534	0.0664689	-3.24262	0.00118435	0.0168337	Mettl6
ENSMUSG00000014496.9	2269.53	0.269728	0.0923304	2.92133	0.00348541	0.0384753	Ankrd28
ENSMUSG00000021913.9	6803.08	-0.963636	0.148639	-6.48305	8.9888e-11	1.00699e-08	Ogdhl
ENSMUSG00000101086.3	200.189	-0.861911	0.138107	-6.24089	4.351e-10	4.35874e-08	Gm28651
ENSMUSG00000115180.2	246.629	-1.31679	0.163104	-8.07331	6.84199e-16	1.46976e-13	Gm30556
ENSMUSG00000021796.16	3321.16	0.202675	0.0521555	3.88598	0.000101917	0.00235699	Bmpr1a
ENSMUSG00000114196.2	5477.58	-0.925413	0.106707	-8.67249	4.22785e-18	1.22355e-15	Gm47547
ENSMUSG00000090389.3	290.26	-0.832576	0.214335	-3.88447	0.000102553	0.00236906	Cdv3-ps
ENSMUSG00000115354.2	2577.61	-0.893166	0.107111	-8.33873	7.50933e-17	1.86276e-14	Gm49083
ENSMUSG00000089901.2	193.121	-0.554531	0.163299	-3.39581	0.000684258	0.0108178	Gm8113
ENSMUSG00000115160.2	1543.37	0.379324	0.129626	2.92629	0.00343034	0.0381581	Gm6532
ENSMUSG00000072594.4	695.433	0.433924	0.148781	2.91653	0.00353946	0.0388167	Gm16439
ENSMUSG00000049092.12	206.904	-0.307981	0.103	-2.99011	0.00278874	0.0327119	Gpr137c
ENSMUSG00000053205.10	1313.85	-0.482222	0.11429	-4.21927	2.45091e-05	0.000704409	Styx
ENSMUSG00000037722.9	709.241	-0.241224	0.072243	-3.33907	0.000840599	0.0128413	Gnpnat1
ENSMUSG00000037628.11	47.9261	-0.870144	0.278252	-3.12718	0.00176491	0.0229416	Cdkn3
ENSMUSG00000036242.16	610.181	-0.707483	0.203635	-3.47427	0.000512255	0.00860101	Armh4
ENSMUSG00000006281.9	997.182	0.32485	0.0837192	3.88023	0.000104356	0.00240007	Tep1
ENSMUSG00000097431.3	415.595	-0.688224	0.139037	-4.94992	7.4245e-07	3.43787e-05	Gm26782
ENSMUSG00000090799.3	1568.82	0.641787	0.167125	3.84017	0.000122949	0.00272833	Klhl33
ENSMUSG00000035896.6	13.5112	-1.8379	0.605801	-3.03383	0.00241469	0.0294239	Rnase1
ENSMUSG00000004561.15	1344.67	0.321835	0.100884	3.19016	0.00142194	0.0193527	Mettl17
ENSMUSG00000072571.4	105.382	0.658303	0.199356	3.30214	0.000959507	0.0143218	Tmem253
ENSMUSG00000000959.8	6616.03	0.194131	0.0661462	2.93489	0.00333671	0.0373909	Oxa1l
ENSMUSG00000040701.17	437.037	0.353646	0.120047	2.94589	0.00322028	0.0363101	Ap1g2
ENSMUSG00000022208.13	24.2257	1.49576	0.324404	4.61078	4.01157e-06	0.000151156	Jph4
ENSMUSG00000115125.2	42.0269	-2.02564	0.372598	-5.43655	5.43233e-08	3.29051e-06	Gm6852
ENSMUSG00000022211.10	123.379	-0.628972	0.162025	-3.88195	0.000103621	0.00238625	Carmil3
ENSMUSG00000002329.8	6999.13	0.256339	0.0642005	3.99279	6.53009e-05	0.00161793	Mdp1
ENSMUSG00000022219.11	429.472	0.887962	0.190336	4.66524	3.0825e-06	0.000119165	Cideb
ENSMUSG00000040432.6	23.628	1.06745	0.309997	3.44341	0.000574431	0.00941732	Ltb4r2
ENSMUSG00000046908.6	43.3823	0.74549	0.21524	3.46353	0.000533132	0.00885169	Ltb4r1
ENSMUSG00000040380.15	7.60203	2.30151	0.704456	3.26708	0.00108664	0.0157787	Cbln3
ENSMUSG00000022223.10	7827.88	0.392532	0.0907686	4.32453	1.52854e-05	0.000476087	Sdr39u1
ENSMUSG00000050222.12	302.751	-0.412686	0.104249	-3.95868	7.53656e-05	0.00184357	Il17d
ENSMUSG00000021951.8	2801.26	-0.36711	0.0606772	-6.05022	1.44649e-09	1.30479e-07	Eef1akmt1
ENSMUSG00000021952.17	648.332	-0.370978	0.0915489	-4.05224	5.07297e-05	0.00129764	Xpo4
ENSMUSG00000021967.5	3063.71	-0.208583	0.0625817	-3.33298	0.000859223	0.0130779	Mrpl57
ENSMUSG00000087286.2	124.254	-0.984784	0.333837	-2.94989	0.00317887	0.0360381	Gm9013
ENSMUSG00000102151.2	17.1104	-1.32744	0.455807	-2.91229	0.00358787	0.039162	Gm37472
ENSMUSG00000114898.2	82.1254	-1.07078	0.228285	-4.69055	2.72465e-06	0.000105921	Gm49390
ENSMUSG00000114892.2	131.83	-0.982771	0.214453	-4.58269	4.59021e-06	0.000170797	Gm5463
ENSMUSG00000054733.10	3857.06	-0.325244	0.0805372	-4.03843	5.38098e-05	0.00135907	Msra
ENSMUSG00000022037.16	47273.4	0.470053	0.150254	3.12838	0.00175774	0.0228842	Clu
ENSMUSG00000022041.11	78.0299	-1.17844	0.285135	-4.13292	3.58178e-05	0.000969266	Chrna2
ENSMUSG00000059456.14	480.648	0.623899	0.148471	4.20216	2.64379e-05	0.000748486	Ptk2b
ENSMUSG00000045875.14	364.758	-0.669323	0.143559	-4.66234	3.12633e-06	0.000120594	Adra1a
ENSMUSG00000048922.19	41.2755	-0.919848	0.319424	-2.87971	0.00398045	0.0425119	Cdca2
ENSMUSG00000093954.9	524.594	0.682804	0.239682	2.84879	0.00438856	0.0455855	Gm16867
ENSMUSG00000098975.8	465.873	0.682528	0.230575	2.96011	0.00307528	0.0351839	Gm27177
ENSMUSG00000022096.15	2236.84	0.862615	0.204622	4.21564	2.49068e-05	0.000711911	Hr
ENSMUSG00000045211.6	3192.42	0.606932	0.108365	5.6008	2.13365e-08	1.47215e-06	Nudt18
ENSMUSG00000022095.10	2001.64	0.248502	0.0543428	4.57286	4.8112e-06	0.000177122	Fhip2b
ENSMUSG00000022099.18	390.051	0.710944	0.124589	5.70631	1.15454e-08	8.41158e-07	Dmtn
ENSMUSG00000022108.9	41272.8	-0.135115	0.0414551	-3.25931	0.00111683	0.0160937	Itm2b
ENSMUSG00000034959.9	163.443	0.746915	0.236393	3.15963	0.0015797	0.0210866	Rubcnl
ENSMUSG00000022010.20	20056.5	0.321083	0.0732579	4.38291	1.17105e-05	0.000379592	Tsc22d1
ENSMUSG00000022012.10	68.3538	0.708913	0.233197	3.03997	0.00236603	0.0289665	Enox1
ENSMUSG00000072294.6	266.831	0.280455	0.0919552	3.0499	0.00228915	0.0282242	Klf12
ENSMUSG00000022111.10	2704.17	-0.271884	0.0874577	-3.10875	0.00187882	0.0241363	Uchl3
ENSMUSG00000048349.10	9.75188	-1.468	0.423819	-3.46373	0.000532731	0.00885169	Pou4f1
ENSMUSG00000042104.19	422.914	0.297272	0.0994218	2.99001	0.0027897	0.0327119	Uggt2
ENSMUSG00000025555.15	719.049	0.434357	0.117947	3.68264	0.000230828	0.00453323	Farp1
ENSMUSG00000085133.3	152.305	1.02669	0.16542	6.20656	5.41564e-10	5.37361e-08	B930095G15Rik
ENSMUSG00000025545.11	8147.97	0.295459	0.0696564	4.24166	2.2187e-05	0.000647493	Clybl
ENSMUSG00000032925.17	1560.22	0.564299	0.176294	3.2009	0.00137001	0.0188352	Itgbl1
ENSMUSG00000042961.14	954.578	-0.68916	0.128716	-5.35411	8.59781e-08	5.07515e-06	Egflam
ENSMUSG00000039801.8	569.349	0.239782	0.0841538	2.84933	0.00438117	0.0455769	Cplane1
ENSMUSG00000005268.21	386.698	-1.14168	0.217707	-5.24414	1.5701e-07	8.58691e-06	Prlr
ENSMUSG00000022248.15	469.905	0.285617	0.0919038	3.10778	0.001885	0.0241821	Rad1
ENSMUSG00000022206.8	1008.8	0.525722	0.112767	4.66203	3.13103e-06	0.000120594	Npr3
ENSMUSG00000115240.2	28.311	1.77492	0.403877	4.3947	1.10924e-05	0.000365715	Gm5144
ENSMUSG00000022205.16	4610.45	-0.284372	0.0545361	-5.21438	1.84434e-07	9.90476e-06	Sub1
ENSMUSG00000022270.17	9130.25	-0.43982	0.114686	-3.835	0.000125565	0.00276282	Retreg1
ENSMUSG00000022235.16	2537.8	-0.196862	0.0683552	-2.87998	0.00397702	0.042497	Cmbl
ENSMUSG00000096956.3	1030.83	0.722615	0.124308	5.81309	6.13303e-09	4.84068e-07	Snhg18
ENSMUSG00000022261.7	4114.99	0.311215	0.0737089	4.22221	2.41916e-05	0.000699141	Sdc2
ENSMUSG00000022257.5	3552.32	-0.194718	0.0687314	-2.83303	0.00461092	0.0474224	Laptm4b
ENSMUSG00000038879.9	69.0326	0.90477	0.226442	3.9956	6.45314e-05	0.00160458	Nipal2
ENSMUSG00000022286.17	85.5134	-0.732848	0.239787	-3.05625	0.00224125	0.0278089	Grhl2
ENSMUSG00000022292.17	1220.55	0.336027	0.0930337	3.61188	0.000303981	0.00565036	Rrm2b
ENSMUSG00000037487.8	5626	-0.144152	0.0431648	-3.33957	0.00083909	0.0128277	Ubr5
ENSMUSG00000022296.11	147.609	0.765941	0.253612	3.02013	0.00252666	0.0304234	Baalc
ENSMUSG00000042895.7	12201.9	0.533321	0.130388	4.09025	4.30917e-05	0.00113229	Abra
ENSMUSG00000022309.10	1638.9	0.960338	0.162005	5.92783	3.06971e-09	2.58523e-07	Angpt1
ENSMUSG00000097805.3	97.462	1.38595	0.259884	5.33296	9.66261e-08	5.572e-06	Gm17473
ENSMUSG00000022419.17	1079.85	-0.416272	0.0992375	-4.19471	2.73222e-05	0.000768304	Deptor
ENSMUSG00000022360.9	219.331	-0.490573	0.161095	-3.04524	0.00232491	0.0285638	Atad2
ENSMUSG00000037106.9	51.7422	-1.38089	0.361789	-3.81684	0.000135172	0.00295238	Fer1l6
ENSMUSG00000062373.9	8343.21	-0.285114	0.0743125	-3.83668	0.000124707	0.00274976	Tmem65
ENSMUSG00000037085.9	777.439	0.271016	0.0744075	3.64232	0.000270195	0.0051416	Trmt12
ENSMUSG00000025922.10	38.1695	1.51052	0.334932	4.50993	6.48494e-06	0.000229807	Rpl7-ps8
ENSMUSG00000032501.10	1025.87	-0.400118	0.128588	-3.11163	0.00186057	0.0239757	Trib1
ENSMUSG00000097039.9	77.92	-0.45971	0.161148	-2.85273	0.0043346	0.0452506	Pvt1
ENSMUSG00000005124.11	238.931	2.11279	0.161496	13.0826	4.14028e-39	5.07477e-36	Ccn4
ENSMUSG00000013846.11	1467.6	0.296349	0.102858	2.88115	0.00396227	0.0423777	St3gal1
ENSMUSG00000022332.9	4473.34	-0.291314	0.0817263	-3.56451	0.000364533	0.00650881	Khdrbs3
ENSMUSG00000079022.11	148.147	1.13405	0.329823	3.43838	0.000585214	0.00957902	Col22a1
ENSMUSG00000022587.15	12959.8	0.269222	0.0951001	2.83093	0.00464129	0.0476407	Ly6e
ENSMUSG00000022579.11	5800.68	-0.353603	0.122366	-2.88971	0.00385591	0.0415223	Gpihbp1
ENSMUSG00000022574.8	1718.64	0.373473	0.0877286	4.25714	2.07058e-05	0.000610249	Naprt
ENSMUSG00000063704.14	5.31371	-1.90105	0.613615	-3.09811	0.00194759	0.0248969	Mapk15
ENSMUSG00000118671.1	46.9197	0.995791	0.335262	2.97019	0.0029762	0.0343383	Eppk1
ENSMUSG00000004187.12	302.554	-0.621963	0.174709	-3.56	0.000370857	0.00660474	Kifc2
ENSMUSG00000022546.6	4869.6	0.836919	0.130182	6.42881	1.28604e-10	1.42538e-08	Gpt
ENSMUSG00000019080.9	460.16	-0.238068	0.0832542	-2.85954	0.00424261	0.0446256	Mfsd3
ENSMUSG00000022526.9	1075.19	0.293364	0.0847343	3.46217	0.000535843	0.00888254	Zfp251
ENSMUSG00000033565.19	4042.62	0.152759	0.0387289	3.94433	8.00232e-05	0.00193347	Rbfox2
ENSMUSG00000057346.13	93.0949	0.62103	0.204928	3.03048	0.00244164	0.0296828	Apol9a
ENSMUSG00000050014.9	744.018	0.615694	0.208005	2.95999	0.0030765	0.0351839	Apol10b
ENSMUSG00000091694.10	63.5637	1.26618	0.411325	3.07829	0.00208193	0.026155	Apol11b
ENSMUSG00000016637.8	1006.73	0.555859	0.157471	3.52992	0.000415689	0.00723014	Ift27
ENSMUSG00000071715.13	224.206	-0.725177	0.195796	-3.70373	0.000212451	0.00426123	Ncf4
ENSMUSG00000071714.8	126.266	0.593328	0.206157	2.87804	0.00400152	0.0426713	Csf2rb2
ENSMUSG00000044986.11	1572.74	0.656505	0.0949651	6.91312	4.74119e-12	6.49949e-10	Tst
ENSMUSG00000022440.10	1098.05	0.862788	0.123264	6.99952	2.56833e-12	3.69079e-10	C1qtnf6
ENSMUSG00000116307.2	550.412	-1.48476	0.481782	-3.0818	0.0020575	0.0259516	Gm49490
ENSMUSG00000018169.13	764.766	-0.305423	0.086405	-3.53479	0.000408106	0.00712203	Mfng
ENSMUSG00000049521.3	3754.64	0.335655	0.102059	3.28884	0.001006	0.0147932	Cdc42ep1
ENSMUSG00000068220.7	23192	0.325078	0.101567	3.20063	0.00137127	0.0188352	Lgals1
ENSMUSG00000033029.13	155.236	-0.532212	0.148087	-3.59391	0.000325752	0.00598562	1700088E04Rik
ENSMUSG00000068206.14	1298.96	-0.23107	0.0631117	-3.66129	0.000250952	0.00485975	Pick1
ENSMUSG00000042632.18	609.986	-0.430802	0.137441	-3.13445	0.00172176	0.022552	Pla2g6
ENSMUSG00000044216.8	24.7564	-1.13541	0.322433	-3.5214	0.000429281	0.0074417	Kcnj4
ENSMUSG00000087543.2	172.225	-0.470909	0.13716	-3.43329	0.000596315	0.00970735	Gm16576
ENSMUSG00000053411.17	1696.5	0.310073	0.0940965	3.29527	0.000983276	0.0145619	Cbx7
ENSMUSG00000042428.7	348.719	0.584669	0.160415	3.64472	0.000267681	0.00511712	Mgat3
ENSMUSG00000091198.3	6.1894	1.65765	0.572087	2.89755	0.00376084	0.0406878	Gm5218
ENSMUSG00000063765.13	206.636	0.664627	0.131833	5.04142	4.62099e-07	2.22408e-05	Chadl
ENSMUSG00000022389.16	4532.32	-0.462584	0.138715	-3.33479	0.000853649	0.0130121	Tef
ENSMUSG00000022474.16	1921.27	0.596369	0.108869	5.47786	4.30492e-08	2.72649e-06	Pmm1
ENSMUSG00000068101.12	39.8674	-0.884593	0.293694	-3.01196	0.00259569	0.0310128	Cenpm
ENSMUSG00000061740.9	1547.23	0.395122	0.0969229	4.07666	4.56866e-05	0.001187	Cyp2d22
ENSMUSG00000016758.5	763.269	0.415658	0.0996541	4.17101	3.03259e-05	0.000842535	Bik
ENSMUSG00000048755.10	4697.25	0.350675	0.0539818	6.49617	8.2389e-11	9.38109e-09	Mcat
ENSMUSG00000041736.8	6455.46	0.647631	0.073563	8.80375	1.32314e-18	3.99569e-16	Tspo
ENSMUSG00000041653.6	51.8821	1.05363	0.252027	4.18063	2.90698e-05	0.000811968	Pnpla3
ENSMUSG00000022438.7	6174.51	0.328491	0.0644404	5.0976	3.43988e-07	1.71476e-05	Parvb
ENSMUSG00000062760.12	84.8961	1.1332	0.237311	4.77515	1.79574e-06	7.44925e-05	Shisal1
ENSMUSG00000016619.11	1114.65	-0.250442	0.0677273	-3.69781	0.000217469	0.00434278	Nup50
ENSMUSG00000115924.2	89.672	-1.2104	0.306885	-3.94417	8.00781e-05	0.00193347	Gm19277
ENSMUSG00000006369.15	7498.35	0.650702	0.125386	5.18961	2.1074e-07	1.10634e-05	Fbln1
ENSMUSG00000116305.2	68.1156	0.775372	0.223256	3.47302	0.000514632	0.00861602	Lncppara
ENSMUSG00000035944.18	2579.5	-0.530505	0.134058	-3.95728	7.58084e-05	0.00184967	Ttc38
ENSMUSG00000022386.13	1204.53	0.326578	0.0674801	4.83961	1.30092e-06	5.61227e-05	Trmu
ENSMUSG00000022610.11	2750.54	0.249381	0.0721629	3.45581	0.000548649	0.00905162	Mapk12
ENSMUSG00000015377.11	1062.7	-0.395793	0.0979476	-4.04086	5.3255e-05	0.00135161	Dennd6b
ENSMUSG00000078937.9	433.21	-0.429267	0.116523	-3.68398	0.000229622	0.00451381	Cpt1b
ENSMUSG00000079242.3	92.9794	-0.84691	0.15491	-5.46712	4.57408e-08	2.86485e-06	C730034F03Rik
ENSMUSG00000022623.18	2593.48	-0.232014	0.0780208	-2.97374	0.00294191	0.034037	Shank3
ENSMUSG00000022634.10	1964.99	0.212746	0.0593815	3.5827	0.000340067	0.00617245	Yaf2
ENSMUSG00000022464.15	262.697	-1.89109	0.150576	-12.559	3.54758e-36	3.69605e-33	Slc38a4
ENSMUSG00000022987.13	886.377	0.446017	0.0885565	5.03652	4.7407e-07	2.27608e-05	Zfp641
ENSMUSG00000022994.10	8878.2	-0.332422	0.0991391	-3.35308	0.000799163	0.0123139	Adcy6
ENSMUSG00000003355.8	199.689	-0.946133	0.177363	-5.33444	9.58408e-08	5.54732e-06	Fkbp11
ENSMUSG00000072235.7	11424.2	-0.225586	0.0789848	-2.85607	0.00428925	0.044932	Tuba1a
ENSMUSG00000023020.4	11815.4	-0.249454	0.049984	-4.99069	6.01654e-07	2.82357e-05	Cox14
ENSMUSG00000023021.16	1773.73	0.364983	0.0803496	4.54244	5.56081e-06	0.000200816	Cers5
ENSMUSG00000000346.10	16903.9	0.214688	0.0689708	3.11274	0.00185357	0.0239275	Dazap2
ENSMUSG00000023034.8	1198.69	-2.77676	0.634942	-4.37325	1.22412e-05	0.000393019	Nr4a1
ENSMUSG00000037185.10	353.337	0.635728	0.197566	3.2178	0.00129179	0.0180409	Krt80
ENSMUSG00000058290.5	94.3434	-0.57605	0.19847	-2.90246	0.00370246	0.0401813	Espl1
ENSMUSG00000023047.12	60.3363	1.03722	0.325119	3.19027	0.00142141	0.0193527	Amhr2
ENSMUSG00000116066.2	1220.61	-0.549433	0.165765	-3.31452	0.000918012	0.0137814	Gm49477
ENSMUSG00000022490.8	83.8125	-0.9884	0.249185	-3.96653	7.29252e-05	0.0017898	Ppp1r1a
ENSMUSG00000084790.2	64.5799	-0.585562	0.186726	-3.13595	0.00171301	0.0225037	Gm15879
ENSMUSG00000014303.14	955.68	0.420116	0.117022	3.59006	0.000330603	0.00605868	Glis2
ENSMUSG00000039646.6	686.945	0.559412	0.154173	3.62846	0.000285114	0.00537641	Vasn
ENSMUSG00000057880.13	1522.21	1.09284	0.181079	6.03514	1.58828e-09	1.41432e-07	Abat
ENSMUSG00000059003.13	48.8359	2.30241	0.425223	5.4146	6.14259e-08	3.68857e-06	Grin2a
ENSMUSG00000022505.10	3572	0.284367	0.0777859	3.65577	0.00025641	0.00494705	Emp2
ENSMUSG00000065979.13	3755.44	0.250307	0.0703577	3.55763	0.000374219	0.00664652	Cpped1
ENSMUSG00000099411.2	164.383	1.07149	0.221775	4.83142	1.35564e-06	5.81225e-05	2310015D24Rik
ENSMUSG00000022684.16	4770.08	-0.262523	0.0913066	-2.87518	0.00403797	0.0429955	Bfar
ENSMUSG00000079737.5	77.2897	-0.617199	0.172189	-3.58443	0.000337819	0.00614771	3110001I22Rik
ENSMUSG00000022677.16	5864.87	0.208275	0.0715413	2.91126	0.00359977	0.0392714	Cep20
ENSMUSG00000022788.17	880.018	-0.367714	0.117271	-3.1356	0.00171502	0.0225037	Fgd4
ENSMUSG00000022758.15	129.83	-1.17443	0.153772	-7.63751	2.2146e-14	4.04786e-12	P2rx6
ENSMUSG00000022750.19	1693.59	0.472962	0.0974818	4.8518	1.22349e-06	5.31121e-05	Klhl22
ENSMUSG00000005732.15	2388.73	-0.182411	0.0559576	-3.25981	0.00111486	0.0160763	Ranbp1
ENSMUSG00000009097.11	65.9778	-0.514091	0.169347	-3.03572	0.00239961	0.0292916	Tbx1
ENSMUSG00000033918.17	6286.28	0.145187	0.0498869	2.91031	0.00361065	0.0393489	Parl
ENSMUSG00000050821.15	2885.73	0.938722	0.170613	5.50204	3.75413e-08	2.44452e-06	Fam131a
ENSMUSG00000005958.16	1016.59	0.509562	0.154742	3.29298	0.000991311	0.0146289	Ephb3
ENSMUSG00000033653.19	2175.2	0.283249	0.0748858	3.78242	0.000155312	0.00329221	Vps8
ENSMUSG00000022853.8	792.87	-0.45529	0.13112	-3.47231	0.000515998	0.00862217	Ehhadh
ENSMUSG00000022871.14	154.634	1.03516	0.242504	4.26862	1.96682e-05	0.000584631	Fetub
ENSMUSG00000022884.17	24368.2	0.233049	0.0613751	3.79713	0.00014638	0.00314123	Eif4a2
ENSMUSG00000022881.16	777.126	0.247113	0.0817206	3.02388	0.00249554	0.0301622	Rfc4
ENSMUSG00000022887.10	1809.21	1.0563	0.183247	5.76436	8.19704e-09	6.27948e-07	Masp1
ENSMUSG00000109783.2	168.452	0.86942	0.153208	5.67478	1.38867e-08	9.97784e-07	Gm45338
ENSMUSG00000116875.2	6116.3	0.396348	0.137357	2.88553	0.00390756	0.0419484	Morf4l1-ps1
ENSMUSG00000090257.2	27.0958	-1.55724	0.330588	-4.71053	2.4707e-06	9.75038e-05	Gm4524
ENSMUSG00000051065.10	711.695	-0.327968	0.113646	-2.88589	0.00390312	0.0419223	Mb21d2
ENSMUSG00000022525.14	1968.29	-0.166711	0.0521315	-3.1979	0.00138432	0.0189771	Plaat1
ENSMUSG00000022548.15	1070.61	0.655199	0.229813	2.85101	0.00435805	0.0454498	Apod
ENSMUSG00000046598.16	18066.3	0.901314	0.172072	5.23799	1.62333e-07	8.8087e-06	Bdh1
ENSMUSG00000086645.3	165.693	1.09329	0.252657	4.32716	1.51041e-05	0.000472559	Gm15743
ENSMUSG00000035699.9	202.891	1.93957	0.216146	8.97346	2.87345e-19	9.65711e-17	Slc51a
ENSMUSG00000022791.20	920.828	-0.259433	0.055011	-4.71603	2.40493e-06	9.52691e-05	Tnk2
ENSMUSG00000118672.1	22.4918	-1.46208	0.397847	-3.67498	0.000237865	0.00464081	Muc4
ENSMUSG00000091997.2	9.52587	-2.47854	0.645983	-3.83686	0.000124619	0.00274976	Gm6611
ENSMUSG00000061751.17	995.105	0.28377	0.0926233	3.0637	0.00218619	0.027294	Kalrn
ENSMUSG00000022832.12	18.8795	2.74928	0.474273	5.79684	6.75771e-09	5.2738e-07	Ropn1
ENSMUSG00000022840.10	6446.18	0.763145	0.0988597	7.71948	1.1681e-14	2.21269e-12	Adcy5
ENSMUSG00000052133.17	118.479	-0.802534	0.198669	-4.03955	5.3554e-05	0.00135648	Sema5b
ENSMUSG00000022905.13	3804.41	-0.246872	0.065495	-3.76933	0.000163688	0.00344871	Kpna1
ENSMUSG00000116945.2	6.86751	-6.73157	2.33879	-2.87823	0.00399912	0.0426675	Gm49663
ENSMUSG00000034206.16	370.365	-0.809122	0.143572	-5.63567	1.74382e-08	1.21525e-06	Polq
ENSMUSG00000022816.12	13373.4	0.394186	0.124422	3.16815	0.00153412	0.0206502	Fstl1
ENSMUSG00000034064.15	927.889	0.270245	0.0710956	3.80115	0.000144028	0.00310996	Poglut1
ENSMUSG00000116903.2	289.266	0.416411	0.138422	3.00826	0.00262747	0.031267	Gm19522
ENSMUSG00000022704.17	443.841	-0.547191	0.187208	-2.9229	0.00346783	0.0383702	Qtrt2
ENSMUSG00000068284.15	706.308	-0.391656	0.101531	-3.85749	0.000114557	0.00259335	Usf3
ENSMUSG00000022668.11	891.349	0.205595	0.0704868	2.91679	0.00353659	0.0388057	Gtpbp8
ENSMUSG00000022601.12	475.937	-0.379244	0.110486	-3.43249	0.000598058	0.00971296	Zbtb11
ENSMUSG00000068196.6	2430.07	0.480359	0.120659	3.98114	6.85853e-05	0.00169326	Col8a1
ENSMUSG00000022742.7	1133.09	-1.14016	0.116254	-9.80755	1.04476e-22	4.77883e-20	Cpox
ENSMUSG00000050312.13	294.685	-0.309302	0.087329	-3.54181	0.000397394	0.00698187	Nsun3
ENSMUSG00000022707.17	2932.86	0.301101	0.070682	4.25995	2.04477e-05	0.000604352	Gbe1
ENSMUSG00000022867.12	2610.53	0.285546	0.0640979	4.45484	8.39555e-06	0.000287727	Usp25
ENSMUSG00000022865.15	1666.7	-0.371775	0.105746	-3.51573	0.00043854	0.0075582	Cxadr
ENSMUSG00000053062.17	7030.02	-0.261263	0.0885985	-2.94884	0.0031897	0.0361032	Jam2
ENSMUSG00000041079.13	448.524	-0.363028	0.115881	-3.13275	0.00173175	0.0226519	Rwdd2b
ENSMUSG00000116656.2	27973.6	-0.772152	0.0844413	-9.14425	6.0045e-20	2.15717e-17	Gm49708
ENSMUSG00000039929.15	429.632	-0.355918	0.0940418	-3.78468	0.000153906	0.00327137	Urb1
ENSMUSG00000051483.10	2508.13	0.251038	0.0768638	3.26601	0.00109073	0.0157999	Cbr1
ENSMUSG00000040666.20	32617	0.340993	0.0831242	4.10222	4.09213e-05	0.00108621	Sh3bgr
ENSMUSG00000040605.8	883.119	0.37224	0.0981728	3.79168	0.000149633	0.00319784	Bace2
ENSMUSG00000014039.19	329.451	-0.342817	0.109065	-3.14325	0.00167086	0.0221192	Prdm15
ENSMUSG00000046962.17	541.005	-0.232032	0.0824808	-2.81316	0.0049057	0.0497421	Zbtb21
ENSMUSG00000023800.16	237.986	0.686002	0.213679	3.21044	0.00132533	0.0183984	Tiam2
ENSMUSG00000116620.2	2028.69	-0.192651	0.0560436	-3.43752	0.000587067	0.00958677	Gm4828
ENSMUSG00000034265.9	475.737	-0.346374	0.103042	-3.36149	0.000775241	0.0120057	Zdhhc14
ENSMUSG00000034377.11	2161.08	-0.29999	0.0761739	-3.93822	8.2087e-05	0.00196829	Tulp4
ENSMUSG00000058542.4	5983.96	-0.332174	0.081771	-4.06225	4.8603e-05	0.0012565	Gm15590
ENSMUSG00000038141.12	1319.7	-0.452941	0.113454	-3.9923	6.54353e-05	0.00161933	Tmem181a
ENSMUSG00000096780.8	1438.53	-0.964699	0.250665	-3.84855	0.000118817	0.00266214	Tmem181b-ps
ENSMUSG00000093880.4	390.131	-1.04423	0.279425	-3.73706	0.000186183	0.00384108	Tmem181c-ps
ENSMUSG00000052397.9	5559.36	0.58986	0.088598	6.65772	2.78109e-11	3.36917e-09	Ezr
ENSMUSG00000023806.11	10515.2	0.366417	0.117571	3.11655	0.00182978	0.0236814	Rsph3b
ENSMUSG00000073471.4	9174.64	0.380966	0.0915803	4.15991	3.18374e-05	0.000877509	Rsph3a
ENSMUSG00000069135.12	1062.88	-0.372676	0.0845053	-4.41009	1.0333e-05	0.000344494	Cep43
ENSMUSG00000055945.9	15.109	-2.10125	0.664601	-3.16168	0.00156864	0.0209928	Prr18
ENSMUSG00000014426.10	4233.01	0.207169	0.0694527	2.98287	0.00285558	0.0332598	Map3k4
ENSMUSG00000097350.3	648.117	0.579702	0.130719	4.43472	9.21929e-06	0.000312362	4732491K20Rik
ENSMUSG00000089769.2	74.6075	-0.890028	0.280884	-3.16867	0.0015314	0.0206269	Gm16574
ENSMUSG00000059408.4	137.499	-0.714514	0.145703	-4.9039	9.39534e-07	4.21012e-05	Mrgprh
ENSMUSG00000073460.6	28.6347	-0.814122	0.250908	-3.2447	0.00117575	0.0167573	Pnldc1
ENSMUSG00000048826.8	126.153	0.817536	0.190506	4.2914	1.77551e-05	0.000538446	Dact2
ENSMUSG00000014769.11	14911.7	-0.238494	0.0481388	-4.9543	7.25912e-07	3.3763e-05	Psmb1
ENSMUSG00000073437.11	131.223	-0.792419	0.245116	-3.23284	0.00122568	0.0172798	D330041H03Rik
ENSMUSG00000043445.8	6034.14	0.240319	0.0633445	3.79384	0.000148335	0.00317663	Pgp
ENSMUSG00000024158.18	8441.97	0.666525	0.117148	5.68958	1.27352e-08	9.214e-07	Hagh
ENSMUSG00000046070.10	507.755	1.32073	0.27843	4.7435	2.10053e-06	8.54859e-05	Igfals
ENSMUSG00000024160.17	3637.45	0.468528	0.0998255	4.69347	2.68605e-06	0.000105008	Spsb3
ENSMUSG00000024163.18	5336.15	-0.290432	0.0994052	-2.9217	0.00348132	0.0384625	Mapk8ip3
ENSMUSG00000024169.17	518.612	-0.964191	0.197663	-4.87795	1.07193e-06	4.70228e-05	Ift140
ENSMUSG00000024112.17	790.929	2.58644	0.762456	3.39224	0.000693236	0.0109266	Cacna1h
ENSMUSG00000025739.14	14.8707	1.33539	0.412024	3.24106	0.00119087	0.0169034	Gng13
ENSMUSG00000061046.10	1302.02	0.525492	0.0945347	5.55872	2.71763e-08	1.8326e-06	Haghl
ENSMUSG00000057411.10	2197.98	0.266104	0.0688034	3.8676	0.00010991	0.00250569	Antkmt
ENSMUSG00000002274.14	3453.64	0.412582	0.114858	3.59209	0.000328036	0.00601697	Metrn
ENSMUSG00000025738.9	161.708	0.655462	0.150698	4.34951	1.36442e-05	0.000432731	Fbxl16
ENSMUSG00000025731.17	1437.9	0.427393	0.0833587	5.12715	2.94153e-07	1.48409e-05	Mettl26
ENSMUSG00000024177.10	466.231	-0.48392	0.108499	-4.46013	8.19104e-06	0.000282255	Nme4
ENSMUSG00000024180.15	643.86	0.297598	0.101971	2.91845	0.00351772	0.0386863	Pgap6
ENSMUSG00000024181.10	14135	-0.228698	0.0784414	-2.91553	0.0035508	0.0389206	Mrpl28
ENSMUSG00000024188.17	2531.55	-0.650636	0.197952	-3.28684	0.00101318	0.0148882	Luc7l
ENSMUSG00000001576.16	2100.85	-0.33699	0.0753129	-4.47453	7.65811e-06	0.000266397	Ergic1
ENSMUSG00000024194.17	3858.87	-0.193564	0.0553815	-3.4951	0.000473877	0.00808035	Cuta
ENSMUSG00000117819.2	63.5571	-1.0857	0.267589	-4.05735	4.96318e-05	0.00127676	Gm50253
ENSMUSG00000062753.15	542.144	-0.502993	0.114741	-4.38372	1.16672e-05	0.000379267	AI413582
ENSMUSG00000117263.2	66.4014	0.634068	0.22468	2.8221	0.00477109	0.0486614	Gm35290
ENSMUSG00000085521.5	430.993	0.582022	0.161812	3.59691	0.000322019	0.00594324	4930526A20Rik
ENSMUSG00000085912.3	18.7483	1.10187	0.36518	3.01734	0.00255004	0.0306193	Trp53cor1
ENSMUSG00000052712.18	17928.4	-0.457603	0.131635	-3.47631	0.000508366	0.0085495	BC004004
ENSMUSG00000024011.18	7740.67	0.603968	0.172952	3.49211	0.000479213	0.00815132	Pi16
ENSMUSG00000042203.9	968.246	-0.250107	0.0790161	-3.16526	0.00154943	0.0208082	Tbc1d22b
ENSMUSG00000043557.17	1326.09	0.384409	0.103307	3.72103	0.00019841	0.00403343	Mdga1
ENSMUSG00000033826.11	82.324	-2.09447	0.435958	-4.80431	1.55289e-06	6.56342e-05	Dnah8
ENSMUSG00000024036.17	890.798	0.450807	0.125928	3.57989	0.000343733	0.00622272	Slc37a1
ENSMUSG00000118161.2	7530.94	-0.684951	0.232866	-2.9414	0.00326736	0.0367812	Rps2-ps8
ENSMUSG00000024042.8	1433.81	-0.809383	0.20506	-3.94705	7.9119e-05	0.00191698	Sik1
ENSMUSG00000002625.11	3121.53	-0.317067	0.0834305	-3.80038	0.000144475	0.00311317	Akap8l
ENSMUSG00000091586.3	304.1	0.44103	0.126987	3.47304	0.0005146	0.00861602	Cyp4f17
ENSMUSG00000073424.10	5.0514	-5.35152	1.32163	-4.04918	5.13972e-05	0.00131246	Cyp4f15
ENSMUSG00000024055.16	480.535	-0.405759	0.14275	-2.84245	0.00447684	0.04638	Cyp4f13
ENSMUSG00000048602.10	7.13844	-1.32871	0.466299	-2.84948	0.00437906	0.0455769	Morc2b
ENSMUSG00000090952.3	373.748	0.432519	0.147955	2.92331	0.00346329	0.0383702	Gm17251
ENSMUSG00000002308.17	1751.55	-0.255699	0.0797186	-3.20752	0.00133887	0.0185492	Cd320
ENSMUSG00000041354.17	2885.46	-0.274464	0.0799184	-3.4343	0.000594084	0.00968618	Rgl2
ENSMUSG00000024330.18	178.273	-1.31379	0.351259	-3.74022	0.000183863	0.00380452	Col11a2
ENSMUSG00000040482.17	722.039	0.21177	0.069211	3.05978	0.00221502	0.0276209	Dxo
ENSMUSG00000049823.10	390.155	-0.378923	0.10437	-3.63056	0.000282803	0.00534249	Zbtb12
ENSMUSG00000007033.5	1582.99	1.07422	0.129614	8.28784	1.15328e-16	2.76217e-14	Hspa1l
ENSMUSG00000073415.5	127.773	-0.528162	0.155917	-3.38746	0.000705423	0.0110851	Gm10501
ENSMUSG00000019432.16	7037.94	0.19582	0.0628421	3.11607	0.0018328	0.0237058	Ddx39b
ENSMUSG00000003534.18	1699.96	0.516749	0.174536	2.9607	0.00306942	0.0351839	Ddr1
ENSMUSG00000024426.18	474.785	0.388408	0.11201	3.46761	0.000525108	0.00874635	Atat1
ENSMUSG00000039220.17	1590.5	-0.458699	0.143109	-3.20525	0.00134943	0.0186212	Ppp1r10
ENSMUSG00000056116.19	3863.43	0.571504	0.159411	3.5851	0.000336949	0.00613725	H2-T22
ENSMUSG00000024446.14	1549.96	-0.344971	0.109979	-3.1367	0.00170858	0.0224901	Rpp21
ENSMUSG00000023963.11	647.658	0.641308	0.0911445	7.03617	1.97597e-12	2.9201e-10	Cyp39a1
ENSMUSG00000023959.11	15718.4	0.405958	0.0657287	6.17627	6.56319e-10	6.42053e-08	Clic5
ENSMUSG00000047428.15	9.30509	-1.65025	0.541905	-3.04527	0.00232473	0.0285638	Dlk2
ENSMUSG00000038545.14	2661.89	0.240673	0.0722446	3.33136	0.000864239	0.0131	Cul7
ENSMUSG00000002763.17	5374.1	0.167298	0.0540692	3.09415	0.0019738	0.0251547	Pex6
ENSMUSG00000002769.10	170.092	-1.04627	0.198351	-5.27486	1.32854e-07	7.46169e-06	Gnmt
ENSMUSG00000036430.9	1813.3	0.21262	0.0713287	2.98085	0.00287449	0.0334426	Tbcc
ENSMUSG00000040771.15	2132.16	0.279481	0.0952798	2.93327	0.00335413	0.0374745	Oard1
ENSMUSG00000023927.16	1376.38	0.329945	0.0794366	4.15356	3.27337e-05	0.000898646	Satb1
ENSMUSG00000039154.9	26.6081	-1.45709	0.278549	-5.23101	1.68584e-07	9.10046e-06	Shd
ENSMUSG00000038781.8	1163.09	-0.44369	0.0797956	-5.56034	2.6925e-08	1.82154e-06	Stap2
ENSMUSG00000019578.12	6402.8	-0.244528	0.0673873	-3.62869	0.000284862	0.00537641	Ubxn6
ENSMUSG00000002833.12	4448.2	-0.123956	0.0418882	-2.9592	0.00308438	0.0352354	Hdgfl2
ENSMUSG00000042625.17	3375.92	-0.465379	0.141814	-3.2816	0.00103218	0.0151355	Safb2
ENSMUSG00000071054.13	5199.06	-0.221071	0.0757474	-2.91853	0.00351688	0.0386863	Safb
ENSMUSG00000039481.6	3076.34	0.608301	0.088147	6.90098	5.16446e-12	6.98778e-10	Nrtn
ENSMUSG00000048915.13	931.468	0.377362	0.104968	3.59501	0.000324383	0.00596573	Efna5
ENSMUSG00000023965.14	1633.54	0.2944	0.0992249	2.967	0.00300723	0.0346006	Fbxl17
ENSMUSG00000117029.2	91.4832	0.668455	0.180929	3.69458	0.000220251	0.00437917	Gm36201
ENSMUSG00000096988.2	27.6217	-0.974444	0.272697	-3.57336	0.000352428	0.00634158	A930029G22Rik
ENSMUSG00000024056.11	47.5523	-1.14621	0.331475	-3.45791	0.000544381	0.00899545	Ndc80
ENSMUSG00000054469.15	8106.8	0.605318	0.0814197	7.43453	1.04938e-13	1.83747e-11	Lclat1
ENSMUSG00000024068.9	2396.24	-0.254278	0.0724546	-3.50949	0.000448975	0.00771253	Spast
ENSMUSG00000039414.11	1319.12	-0.415388	0.0920788	-4.51122	6.44548e-06	0.000229188	Heatr5b
ENSMUSG00000117458.2	509.402	0.3182	0.0961275	3.31018	0.000932346	0.0139664	Gm6552
ENSMUSG00000035473.11	1031.19	-0.456214	0.0869716	-5.24555	1.55816e-07	8.54407e-06	Galm
ENSMUSG00000024097.12	3582.2	-0.23008	0.075321	-3.05466	0.00225313	0.0278626	Srsf7
ENSMUSG00000055760.13	471.471	0.329737	0.0904061	3.64728	0.000265028	0.00508039	Gemin6
ENSMUSG00000024135.11	511.053	-0.243301	0.0789736	-3.08079	0.00206451	0.0260243	Srbd1
ENSMUSG00000117545.2	93.2735	1.12491	0.259886	4.32849	1.50132e-05	0.000470421	Gm30794
ENSMUSG00000024286.9	7203.09	-0.162005	0.0571567	-2.8344	0.0045912	0.0473364	Ccny
ENSMUSG00000047879.18	3126.22	-0.248466	0.0601335	-4.13191	3.59758e-05	0.000972279	Usp14
ENSMUSG00000049411.16	206.76	0.452856	0.122915	3.6843	0.000229331	0.00451235	Tmem241
ENSMUSG00000054321.8	192.645	-0.471915	0.128587	-3.67001	0.000242546	0.00471448	Taf4b
ENSMUSG00000024411.12	68.2455	-2.51528	0.286371	-8.78329	1.58758e-18	4.72578e-16	Aqp4
ENSMUSG00000024331.12	1318.12	-0.32611	0.0772904	-4.21929	2.45078e-05	0.000704409	Dsc2
ENSMUSG00000061808.5	15.9138	-1.95559	0.460771	-4.24417	2.19408e-05	0.000642106	Ttr
ENSMUSG00000040446.5	2936.87	-0.246786	0.0718309	-3.43565	0.000591132	0.00964559	Rprd1a
ENSMUSG00000091561.4	638.885	0.375083	0.118928	3.15387	0.00161121	0.0214386	Gm6665
ENSMUSG00000090523.3	2551.71	0.590698	0.118958	4.9656	6.8488e-07	3.19258e-05	Gypc
ENSMUSG00000037815.8	28910.1	0.387378	0.0922857	4.1976	2.69763e-05	0.00076166	Ctnna1
ENSMUSG00000117869.2	314.259	-0.421446	0.139201	-3.02762	0.00246492	0.0298787	Snhg4
ENSMUSG00000102496.2	14.7892	-1.36374	0.461226	-2.95676	0.00310887	0.0354807	Gm36989
ENSMUSG00000024352.13	158.704	-0.456737	0.123713	-3.69191	0.000222572	0.00440602	Spata24
ENSMUSG00000100320.2	40.9779	-0.789204	0.247005	-3.1951	0.00139784	0.0190871	Gm29417
ENSMUSG00000046727.14	6307.83	0.485851	0.0971709	4.99997	5.73391e-07	2.70311e-05	Cystm1
ENSMUSG00000006850.9	307.895	0.384589	0.107651	3.57257	0.000353493	0.00634928	Tmco6
ENSMUSG00000001380.8	3741.04	0.183807	0.0529902	3.4687	0.000522986	0.00871797	Hars
ENSMUSG00000097330.3	75.6963	-1.17799	0.298052	-3.9523	7.74052e-05	0.00188642	Gm26672
ENSMUSG00000023036.15	31.3885	-1.2409	0.329705	-3.76365	0.000167449	0.00352437	Pcdhgc4
ENSMUSG00000024451.10	4150.65	-0.289651	0.0879274	-3.29421	0.000986999	0.0146066	Arap3
ENSMUSG00000118117.2	44.0426	-0.59642	0.203503	-2.93076	0.0033813	0.0376972	Gm30961
ENSMUSG00000056671.8	1042.26	0.932068	0.141623	6.58132	4.66274e-11	5.45829e-09	Prelid2
ENSMUSG00000057719.12	2606.06	1.2001	0.119326	10.0573	8.53016e-24	4.33519e-21	Sh3rf2
ENSMUSG00000039954.10	36.0167	-0.932846	0.306708	-3.04148	0.00235417	0.0288722	Stk32a
ENSMUSG00000043424.11	4013.79	-0.366864	0.11742	-3.12437	0.00178189	0.0231334	Eif3j2
ENSMUSG00000034653.12	376.849	-0.518565	0.141525	-3.66412	0.00024819	0.00481074	Ythdc2
ENSMUSG00000054477.17	764.285	0.485839	0.101602	4.78179	1.7374e-06	7.25493e-05	Kcnn2
ENSMUSG00000024480.10	1043.13	-0.200899	0.0663395	-3.02835	0.00245896	0.02984	Ap3s1
ENSMUSG00000001700.11	874.012	-0.231893	0.0728458	-3.18335	0.00145584	0.0197495	Gramd3
ENSMUSG00000118322.2	5.21422	-4.39894	0.958896	-4.5875	4.48578e-06	0.00016721	2210409D07Rik
ENSMUSG00000024597.12	1202.72	-0.355854	0.0889341	-4.00132	6.29896e-05	0.00156999	Slc12a2
ENSMUSG00000024601.10	2931.96	-0.37843	0.0902363	-4.19377	2.74361e-05	0.000769989	Isoc1
ENSMUSG00000038059.8	854.163	0.723547	0.139634	5.18174	2.19827e-07	1.14801e-05	Smim3
ENSMUSG00000118229.2	169.467	3.53268	0.42646	8.28374	1.1937e-16	2.8265e-14	Lncbate10
ENSMUSG00000024579.8	132.738	-0.605065	0.165319	-3.65998	0.000252232	0.00488001	Pcyox1l
ENSMUSG00000032845.17	8720.92	0.520183	0.122988	4.22954	2.34171e-05	0.000681484	Alpk2
ENSMUSG00000046318.17	176.25	-0.640555	0.16871	-3.79678	0.000146586	0.0031424	Ccbe1
ENSMUSG00000024526.10	4010.4	0.272863	0.090074	3.02932	0.00245108	0.0297803	Cidea
ENSMUSG00000038903.14	326.403	0.80701	0.152647	5.28678	1.24489e-07	7.01076e-06	Ccdc68
ENSMUSG00000024511.16	130.672	0.845468	0.145596	5.80693	6.36289e-09	5.00315e-07	Rab27b
ENSMUSG00000025423.17	812.873	-0.255584	0.087154	-2.93256	0.00336184	0.0375406	Pias2
ENSMUSG00000097666.3	299.672	0.716349	0.123461	5.80224	6.54342e-09	5.12576e-07	A330094K24Rik
ENSMUSG00000024548.12	281.365	-0.555594	0.103846	-5.35017	8.78723e-08	5.15774e-06	Setbp1
ENSMUSG00000078963.4	232.543	1.13903	0.208388	5.46589	4.60587e-08	2.86485e-06	Hsbp1l1
ENSMUSG00000059852.8	9951.11	0.261011	0.0867201	3.00981	0.00261412	0.0311793	Kcng2
ENSMUSG00000118024.2	24.1486	-0.933667	0.244472	-3.81911	0.000133933	0.00293147	Gm50419
ENSMUSG00000024908.16	4538.97	0.208844	0.0441477	4.73058	2.23883e-06	9.01101e-05	Ppp6r3
ENSMUSG00000024843.16	530.628	-0.423771	0.111402	-3.80399	0.000142386	0.00308408	Chka
ENSMUSG00000118132.2	186.356	-0.445598	0.115886	-3.84513	0.000120487	0.00269089	4833408A19Rik
ENSMUSG00000024869.11	81.0936	-0.752518	0.267337	-2.81486	0.00487981	0.0495801	Gm49405
ENSMUSG00000024871.12	16378	-0.559622	0.10191	-5.49131	3.98957e-08	2.55787e-06	Doc2g
ENSMUSG00000024851.15	1889.68	0.345687	0.0724246	4.77306	1.81445e-06	7.50153e-05	Pitpnm1
ENSMUSG00000075289.6	2182.87	0.425109	0.115701	3.67421	0.000238589	0.00464624	Carns1
ENSMUSG00000041845.12	475.326	0.698865	0.185045	3.77673	0.000158904	0.0033615	Rhod
ENSMUSG00000034108.7	2381.45	-0.222902	0.0673284	-3.31066	0.000930754	0.0139526	Ccs
ENSMUSG00000083282.4	3093.17	-0.302912	0.0912391	-3.31997	0.000900258	0.0135591	Ctsf
ENSMUSG00000024901.16	325.569	0.501652	0.123138	4.07389	4.62349e-05	0.00119677	Peli3
ENSMUSG00000024891.7	495.594	-0.315652	0.0797434	-3.95835	7.547e-05	0.00184357	Slc29a2
ENSMUSG00000024846.7	561.363	-0.594598	0.147863	-4.02127	5.7886e-05	0.0014547	Cst6
ENSMUSG00000086938.10	893.58	-0.716048	0.146607	-4.88413	1.03886e-06	4.57863e-05	4930481A15Rik
ENSMUSG00000024911.8	2903.65	0.16882	0.057185	2.95218	0.00315542	0.0358113	Fibp
ENSMUSG00000056185.6	579.978	0.53778	0.108697	4.9475	7.51738e-07	3.47316e-05	Snx32
ENSMUSG00000024940.12	3875.24	0.292076	0.0918267	3.18073	0.00146906	0.0198772	Ltbp3
ENSMUSG00000110156.3	403.501	-0.435603	0.13517	-3.22263	0.00127018	0.0178107	Gm42067
ENSMUSG00000024791.11	27.0749	-1.2791	0.441599	-2.89651	0.00377341	0.0408025	Cdca5
ENSMUSG00000024772.10	8205.72	-0.381051	0.0865457	-4.40289	1.06817e-05	0.000353856	Ehd1
ENSMUSG00000024948.16	2518.72	-0.50183	0.13679	-3.66861	0.000243876	0.00473151	Map4k2
ENSMUSG00000052188.7	169.093	-0.60323	0.167724	-3.59656	0.000322457	0.00594605	Gm14964
ENSMUSG00000024953.18	53738.3	-0.310622	0.0514606	-6.0361	1.57879e-09	1.4119e-07	Prdx5
ENSMUSG00000024963.13	3160.59	-0.269915	0.0746612	-3.6152	0.000300114	0.00559942	Dnajc4
ENSMUSG00000024965.10	624.353	0.41876	0.116652	3.58983	0.000330891	0.00605868	Fermt3
ENSMUSG00000024764.11	1309.12	-0.398032	0.116318	-3.42192	0.000621796	0.0100437	Naa40
ENSMUSG00000024761.4	631.77	0.380424	0.126447	3.00858	0.00262474	0.031267	Gm16437
ENSMUSG00000108414.2	644.136	-0.290199	0.101383	-2.86242	0.00420426	0.0442668	Snhg1
ENSMUSG00000003680.17	428.833	-0.321225	0.0973397	-3.30005	0.000966693	0.0143571	Taf6l
ENSMUSG00000071649.7	2769.66	-0.167108	0.0572487	-2.91899	0.00351167	0.0386787	B3gat3
ENSMUSG00000071648.5	3765.31	0.586624	0.144952	4.04701	5.18761e-05	0.00131983	Rom1
ENSMUSG00000118383.2	22711.8	-0.895183	0.0891139	-10.0454	9.62701e-24	4.77614e-21	Gm50321
ENSMUSG00000024660.10	354.112	-0.267663	0.093201	-2.87189	0.00408025	0.0432582	Incenp
ENSMUSG00000024668.9	4571.42	0.207077	0.0554024	3.7377	0.000185713	0.00383519	Sdhaf2
ENSMUSG00000034371.10	541.333	0.459106	0.153721	2.98662	0.00282081	0.0329608	Tkfc
ENSMUSG00000024736.16	1109.04	0.262156	0.0823781	3.18236	0.00146082	0.0197914	Tmem132a
ENSMUSG00000112693.2	777.949	-0.409718	0.137708	-2.97527	0.00292731	0.0339057	Gm5512
ENSMUSG00000024712.10	4734.8	0.164395	0.0414907	3.96222	7.42555e-05	0.00182031	Rfk
ENSMUSG00000052085.8	717.337	-0.524914	0.154244	-3.40313	0.000666184	0.0106045	Dock8
ENSMUSG00000024921.18	3291.66	-0.24358	0.0716659	-3.39882	0.000676762	0.0107398	Smarca2
ENSMUSG00000118020.2	24.3153	-1.32558	0.337784	-3.92435	8.69627e-05	0.0020568	Gm35438
ENSMUSG00000024924.15	10507.3	-0.408758	0.0705512	-5.79378	6.88191e-09	5.35069e-07	Vldlr
ENSMUSG00000117692.2	734.525	-1.37408	0.280582	-4.89724	9.71944e-07	4.32744e-05	Gm50114
ENSMUSG00000047298.4	346.71	-1.49941	0.293979	-5.10041	3.38923e-07	1.69356e-05	Kcnv2
ENSMUSG00000041360.9	1501.75	-0.275341	0.0830391	-3.3158	0.00091381	0.0137282	Pum3
ENSMUSG00000024782.8	7729.98	0.286188	0.056436	5.07102	3.95698e-07	1.93873e-05	Ak3
ENSMUSG00000118038.2	80.3344	1.08021	0.243342	4.43906	9.03525e-06	0.000307125	Gm9895
ENSMUSG00000050957.5	39.4095	1.35419	0.235305	5.75506	8.66125e-09	6.51533e-07	Insl6
ENSMUSG00000071573.15	293.126	-0.58807	0.199135	-2.95312	0.00314582	0.0357607	Rnls
ENSMUSG00000035783.10	10447.9	-0.977234	0.343263	-2.8469	0.00441479	0.0457894	Acta2
ENSMUSG00000067297.6	180.242	-0.390211	0.137835	-2.83099	0.00464042	0.0476407	Ifit1bl2
ENSMUSG00000033610.17	2611.25	-0.406536	0.0802948	-5.06305	4.12607e-07	2.00876e-05	Pank1
ENSMUSG00000024803.10	252960	1.22685	0.109426	11.2117	3.57138e-29	2.75618e-26	Ankrd1
ENSMUSG00000067279.4	9000.1	-0.356077	0.125871	-2.82891	0.00467069	0.0478161	Ppp1r3c
ENSMUSG00000039652.17	2872.08	-0.969979	0.173172	-5.60125	2.12811e-08	1.47215e-06	Cpeb3
ENSMUSG00000067242.12	371.433	-0.871178	0.223827	-3.89219	9.9345e-05	0.00230775	Lgi1
ENSMUSG00000044026.4	148.547	-0.421616	0.133204	-3.16518	0.00154986	0.0208082	Slc35g1
ENSMUSG00000024998.18	1438.25	0.382764	0.0739631	5.17507	2.27825e-07	1.1868e-05	Plce1
ENSMUSG00000055044.13	5897.43	0.44423	0.106339	4.1775	2.94736e-05	0.000821043	Pdlim1
ENSMUSG00000097740.3	20.8731	-2.43739	0.371065	-6.56862	5.07833e-11	5.87874e-09	E030044B06Rik
ENSMUSG00000025172.4	95.6264	1.12347	0.235913	4.76224	1.91452e-06	7.83749e-05	Ankrd2
ENSMUSG00000044345.10	2929.23	0.481722	0.0821714	5.86241	4.56208e-09	3.6845e-07	Marveld1
ENSMUSG00000025190.14	62796.9	0.457141	0.0817442	5.59234	2.24026e-08	1.54061e-06	Got1
ENSMUSG00000025195.10	495.108	-0.261201	0.0913679	-2.85878	0.00425274	0.0447096	Dnmbp
ENSMUSG00000025202.9	14.22	-1.32738	0.465622	-2.85077	0.00436131	0.0454611	Scd3
ENSMUSG00000050195.9	2280.96	1.69192	0.369751	4.57582	4.74352e-06	0.000175249	Scd4
ENSMUSG00000036748.17	7032.24	-0.159137	0.047823	-3.32763	0.000875874	0.0132539	Cuedc2
ENSMUSG00000025227.15	216.973	-0.319622	0.103207	-3.09689	0.00195561	0.0249688	Mfsd13a
ENSMUSG00000062376.8	1316.31	-0.187113	0.0625832	-2.98983	0.00279131	0.0327123	Borcs7
ENSMUSG00000025049.7	372.071	-0.439392	0.142138	-3.09131	0.00199277	0.0253345	Taf5
ENSMUSG00000006435.17	472.928	1.77522	0.168564	10.5315	6.18693e-26	3.39256e-23	Neurl1a
ENSMUSG00000025068.9	11128.7	-0.355317	0.0961874	-3.69401	0.000220745	0.00438481	Gsto1
ENSMUSG00000025069.16	124.136	-0.551405	0.174172	-3.16586	0.00154625	0.0208	Gsto2
ENSMUSG00000117975.2	1518.92	0.395546	0.131988	2.99684	0.00272796	0.0321775	Itprip
ENSMUSG00000084957.4	2154.98	-0.494126	0.133383	-3.70456	0.000211757	0.00425495	Bbip1
ENSMUSG00000024978.12	7049.81	-0.460589	0.121149	-3.80184	0.000143628	0.00310454	Gpam
ENSMUSG00000024979.14	12.3494	-1.67804	0.47215	-3.55403	0.000379373	0.00671052	Tectb
ENSMUSG00000024983.11	1194.83	0.322048	0.0931226	3.45832	0.000543555	0.00899174	Vti1a
ENSMUSG00000003228.10	5149.06	0.668453	0.144858	4.61454	3.93966e-06	0.000148715	Grk5
ENSMUSG00000031145.16	1156.65	-0.343833	0.0780108	-4.40751	1.04566e-05	0.000348059	Prickle3
ENSMUSG00000031161.16	973.134	-0.272218	0.0820041	-3.31957	0.00090156	0.0135638	Hdac6
ENSMUSG00000031169.14	241.25	0.347481	0.110721	3.13836	0.00169898	0.0223977	Porcn
ENSMUSG00000031174.18	186.706	-0.500383	0.176776	-2.83061	0.00464595	0.047665	Rpgr
ENSMUSG00000008035.13	5360.57	-0.702879	0.148642	-4.72869	2.25974e-06	9.062e-05	Mid1ip1
[truncated: 59 more rows]

## Sheet: WTvs R636Q HOM
gene	symbol	baseMean	log2FoldChange	lfcSE	stat	pvalue	padj
ENSMUSG00000085757.8	Tslrn1	9.48387	7.04135	0.976535	7.21054	5.57292e-13	1.44326e-11
ENSMUSG00000118229.2	Lncbate10	169.467	6.88775	0.417719	16.489	4.4042e-61	2.30349e-58
ENSMUSG00000117951.2	Gm50357	23.066	6.82659	2.12955	3.20565	0.00134759	0.00623133
ENSMUSG00000031250.9	Tnmd	50.5611	6.58734	0.667675	9.86609	5.83947e-23	4.07223e-21
ENSMUSG00000022860.16	Chodl	64.2596	6.38007	0.615019	10.3738	3.26372e-25	2.67992e-23
ENSMUSG00000049641.16	Vgll2	413.276	6.12061	0.486121	12.5907	2.37568e-36	4.33003e-34
ENSMUSG00000038112.16	AW551984	212.502	5.43722	0.348322	15.6098	6.2475e-55	2.73289e-52
ENSMUSG00000007122.12	Casq1	9829.67	5.00479	0.248353	20.1519	2.58996e-90	3.89449e-87
ENSMUSG00000091572.10	Vmn2r3	31.7145	4.96938	0.684789	7.25681	3.96327e-13	1.0421e-11
ENSMUSG00000027966.21	Col11a1	23.0198	4.95668	0.56784	8.72901	2.56913e-18	1.21436e-16
ENSMUSG00000059003.13	Grin2a	48.8359	4.84315	0.407929	11.8725	1.64395e-32	2.34035e-30
ENSMUSG00000081649.3	Or6d13	2.17718	4.81966	1.66034	2.90281	0.0036983	0.0149141
ENSMUSG00000117222.2	Gm49906	2.32619	4.77554	1.35527	3.52368	0.000425591	0.00227187
ENSMUSG00000117110.2	Gm49808	68.588	4.74403	0.521519	9.09658	9.32242e-20	4.99528e-18
ENSMUSG00000058183.15	Mmel1	150.197	4.72215	0.496452	9.5118	1.87398e-21	1.1531e-19
ENSMUSG00000074736.11	Syndig1	81.7434	4.60336	0.44515	10.3412	4.58971e-25	3.73053e-23
ENSMUSG00000026841.8	Fibcd1	3.86824	4.58428	1.29036	3.55272	0.000381272	0.00206182
ENSMUSG00000094344.2	Gm11942	2778.02	4.57876	1.22933	3.72459	0.000195635	0.00115739
ENSMUSG00000104454.2	Gm37827	2.98239	4.5649	1.17483	3.88557	0.000102092	0.000650999
ENSMUSG00000029074.15	Ttll10	2.39169	4.47432	1.16468	3.84169	0.000122192	0.000763394
ENSMUSG00000116290.2	Gm49518	1.79263	4.43248	1.21073	3.66101	0.000251224	0.00144046
ENSMUSG00000086806.2	Gm13054	4234.46	4.4141	0.382838	11.5299	9.32249e-31	1.1502e-28
ENSMUSG00000041616.10	Nppa	330852	4.41389	0.353155	12.4985	7.61142e-36	1.33667e-33
ENSMUSG00000098760.2	Gm2164	1.91738	4.3902	1.23056	3.56764	0.000360213	0.00196338
ENSMUSG00000102224.6	4930447F24Rik	2.32048	4.34455	1.52558	2.8478	0.00440227	0.0172836
ENSMUSG00000056031.14	9330154J02Rik	5.24333	4.25323	1.06701	3.9861	6.7167e-05	0.0004505
ENSMUSG00000054618.9	Gm9951	37.1652	4.2094	0.454992	9.2516	2.2115e-20	1.23163e-18
ENSMUSG00000042888.11	Prr30	2.2148	4.20903	1.32026	3.18803	0.00143244	0.00658194
ENSMUSG00000004939.8	Nmrk2	2332.94	4.20731	0.392063	10.7312	7.26468e-27	6.96339e-25
ENSMUSG00000034339.9	Cstdc7	1.55392	4.16722	1.27902	3.25814	0.00112147	0.00530608
ENSMUSG00000115062.2	4930544F09Rik	1.44377	4.16484	1.65495	2.51659	0.0118497	0.039845
ENSMUSG00000086681.2	Gm16178	4.54837	4.13562	1.00178	4.12826	3.65519e-05	0.000261058
ENSMUSG00000054136.7	Adm2	1.36974	4.08868	1.42151	2.87629	0.00402384	0.0159831
ENSMUSG00000044172.8	Ptx4	17.0346	4.01738	0.696878	5.76482	8.17434e-09	1.19409e-07
ENSMUSG00000052922.10	Bpi	1.9136	4.01018	1.23425	3.24908	0.0011578	0.00545654
ENSMUSG00000070291.5	Ddx43	2.40223	3.98361	1.2094	3.29387	0.000988185	0.00475495
ENSMUSG00000094689.2	Ighv1-81	2.03854	3.98357	1.5131	2.63272	0.00847033	0.0301327
ENSMUSG00000031097.16	Tnni2	2217.26	3.97714	0.30595	12.9993	1.23431e-38	2.69966e-36
ENSMUSG00000029377.6	Ereg	26.7612	3.97629	0.458442	8.67349	4.19066e-18	1.92778e-16
ENSMUSG00000039760.9	Il22ra2	4.17079	3.9418	1.03273	3.81689	0.000135145	0.000836278
ENSMUSG00000008461.7	Fut1	2.1465	3.86955	1.34291	2.88146	0.00395843	0.0157559
ENSMUSG00000107768.2	Gm36582	2.59261	3.85459	1.17458	3.28169	0.00103187	0.00493947
ENSMUSG00000087674.8	4930447M23Rik	2.298	3.84267	1.19668	3.21111	0.00132221	0.00612224
ENSMUSG00000085007.4	Smim43	1.85959	3.84062	1.24359	3.08833	0.00201284	0.00884348
ENSMUSG00000038670.12	Mybpc2	8625.96	3.81987	0.152609	25.0305	2.84601e-138	1.36944e-134
ENSMUSG00000078640.10	Gm11627	493.377	3.78331	0.171118	22.1093	2.5704e-108	8.83446e-105
ENSMUSG00000061723.19	Tnnt3	261.823	3.75736	0.177853	21.1262	4.56502e-99	1.22033e-95
ENSMUSG00002075134.1		1.82307	3.6555	1.17102	3.12163	0.00179852	0.00801455
ENSMUSG00000030283.8	St8sia1	41.8879	3.63568	0.385382	9.43397	3.9486e-21	2.38692e-19
ENSMUSG00000086850.2	Gm13257	2.07509	3.63474	1.36559	2.66167	0.00777537	0.0280882
ENSMUSG00000048521.9	Cxcr6	59.5968	3.58573	0.354504	10.1148	4.75059e-24	3.6055e-22
ENSMUSG00000092500.2	Gm20400	10.882	3.561	1.13981	3.1242	0.0017829	0.00795083
ENSMUSG00000090460.4	Gm17511	150.52	3.52911	1.0755	3.28137	0.00103304	0.004943
ENSMUSG00000027908.3	Tchhl1	19.8753	3.51844	1.05984	3.31978	0.000900876	0.00437915
ENSMUSG00000107350.2	Gm19610	3.77057	3.47705	1.12776	3.08314	0.00204826	0.00898227
ENSMUSG00000114018.2	Gm36495	22.1228	3.46519	0.44404	7.80377	6.00842e-15	1.98023e-13
ENSMUSG00000030592.19	Ryr1	276.337	3.4572	0.305841	11.3039	1.25483e-29	1.45845e-27
ENSMUSG00000114088.2	Gm47898	2.57397	3.45313	1.21765	2.8359	0.00456971	0.0178247
ENSMUSG00000047104.6	Pbp2	6.80239	3.44657	0.797438	4.32205	1.54588e-05	0.000119877
ENSMUSG00000086363.8	A330102I10Rik	209.569	3.42403	0.186205	18.3885	1.62397e-75	1.56284e-72
ENSMUSG00000024973.18	Plaat5	1.93293	3.42195	1.2233	2.79731	0.00515304	0.0197699
ENSMUSG00000110035.2	Gm30931	1.49485	3.42136	1.32821	2.57592	0.00999729	0.0345913
ENSMUSG00000091971.4	Hspa1a	2979.05	3.40617	0.605075	5.62934	1.80898e-08	2.47567e-07
ENSMUSG00000059049.15	Frem1	62.4627	3.38752	0.308632	10.9759	4.99066e-28	5.26625e-26
ENSMUSG00000047819.4	Tigd4	9.41031	3.37645	0.730387	4.62282	3.78555e-06	3.38197e-05
ENSMUSG00000048215.15	A630023P12Rik	2.33156	3.3506	1.22009	2.74619	0.00602922	0.0226086
ENSMUSG00000114284.2	9630015K15Rik	1.3674	3.35035	1.28495	2.60737	0.00912396	0.0320598
ENSMUSG00000090877.4	Hspa1b	2240.98	3.32324	0.671804	4.94674	7.54676e-07	7.72579e-06
ENSMUSG00000092444.2	Gm18733	1.51415	3.32216	1.29084	2.57363	0.0100638	0.0347779
ENSMUSG00000113909.2	Gm36377	13.6899	3.29322	0.507366	6.49081	8.53737e-11	1.65913e-09
ENSMUSG00000074418.5	Pira2-ps2	2.18438	3.28259	1.17254	2.79956	0.00511726	0.0196451
ENSMUSG00000111767.2	4930546K05Rik	14.7692	3.27613	0.832723	3.93424	8.34607e-05	0.000545351
ENSMUSG00000110043.2	Gm7328	10.5054	3.27579	0.546447	5.99471	2.03852e-09	3.28718e-08
ENSMUSG00000029054.9	Gabrd	4.2893	3.27574	1.19567	2.73967	0.00615012	0.0229783
ENSMUSG00000001773.15	Folh1	4.89319	3.26245	0.90253	3.61478	0.000300606	0.00168349
ENSMUSG00000050359.8	Sprr1a	44.4755	3.25789	0.454717	7.16465	7.79832e-13	1.97703e-11
ENSMUSG00000109341.2	Gm30873	230.601	3.25111	0.225924	14.3903	5.95462e-47	2.01778e-44
ENSMUSG00000053251.7	Or6d12	10.7714	3.25037	1.04209	3.11907	0.00181421	0.00807848
ENSMUSG00000025665.17	Rps6ka6	50.4016	3.24595	0.336635	9.64233	5.29728e-22	3.47268e-20
ENSMUSG00000090125.4	Pou3f1	62.8431	3.24336	0.394523	8.22097	2.01868e-16	7.75838e-15
ENSMUSG00000030361.17	Klrb1a	7.18107	3.23859	0.735649	4.40235	1.07082e-05	8.63823e-05
ENSMUSG00000037610.16	Kcnmb2	1.9525	3.23463	1.26912	2.54871	0.0108122	0.036877
ENSMUSG00000021702.8	Thbs4	2047.69	3.2314	0.363947	8.87877	6.76055e-19	3.36058e-17
ENSMUSG00000043857.17	Mgat5b	82.5311	3.23107	0.313322	10.3123	6.19898e-25	5.00474e-23
ENSMUSG00000005667.9	Mthfd2	861.326	3.23053	0.251074	12.8668	6.91699e-38	1.42236e-35
ENSMUSG00000031376.16	Atp2b3	72.8097	3.22379	0.340086	9.47934	2.5589e-21	1.56256e-19
ENSMUSG00000029832.17	Nfe2l3	14.6039	3.22344	0.550329	5.8573	4.70462e-09	7.14641e-08
ENSMUSG00000028591.12	Pramel13	3.66076	3.20957	1.06456	3.01493	0.00257039	0.0109706
ENSMUSG00000026259.15	Ngef	104.797	3.18334	0.280455	11.3506	7.3634e-30	8.68412e-28
ENSMUSG00000094433.3	Igkv5-43	2.8728	3.17505	1.30109	2.4403	0.0146749	0.0475743
ENSMUSG00000046694.7	Tent5b	419.046	3.16349	0.668166	4.73458	2.19508e-06	2.06105e-05
ENSMUSG00000032332.18	Col12a1	146.303	3.15921	0.304402	10.3784	3.1085e-25	2.56121e-23
ENSMUSG00000030134.12	Rasgef1a	164.658	3.15569	0.20626	15.2996	7.69367e-53	3.08503e-50
ENSMUSG00000033676.14	Gabrb3	18.7976	3.13423	0.514655	6.08996	1.12942e-09	1.89356e-08
ENSMUSG00000084803.9	5830444B04Rik	42.0762	3.12237	0.919348	3.39628	0.000683075	0.00345182
ENSMUSG00000040152.9	Thbs1	1211.84	3.11863	0.239962	12.9964	1.28313e-38	2.78115e-36
ENSMUSG00000085162.8	Gm12295	539.284	3.10751	0.171019	18.1706	8.82507e-74	8.16625e-71
ENSMUSG00000072945.4	Ripply1	4.1588	3.10522	0.911266	3.40759	0.000655392	0.00332575
ENSMUSG00000118401.2	Gpr52	2.37783	3.10418	1.17736	2.63657	0.00837499	0.0298554
ENSMUSG00000026840.15	Lamc3	171.993	3.10324	0.262702	11.8128	3.35378e-32	4.66409e-30
ENSMUSG00000112120.2	Gm32255	6.23624	3.09363	0.769693	4.0193	5.83702e-05	0.000396737
ENSMUSG00000094420.3	Igkv10-96	5.25511	3.07019	0.96792	3.17195	0.00151421	0.00691017
ENSMUSG00000054944.8	5330416C01Rik	4.35764	3.0628	0.92071	3.32657	0.000879221	0.00428386
ENSMUSG00000028341.10	Nr4a3	457.176	3.0582	0.476857	6.41324	1.42457e-10	2.70725e-09
ENSMUSG00000049420.10	Tmem200a	15.0332	3.05731	0.511021	5.98274	2.19417e-09	3.51461e-08
ENSMUSG00000056596.9	Trnp1	733.994	3.05551	0.441015	6.92835	4.25771e-12	9.85912e-11
ENSMUSG00000063727.4	Tnfrsf11b	15.6389	3.05105	0.567448	5.3768	7.58206e-08	9.32601e-07
ENSMUSG00000028626.6	Col9a2	62.9835	3.03628	0.386413	7.85762	3.91505e-15	1.31553e-13
ENSMUSG00000070933.11	Speer4d	2.53955	3.0238	1.14545	2.63985	0.00829424	0.0296063
ENSMUSG00000020651.9	Slc26a4	34.3459	3.02065	0.432792	6.97945	2.96332e-12	7.01719e-11
ENSMUSG00000071047.6	Ces1a	5.92713	3.01091	0.725441	4.15046	3.31815e-05	0.000239303
ENSMUSG00000022449.15	Adamts20	55.7076	2.99715	0.360767	8.30771	9.75656e-17	3.91222e-15
ENSMUSG00000092609.2	Gm20481	29.1546	2.99404	0.611916	4.89288	9.93691e-07	9.94477e-06
ENSMUSG00000091387.3	Gcnt4	20.6417	2.9622	0.381951	7.75546	8.8022e-15	2.83877e-13
ENSMUSG00000007888.16	Crlf1	363.757	2.96194	0.246707	12.0059	3.30835e-33	4.8534e-31
ENSMUSG00000118202.2	C030017B01Rik	25.7538	2.96046	0.41838	7.07601	1.48362e-12	3.63488e-11
ENSMUSG00000051401.8	Kctd16	23.5423	2.95751	0.623698	4.7419	2.11725e-06	1.99526e-05
ENSMUSG00000096878.3	Gm21083	11.0341	2.95351	0.615701	4.79698	1.61074e-06	1.55011e-05
ENSMUSG00000058019.14	Ces5a	28.0914	2.94814	0.358986	8.2124	2.16805e-16	8.25335e-15
ENSMUSG00000031849.10	Comp	610.972	2.92913	0.267331	10.957	6.15373e-28	6.40921e-26
ENSMUSG00000091192.2	Sardhos	3.23967	2.90329	1.01531	2.85951	0.00424298	0.0167265
ENSMUSG00000102191.2	Gm36569	83.946	2.88736	0.227557	12.6885	6.84674e-37	1.31781e-34
ENSMUSG00000037996.18	Slc24a2	164.028	2.88517	0.238113	12.1168	8.60653e-34	1.34457e-31
ENSMUSG00000025475.18	Adgra1	9.8587	2.87691	0.542579	5.3023	1.14355e-07	1.36471e-06
ENSMUSG00000029361.19	Nos1	84.0878	2.85413	0.657754	4.3392	1.43001e-05	0.000111885
ENSMUSG00000118671.1	Eppk1	46.9197	2.85091	0.320934	8.88318	6.49762e-19	3.24328e-17
ENSMUSG00000019997.12	Ccn2	10100.3	2.84826	0.199281	14.2927	2.43153e-46	7.80002e-44
ENSMUSG00000100053.2	Gm28154	2.93239	2.83589	0.997337	2.84346	0.0044627	0.0174838
ENSMUSG00000007682.8	Dio2	273.083	2.82974	0.265965	10.6395	1.95145e-26	1.79469e-24
ENSMUSG00000115240.2	Gm5144	28.311	2.81856	0.395225	7.13152	9.92637e-13	2.48511e-11
ENSMUSG00000042254.15	Cilp	2326.84	2.81455	0.33421	8.42148	3.71749e-17	1.55276e-15
ENSMUSG00000079669.3	Gm17396	148.15	2.79991	0.176391	15.8733	9.69765e-57	4.66632e-54
ENSMUSG00000041423.17	Paqr6	224.477	2.77559	0.224744	12.35	4.87171e-35	8.25412e-33
ENSMUSG00000019230.15	Lhx9	3.00296	2.77226	1.10927	2.49918	0.012448	0.0414915
ENSMUSG00000039476.14	Prrx2	50.8561	2.73083	0.29253	9.33522	1.00777e-20	5.82836e-19
ENSMUSG00000110489.2	Gm31659	2215.56	2.73054	0.181241	15.0658	2.71837e-51	1.0219e-48
ENSMUSG00000027470.10	Mylk2	36.8133	2.71082	0.309909	8.74713	2.18841e-18	1.04053e-16
ENSMUSG00000061816.16	Myl1	20518.8	2.70943	0.186477	14.5296	7.86766e-48	2.70412e-45
ENSMUSG00000113178.2	Mylf-ps	969.576	2.7027	0.17298	15.6244	4.96701e-55	2.25474e-52
ENSMUSG00000113701.2	B230303A05Rik	4.90146	2.69852	0.736021	3.66637	0.000246019	0.00141534
ENSMUSG00000022832.12	Ropn1	18.8795	2.68748	0.476204	5.64355	1.66579e-08	2.29932e-07
ENSMUSG00000039860.20	Srrm3	2.59078	2.68206	0.942935	2.84437	0.00444994	0.0174423
ENSMUSG00000030827.6	Fgf21	9.609	2.68003	0.539554	4.96713	6.79524e-07	7.02263e-06
ENSMUSG00000000183.7	Fgf6	124.077	2.67691	0.316437	8.45954	2.68443e-17	1.13705e-15
ENSMUSG00000036449.7	Lcn8	12.8875	2.66151	0.612215	4.34734	1.37798e-05	0.000108212
ENSMUSG00000032401.16	Lctl	4.03204	2.65905	1.06082	2.5066	0.01219	0.0407899
ENSMUSG00000099762.4	Gm21149	4.90365	2.6571	0.802611	3.31058	0.000931043	0.00451339
ENSMUSG00000044288.7	Cnr1	3.53774	2.65231	0.968572	2.73837	0.00617449	0.0230512
ENSMUSG00000105562.2	Gm43287	4.15849	2.65122	1.02797	2.57909	0.0099061	0.0343317
ENSMUSG00000097697.3	4833412C05Rik	13.8523	2.64414	0.564934	4.68045	2.8625e-06	2.61927e-05
ENSMUSG00000116940.2	Gm7450	6.78516	2.6398	0.791266	3.33618	0.000849383	0.00415774
ENSMUSG00000026344.10	Lypd1	27.2713	2.62964	0.573002	4.58924	4.44869e-06	3.91625e-05
ENSMUSG00000106445.2	Gm21190	6.46717	2.62916	0.700264	3.75453	0.000173665	0.00104455
ENSMUSG00000042895.7	Abra	12201.9	2.62478	0.130216	20.1572	2.32858e-90	3.73489e-87
ENSMUSG00000079022.11	Col22a1	148.147	2.61658	0.326522	8.01349	1.11495e-15	3.95641e-14
ENSMUSG00000039661.15	Dusp26	434.259	2.61384	0.8874	2.9455	0.00322428	0.0132781
ENSMUSG00000105444.2	Gm10727	668.177	2.60756	0.388959	6.70396	2.02843e-11	4.29973e-10
ENSMUSG00000050010.9	Shisa3	208.515	2.60643	0.249652	10.4403	1.62348e-25	1.38019e-23
ENSMUSG00000026628.14	Atf3	2058.18	2.59141	0.484115	5.35289	8.65627e-08	1.05502e-06
ENSMUSG00000054003.14	Tdrd9	45.6661	2.59085	0.433213	5.98055	2.22383e-09	3.55267e-08
ENSMUSG00000050288.7	Fzd2	1066.44	2.58121	0.133787	19.2934	6.09928e-83	6.98774e-80
ENSMUSG00000017724.15	Etv4	91.9602	2.57064	0.243125	10.5733	3.9611e-26	3.54276e-24
ENSMUSG00000030000.11	Add2	32.6192	2.55765	0.371176	6.89067	5.55296e-12	1.26634e-10
ENSMUSG00000056174.9	Col8a2	131.701	2.53901	0.268649	9.45104	3.35475e-21	2.03818e-19
ENSMUSG00000038600.13	Atp6v0a4	66.8881	2.53699	0.317545	7.98941	1.35587e-15	4.77612e-14
ENSMUSG00000031748.17	Gnao1	3832.17	2.53376	0.0811761	31.2132	7.05914e-214	5.6612e-210
ENSMUSG00000071537.7	Klrg2	38.5618	2.53082	0.450606	5.61647	1.94897e-08	2.65367e-07
ENSMUSG00000073975.4	Or51r1	22.8246	2.52975	0.377511	6.70114	2.06796e-11	4.37581e-10
ENSMUSG00000031574.9	Star	276.827	2.52903	0.233439	10.8338	2.38082e-27	2.39666e-25
ENSMUSG00000035805.14	Mlc1	2.56348	2.52476	1.00498	2.51225	0.0119964	0.0402485
ENSMUSG00000034145.15	Tmem63c	21.2479	2.51352	0.375258	6.69812	2.11125e-11	4.46349e-10
ENSMUSG00000087142.8	Gm12454	64.4174	2.50827	0.299103	8.38597	5.03085e-17	2.08326e-15
ENSMUSG00000014602.16	Kif1a	106.028	2.50268	0.221043	11.3222	1.01916e-29	1.19029e-27
ENSMUSG00000002020.16	Ltbp2	597.209	2.47756	0.266513	9.29619	1.45575e-20	8.24092e-19
ENSMUSG00000101968.7	1700027A15Rik	6.60917	2.47337	0.663437	3.72811	0.00019292	0.00114491
ENSMUSG00000102416.5	4933424G06Rik	7.51601	2.47258	0.58131	4.25347	2.10486e-05	0.000159048
ENSMUSG00000031994.14	Adamts8	168.625	2.47173	0.274777	8.99541	2.35361e-19	1.20737e-17
ENSMUSG00000033882.16	Rbm46	7.28293	2.46473	0.693955	3.55171	0.000382731	0.00206878
ENSMUSG00000029843.5	Slc13a4	40.6508	2.46356	0.365905	6.73279	1.66445e-11	3.58827e-10
ENSMUSG00000034427.18	Myo15b	23.1415	2.45133	0.406734	6.02687	1.67163e-09	2.72293e-08
ENSMUSG00000037254.19	Itih2	57.3083	2.44444	0.2678	9.12785	6.98757e-20	3.7949e-18
ENSMUSG00000049719.15	Prss46	4.96828	2.43248	0.691729	3.51652	0.000437246	0.00232737
ENSMUSG00000101450.2	Gm28941	6.58388	2.43062	0.671136	3.62165	0.000292732	0.00164557
ENSMUSG00000030772.7	Dkk3	416.52	2.43045	0.22699	10.7073	9.4048e-27	8.94348e-25
ENSMUSG00000029755.11	Dlx5	35.5384	2.42939	0.464626	5.2287	1.70704e-07	1.97261e-06
ENSMUSG00000026937.13	Lcn5	6.48989	2.41702	0.677021	3.57008	0.000356866	0.00194911
ENSMUSG00000020734.14	Grin2c	224.164	2.41025	0.293688	8.20684	2.27081e-16	8.56322e-15
ENSMUSG00000031104.3	Rab33a	11.7962	2.40853	0.466584	5.16205	2.44262e-07	2.74228e-06
ENSMUSG00000041559.8	Fmod	616.542	2.3932	0.340335	7.03189	2.03757e-12	4.91694e-11
ENSMUSG00000051435.12	Fhad1	49.9633	2.38859	0.425078	5.61917	1.91873e-08	2.61694e-07
ENSMUSG00000085008.2	Dbhos	8.16273	2.37296	0.694483	3.41687	0.000633458	0.00323163
ENSMUSG00000053025.14	Sv2b	56.6108	2.3679	0.265882	8.90586	5.2976e-19	2.65531e-17
ENSMUSG00000067351.2	Rps15a-ps2	16.1083	2.36198	0.858667	2.75075	0.00594586	0.0223413
ENSMUSG00000025892.17	Gria4	3.82158	2.3585	0.891517	2.64549	0.0081573	0.0292048
ENSMUSG00000055691.6	Gja6	30.8596	2.35775	0.410574	5.74258	9.32465e-09	1.34821e-07
ENSMUSG00000087163.2	Gm16230	5.69409	2.34515	0.696681	3.36618	0.000762161	0.00379174
ENSMUSG00000039239.15	Tgfb2	1046.76	2.33997	0.117512	19.9126	3.16587e-88	4.48045e-85
ENSMUSG00000025127.16	Gcgr	66.9027	2.31201	0.296958	7.78563	6.93682e-15	2.26757e-13
ENSMUSG00000108607.3	Gm44646	29.4887	2.30327	0.322554	7.14073	9.28366e-13	2.33391e-11
ENSMUSG00000114654.2	Gm47918	4.09593	2.30203	0.748703	3.0747	0.00210715	0.00919905
ENSMUSG00000048003.13	Catsper4	13.3604	2.30098	0.409532	5.61855	1.92568e-08	2.62492e-07
ENSMUSG00000107458.2	Gm44040	5.69092	2.29992	0.70667	3.25459	0.00113556	0.0053622
ENSMUSG00000092130.3	D030025P21Rik	5.44277	2.29566	0.72767	3.1548	0.00160606	0.00728508
ENSMUSG00000020904.12	Cfap52	4.42774	2.29211	0.769883	2.97722	0.00290876	0.0121624
ENSMUSG00000078125.3	Gm10916	5.94207	2.28643	0.822397	2.7802	0.00543248	0.0206542
ENSMUSG00000102692.2	Dchs2	25.0454	2.28246	0.431801	5.2859	1.25091e-07	1.4789e-06
ENSMUSG00000036040.15	Adamtsl2	2381	2.28002	0.181915	12.5334	4.89985e-36	8.73225e-34
ENSMUSG00000113192.2	Gm18032	3.35236	2.26214	0.846259	2.6731	0.00751538	0.0272681
ENSMUSG00000036510.18	Cdh8	3.89052	2.26159	0.880407	2.5688	0.0102052	0.035186
ENSMUSG00000041324.15	Inhba	343.709	2.26092	0.172288	13.1229	2.43554e-39	5.689e-37
ENSMUSG00000111003.2	Gm47122	3.75889	2.26059	0.784255	2.88246	0.00394577	0.0157145
ENSMUSG00000048001.8	Hes5	5.7058	2.26012	0.721439	3.13279	0.00173154	0.00775775
ENSMUSG00000101581.7	C430002N11Rik	3.30012	2.2549	0.926419	2.434	0.0149332	0.048303
ENSMUSG00000027254.14	Map1a	949.404	2.25087	0.243954	9.22663	2.79271e-20	1.54815e-18
ENSMUSG00000040380.15	Cbln3	7.60203	2.2412	0.707707	3.16685	0.00154099	0.00702227
ENSMUSG00000097840.2	Gm26756	4.00477	2.23831	0.770045	2.90673	0.00365227	0.0147581
ENSMUSG00000020701.13	Tmem132e	20.4543	2.20932	0.378505	5.83697	5.31572e-09	8.01322e-08
ENSMUSG00000085271.8	E130006D01Rik	18.8859	2.20512	0.443847	4.9682	6.75789e-07	6.99304e-06
ENSMUSG00000108238.2	Gm43984	12.0472	2.20154	0.79106	2.78302	0.00538559	0.0205084
ENSMUSG00000062991.10	Nrg1	142.264	2.19373	0.184371	11.8984	1.20616e-32	1.74813e-30
ENSMUSG00000034825.15	Nrip3	15.0338	2.18965	0.363696	6.02056	1.73819e-09	2.82753e-08
ENSMUSG00000007033.5	Hspa1l	1582.99	2.18919	0.129067	16.9617	1.57607e-64	9.72273e-62
ENSMUSG00000020010.8	Vnn3	4.56178	2.1828	0.807367	2.7036	0.00685931	0.0252259
ENSMUSG00000035274.14	Tpbg	49.3254	2.18042	0.295018	7.39081	1.45933e-13	4.03564e-12
ENSMUSG00000085604.2	Dhx58os	23.4829	2.16903	0.380485	5.7007	1.19315e-08	1.68364e-07
ENSMUSG00000024803.10	Ankrd1	252960	2.16423	0.109423	19.7786	4.55284e-87	5.7651e-84
ENSMUSG00000031962.7	Cdh15	6.16296	2.1582	0.649005	3.3254	0.000882912	0.00429999
ENSMUSG00000067642.12	Adgrf3	23.8022	2.15306	0.633159	3.40051	0.000672603	0.00340341
ENSMUSG00000078838.4	Gm17382	18.672	2.15179	0.355127	6.05921	1.36791e-09	2.26345e-08
ENSMUSG00000073804.6	Nps	6.94237	2.1489	0.59548	3.60869	0.000307744	0.00171787
ENSMUSG00000030108.15	Slc6a13	61.9287	2.14855	0.235652	9.11747	7.68972e-20	4.15746e-18
ENSMUSG00000022512.4	Cldn1	15.6637	2.14702	0.440586	4.87309	1.09863e-06	1.09043e-05
ENSMUSG00000032291.9	Crabp1	7.95002	2.13672	0.57531	3.71403	0.000203986	0.00119963
ENSMUSG00000057802.9	Gm10030	53.3176	2.13394	0.356778	5.98115	2.21561e-09	3.54189e-08
ENSMUSG00000068587.11	Mgam	61.8421	2.12556	0.329458	6.45167	1.10621e-10	2.12067e-09
ENSMUSG00000097520.3	4930488L21Rik	8.22657	2.12364	0.691825	3.06962	0.00214333	0.00933668
ENSMUSG00000005124.11	Ccn4	238.931	2.12217	0.161781	13.1176	2.61114e-39	6.04053e-37
ENSMUSG00000026204.16	Ptprn	1735.19	2.11828	0.156069	13.5727	5.8131e-42	1.45685e-39
ENSMUSG00000021278.8	Amn	2.90122	2.11013	0.801638	2.63228	0.00848146	0.030159
ENSMUSG00000098259.3	Gm27616	4.71195	2.1072	0.729674	2.88786	0.00387874	0.015511
ENSMUSG00000003227.5	Edar	44.3205	2.09985	0.256105	8.19916	2.42071e-16	9.07165e-15
ENSMUSG00000086129.2	Gm13558	8.37262	2.09588	0.568454	3.68698	0.000226933	0.00132006
ENSMUSG00000042498.17	Radx	8.80463	2.09564	0.528578	3.96467	7.34977e-05	0.000487533
ENSMUSG00000001494.7	Sost	136.639	2.09375	0.222384	9.41503	4.72956e-21	2.8408e-19
ENSMUSG00000054034.11	Tceal5	56.0092	2.09338	0.241251	8.67719	4.05672e-18	1.87693e-16
ENSMUSG00000063767.5	S100a7a	32.831	2.08849	0.55177	3.78508	0.00015366	0.00093759
ENSMUSG00000055567.19	Unc80	11.5514	2.08447	0.636675	3.27399	0.00106039	0.00506191
ENSMUSG00000042436.13	Mfap4	2470.28	2.08405	0.184881	11.2724	1.79686e-29	2.06846e-27
ENSMUSG00000098895.2	Gm21013	5.76091	2.08327	0.750791	2.77477	0.00552409	0.020943
ENSMUSG00000033730.5	Egr3	165.883	2.08243	0.447533	4.65313	3.26941e-06	2.95376e-05
ENSMUSG00000041889.8	Shisa4	1268.67	2.0818	0.17008	12.2401	1.89758e-34	3.1057e-32
ENSMUSG00000036832.6	Lpar3	42.4075	2.07169	0.34328	6.035	1.58965e-09	2.60173e-08
ENSMUSG00000001493.10	Meox1	3733.39	2.06055	0.16325	12.6221	1.59592e-36	2.96629e-34
ENSMUSG00000053030.12	Spink2	6.94257	2.05931	0.604452	3.4069	0.000657047	0.00333219
ENSMUSG00000042641.20	Rgsl1	10.9564	2.05922	0.439827	4.68188	2.84251e-06	2.60426e-05
ENSMUSG00000058831.14	Opn1sw	4.73671	2.0582	0.825162	2.49429	0.0126208	0.0419513
ENSMUSG00000027833.17	Shox2	50.5786	2.04544	0.213608	9.57567	1.012e-21	6.44118e-20
ENSMUSG00000022871.14	Fetub	154.634	2.03973	0.239856	8.50399	1.83177e-17	7.96938e-16
ENSMUSG00000029061.3	Mmp23	1576.43	2.03906	0.100054	20.3796	2.53816e-92	4.36183e-89
ENSMUSG00000037185.10	Krt80	353.337	2.0319	0.195333	10.4022	2.4219e-25	2.03026e-23
ENSMUSG00000058152.9	Chsy3	16.1916	2.02899	0.401002	5.0598	4.19707e-07	4.50389e-06
ENSMUSG00000074575.5	Kcng1	9.69484	2.02898	0.518007	3.91689	8.96999e-05	0.000581069
ENSMUSG00000030124.3	Lag3	173.319	2.02732	0.167372	12.1127	9.05053e-34	1.39973e-31
ENSMUSG00000092085.2	Gm17224	41.8407	2.02211	0.373531	5.41351	6.18001e-08	7.73595e-07
ENSMUSG00000020866.18	Cacna1g	1963.73	2.00981	0.115254	17.4382	4.23364e-68	3.08658e-65
ENSMUSG00000030075.11	Cntn3	15.4421	2.00656	0.49723	4.03548	5.44912e-05	0.000373399
ENSMUSG00000117545.2	Gm30794	93.2735	2.00596	0.25642	7.82294	5.1604e-15	1.71721e-13
ENSMUSG00000029189.11	Sel1l3	108.686	2.00556	0.209229	9.58549	9.2016e-22	5.8878e-20
ENSMUSG00000050071.9	Bex1	1013.86	2.00213	0.221089	9.05577	1.35611e-19	7.18649e-18
ENSMUSG00000091345.10	Col6a5	42.6351	1.99751	0.510971	3.90925	9.25841e-05	0.00059734
ENSMUSG00000026180.9	Cxcr2	28.4025	1.98989	0.711881	2.79526	0.00518581	0.0198703
ENSMUSG00000084850.2	Gm12092	292.041	1.98725	0.161535	12.3023	8.80745e-35	1.46137e-32
ENSMUSG00000032925.17	Itgbl1	1560.22	1.98342	0.175713	11.2879	1.50645e-29	1.74248e-27
ENSMUSG00000044770.15	Scml4	237.338	1.98188	0.195057	10.1605	2.974e-24	2.27871e-22
ENSMUSG00000028125.15	Abca4	1030.03	1.97922	0.323517	6.11784	9.48547e-10	1.60939e-08
ENSMUSG00000048534.8	Jaml	55.5109	1.97706	0.506255	3.90526	9.41224e-05	0.000605965
ENSMUSG00000028457.19	Atp8b5	25.3952	1.97325	0.445876	4.42556	9.61914e-06	7.83171e-05
ENSMUSG00000097166.2	9330179D12Rik	90.6299	1.9724	0.189906	10.3862	2.86527e-25	2.37708e-23
ENSMUSG00000024486.7	Hbegf	1982.57	1.95922	0.150652	13.0049	1.14718e-38	2.55555e-36
ENSMUSG00000022887.10	Masp1	1809.21	1.95663	0.182986	10.6928	1.10045e-26	1.03826e-24
ENSMUSG00000085006.8	BC021767	11.716	1.95437	0.585283	3.33919	0.000840228	0.00412132
ENSMUSG00000059751.8	Rps3a3	7271.2	1.95346	0.67408	2.89797	0.00375589	0.0151008
ENSMUSG00000107271.4	BC028471	7.23036	1.95144	0.593717	3.28682	0.00101324	0.0048561
ENSMUSG00000029123.9	Stk32b	55.5952	1.95002	0.317149	6.14858	7.81813e-10	1.33781e-08
ENSMUSG00000033510.15	Otud7a	6.73528	1.94959	0.575369	3.38842	0.000702956	0.00353668
ENSMUSG00000020256.15	Aldh1l2	320.834	1.94364	0.189802	10.2403	1.30767e-24	1.03491e-22
ENSMUSG00000026051.9	Ecrg4	46.034	1.93729	0.224862	8.61546	6.96643e-18	3.13281e-16
ENSMUSG00000020627.11	Klhl29	64.9867	1.93643	0.206228	9.38972	6.01588e-21	3.53015e-19
ENSMUSG00000023067.15	Cdkn1a	4741.99	1.93248	0.243218	7.94545	1.93493e-15	6.70785e-14
ENSMUSG00000046442.5	Ppm1e	944.42	1.93071	0.156493	12.3374	5.69811e-35	9.58677e-33
ENSMUSG00000117294.2	Gm49839	14.2307	1.93061	0.615678	3.13575	0.00171416	0.00769564
ENSMUSG00000010044.13	Zmynd10	7.02349	1.92822	0.722068	2.67041	0.00757588	0.0274376
ENSMUSG00000111744.2	Gm7780	28.5468	1.92412	0.605236	3.17912	0.00147722	0.0067574
ENSMUSG00000020722.6	Cacng1	6.74892	1.92221	0.758366	2.53467	0.0112554	0.0381208
ENSMUSG00000072592.3	Gm10373	5.02052	1.92171	0.680551	2.82375	0.00474657	0.0184012
ENSMUSG00000023047.12	Amhr2	60.3363	1.92127	0.320766	5.98963	2.10313e-09	3.38231e-08
ENSMUSG00000085876.2	Gm12409	16.7888	1.92091	0.480796	3.99528	6.46187e-05	0.000434812
ENSMUSG00000063821.7	Dusp29	8.25888	1.90915	0.526073	3.62906	0.000284454	0.00160424
ENSMUSG00000024176.11	Sox8	40.1368	1.90332	0.29368	6.48091	9.11686e-11	1.76462e-09
ENSMUSG00000049871.15	Nlrc3	414.755	1.89712	0.208865	9.08303	1.05592e-19	5.60805e-18
ENSMUSG00000097157.3	Gm26512	13.0509	1.89092	0.463877	4.07635	4.57491e-05	0.000319129
ENSMUSG00000027750.17	Postn	4230.35	1.88988	0.16136	11.7122	1.10397e-31	1.48382e-29
ENSMUSG00000046182.9	Gsg1l	2579.63	1.88884	0.0911974	20.7116	2.72376e-95	5.4609e-92
ENSMUSG00000058248.13	Kcnh1	6.20886	1.88774	0.645079	2.92637	0.00342947	0.0139894
ENSMUSG00000079428.9	Tceal7	152.852	1.8868	0.22272	8.4716	2.42041e-17	1.03249e-15
ENSMUSG00000093910.3	Zfp853	12.2851	1.88561	0.454416	4.14953	3.33157e-05	0.000240055
ENSMUSG00000032017.15	Grik4	8.42204	1.88531	0.499661	3.77319	0.000161176	0.000977498
ENSMUSG00000074136.10	4930513N10Rik	39.5942	1.88446	0.272039	6.92716	4.29372e-12	9.93295e-11
ENSMUSG00000073514.5	Dok6	4.22217	1.88387	0.689898	2.73066	0.00632084	0.0235553
ENSMUSG00000027560.5	Dok5	81.5775	1.87983	0.314968	5.96832	2.39711e-09	3.80423e-08
[truncated: 7,184 more rows]
