# Supplementary material for: Striated muscle-specific base editing enables correction of mutations causing dilated cardiomyopathy
Source: Nat Commun. 2023 Jun 22;14:3714. doi: 10.1038/s41467-023-39352-1 (PMC10287752; doi:10.1038/s41467-023-39352-1)
Supplement: Supplementary file 6 — Dataset 2 [file 41467_2023_39352_MOESM6_ESM.xlsx]

## Sheet: P635L HET vs WT
ID	GeneID	geneSymbol	chr	strand	longExonStart_0base	longExonEnd	shortES	shortEE	flankingES	flankingEE	ID.1	IJC_SAMPLE_1	SJC_SAMPLE_1	IJC_SAMPLE_2	SJC_SAMPLE_2	IncFormLen	SkipFormLen	PValue	FDR	IncLevel1	IncLevel2	IncLevelDifference	SJ_name	X1stExonStart_0base	X1stExonEnd	X2ndExonStart_0base	X2ndExonEnd	upstreamES	upstreamEE	downstreamES	downstreamEE	riExonStart_0base	riExonEnd	exonStart_0base	exonEnd
499	ENSMUSG00000027282.18	Mtch2	chr2	+	90683159	90683210	90683183	90683210	90679941	90680048	499	9,0,0,0,0	365278353288333	0,15,48,32,20	417383448251167	182	159	0	2.2e-16	0.021,0.0,0.0,0.0,0.0	0.0,0.033,0.086,0.1,0.095	-0.059	A3SS	NA	NA	NA	NA	NA	NA	NA	NA	NA	NA	NA	NA
2096	ENSMUSG00000028464.17	Tpm2	chr4	-	43514710	43516003	43514710	43514861	43518229	43518299	2096	97,29,23,131,468	1.19917e+19	0,45,41,19,25	2.42512e+18	318	159	0	2.2e-16	0.039,0.009,0.006,0.042,0.142	0.0,0.019,0.011,0.007,0.013	0.038	A3SS	NA	NA	NA	NA	NA	NA	NA	NA	NA	NA	NA	NA
2675	ENSMUSG00000032604.17	Qars	chr9	+	NA	NA	NA	NA	NA	NA	2675	42,71,34,31,40	437500755422376	7,24,0,6,16	535446449459289	231	159	0	2.2e-16	0.062,0.089,0.03,0.048,0.068	0.009,0.036,0.0,0.009,0.037	0.041	RI	NA	NA	NA	NA	108392165	108392232	108392305	108392431	108392165	108392431	NA	NA
214	ENSMUSG00000027961.8	Lrrc39	chr3	+	NA	NA	NA	NA	NA	NA	214	649709756902591	12,15,0,4,8	896805989593389	88,41,27,21,6	315	159	0	2.2e-16	0.965,0.96,1.0,0.991,0.974	0.837,0.908,0.949,0.934,0.97	0.058	SE	NA	NA	NA	NA	116362407	116362513	116371067	116371213	NA	NA	116363647	116363804
11733	ENSMUSG00000038583.14	Pln	chr10	+	NA	NA	NA	NA	NA	NA	11733	153,96,98,153,37	4.82961e+19	230265331188155	6.98167e+19	285	159	0	2.2e-16	0.017,0.009,0.009,0.011,0.009	0.018,0.022,0.027,0.02,0.024	-0.011	SE	NA	NA	NA	NA	53213762	53213891	53219852	53220367	NA	NA	53218077	53218204
15824	ENSMUSG00000026305.16	Lrrfip1	chr1	+	NA	NA	NA	NA	NA	NA	15824	0,0,0,0,0	13,33,45,44,60	5,12,26,4,13	10,47,33,33,21	220	159	0	2.2e-16	0.0,0.0,0.0,0.0,0.0	0.265,0.156,0.363,0.081,0.309	-0.235	SE	NA	NA	NA	NA	91039877	91040019	91042317	91044643	NA	NA	91040374	91040436
19028	ENSMUSG00000021288.20	Klc1	chr12	+	NA	NA	NA	NA	NA	NA	19028	9.58156e+18	87,133,107,84,164	1.5361e+17	57,59,42,40,22	289	159	0	2.2e-16	0.858,0.866,0.879,0.883,0.783	0.937,0.907,0.956,0.925,0.959	-0.083	SE	NA	NA	NA	NA	111755758	111755920	111772441	111772508	NA	NA	111761981	111762112
19416	ENSMUSG00000021094.11	Dhrs7	chr12	-	NA	NA	NA	NA	NA	NA	19416	143112129237152	23,23,33,4,0	237164228147102	0,0,0,0,0	265	159	0	2.2e-16	0.789,0.745,0.701,0.973,1.0	1.0,1.0,1.0,1.0,1.0	-0.158	SE	NA	NA	NA	NA	72703073	72703313	72706117	72706270	NA	NA	72704101	72704208
20271	ENSMUSG00000031448.13	Adprhl1	chr8	-	NA	NA	NA	NA	NA	NA	20271	4.3284e+19	18,77,45,88,25	5.89648e+19	131,154,85,145,83	318	159	0	2.2e-16	0.992,0.963,0.977,0.966,0.986	0.957,0.94,0.969,0.93,0.93	0.032	SE	NA	NA	NA	NA	13296041	13296167	13303817	13304162	NA	NA	13298552	13298717
20883	ENSMUSG00000032355.17	Mlip	chr9	-	NA	NA	NA	NA	NA	NA	20883	1.19613e+19	29,61,10,18,44	1.71716e+18	10,20,0,5,0	287	159	0	2.2e-16	0.958,0.924,0.987,0.976,0.931	0.99,0.979,1.0,0.994,1.0	-0.037	SE	NA	NA	NA	NA	77009362	77009675	77081240	77081285	NA	NA	77072046	77072175
24575	ENSMUSG00000002728.15	Naa20	chr2	+	NA	NA	NA	NA	NA	NA	24575	37,44,22,30,9	0,0,0,0,0	48,25,48,34,35	50,12,13,8,5	183	159	0	2.2e-16	1.0,1.0,1.0,1.0,1.0	0.455,0.644,0.762,0.787,0.859	0.299	SE	NA	NA	NA	NA	145745160	145745282	145753616	145753713	NA	NA	145750510	145750535
15825	ENSMUSG00000026305.16	Lrrfip1	chr1	+	NA	NA	NA	NA	NA	NA	15825	5,11,0,6,2	244313382216164	19,20,59,4,8	181215426119107	220	159	1.11022e-16	1.57863e-13	0.015,0.025,0.0,0.02,0.009	0.071,0.063,0.091,0.024,0.051	-0.046	SE	NA	NA	NA	NA	91039877	91040019	91047862	91047912	NA	NA	91040374	91040436
19638	ENSMUSG00000027680.16	Fxr1	chr3	+	NA	NA	NA	NA	NA	NA	19638	7.93107e+16	19,17,36,64,43	9001061990682540	0,15,0,23,5	250	159	1.11022e-16	1.57863e-13	0.964,0.976,0.944,0.91,0.907	1.0,0.978,1.0,0.95,0.986	-0.043	SE	NA	NA	NA	NA	34119122	34119203	34123065	34123491	NA	NA	34122309	34122401
457	ENSMUSG00000036860.15	Mrpl55	chr11	+	NA	NA	NA	NA	NA	NA	457	410,0,133,0,359	2.48814e+19	618251361191350	2.8662e+19	239	318	1.11022e-16	1.6942e-13	0.18,0.0,0.092,0.0,0.168	0.223,0.146,0.168,0.141,0.209	-0.089	MXE	59095000	59095081	59095360	59095583	59093311	59093485	59096474	59096753	NA	NA	NA	NA
458	ENSMUSG00000036860.15	Mrpl55	chr11	+	NA	NA	NA	NA	NA	NA	458	410,0,133,0,359	2.48814e+19	618251361191350	2.8662e+19	239	318	2.22045e-16	1.6942e-13	0.18,0.0,0.091,0.0,0.168	0.223,0.145,0.168,0.138,0.209	-0.089	MXE	59095000	59095081	59095381	59095583	59093330	59093485	59096474	59096828	NA	NA	NA	NA
18784	ENSMUSG00000025525.13	Apool	chrX	+	NA	NA	NA	NA	NA	NA	18784	511566536881460	19,26,0,14,25	839783999444335	0,6,3,0,0	272	159	2.22045e-16	2.63104e-13	0.94,0.927,1.0,0.974,0.915	1.0,0.987,0.995,1.0,1.0	-0.045	SE	NA	NA	NA	NA	111263857	111263949	111274158	111274267	NA	NA	111273853	111273967
23960	ENSMUSG00000034974.14	Dapk3	chr10	+	NA	NA	NA	NA	NA	NA	23960	164271229261159	9,34,21,9,0	415206259176108	0,5,0,0,0	185	159	2.22045e-16	2.63104e-13	0.94,0.873,0.904,0.961,1.0	1.0,0.973,1.0,1.0,1.0	-0.059	SE	NA	NA	NA	NA	81026431	81026480	81027592	81027731	NA	NA	81026875	81026902
13721	ENSMUSG00000026414.14	Tnnt2	chr1	+	NA	NA	NA	NA	NA	NA	13721	8.65381e+26	8.35411e+21	9.06178e+25	1.85071e+23	167	159	3.33067e-16	3.64298e-13	0.908,0.91,0.904,0.89,0.88	0.823,0.847,0.845,0.838,0.85	0.058	SE	NA	NA	NA	NA	135777087	135777198	135778448	135778558	NA	NA	135778116	135778125
20715	ENSMUSG00000070371.12	Prss36	chr7	-	NA	NA	NA	NA	NA	NA	20715	32,27,27,34,23	0,0,0,0,0	26,6,11,3,0	21,3,0,6,23	300	159	1.22125e-15	1.24035e-12	1.0,1.0,1.0,1.0,1.0	0.396,0.515,1.0,0.209,0.0	0.576	SE	NA	NA	NA	NA	127532738	127533004	127533561	127533799	NA	NA	127533310	127533452
414	ENSMUSG00000054808.16	Actn4	chr7	-	NA	NA	NA	NA	NA	NA	414	32,50,104,89,104	26,32,33,27,19	113,82,81,53,72	0,9,0,7,5	244	244	2.29816e-14	1.169e-11	0.552,0.61,0.759,0.767,0.846	1.0,0.901,1.0,0.883,0.935	-0.237	MXE	28609327	28609413	28610914	28611000	28606396	28606489	28611664	28611746	NA	NA	NA	NA
1125	ENSMUSG00000030269.15	Mtmr14	chr6	+	NA	NA	NA	NA	NA	NA	1125	58,106,66,34,10	4,17,11,7,0	128,38,70,79,23	0,0,0,0,0	297	159	1.27676e-14	1.21028e-11	0.886,0.769,0.763,0.722,1.0	1.0,1.0,1.0,1.0,1.0	-0.172	SE	NA	NA	NA	NA	113246461	113246520	113247482	113247662	NA	NA	113246692	113246831
4942	ENSMUSG00000057531.15	Dtnbp1	chr13	-	NA	NA	NA	NA	NA	NA	4942	815986788916825	0,0,0,0,0	1128800989771460	57,3,24,1,0	291	159	1.70974e-14	1.51943e-11	1.0,1.0,1.0,1.0,1.0	0.915,0.993,0.957,0.998,1.0	0.027	SE	NA	NA	NA	NA	45106647	45106670	45155392	45155567	NA	NA	45123521	45123654
713	ENSMUSG00000028464.17	Tpm2	chr4	-	NA	NA	NA	NA	NA	NA	713	2.13628e+19	182,78,45,72,320	2.53619e+19	67,59,29,30,39	234	234	3.9857e-14	1.52054e-11	0.921,0.973,0.982,0.977,0.861	0.974,0.97,0.989,0.984,0.972	-0.035	MXE	43518643	43518719	43519002	43519078	43518401	43518464	43519226	43519297	NA	NA	NA	NA
1948	ENSMUSG00000029346.13	Srrd	chr5	-	112486183	112486433	112486183	112486338	112487584	112487683	1948	7,11,19,23,38	26,25,9,28,13	0,7,0,3,0	72,19,16,69,45	253	159	2.28706e-14	1.66727e-11	0.145,0.217,0.57,0.34,0.648	0.0,0.188,0.0,0.027,0.0	0.341	A3SS	NA	NA	NA	NA	NA	NA	NA	NA	NA	NA	NA	NA
1468	ENSMUSG00000042213.18	Zfand4	chr6	+	NA	NA	NA	NA	NA	NA	1468	0,48,0,23,21	19,48,28,32,22	29,16,34,35,20	0,9,0,5,1	318	234	6.88338e-14	2.10081e-11	0.0,0.424,0.0,0.346,0.413	1.0,0.567,1.0,0.837,0.936	-0.631	MXE	116251776	116251986	116261700	116261776	116250533	116250833	116262814	116262882	NA	NA	NA	NA
1285	ENSMUSG00000041560.13	Nop53	chr7	-	NA	NA	NA	NA	NA	NA	1285	19,42,29,48,21	7689361014939840	151,55,33,54,62	1210750939677580	318	159	5.22915e-14	2.29298e-11	0.012,0.022,0.014,0.025,0.012	0.059,0.035,0.017,0.038,0.05	-0.023	RI	NA	NA	NA	NA	15671762	15671814	15672098	15672155	15671762	15672155	NA	NA
22781	ENSMUSG00000061613.14	U2af1	chr17	-	NA	NA	NA	NA	NA	NA	22781	294344265230187	13,20,16,0,13	205281257161128	0,2,0,0,0	246	159	8.10463e-14	6.77881e-11	0.936,0.917,0.915,1.0,0.903	1.0,0.989,1.0,1.0,1.0	-0.064	SE	NA	NA	NA	NA	31870619	31870686	31877626	31877712	NA	NA	31873952	31874040
4747	ENSMUSG00000022890.14	Atp5j	chr16	-	NA	NA	NA	NA	NA	NA	4747	3.49041e+19	58,45,9,35,17	4.00429e+19	47,70,67,68,49	213	159	1.28786e-13	1.01734e-10	0.978,0.986,0.996,0.988,0.994	0.985,0.969,0.978,0.962,0.968	0.016	SE	NA	NA	NA	NA	84628216	84628395	84631829	84631893	NA	NA	84630707	84630762
27421	ENSMUSG00000021772.16	Nkiras1	chr14	-	NA	NA	NA	NA	NA	NA	27421	5,40,52,32,10	152,103,76,167,41	4,7,10,3,5	142,134,160,95,65	318	159	1.39333e-13	1.04272e-10	0.016,0.163,0.255,0.087,0.109	0.014,0.025,0.03,0.016,0.037	0.102	SE	NA	NA	NA	NA	4191150	4191392	4192889	4193000	NA	NA	4191594	4191852
1328	ENSMUSG00000004561.15	Mettl17	chr14	+	52128823	52129008	52128823	52129004	52129083	52129250	1328	154256120133162	0,14,21,10,6	294,209,253,92,158	0,0,0,0,0	162	159	8.38218e-14	1.04777e-10	1.0,0.947,0.849,0.929,0.964	1.0,1.0,1.0,1.0,1.0	-0.062	A5SS	NA	NA	NA	NA	NA	NA	NA	NA	NA	NA	NA	NA
2736	ENSMUSG00000023044.3	Csad	chr15	-	NA	NA	NA	NA	NA	NA	2736	353627640345354	0,0,8,0,0	424294345246268	40,0,0,9,13	210	159	2.06835e-13	1.47049e-10	1.0,1.0,0.984,1.0,1.0	0.889,1.0,1.0,0.954,0.94	0.04	SE	NA	NA	NA	NA	102086825	102087051	102087395	102087595	NA	NA	102087215	102087267
2987	ENSMUSG00000030116.15	Mfap5	chr6	+	NA	NA	NA	NA	NA	NA	2987	92119149109182	0,0,0,3,2	267,101,203,55,81	15,2,22,6,14	194	159	2.70228e-13	1.8297e-10	1.0,1.0,1.0,0.968,0.987	0.936,0.976,0.883,0.883,0.826	0.09	SE	NA	NA	NA	NA	122497854	122497887	122501445	122501469	NA	NA	122498851	122498887
25660	ENSMUSG00000053702.17	Nebl	chr2	-	NA	NA	NA	NA	NA	NA	25660	66,90,59,26,59	27,56,78,34,41	123,131,120,67,98	0,48,12,7,7	263	159	2.93321e-13	1.89579e-10	0.596,0.493,0.314,0.316,0.465	1.0,0.623,0.858,0.853,0.894	-0.409	SE	NA	NA	NA	NA	17418493	17418598	17429331	17429445	NA	NA	17422703	17422808
9374	ENSMUSG00000028549.18	Itgb3bp	chr4	-	NA	NA	NA	NA	NA	NA	9374	450424367293170	0,0,0,0,0	345300437164150	21,3,31,0,0	206	159	5.0715e-13	3.13529e-10	1.0,1.0,1.0,1.0,1.0	0.927,0.987,0.916,1.0,1.0	0.034	SE	NA	NA	NA	NA	99653638	99655813	99668998	99669058	NA	NA	99657730	99657778
13710	ENSMUSG00000026414.14	Tnnt2	chr1	+	NA	NA	NA	NA	NA	NA	13710	16,22,17,11,7	171219217286169	82,33,93,83,18	282313259205174	190	159	6.44151e-13	3.81633e-10	0.073,0.078,0.062,0.031,0.034	0.196,0.081,0.231,0.253,0.08	-0.113	SE	NA	NA	NA	NA	135764139	135764184	135768602	135768650	NA	NA	135765885	135765917
7772	ENSMUSG00000058886.10	Deaf1	chr7	-	NA	NA	NA	NA	NA	NA	7772	0,0,0,0,0	64231176106130	64,4,0,0,11	146,171,96,76,143	299	159	8.16347e-13	4.43126e-10	0.0,0.0,0.0,0.0,0.0	0.189,0.012,0.0,0.0,0.039	-0.048	SE	NA	NA	NA	NA	140881512	140881602	140890674	140890833	NA	NA	140887399	140887540
19076	ENSMUSG00000039103.13	Nexn	chr3	-	NA	NA	NA	NA	NA	NA	19076	3.51651e+19	4.84051e+19	5.7656e+19	4.38333e+19	318	159	8.14904e-13	4.43126e-10	0.266,0.335,0.315,0.285,0.312	0.397,0.475,0.38,0.409,0.394	-0.108	SE	NA	NA	NA	NA	151952722	151952911	151958444	151958593	NA	NA	151953569	151953740
21726	ENSMUSG00000029152.14	Ociad1	chr5	+	NA	NA	NA	NA	NA	NA	21726	467573482769547	30,43,5,10,11	840712878549403	0,0,22,5,0	311	159	8.41438e-13	4.43126e-10	0.888,0.872,0.98,0.975,0.962	1.0,1.0,0.953,0.982,1.0	-0.052	SE	NA	NA	NA	NA	73463920	73464096	73470785	73471284	NA	NA	73467616	73467769
1819	ENSMUSG00000025156.18	Gps1	chr11	+	120677834	120677895	120677837	120677895	120677597	120677675	1819	35,28,45,80,36	12,14,0,3,9	179,38,46,22,41	0,1,0,0,0	161	159	8.3944e-13	4.58964e-10	0.742,0.664,1.0,0.963,0.798	1.0,0.974,1.0,1.0,1.0	-0.161	A3SS	NA	NA	NA	NA	NA	NA	NA	NA	NA	NA	NA	NA
20060	ENSMUSG00000002043.18	Trappc6a	chr7	+	NA	NA	NA	NA	NA	NA	20060	317325259326562	0,4,0,9,20	818346326294200	56,19,46,13,6	224	159	1.08191e-12	5.49418e-10	1.0,0.983,1.0,0.963,0.952	0.912,0.928,0.834,0.941,0.959	0.065	SE	NA	NA	NA	NA	19248346	19248464	19249128	19249222	NA	NA	19248949	19249015
25662	ENSMUSG00000043079.18	Synpo	chr18	-	NA	NA	NA	NA	NA	NA	25662	0,0,0,0,1	5,21,24,11,16	33,8,13,6,0	0,6,8,9,2	249	159	1.16063e-12	5.69067e-10	0.0,0.0,0.0,0.0,0.038	1.0,0.46,0.509,0.299,0.0	-0.446	SE	NA	NA	NA	NA	60733277	60737562	60757242	60757308	NA	NA	60742982	60743073
6656	ENSMUSG00000025144.18	Cenpx	chr11	-	NA	NA	NA	NA	NA	NA	6656	12,5,13,24,2	264308318362312	30,41,41,21,10	464185296169158	318	159	1.23213e-12	5.83986e-10	0.022,0.008,0.02,0.032,0.003	0.031,0.1,0.065,0.058,0.031	-0.04	SE	NA	NA	NA	NA	120602669	120602721	120604518	120604558	NA	NA	120603265	120603538
4123	ENSMUSG00000024137.10	E4f1	chr17	-	NA	NA	NA	NA	NA	NA	4123	13,3,43,9,9	175,233,187,198,99	0,1,10,0,0	178144265140115	234	159	2.05191e-12	5.99843e-10	0.048,0.009,0.135,0.03,0.058	0.0,0.005,0.025,0.0,0.0	0.05	RI	NA	NA	NA	NA	24662752	24663311	24663387	24663450	24662752	24663450	NA	NA
351	ENSMUSG00000035443.11	Thyn1	chr9	+	26914892	26915074	26914892	26915060	26916441	26916510	351	122,134,89,123,47	0,0,0,0,0	98,106,236,88,33	26,4,24,0,0	172	159	1.14742e-12	7.17135e-10	1.0,1.0,1.0,1.0,1.0	0.777,0.961,0.901,1.0,1.0	0.072	A5SS	NA	NA	NA	NA	NA	NA	NA	NA	NA	NA	NA	NA
761	ENSMUSG00000028797.21	Tmem234	chr4	+	129494775	129495036	129494775	129494927	129495987	129496054	761	32,132,122,47,31	42,103,103,70,31	13,5,20,11,45	63,37,177,34,68	267	159	1.98375e-12	8.26561e-10	0.312,0.433,0.414,0.286,0.373	0.109,0.074,0.063,0.162,0.283	0.225	A5SS	NA	NA	NA	NA	NA	NA	NA	NA	NA	NA	NA	NA
21440	ENSMUSG00000028173.11	Wls	chr3	+	NA	NA	NA	NA	NA	NA	21440	119,66,92,70,201	0,15,19,9,31	223,83,38,88,57	0,2,0,5,0	277	159	1.86351e-12	8.5475e-10	1.0,0.716,0.735,0.817,0.788	1.0,0.96,1.0,0.91,1.0	-0.163	SE	NA	NA	NA	NA	159629062	159629216	159644090	159644300	NA	NA	159639886	159640005
340	ENSMUSG00000024948.16	Map4k2	chr19	+	6396721	6396847	6396721	6396839	6401209	6401268	340	0,0,2,0,0	75,86,112,49,82	17,15,0,8,10	161,97,106,83,56	166	159	3.12572e-12	9.76788e-10	0.0,0.0,0.017,0.0,0.0	0.092,0.129,0.0,0.085,0.146	-0.087	A5SS	NA	NA	NA	NA	NA	NA	NA	NA	NA	NA	NA	NA
249	ENSMUSG00000046434.17	Hnrnpa1	chr15	+	NA	NA	NA	NA	NA	NA	249	34,74,37,25,29	2.05625e+19	134,58,104,43,54	2.90216e+19	317	314	4.05753e-12	1.03197e-09	0.016,0.029,0.018,0.011,0.022	0.044,0.034,0.048,0.027,0.039	-0.019	MXE	103151348	103151507	103152051	103152207	103151070	103151145	103152385	103152455	NA	NA	NA	NA
4527	ENSMUSG00000026035.16	Ppil3	chr1	-	NA	NA	NA	NA	NA	NA	4527	328401318406296	0,0,11,30,33	577222358294183	0,9,0,0,0	226	159	3.55449e-12	1.53155e-09	1.0,1.0,0.953,0.905,0.863	1.0,0.946,1.0,1.0,1.0	-0.045	SE	NA	NA	NA	NA	58472945	58473608	58480001	58480095	NA	NA	58477502	58477570
22015	ENSMUSG00000024983.11	Vti1a	chr19	+	NA	NA	NA	NA	NA	NA	22015	9,0,9,15,19	102,102,11,79,49	0,0,0,0,0	31,101,33,55,39	179	159	3.52984e-12	1.53155e-09	0.073,0.0,0.421,0.144,0.256	0.0,0.0,0.0,0.0,0.0	0.179	SE	NA	NA	NA	NA	55369373	55369451	55380215	55380300	NA	NA	55375620	55375641
6928	ENSMUSG00000069049.12	Eif2s3y	chrY	+	NA	NA	NA	NA	NA	NA	6928	7651112800654800	0,17,6,36,18	1.0941e+17	0,8,0,0,0	318	159	3.99503e-12	1.67074e-09	1.0,0.97,0.985,0.901,0.957	1.0,0.984,1.0,1.0,1.0	-0.034	SE	NA	NA	NA	NA	1016056	1017508	1028187	1028594	NA	NA	1023301	1023474
10696	ENSMUSG00000010608.16	Rbm25	chr12	+	NA	NA	NA	NA	NA	NA	10696	15,5,22,0,0	799983812483617	96,21,6,8,18	955684702579573	232	159	6.59539e-12	2.605e-09	0.013,0.003,0.018,0.0,0.0	0.064,0.021,0.006,0.009,0.021	-0.017	SE	NA	NA	NA	NA	83721298	83721437	83721817	83722092	NA	NA	83721589	83721663
25085	ENSMUSG00000025732.7	Mcrip2	chr17	-	NA	NA	NA	NA	NA	NA	25085	97,213,118,97,99	742825619903589	65,90,82,64,87	9.36107e+16	291	159	6.47882e-12	2.605e-09	0.067,0.124,0.094,0.055,0.084	0.037,0.044,0.041,0.042,0.075	0.037	SE	NA	NA	NA	NA	26083567	26083695	26087387	26087517	NA	NA	26084508	26084641
14527	ENSMUSG00000048442.16	Smim5	chr11	+	NA	NA	NA	NA	NA	NA	14527	35,102,59,67,14	48,101,81,49,13	43,71,37,56,21	2,25,0,2,7	315	159	6.89193e-12	2.64855e-09	0.269,0.338,0.269,0.408,0.352	0.916,0.589,1.0,0.934,0.602	-0.481	SE	NA	NA	NA	NA	115791003	115791168	115795980	115796128	NA	NA	115793812	115793969
9570	ENSMUSG00000041264.17	Uspl1	chr5	+	NA	NA	NA	NA	NA	NA	9570	4,0,0,0,0	24,4,9,5,13	4,1,27,7,10	0,3,12,2,0	318	159	7.10898e-12	2.66007e-09	0.077,0.0,0.0,0.0,0.0	1.0,0.143,0.529,0.636,1.0	-0.646	SE	NA	NA	NA	NA	149121369	149121616	149125154	149125283	NA	NA	149124517	149124686
18051	ENSMUSG00000021557.16	Agtpbp1	chr13	-	NA	NA	NA	NA	NA	NA	18051	41,68,135,79,75	0,0,0,0,0	102,53,86,59,55	0,1,20,4,13	246	159	8.03124e-12	2.92811e-09	1.0,1.0,1.0,1.0,1.0	1.0,0.972,0.735,0.905,0.732	0.131	SE	NA	NA	NA	NA	59624807	59624952	59643146	59643295	NA	NA	59630330	59630418
19704	ENSMUSG00000024660.10	Incenp	chr19	-	NA	NA	NA	NA	NA	NA	19704	18,39,12,55,25	0,6,0,16,13	94,37,88,38,23	0,0,0,0,0	278	159	8.37597e-12	2.97745e-09	1.0,0.788,1.0,0.663,0.524	1.0,1.0,1.0,1.0,1.0	-0.205	SE	NA	NA	NA	NA	9853953	9854180	9855491	9855612	NA	NA	9855040	9855160
20398	ENSMUSG00000061207.12	Stk19	chr17	-	NA	NA	NA	NA	NA	NA	20398	368385351271247	9,22,19,1,0	561253351264229	77,24,12,26,28	238	159	8.99436e-12	3.11929e-09	0.965,0.921,0.925,0.995,1.0	0.83,0.876,0.951,0.872,0.845	0.086	SE	NA	NA	NA	NA	35043199	35043300	35043726	35043824	NA	NA	35043557	35043637
3771	ENSMUSG00000026409.15	Pfkfb2	chr1	-	NA	NA	NA	NA	NA	NA	3771	66,146,46,33,73	0,1,8,21,19	135,70,145,99,26	0,0,0,0,0	318	159	1.23428e-11	4.17862e-09	1.0,0.986,0.742,0.44,0.658	1.0,1.0,1.0,1.0,1.0	-0.235	SE	NA	NA	NA	NA	130616919	130618885	130626415	130626480	NA	NA	130624753	130625822
19500	ENSMUSG00000029629.18	Phf14	chr6	+	NA	NA	NA	NA	NA	NA	19500	232410414307366	6,2,38,13,0	515241357190214	0,0,0,0,4	318	159	1.35629e-11	4.4429e-09	0.951,0.99,0.845,0.922,1.0	1.0,1.0,1.0,1.0,0.964	-0.051	SE	NA	NA	NA	NA	11926725	11926836	11941428	11941573	NA	NA	11933251	11934018
24221	ENSMUSG00000024096.18	Ralbp1	chr17	-	NA	NA	NA	NA	NA	NA	24221	216283269289191	0,6,1,3,10	189185177170117	28,7,20,4,13	290	159	1.37483e-11	4.4429e-09	1.0,0.963,0.993,0.981,0.913	0.787,0.935,0.829,0.959,0.831	0.102	SE	NA	NA	NA	NA	66161086	66161194	66165967	66166129	NA	NA	66164656	66164788
284	ENSMUSG00000004558.16	Ndrg2	chr14	-	NA	NA	NA	NA	NA	NA	284	386304333248110	92,97,42,46,35	336186149105163	253,80,142,112,82	200	159	1.45942e-11	4.59078e-09	0.769,0.714,0.863,0.811,0.714	0.514,0.649,0.455,0.427,0.612	0.243	SE	NA	NA	NA	NA	52147962	52148242	52148922	52149003	NA	NA	52148542	52148584
16219	ENSMUSG00000079477.10	Rab7	chr6	-	NA	NA	NA	NA	NA	NA	16219	0,0,3,0,0	138142177112121	22,13,21,0,0	276,109,62,127,79	245	159	1.51488e-11	4.59078e-09	0.0,0.0,0.011,0.0,0.0	0.049,0.072,0.18,0.0,0.0	-0.058	SE	NA	NA	NA	NA	87990619	87990680	88022054	88022213	NA	NA	87992613	87992700
20397	ENSMUSG00000061207.12	Stk19	chr17	-	NA	NA	NA	NA	NA	NA	20397	595602629439352	9,22,19,1,0	889482570487405	77,24,12,26,28	306	159	1.51745e-11	4.59078e-09	0.972,0.934,0.945,0.996,1.0	0.857,0.913,0.961,0.907,0.883	0.065	SE	NA	NA	NA	NA	35042968	35043300	35043726	35043824	NA	NA	35043489	35043637
2582	ENSMUSG00000028013.17	Ppa2	chr3	+	NA	NA	NA	NA	NA	NA	2582	219,238,146,222,95	4,0,0,0,0	160,240,137,122,78	0,19,9,3,11	278	159	1.56376e-11	4.61719e-09	0.969,1.0,1.0,1.0,1.0	1.0,0.878,0.897,0.959,0.802	0.087	SE	NA	NA	NA	NA	133028332	133028377	133045023	133045110	NA	NA	133036153	133036273
25259	ENSMUSG00000031600.12	Vps37a	chr8	+	NA	NA	NA	NA	NA	NA	25259	116,190,132,222,54	6,0,0,0,2	84,224,154,147,77	0,18,33,10,3	227	159	1.59113e-11	4.61719e-09	0.931,1.0,1.0,1.0,0.95	1.0,0.897,0.766,0.911,0.947	0.072	SE	NA	NA	NA	NA	40993929	40993988	40996850	40996994	NA	NA	40994065	40994134
2870	ENSMUSG00000026414.14	Tnnt2	chr1	+	135768598	135768650	135768602	135768650	135765885	135765917	2870	186309230289112	16,13,0,10,7	313380304278168	35,18,73,69,15	162	159	1.24691e-11	5.454e-09	0.919,0.959,1.0,0.966,0.94	0.898,0.954,0.803,0.798,0.917	0.083	A3SS	NA	NA	NA	NA	NA	NA	NA	NA	NA	NA	NA	NA
2132	ENSMUSG00000030733.11	Sh2b1	chr7	-	NA	NA	NA	NA	NA	NA	2132	138283271228104	5,0,7,0,0	261,220,239,220,98	20,11,21,7,8	258	159	1.95693e-11	5.56513e-09	0.944,1.0,0.96,1.0,1.0	0.889,0.925,0.875,0.951,0.883	0.076	SE	NA	NA	NA	NA	126066165	126066945	126067644	126067813	NA	NA	126067121	126067221
1218	ENSMUSG00000030089.16	Slc41a3	chr6	+	NA	NA	NA	NA	NA	NA	1218	47,65,83,112,22	37,12,0,10,10	40,181,78,70,42	0,1,0,0,3	307	159	2.38563e-11	6.16749e-09	0.397,0.737,1.0,0.853,0.533	1.0,0.989,1.0,1.0,0.879	-0.27	SE	NA	NA	NA	NA	90619192	90619327	90622550	90623394	NA	NA	90621066	90621215
6184	ENSMUSG00000029454.16	Mapkapk5	chr5	-	NA	NA	NA	NA	NA	NA	6184	2.05334e+19	150214189153186	2.31519e+19	70,53,28,76,92	280	159	2.36193e-11	6.16749e-09	0.886,0.9,0.906,0.921,0.84	0.949,0.954,0.975,0.919,0.877	-0.044	SE	NA	NA	NA	NA	121663725	121663830	121665153	121665284	NA	NA	121664801	121664923
10222	ENSMUSG00000022841.16	Ap2m1	chr16	+	NA	NA	NA	NA	NA	NA	10222	204190303175140	0,0,0,0,0	240205193146115	3,1,28,3,6	275	159	2.32478e-11	6.16749e-09	1.0,1.0,1.0,1.0,1.0	0.979,0.992,0.799,0.966,0.917	0.069	SE	NA	NA	NA	NA	20354227	20354351	20358057	20358323	NA	NA	20356367	20356484
14308	ENSMUSG00000029063.17	Nadk	chr4	+	NA	NA	NA	NA	NA	NA	14308	83,103,103,70,101	0,0,0,1,0	136,104,83,87,38	19,8,0,10,0	316	159	2.31289e-11	6.16749e-09	1.0,1.0,1.0,0.972,1.0	0.783,0.867,1.0,0.814,1.0	0.102	SE	NA	NA	NA	NA	155672141	155672241	155673066	155673149	NA	NA	155672317	155672475
19576	ENSMUSG00000034842.17	Art3	chr5	+	NA	NA	NA	NA	NA	NA	19576	16,27,55,43,46	496449435374422	7,28,21,5,8	641459547246274	195	159	2.26679e-11	6.16749e-09	0.026,0.047,0.093,0.086,0.082	0.009,0.047,0.03,0.016,0.023	0.042	SE	NA	NA	NA	NA	92552695	92552725	92557128	92557161	NA	NA	92553801	92553838
1174	ENSMUSG00000030838.21	Ush1c	chr7	-	NA	NA	NA	NA	NA	NA	1174	1,12,5,13,20	60,36,55,12,194	0,0,2,0,0	205,48,89,7,38	318	159	3.70602e-11	6.52291e-09	0.008,0.143,0.043,0.351,0.049	0.0,0.0,0.011,0.0,0.0	0.117	RI	NA	NA	NA	NA	45850397	45850497	45850792	45850846	45850397	45850846	NA	NA
1377	ENSMUSG00000098234.8	Snhg6	chr1	-	NA	NA	NA	NA	NA	NA	1377	1,14,25,12,14	35,137,92,36,66	0,2,11,2,0	163,80,92,76,39	318	159	5.20642e-11	6.52291e-09	0.014,0.049,0.12,0.143,0.096	0.0,0.012,0.056,0.013,0.0	0.068	RI	NA	NA	NA	NA	10012249	10012374	10012547	10012616	10012249	10012616	NA	NA
2274	ENSMUSG00000108414.2	Snhg1	chr19	+	NA	NA	NA	NA	NA	NA	2274	20,21,8,25,0	178290184238168	0,14,0,0,0	381205316250191	318	159	5.12643e-11	6.52291e-09	0.053,0.035,0.021,0.05,0.0	0.0,0.033,0.0,0.0,0.0	0.025	RI	NA	NA	NA	NA	8703145	8703190	8703430	8703466	8703145	8703466	NA	NA
2603	ENSMUSG00000031939.17	Taf1d	chr9	+	NA	NA	NA	NA	NA	NA	2603	17,34,24,22,24	124,110,189,105,78	1,10,10,0,21	248,141,184,80,79	318	159	4.90413e-11	6.52291e-09	0.064,0.134,0.06,0.095,0.133	0.002,0.034,0.026,0.0,0.117	0.061	RI	NA	NA	NA	NA	15225285	15225328	15225526	15225560	15225285	15225560	NA	NA
20011	ENSMUSG00000056260.16	Lrif1	chr3	+	NA	NA	NA	NA	NA	NA	20011	0,0,0,0,0	5,14,23,15,63	12,6,8,0,7	26,38,7,16,13	318	159	2.72579e-11	6.87159e-09	0.0,0.0,0.0,0.0,0.0	0.188,0.073,0.364,0.0,0.212	-0.167	SE	NA	NA	NA	NA	106638978	106640458	106641673	106641698	NA	NA	106640652	106640922
20059	ENSMUSG00000002043.18	Trappc6a	chr7	+	NA	NA	NA	NA	NA	NA	20059	405500390515961	0,4,0,9,20	1592590435532360	56,19,46,13,6	242	159	2.75463e-11	6.87159e-09	1.0,0.988,1.0,0.974,0.969	0.949,0.953,0.861,0.964,0.975	0.046	SE	NA	NA	NA	NA	19248346	19248464	19249128	19249222	NA	NA	19248931	19249015
6780	ENSMUSG00000032480.18	Dhx30	chr9	-	NA	NA	NA	NA	NA	NA	6780	251234261206195	12,13,23,0,0	195,208,177,209,86	0,0,0,0,0	246	159	3.41652e-11	8.37578e-09	0.931,0.921,0.88,1.0,1.0	1.0,1.0,1.0,1.0,1.0	-0.054	SE	NA	NA	NA	NA	109913388	109913714	109914017	109914118	NA	NA	109913848	109913936
3210	ENSMUSG00000042642.14	Flad1	chr3	-	89319090	89319177	89319124	89319177	89318464	89318687	3210	20,24,12,46,34	0,1,0,0,0	82,27,53,5,42	13,1,17,2,8	192	159	3.51508e-11	8.78769e-09	1.0,0.952,1.0,1.0,1.0	0.839,0.957,0.721,0.674,0.813	0.19	A5SS	NA	NA	NA	NA	NA	NA	NA	NA	NA	NA	NA	NA
2206	ENSMUSG00000031505.12	Naxd	chr8	+	NA	NA	NA	NA	NA	NA	2206	0,0,4,11,0	156279102220107	18,0,32,24,0	198167196173104	238	159	9.15775e-11	1.00392e-08	0.0,0.0,0.026,0.032,0.0	0.057,0.0,0.098,0.085,0.0	-0.036	RI	NA	NA	NA	NA	11559321	11559372	11559452	11559557	11559321	11559557	NA	NA
844	ENSMUSG00000033916.6	Chmp2a	chr7	-	12766361	12766748	12766361	12766492	12767755	12767969	844	607893834823620	15,13,4,16,0	695838764801441	26,30,27,18,34	318	159	2.87589e-11	1.04826e-08	0.953,0.972,0.99,0.963,1.0	0.93,0.933,0.934,0.957,0.866	0.052	A3SS	NA	NA	NA	NA	NA	NA	NA	NA	NA	NA	NA	NA
8190	ENSMUSG00000028601.19	Echdc2	chr4	+	NA	NA	NA	NA	NA	NA	8190	69,234,133,211,44	0,0,0,0,0	220135170110102	28,4,5,4,0	226	159	4.38402e-11	1.05655e-08	1.0,1.0,1.0,1.0,1.0	0.847,0.96,0.96,0.951,1.0	0.056	SE	NA	NA	NA	NA	108022633	108022858	108027057	108027145	NA	NA	108026911	108026979
2760	ENSMUSG00000024937.16	Ehbp1l1	chr19	-	5767689	5770435	5770212	5770435	5767066	5767224	2760	121,161,186,127,53	13,24,8,0,0	133,160,229,55,93	0,2,0,1,0	318	159	5.08057e-11	1.05845e-08	0.823,0.77,0.921,1.0,1.0	1.0,0.976,1.0,0.965,1.0	-0.085	A5SS	NA	NA	NA	NA	NA	NA	NA	NA	NA	NA	NA	NA
13458	ENSMUSG00000028673.11	Fuca1	chr4	+	NA	NA	NA	NA	NA	NA	13458	583640466681624	11,0,0,0,0	713526782240183	26,9,12,7,5	318	159	4.59237e-11	1.08832e-08	0.964,1.0,1.0,1.0,1.0	0.932,0.967,0.97,0.945,0.948	0.04	SE	NA	NA	NA	NA	135660209	135660410	135664233	135664333	NA	NA	135662000	135662191
13957	ENSMUSG00000022754.7	Tmem45a	chr16	-	NA	NA	NA	NA	NA	NA	13957	0,8,4,17,10	39,15,18,40,16	0,3,0,0,0	20,41,48,19,17	318	159	5.94629e-11	1.38061e-08	0.0,0.211,0.1,0.175,0.238	0.0,0.035,0.0,0.0,0.0	0.138	SE	NA	NA	NA	NA	56626852	56627139	56631888	56631912	NA	NA	56630261	56630434
18857	ENSMUSG00000022884.17	Eif4a2	chr16	+	NA	NA	NA	NA	NA	NA	18857	386359350364267	15,0,0,0,0	624389237294232	66,10,0,8,6	298	159	6.01996e-11	1.38061e-08	0.932,1.0,1.0,1.0,1.0	0.835,0.954,1.0,0.951,0.954	0.048	SE	NA	NA	NA	NA	22927468	22927601	22928734	22928903	NA	NA	22927869	22928009
10319	ENSMUSG00000052539.16	Magi3	chr3	-	NA	NA	NA	NA	NA	NA	10319	169,131,88,174,139	1,0,0,0,0	122,68,93,63,68	27,4,0,0,4	249	159	6.6507e-11	1.50105e-08	0.991,1.0,1.0,1.0,1.0	0.743,0.916,1.0,1.0,0.916	0.083	SE	NA	NA	NA	NA	103920574	103923384	103924816	103924955	NA	NA	103923917	103924008
3129	ENSMUSG00000027433.6	Xrn2	chr2	+	NA	NA	NA	NA	NA	NA	3129	7,0,4,0,0	96,89,84,101,62	28,0,19,9,5	141,92,102,47,32	242	159	1.5486e-10	1.50902e-08	0.046,0.0,0.03,0.0,0.0	0.115,0.0,0.109,0.112,0.093	-0.071	RI	NA	NA	NA	NA	146871646	146871704	146871788	146871896	146871646	146871896	NA	NA
15808	ENSMUSG00000026201.13	Stk16	chr1	+	NA	NA	NA	NA	NA	NA	15808	363436291445363	0,0,0,20,0	390406416278211	18,10,31,12,6	254	159	6.86415e-11	1.52502e-08	1.0,1.0,1.0,0.933,1.0	0.931,0.962,0.894,0.935,0.957	0.051	SE	NA	NA	NA	NA	75189243	75189650	75190219	75190341	NA	NA	75189776	75189872
10793	ENSMUSG00000015980.15	Lrrc27	chr7	+	NA	NA	NA	NA	NA	NA	10793	36,62,56,108,55	291343268218224	34,19,13,12,12	300280173160117	241	159	7.06215e-11	1.54487e-08	0.075,0.107,0.121,0.246,0.139	0.07,0.043,0.047,0.047,0.063	0.084	SE	NA	NA	NA	NA	138818528	138818615	138822535	138822892	NA	NA	138820186	138820269
3252	ENSMUSG00000040345.11	Arhgap9	chr10	+	127164746	127164884	127164746	127164852	127165367	127165812	3252	0,0,0,0,0	43,52,102,42,67	0,5,19,22,13	192,111,173,161,68	190	159	9.29604e-11	1.66001e-08	0.0,0.0,0.0,0.0,0.0	0.0,0.036,0.084,0.103,0.138	-0.072	A5SS	NA	NA	NA	NA	NA	NA	NA	NA	NA	NA	NA	NA
13616	ENSMUSG00000063558.5	Aox1	chr1	+	NA	NA	NA	NA	NA	NA	13616	41,65,124,113,20	0,0,0,0,0	20,33,118,31,42	10,3,8,0,6	255	159	7.83459e-11	1.68788e-08	1.0,1.0,1.0,1.0,1.0	0.555,0.873,0.902,1.0,0.814	0.171	SE	NA	NA	NA	NA	58109199	58109322	58115222	58115347	NA	NA	58112336	58112433
6655	ENSMUSG00000025144.18	Cenpx	chr11	-	NA	NA	NA	NA	NA	NA	6655	12,5,6,24,2	264308318362312	30,34,41,12,5	464185296169158	258	159	8.30659e-11	1.76286e-08	0.027,0.01,0.011,0.039,0.004	0.038,0.102,0.079,0.042,0.019	-0.038	SE	NA	NA	NA	NA	120602669	120602721	120604518	120604558	NA	NA	120603265	120603365
18134	ENSMUSG00000022800.15	Fyttd1	chr16	+	NA	NA	NA	NA	NA	NA	18134	62,23,63,23,63	0,0,0,0,0	35,57,140,52,70	11,8,27,0,0	233	159	8.58037e-11	1.79418e-08	1.0,1.0,1.0,1.0,1.0	0.685,0.829,0.78,1.0,1.0	0.141	SE	NA	NA	NA	NA	32718743	32719309	32722788	32722915	NA	NA	32721002	32721077
4017	ENSMUSG00000033916.6	Chmp2a	chr7	-	NA	NA	NA	NA	NA	NA	4017	256395377382143	15,13,4,16,0	374357185334197	26,30,27,18,34	188	159	9.1281e-11	1.88105e-08	0.935,0.963,0.988,0.953,1.0	0.924,0.91,0.853,0.94,0.831	0.076	SE	NA	NA	NA	NA	12766361	12766492	12767755	12767969	NA	NA	12766718	12766748
2486	ENSMUSG00000100510.8	Hand2os1	chr8	-	NA	NA	NA	NA	NA	NA	2486	135343242367138	1,6,22,20,0	211,357,219,160,72	0,0,0,3,0	318	159	1.03694e-10	2.10632e-08	0.985,0.966,0.846,0.902,1.0	1.0,1.0,1.0,0.964,1.0	-0.053	SE	NA	NA	NA	NA	57767322	57767649	57773723	57773783	NA	NA	57773218	57773475
14688	ENSMUSG00000022386.13	Trmu	chr15	+	NA	NA	NA	NA	NA	NA	14688	114371293212141	0,0,6,0,0	218257168173116	23,4,22,0,0	259	159	1.12455e-10	2.25211e-08	1.0,1.0,0.968,1.0,1.0	0.853,0.975,0.824,1.0,1.0	0.063	SE	NA	NA	NA	NA	85778154	85778221	85780560	85780627	NA	NA	85779126	85779227
13814	ENSMUSG00000090841.3	Myl6	chr10	-	NA	NA	NA	NA	NA	NA	13814	137,90,127,137,86	1.75621e+19	75,103,25,94,27	3.55614e+19	220	159	1.27939e-10	2.52661e-08	0.053,0.03,0.04,0.046,0.03	0.015,0.05,0.007,0.037,0.013	0.015	SE	NA	NA	NA	NA	128326842	128326902	128327927	128328005	NA	NA	128327154	128327216
21155	ENSMUSG00000049044.17	Rapgef4	chr2	+	NA	NA	NA	NA	NA	NA	21155	40,41,17,8,53	17,0,13,0,15	40,53,20,29,62	0,1,0,0,0	265	159	1.32386e-10	2.57863e-08	0.585,1.0,0.44,1.0,0.679	1.0,0.97,1.0,1.0,1.0	-0.253	SE	NA	NA	NA	NA	71971496	71971516	72008521	72008643	NA	NA	72005145	72005252
3980	ENSMUSG00000024194.17	Cuta	chr17	-	NA	NA	NA	NA	NA	NA	3980	102,81,72,59,87	15,0,5,4,5	127,77,188,55,62	0,0,0,2,0	318	159	2.97913e-10	2.6127e-08	0.773,1.0,0.878,0.881,0.897	1.0,1.0,1.0,0.932,1.0	-0.101	RI	NA	NA	NA	NA	27157391	27157441	27157700	27157760	27157391	27157760	NA	NA
6169	ENSMUSG00000026643.17	Nmt2	chr2	+	NA	NA	NA	NA	NA	NA	6169	235292331247415	21,17,0,5,17	383223396265234	9,0,0,0,0	201	159	1.43118e-10	2.75e-08	0.898,0.931,1.0,0.975,0.951	0.971,1.0,1.0,1.0,1.0	-0.043	SE	NA	NA	NA	NA	3305848	3305984	3310503	3310648	NA	NA	3306433	3306476
13026	ENSMUSG00000097487.8	Ptges3l	chr11	-	NA	NA	NA	NA	NA	NA	13026	1.13818e+19	203,113,108,235,85	1.51212e+18	280225361192128	212	159	1.76273e-10	3.3419e-08	0.808,0.923,0.883,0.827,0.906	0.802,0.794,0.723,0.807,0.823	0.08	SE	NA	NA	NA	NA	101309637	101310012	101312690	101312780	NA	NA	101310500	101310554
16387	ENSMUSG00000040247.7	Tbc1d10c	chr19	-	NA	NA	NA	NA	NA	NA	16387	73,59,58,86,45	0,0,0,0,0	101,70,118,59,26	17,0,0,14,4	313	159	2.17582e-10	4.01792e-08	1.0,1.0,1.0,1.0,1.0	0.751,1.0,1.0,0.682,0.768	0.16	SE	NA	NA	NA	NA	4233409	4235072	4237270	4237419	NA	NA	4235350	4235505
21683	ENSMUSG00000026203.17	Dnajb2	chr1	+	NA	NA	NA	NA	NA	NA	21683	86,118,87,66,52	0,21,0,12,0	194,100,203,100,55	0,0,0,0,0	212	159	2.17081e-10	4.01792e-08	1.0,0.808,1.0,0.805,1.0	1.0,1.0,1.0,1.0,1.0	-0.077	SE	NA	NA	NA	NA	75214098	75214208	75216151	75216274	NA	NA	75215923	75215977
27234	ENSMUSG00000016833.15	Mrps18c	chr5	+	NA	NA	NA	NA	NA	NA	27234	2.43025e+19	58,88,76,38,89	2.58124e+19	35,46,38,18,24	216	159	2.3778e-10	4.33461e-08	0.969,0.954,0.961,0.982,0.945	0.982,0.974,0.981,0.989,0.981	-0.019	SE	NA	NA	NA	NA	100949773	100949857	100951835	100951895	NA	NA	100950918	100950976
12938	ENSMUSG00000025006.19	Sorbs1	chr19	-	NA	NA	NA	NA	NA	NA	12938	164,66,60,88,44	0,6,0,0,0	88,121,104,71,55	27,5,16,0,8	218	159	2.58958e-10	4.66092e-08	1.0,0.889,1.0,1.0,1.0	0.704,0.946,0.826,1.0,0.834	0.116	SE	NA	NA	NA	NA	40287906	40287965	40298024	40298777	NA	NA	40288686	40288746
8798	ENSMUSG00000023984.18	Gm20517	chr17	+	NA	NA	NA	NA	NA	NA	8798	122,68,44,26,47	0,0,0,0,0	72,42,70,28,46	0,5,23,6,0	313	159	2.84779e-10	5.06159e-08	1.0,1.0,1.0,1.0,1.0	1.0,0.81,0.607,0.703,1.0	0.176	SE	NA	NA	NA	NA	47922513	47922617	47929733	47929987	NA	NA	47923887	47924042
3621	ENSMUSG00000030083.12	Abtb1	chr6	-	88815099	88815267	88815099	88815247	88815361	88815460	3621	56,64,72,47,19	0,0,0,0,0	13,60,77,32,35	18,11,46,0,0	178	159	1.69933e-10	5.30918e-08	1.0,1.0,1.0,1.0,1.0	0.392,0.83,0.599,1.0,1.0	0.236	A3SS	NA	NA	NA	NA	NA	NA	NA	NA	NA	NA	NA	NA
2485	ENSMUSG00000100510.8	Hand2os1	chr8	-	NA	NA	NA	NA	NA	NA	2485	158408294425142	1,6,22,20,0	218,469,259,219,84	0,0,0,3,0	263	159	3.11164e-10	5.46227e-08	0.99,0.976,0.89,0.928,1.0	1.0,1.0,1.0,0.978,1.0	-0.039	SE	NA	NA	NA	NA	57767549	57767649	57773723	57773770	NA	NA	57773218	57773323
3344	ENSMUSG00000006589.9	Aprt	chr8	-	NA	NA	NA	NA	NA	NA	3344	31,10,21,42,28	139284192292257	18,8,0,4,0	269,144,150,187,98	271	159	3.19964e-10	5.50897e-08	0.116,0.02,0.06,0.078,0.06	0.038,0.032,0.0,0.012,0.0	0.05	SE	NA	NA	NA	NA	123302140	123302274	123303253	123303309	NA	NA	123302857	123302970
5580	ENSMUSG00000018395.20	Kif3a	chr11	+	NA	NA	NA	NA	NA	NA	5580	34,15,10,20,100	181246257101287	23,10,8,16,7	519181344212205	167	159	3.21573e-10	5.50897e-08	0.152,0.055,0.036,0.159,0.249	0.04,0.05,0.022,0.067,0.031	0.088	SE	NA	NA	NA	NA	53477661	53477757	53484200	53484357	NA	NA	53481543	53481552
2614	ENSMUSG00000029149.15	Krtcap3	chr5	+	31410437	31410541	31410441	31410541	31410238	31410346	2614	10,24,11,16,9	0,0,0,0,17	8,14,5,4,11	13,13,27,18,27	162	159	2.05278e-10	5.6118e-08	1.0,1.0,1.0,1.0,0.342	0.377,0.514,0.154,0.179,0.286	0.566	A3SS	NA	NA	NA	NA	NA	NA	NA	NA	NA	NA	NA	NA
801	ENSMUSG00000020719.15	Ddx5	chr11	-	NA	NA	NA	NA	NA	NA	801	7,6,0,19,38	186206268227115	8,9,4,0,1	494256375233163	318	159	7.10236e-10	5.66252e-08	0.018,0.014,0.0,0.04,0.142	0.008,0.017,0.005,0.0,0.003	0.036	RI	NA	NA	NA	NA	106673294	106673519	106674784	106674844	106673294	106674844	NA	NA
21891	ENSMUSG00000087368.8	BC065397	chrX	+	NA	NA	NA	NA	NA	NA	21891	23,5,30,14,30	0,0,0,0,0	5,40,6,21,26	0,11,18,3,4	256	159	3.51737e-10	5.91634e-08	1.0,1.0,1.0,1.0,1.0	1.0,0.693,0.172,0.813,0.801	0.304	SE	NA	NA	NA	NA	135661166	135661324	135689269	135689366	NA	NA	135662739	135662837
24818	ENSMUSG00000038708.11	Golga4	chr9	+	NA	NA	NA	NA	NA	NA	24818	94,13,32,37,5	0,0,0,1,0	72,44,36,37,14	13,9,14,0,0	257	159	3.53674e-10	5.91634e-08	1.0,1.0,1.0,0.958,1.0	0.774,0.752,0.614,1.0,1.0	0.164	SE	NA	NA	NA	NA	118343247	118343337	118351585	118351651	NA	NA	118348153	118348252
15565	ENSMUSG00000053838.15	Nudcd3	chr11	-	NA	NA	NA	NA	NA	NA	15565	145,435,226,178,86	14,20,14,0,0	254,81,105,71,96	0,1,0,0,0	302	159	3.77932e-10	6.24862e-08	0.845,0.92,0.895,1.0,1.0	1.0,0.977,1.0,1.0,1.0	-0.063	SE	NA	NA	NA	NA	6063242	6063431	6100494	6100627	NA	NA	6075417	6075561
57	ENSMUSG00000018672.16	Copz2	chr11	+	NA	NA	NA	NA	NA	NA	57	13,5,16,9,0	112,136,78,160,94	0,0,0,0,2	147,102,172,74,73	202	159	4.07044e-10	6.62742e-08	0.084,0.028,0.139,0.042,0.0	0.0,0.0,0.0,0.0,0.021	0.054	SE	NA	NA	NA	NA	96741498	96741567	96744260	96744342	NA	NA	96742936	96742980
315	ENSMUSG00000028062.16	Lamtor2	chr3	-	NA	NA	NA	NA	NA	NA	315	3.14138e+19	5,13,0,4,0	2.97828e+19	117,16,15,3,0	318	159	4.10164e-10	6.62742e-08	0.997,0.993,1.0,0.997,1.0	0.927,0.989,0.991,0.997,1.0	0.017	SE	NA	NA	NA	NA	88458002	88458092	88460102	88460331	NA	NA	88459661	88459824
1017	ENSMUSG00000022186.15	Oxct1	chr15	+	NA	NA	NA	NA	NA	NA	1017	1.45219e+18	64,92,66,24,9	1.50017e+18	21,32,9,25,14	248	239	3.05795e-10	6.66633e-08	0.956,0.953,0.955,0.984,0.991	0.986,0.98,0.995,0.977,0.984	-0.017	MXE	4158315	4158405	4172273	4172354	4131285	4131361	4183209	4183445	NA	NA	NA	NA
8	ENSMUSG00000024191.16	Bnip1	chr17	+	NA	NA	NA	NA	NA	NA	8	142,156,180,145,99	0,0,0,0,0	205155251124151	0,7,29,5,0	250	159	4.19776e-10	6.70651e-08	1.0,1.0,1.0,1.0,1.0	1.0,0.934,0.846,0.94,1.0	0.056	SE	NA	NA	NA	NA	27002418	27002511	27008668	27008770	NA	NA	27005670	27005762
19280	ENSMUSG00000001151.11	Pcnt	chr10	-	NA	NA	NA	NA	NA	NA	19280	34,40,13,2,25	0,0,0,0,0	58,14,43,36,25	22,1,0,4,5	318	159	4.49124e-10	7.09566e-08	1.0,1.0,1.0,1.0,1.0	0.569,0.875,1.0,0.818,0.714	0.205	SE	NA	NA	NA	NA	76192868	76192988	76210684	76211134	NA	NA	76205668	76205913
19077	ENSMUSG00000039103.13	Nexn	chr3	-	NA	NA	NA	NA	NA	NA	19077	8.17992e+19	84,101,66,72,50	1.4416e+21	44,21,18,21,50	318	159	4.5486e-10	7.10731e-08	0.98,0.979,0.986,0.979,0.988	0.994,0.996,0.997,0.994,0.987	-0.011	SE	NA	NA	NA	NA	151949462	151949660	151958444	151958593	NA	NA	151953816	151954005
19989	ENSMUSG00000087380.8	2210408F21Rik	chr6	+	NA	NA	NA	NA	NA	NA	19989	119,80,51,170,174	0,0,0,0,0	165,100,127,77,59	19,0,0,2,18	266	159	5.1504e-10	7.96016e-08	1.0,1.0,1.0,1.0,1.0	0.838,1.0,1.0,0.958,0.662	0.108	SE	NA	NA	NA	NA	31221039	31221293	31312925	31312997	NA	NA	31254782	31254890
1673	ENSMUSG00000050323.15	Ndufaf6	chr4	-	NA	NA	NA	NA	NA	NA	1673	0,9,47,77,0	202297207283122	79,70,67,62,10	173,297,238,153,62	261	292	4.50394e-10	8.59126e-08	0.0,0.033,0.203,0.233,0.0	0.338,0.209,0.24,0.312,0.153	-0.157	MXE	11060860	11060994	11062049	11062152	11059072	11059113	11070199	11070322	NA	NA	NA	NA
6873	ENSMUSG00000018585.10	Atox1	chr11	-	NA	NA	NA	NA	NA	NA	6873	4.51345e+19	36,12,112,24,12	5.26033e+19	82,41,78,62,54	318	159	5.66921e-10	8.6678e-08	0.984,0.995,0.952,0.987,0.994	0.97,0.976,0.963,0.96,0.959	0.017	SE	NA	NA	NA	NA	55337466	55337610	55345706	55345782	NA	NA	55341282	55341451
627	ENSMUSG00000006732.15	Mettl1	chr10	+	NA	NA	NA	NA	NA	NA	627	1,68,12,26,2	101,186,149,154,43	0,10,0,0,6	167,192,92,113,70	318	318	5.31774e-10	9.01652e-08	0.01,0.268,0.075,0.144,0.044	0.0,0.05,0.0,0.0,0.079	0.082	MXE	126878928	126879092	126880335	126880520	126877800	126877939	126880624	126880738	NA	NA	NA	NA
3441	ENSMUSG00000017428.17	Psmd11	chr11	+	NA	NA	NA	NA	NA	NA	3441	0,2,18,6,0	220200178204157	15,10,52,10,10	242250264144112	318	159	1.23539e-09	9.02865e-08	0.0,0.005,0.048,0.014,0.0	0.03,0.02,0.09,0.034,0.043	-0.03	RI	NA	NA	NA	NA	80360627	80360753	80361208	80361244	80360627	80361244	NA	NA
3772	ENSMUSG00000026409.15	Pfkfb2	chr1	-	NA	NA	NA	NA	NA	NA	3772	16,66,12,5,23	0,1,8,21,19	11,26,41,24,23	0,0,0,0,0	318	159	6.08183e-10	9.19974e-08	1.0,0.971,0.429,0.106,0.377	1.0,1.0,1.0,1.0,1.0	-0.423	SE	NA	NA	NA	NA	130618751	130618885	130626415	130626480	NA	NA	130625642	130625822
2858	ENSMUSG00000027091.15	Zc3h15	chr2	+	83488873	83488965	83488873	83488930	83490401	83490584	2858	146,174,191,97,186	11,16,3,11,0	261336270129124	7,0,0,0,0	193	159	6.13176e-10	9.58087e-08	0.916,0.9,0.981,0.879,1.0	0.968,1.0,1.0,1.0,1.0	-0.058	A5SS	NA	NA	NA	NA	NA	NA	NA	NA	NA	NA	NA	NA
5252	ENSMUSG00000037499.10	Nenf	chr1	-	NA	NA	NA	NA	NA	NA	5252	5.94877e+19	92241178100120	7.05959e+19	76,90,25,89,56	262	159	6.4625e-10	9.67266e-08	0.975,0.951,0.955,0.977,0.974	0.983,0.976,0.994,0.973,0.977	-0.014	SE	NA	NA	NA	NA	191038985	191039286	191043656	191043717	NA	NA	191042115	191042219
19994	ENSMUSG00000087380.8	2210408F21Rik	chr6	+	NA	NA	NA	NA	NA	NA	19994	478664555614484	22,45,23,44,16	471419381297317	49,62,48,31,29	276	159	6.54485e-10	9.69388e-08	0.926,0.895,0.933,0.889,0.946	0.847,0.796,0.821,0.847,0.863	0.083	SE	NA	NA	NA	NA	31254782	31254890	31305223	31305235	NA	NA	31261937	31262055
1644	ENSMUSG00000013465.20	Nelfb	chr2	-	NA	NA	NA	NA	NA	NA	1644	126,125,95,135,90	2,0,28,11,0	318,147,152,82,62	0,0,0,0,0	301	159	7.2556e-10	1.06358e-07	0.971,1.0,0.642,0.866,1.0	1.0,1.0,1.0,1.0,1.0	-0.104	SE	NA	NA	NA	NA	25093152	25093259	25093898	25093994	NA	NA	25093359	25093502
12691	ENSMUSG00000024726.11	Carnmt1	chr19	+	NA	NA	NA	NA	NA	NA	12691	552928672566586	6,11,30,22,72	607564731676425	1,8,10,14,6	262	159	7.82379e-10	1.13517e-07	0.982,0.981,0.931,0.94,0.832	0.997,0.977,0.978,0.967,0.977	-0.046	SE	NA	NA	NA	NA	18656467	18656631	18681383	18681586	NA	NA	18680724	18680828
19993	ENSMUSG00000087380.8	2210408F21Rik	chr6	+	NA	NA	NA	NA	NA	NA	19993	58,58,199,100,132	0,0,0,0,0	115,70,44,52,34	19,0,0,2,18	276	159	8.85884e-10	1.27236e-07	1.0,1.0,1.0,1.0,1.0	0.777,1.0,1.0,0.937,0.521	0.153	SE	NA	NA	NA	NA	31221039	31221293	31312925	31312997	NA	NA	31261937	31262055
6796	ENSMUSG00000028163.18	Nfkb1	chr3	-	NA	NA	NA	NA	NA	NA	6796	133,71,157,155,148	0,19,13,39,36	162,114,172,85,109	0,13,0,0,0	318	159	8.95328e-10	1.27307e-07	1.0,0.651,0.858,0.665,0.673	1.0,0.814,1.0,1.0,1.0	-0.193	SE	NA	NA	NA	NA	135290415	135291276	135296076	135296249	NA	NA	135295087	135295265
16289	ENSMUSG00000029769.18	Ccdc136	chr6	+	NA	NA	NA	NA	NA	NA	16289	75,43,137,49,119	14,7,14,4,5	85,29,66,46,12	0,0,0,3,0	318	159	9.34832e-10	1.31608e-07	0.728,0.754,0.83,0.86,0.922	1.0,1.0,1.0,0.885,1.0	-0.158	SE	NA	NA	NA	NA	29417070	29417577	29426623	29426952	NA	NA	29417930	29418152
7747	ENSMUSG00000022255.17	Mtdh	chr15	+	NA	NA	NA	NA	NA	NA	7747	312225269287257	0,0,0,7,0	319,346,317,188,74	13,23,0,0,19	224	159	9.69644e-10	1.3517e-07	1.0,1.0,1.0,0.967,1.0	0.946,0.914,1.0,1.0,0.734	0.075	SE	NA	NA	NA	NA	34114944	34115121	34118025	34118143	NA	NA	34116456	34116522
2430	ENSMUSG00000003437.15	Paf1	chr7	+	NA	NA	NA	NA	NA	NA	2430	0,13,23,0,0	10,52,25,24,19	0,0,0,0,0	104,27,111,16,6	247	159	2.03868e-09	1.37532e-07	0.0,0.139,0.372,0.0,0.0	0.0,0.0,0.0,0.0,0.0	0.102	RI	NA	NA	NA	NA	28094842	28094964	28095053	28095120	28094842	28095120	NA	NA
3468	ENSMUSG00000086290.10	Snhg12	chr4	+	NA	NA	NA	NA	NA	NA	3468	46,67,73,58,52	199307230255171	57,21,28,23,10	340162296176156	318	159	2.28846e-09	1.43356e-07	0.104,0.098,0.137,0.102,0.132	0.077,0.061,0.045,0.061,0.031	0.06	RI	NA	NA	NA	NA	132037461	132037526	132037761	132037815	132037461	132037815	NA	NA
3142	ENSMUSG00000068329.13	Htra2	chr6	-	NA	NA	NA	NA	NA	NA	3142	287225329378173	6,3,17,26,24	306252198305251	0,3,8,0,5	264	159	1.16073e-09	1.60237e-07	0.966,0.978,0.921,0.898,0.813	1.0,0.981,0.937,1.0,0.968	-0.062	SE	NA	NA	NA	NA	83029453	83029523	83030018	83030051	NA	NA	83029678	83029784
1355	ENSMUSG00000022216.18	Psme1	chr14	+	NA	NA	NA	NA	NA	NA	1355	243,250,234,270,94	2.17427e+19	397263355210146	2.1102e+19	238	159	2.79663e-09	1.6351e-07	0.069,0.059,0.064,0.055,0.042	0.112,0.08,0.103,0.075,0.074	-0.031	RI	NA	NA	NA	NA	55818051	55818120	55818200	55818268	55818051	55818268	NA	NA
7088	ENSMUSG00000025104.14	Hdgfl3	chr7	-	NA	NA	NA	NA	NA	NA	7088	54,47,71,8,57	0,0,0,0,0	63,62,19,29,63	19,4,0,9,0	305	159	1.20357e-09	1.64554e-07	1.0,1.0,1.0,1.0,1.0	0.634,0.89,1.0,0.627,1.0	0.17	SE	NA	NA	NA	NA	81530998	81535831	81549421	81549577	NA	NA	81543546	81543693
20994	ENSMUSG00000037017.16	Zscan21	chr5	+	NA	NA	NA	NA	NA	NA	20994	9,7,24,9,6	0,0,0,0,0	5,0,36,0,0	0,12,0,3,7	243	159	1.31776e-09	1.7845e-07	1.0,1.0,1.0,1.0,1.0	1.0,0.0,1.0,0.0,0.0	0.6	SE	NA	NA	NA	NA	138115177	138115269	138123239	138123952	NA	NA	138116097	138116182
957	ENSMUSG00000051747.16	Ttn	chr2	-	NA	NA	NA	NA	NA	NA	957	17,44,26,3,15	0,29,2,0,7	15,8,0,1,9	20,38,47,6,8	245	159	1.44038e-09	1.93214e-07	1.0,0.496,0.894,1.0,0.582	0.327,0.12,0.0,0.098,0.422	0.601	SE	NA	NA	NA	NA	76649079	76649160	76688247	76688331	NA	NA	76662131	76662218
20154	ENSMUSG00000022503.11	Nubp1	chr16	+	NA	NA	NA	NA	NA	NA	20154	81,138,118,96,83	0,15,6,10,0	203,158,200,84,57	0,3,0,0,0	269	159	1.49516e-09	1.98688e-07	1.0,0.845,0.921,0.85,1.0	1.0,0.969,1.0,1.0,1.0	-0.071	SE	NA	NA	NA	NA	10237516	10238992	10239440	10239536	NA	NA	10239090	10239201
11866	ENSMUSG00000002799.7	Jag2	chr12	-	NA	NA	NA	NA	NA	NA	11866	0,46,13,20,8	5,16,11,2,0	11,14,7,25,4	0,0,0,0,0	272	159	1.51444e-09	1.99387e-07	0.0,0.627,0.409,0.854,1.0	1.0,1.0,1.0,1.0,1.0	-0.422	SE	NA	NA	NA	NA	112879090	112879137	112879499	112879613	NA	NA	112879224	112879338
1026	ENSMUSG00000025512.16	Chid1	chr7	-	NA	NA	NA	NA	NA	NA	1026	52,92,72,91,187	0,48,5,6,0	121,129,95,67,49	0,0,0,0,0	220	251	1.32758e-09	2.02589e-07	1.0,0.686,0.943,0.945,1.0	1.0,1.0,1.0,1.0,1.0	-0.085	MXE	141102521	141102614	141106344	141106406	141076513	141076594	141107511	141107618	NA	NA	NA	NA
15826	ENSMUSG00000026305.16	Lrrfip1	chr1	+	NA	NA	NA	NA	NA	NA	15826	0,0,0,0,0	13,33,45,44,60	5,5,14,4,0	10,47,33,33,21	318	159	1.58444e-09	2.06689e-07	0.0,0.0,0.0,0.0,0.0	0.2,0.051,0.175,0.057,0.0	-0.097	SE	NA	NA	NA	NA	91039877	91040019	91042317	91042574	NA	NA	91040374	91040536
2581	ENSMUSG00000028013.17	Ppa2	chr3	+	NA	NA	NA	NA	NA	NA	2581	53,41,40,48,48	4,0,0,0,0	71,69,45,41,28	0,19,9,3,11	212	159	1.83683e-09	2.37435e-07	0.909,1.0,1.0,1.0,1.0	1.0,0.731,0.789,0.911,0.656	0.164	SE	NA	NA	NA	NA	133028332	133028377	133045023	133045110	NA	NA	133032408	133032462
10747	ENSMUSG00000025290.18	Rps24	chr14	+	NA	NA	NA	NA	NA	NA	10747	9.83989e+16	1.18412e+19	1123499627560520	1.626e+17	176	159	1.87688e-09	2.40427e-07	0.429,0.429,0.444,0.399,0.446	0.384,0.311,0.308,0.341,0.31	0.099	SE	NA	NA	NA	NA	24543450	24543561	24545842	24545913	NA	NA	24544119	24544137
14855	ENSMUSG00000022711.17	Pmm2	chr16	+	NA	NA	NA	NA	NA	NA	14855	106,55,83,87,80	0,0,0,0,0	142,95,119,29,68	16,0,16,0,0	234	159	2.1583e-09	2.74008e-07	1.0,1.0,1.0,1.0,1.0	0.858,1.0,0.835,1.0,1.0	0.061	SE	NA	NA	NA	NA	8466455	8466611	8473414	8473552	NA	NA	8466745	8466821
19079	ENSMUSG00000039103.13	Nexn	chr3	-	NA	NA	NA	NA	NA	NA	19079	1.97124e+19	4.84051e+19	4.53939e+19	4.38333e+19	200	159	2.19096e-09	2.75693e-07	0.245,0.272,0.265,0.268,0.31	0.452,0.486,0.337,0.393,0.338	-0.129	SE	NA	NA	NA	NA	151952722	151952911	151958444	151958593	NA	NA	151955296	151955338
2285	ENSMUSG00000020263.15	Appl2	chr10	-	NA	NA	NA	NA	NA	NA	2285	6,16,11,7,0	181207209120104	72,13,39,23,38	72161291178186	234	159	5.04202e-09	2.76366e-07	0.022,0.05,0.035,0.038,0.0	0.405,0.052,0.083,0.081,0.122	-0.12	RI	NA	NA	NA	NA	83446841	83446930	83447006	83447063	83446841	83447063	NA	NA
4621	ENSMUSG00000041459.16	Tardbp	chr4	-	148702022	148702282	148702022	148702092	148703130	148703248	4621	50,92,22,56,56	0,0,0,0,0	102,9,12,25,29	9,0,0,7,5	318	159	1.25714e-09	3.05485e-07	1.0,1.0,1.0,1.0,1.0	0.85,1.0,1.0,0.641,0.744	0.153	A3SS	NA	NA	NA	NA	NA	NA	NA	NA	NA	NA	NA	NA
2324	ENSMUSG00000060147.16	Serpinb6a	chr13	-	34119551	34119777	34119609	34119777	34115454	34115629	2324	25,12,9,41,10	0,0,0,0,0	39,15,19,12,2	12,5,0,2,6	216	159	2.59538e-09	3.24422e-07	1.0,1.0,1.0,1.0,1.0	0.705,0.688,1.0,0.815,0.197	0.319	A5SS	NA	NA	NA	NA	NA	NA	NA	NA	NA	NA	NA	NA
2450	ENSMUSG00000072501.6	Phf20l1	chr15	+	66502715	66502894	66502715	66502815	66504554	66504750	2450	0,12,7,31,0	171323261274258	95,5,19,22,3	342220226160116	237	159	2.52682e-09	3.24422e-07	0.0,0.024,0.018,0.071,0.0	0.157,0.015,0.053,0.084,0.017	-0.043	A5SS	NA	NA	NA	NA	NA	NA	NA	NA	NA	NA	NA	NA
9348	ENSMUSG00000022013.5	Dnajc15	chr14	-	NA	NA	NA	NA	NA	NA	9348	2.91932e+19	22,26,54,33,70	3.64434e+19	0,39,0,15,0	235	159	2.76016e-09	3.4427e-07	0.989,0.988,0.975,0.985,0.965	1.0,0.983,1.0,0.992,1.0	-0.015	SE	NA	NA	NA	NA	78077607	78077678	78090337	78090411	NA	NA	78081835	78081912
2121	ENSMUSG00000031626.19	Sorbs2	chr8	+	46276765	46276872	46276795	46276872	46272755	46272805	2121	40,18,89,34,40	11,4,12,2,0	26,79,114,27,56	0,3,0,0,0	188	159	1.58488e-09	3.46613e-07	0.755,0.792,0.862,0.935,1.0	1.0,0.957,1.0,1.0,1.0	-0.123	A3SS	NA	NA	NA	NA	NA	NA	NA	NA	NA	NA	NA	NA
5791	ENSMUSG00000030409.17	Dmpk	chr7	+	NA	NA	NA	NA	NA	NA	5791	222364305218142	5,6,6,10,15	288222331241163	0,0,0,0,0	205	159	2.80759e-09	3.4693e-07	0.972,0.979,0.975,0.944,0.88	1.0,1.0,1.0,1.0,1.0	-0.05	SE	NA	NA	NA	NA	18825863	18825961	18826467	18826557	NA	NA	18826132	18826179
17564	ENSMUSG00000024940.12	Ltbp3	chr19	+	NA	NA	NA	NA	NA	NA	17564	15,93,60,56,79	0,0,0,0,0	19,41,37,51,10	5,8,0,6,0	278	159	2.83029e-09	3.4693e-07	1.0,1.0,1.0,1.0,1.0	0.685,0.746,1.0,0.829,1.0	0.148	SE	NA	NA	NA	NA	5803660	5803783	5805573	5805702	NA	NA	5803956	5804076
4093	ENSMUSG00000025733.18	Rhot2	chr17	-	NA	NA	NA	NA	NA	NA	4093	16,9,7,10,8	69,73,75,75,20	8,0,0,2,0	88,63,53,59,63	235	159	6.90083e-09	3.56002e-07	0.136,0.077,0.059,0.083,0.213	0.058,0.0,0.0,0.022,0.0	0.098	RI	NA	NA	NA	NA	26061153	26061262	26061339	26061392	26061153	26061392	NA	NA
20002	ENSMUSG00000087380.8	2210408F21Rik	chr6	+	NA	NA	NA	NA	NA	NA	20002	101,157,84,84,110	0,0,0,0,0	142,124,152,102,55	19,0,0,2,18	187	159	3.09636e-09	3.76301e-07	1.0,1.0,1.0,1.0,1.0	0.864,1.0,1.0,0.977,0.722	0.087	SE	NA	NA	NA	NA	31221039	31221293	31312925	31312997	NA	NA	31305266	31305295
487	ENSMUSG00000020282.19	Rhbdf1	chr11	-	NA	NA	NA	NA	NA	NA	487	0,13,10,7,0	8,14,52,33,36	3,0,0,0,0	109,51,44,24,14	241	159	8.08625e-09	3.9398e-07	0.0,0.38,0.113,0.123,0.0	0.018,0.0,0.0,0.0,0.0	0.12	RI	NA	NA	NA	NA	32162622	32162784	32162867	32162942	32162622	32162942	NA	NA
2567	ENSMUSG00000112433.2	Gm30122	chr10	-	NA	NA	NA	NA	NA	NA	2567	38,47,32,6,46	10,0,0,5,19	23,52,45,22,40	0,0,0,0,0	271	159	3.29002e-09	3.9516e-07	0.69,1.0,1.0,0.413,0.587	1.0,1.0,1.0,1.0,1.0	-0.262	SE	NA	NA	NA	NA	78084713	78085087	78098904	78099973	NA	NA	78095637	78095750
24959	ENSMUSG00000025498.16	Irf7	chr7	-	NA	NA	NA	NA	NA	NA	24959	106220240244410	15,54,23,11,34	444227243307204	0,17,0,29,2	251	159	3.30712e-09	3.9516e-07	0.817,0.721,0.869,0.934,0.884	1.0,0.894,1.0,0.87,0.985	-0.105	SE	NA	NA	NA	NA	140843571	140843961	140844405	140844472	NA	NA	140844135	140844228
20472	ENSMUSG00000022814.7	Umps	chr16	-	NA	NA	NA	NA	NA	NA	20472	17,15,38,32,10	14,0,10,4,0	78,10,15,16,1	0,0,0,0,0	312	159	3.4076e-09	4.03772e-07	0.382,1.0,0.659,0.803,1.0	1.0,1.0,1.0,1.0,1.0	-0.231	SE	NA	NA	NA	NA	33781938	33782610	33787195	33787408	NA	NA	33784141	33784295
11007	ENSMUSG00000021185.17	Dglucy	chr12	+	NA	NA	NA	NA	NA	NA	11007	48,58,36,62,3	0,9,8,4,0	20,70,68,61,32	0,0,0,0,0	318	159	3.52976e-09	4.14791e-07	1.0,0.763,0.692,0.886,1.0	1.0,1.0,1.0,1.0,1.0	-0.132	SE	NA	NA	NA	NA	100833447	100833514	100861719	100861810	NA	NA	100837562	100837765
7040	ENSMUSG00000036552.20	Ermard	chr17	+	NA	NA	NA	NA	NA	NA	7040	111,118,97,83,55	0,0,0,0,2	22,79,76,42,50	0,0,27,0,19	235	159	3.62637e-09	4.21862e-07	1.0,1.0,1.0,1.0,0.949	1.0,1.0,0.656,1.0,0.64	0.131	SE	NA	NA	NA	NA	15277012	15277096	15279605	15279731	NA	NA	15279021	15279098
11521	ENSMUSG00000060224.5	Pyroxd2	chr19	-	NA	NA	NA	NA	NA	NA	11521	164,88,195,135,80	6,10,34,0,0	85,44,67,38,15	0,0,0,0,0	265	159	3.64927e-09	4.21862e-07	0.943,0.841,0.775,1.0,1.0	1.0,1.0,1.0,1.0,1.0	-0.088	SE	NA	NA	NA	NA	42716095	42716216	42719757	42719912	NA	NA	42718060	42718167
15644	ENSMUSG00000037960.12	Card19	chr13	-	NA	NA	NA	NA	NA	NA	15644	419536543540506	80,27,46,99,50	400655474400233	111,93,126,117,81	218	159	3.79322e-09	4.34967e-07	0.793,0.935,0.896,0.799,0.881	0.724,0.837,0.733,0.714,0.677	0.124	SE	NA	NA	NA	NA	49357193	49357265	49358667	49358821	NA	NA	49357404	49357464
7043	ENSMUSG00000025103.9	Btbd1	chr7	-	NA	NA	NA	NA	NA	NA	7043	172163190184288	0,0,0,9,0	341,205,280,187,90	23,0,25,9,0	318	159	3.89075e-09	4.42581e-07	1.0,1.0,1.0,0.911,1.0	0.881,1.0,0.848,0.912,1.0	0.054	SE	NA	NA	NA	NA	81450344	81450898	81465662	81465703	NA	NA	81455489	81455687
1770	ENSMUSG00000020101.15	Vsir	chr10	+	60204307	60204504	60204310	60204504	60203544	60203572	1770	8,6,17,17,22	0,0,0,0,0	29,8,15,6,1	8,11,6,0,0	161	159	2.55497e-09	4.49238e-07	1.0,1.0,1.0,1.0,1.0	0.782,0.418,0.712,1.0,1.0	0.218	A3SS	NA	NA	NA	NA	NA	NA	NA	NA	NA	NA	NA	NA
2472	ENSMUSG00000032198.10	Dock6	chr9	-	21716014	21716146	21716014	21716088	21720816	21720960	2472	109,130,95,34,168	10,21,11,14,14	110,81,144,52,81	0,3,0,8,0	216	159	2.69614e-09	4.49238e-07	0.889,0.82,0.864,0.641,0.898	1.0,0.952,1.0,0.827,1.0	-0.133	A3SS	NA	NA	NA	NA	NA	NA	NA	NA	NA	NA	NA	NA
3576	ENSMUSG00000066979.7	Bub3	chr7	+	131170233	131170450	131170333	131170450	131169912	131170090	3576	113,153,85,97,118	0,13,0,21,0	201,121,147,126,59	0,0,0,0,0	258	159	2.87578e-09	4.49238e-07	1.0,0.879,1.0,0.74,1.0	1.0,1.0,1.0,1.0,1.0	-0.076	A3SS	NA	NA	NA	NA	NA	NA	NA	NA	NA	NA	NA	NA
3736	ENSMUSG00000037373.13	Ctbp1	chr5	-	33405097	33406030	33405097	33406027	33406450	33406568	3736	160225241208106	36,45,63,22,0	182,134,159,129,59	74,56,71,46,27	161	159	2.67272e-09	4.49238e-07	0.814,0.832,0.791,0.903,1.0	0.708,0.703,0.689,0.735,0.683	0.164	A3SS	NA	NA	NA	NA	NA	NA	NA	NA	NA	NA	NA	NA
2754	ENSMUSG00000021134.18	Srsf5	chr12	+	80992305	80992446	80992305	80992442	80993349	80993494	2754	88,50,79,50,32	48,29,37,40,10	211,85,84,85,106	39,13,0,29,15	162	159	4.07351e-09	4.62899e-07	0.643,0.629,0.677,0.551,0.758	0.842,0.865,1.0,0.742,0.874	-0.213	A5SS	NA	NA	NA	NA	NA	NA	NA	NA	NA	NA	NA	NA
15109	ENSMUSG00000009995.18	Tafazzin	chrX	+	NA	NA	NA	NA	NA	NA	15109	37,92,71,68,49	9,7,15,0,0	123,66,19,47,79	0,2,0,0,0	236	159	4.34009e-09	4.89775e-07	0.735,0.899,0.761,1.0,1.0	1.0,0.957,1.0,1.0,1.0	-0.112	SE	NA	NA	NA	NA	73327542	73327623	73331783	73331825	NA	NA	73331627	73331705
786	ENSMUSG00000059518.15	Znhit1	chr5	-	NA	NA	NA	NA	NA	NA	786	55,28,49,56,57	168183115255109	139,74,141,149,34	176,94,177,167,99	288	159	4.46626e-09	5.00045e-07	0.153,0.078,0.19,0.108,0.224	0.304,0.303,0.305,0.33,0.159	-0.13	SE	NA	NA	NA	NA	137013732	137013903	137016342	137016362	NA	NA	137014979	137015109
2584	ENSMUSG00000028013.17	Ppa2	chr3	+	NA	NA	NA	NA	NA	NA	2584	345415306351186	7,0,0,1,0	278346292240114	22,12,0,0,9	278	159	4.81098e-09	5.34433e-07	0.966,1.0,1.0,0.995,1.0	0.878,0.943,1.0,1.0,0.879	0.052	SE	NA	NA	NA	NA	133032408	133032462	133045023	133045110	NA	NA	133036153	133036273
15408	ENSMUSG00000024513.17	Mbd2	chr18	+	NA	NA	NA	NA	NA	NA	15408	20,7,18,6,24	331312392344203	0,6,0,0,0	458344290287217	282	159	5.00285e-09	5.51438e-07	0.033,0.012,0.025,0.01,0.062	0.0,0.01,0.0,0.0,0.0	0.026	SE	NA	NA	NA	NA	70726273	70726411	70749635	70749726	NA	NA	70727346	70727470
15937	ENSMUSG00000034973.17	Dop1a	chr9	+	NA	NA	NA	NA	NA	NA	15937	27,79,86,59,92	0,0,28,0,12	10,91,128,84,51	0,0,0,0,0	295	159	5.14114e-09	5.53802e-07	1.0,1.0,0.623,1.0,0.805	1.0,1.0,1.0,1.0,1.0	-0.114	SE	NA	NA	NA	NA	86427293	86427446	86430853	86430909	NA	NA	86430222	86430359
22392	ENSMUSG00000022610.11	Mapk12	chr15	-	NA	NA	NA	NA	NA	NA	22392	86,127,122,153,60	10,16,0,11,0	101,65,58,52,26	0,1,0,0,0	273	159	5.07774e-09	5.53802e-07	0.834,0.822,1.0,0.89,1.0	1.0,0.974,1.0,1.0,1.0	-0.086	SE	NA	NA	NA	NA	89017281	89017353	89021603	89021647	NA	NA	89018814	89018929
22871	ENSMUSG00000032295.16	Man2c1	chr9	+	NA	NA	NA	NA	NA	NA	22871	59128130160134	15,0,0,0,26	258,161,178,155,72	0,2,0,0,0	263	159	5.1328e-09	5.53802e-07	0.704,1.0,1.0,1.0,0.757	1.0,0.98,1.0,1.0,1.0	-0.104	SE	NA	NA	NA	NA	57046783	57047248	57047665	57047695	NA	NA	57047482	57047587
17623	ENSMUSG00000005102.14	Eif2ak4	chr2	+	NA	NA	NA	NA	NA	NA	17623	76,75,85,74,86	27,22,13,21,50	172,88,81,62,56	10,2,0,6,15	217	159	5.19559e-09	5.55459e-07	0.673,0.714,0.827,0.721,0.558	0.926,0.97,1.0,0.883,0.732	-0.204	SE	NA	NA	NA	NA	118298642	118298755	118301316	118301414	NA	NA	118300724	118300783
25088	ENSMUSG00000027163.14	Commd9	chr2	+	NA	NA	NA	NA	NA	NA	25088	77,45,86,67,11	0,0,0,0,0	81,77,34,78,49	15,4,8,0,0	298	159	6.00295e-09	6.36985e-07	1.0,1.0,1.0,1.0,1.0	0.742,0.911,0.694,1.0,1.0	0.131	SE	NA	NA	NA	NA	101716597	101716664	101729212	101729247	NA	NA	101727384	101727524
21682	ENSMUSG00000026203.17	Dnajb2	chr1	+	NA	NA	NA	NA	NA	NA	21682	61,63,27,56,30	0,21,0,12,0	125,33,88,70,37	0,0,0,0,0	318	159	6.08278e-09	6.40674e-07	1.0,0.6,1.0,0.7,1.0	1.0,1.0,1.0,1.0,1.0	-0.14	SE	NA	NA	NA	NA	75214098	75214208	75216151	75216274	NA	NA	75215751	75215977
15807	ENSMUSG00000026201.13	Stk16	chr1	+	NA	NA	NA	NA	NA	NA	15807	220210166234203	0,0,0,20,0	238259273173118	18,10,31,12,6	274	159	6.28132e-09	6.56722e-07	1.0,1.0,1.0,0.872,1.0	0.885,0.938,0.836,0.893,0.919	0.08	SE	NA	NA	NA	NA	75189529	75189650	75190219	75190341	NA	NA	75189756	75189872
1829	ENSMUSG00000108414.2	Snhg1	chr19	+	8703145	8703288	8703145	8703190	8703430	8703466	1829	18,14,0,25,0	178290184238168	1,8,0,0,0	381205316250191	256	159	6.62173e-09	6.89764e-07	0.059,0.029,0.0,0.061,0.0	0.002,0.024,0.0,0.0,0.0	0.025	A5SS	NA	NA	NA	NA	NA	NA	NA	NA	NA	NA	NA	NA
11734	ENSMUSG00000038583.14	Pln	chr10	+	NA	NA	NA	NA	NA	NA	11734	83,52,45,51,8	209214249274109	150,96,130,92,52	270277231208168	285	159	7.09402e-09	7.36276e-07	0.181,0.119,0.092,0.094,0.039	0.237,0.162,0.239,0.198,0.147	-0.092	SE	NA	NA	NA	NA	53213762	53213891	53219923	53220363	NA	NA	53218077	53218204
4852	ENSMUSG00000097195.11	Snhg5	chr9	-	88403702	88404434	88403702	88403769	88404536	88404941	4852	64,32,30,30,16	0,10,6,4,0	106,29,22,37,16	0,0,0,0,0	318	159	5.1642e-09	7.5294e-07	1.0,0.615,0.714,0.789,1.0	1.0,1.0,1.0,1.0,1.0	-0.176	A3SS	NA	NA	NA	NA	NA	NA	NA	NA	NA	NA	NA	NA
15108	ENSMUSG00000009995.18	Tafazzin	chrX	+	NA	NA	NA	NA	NA	NA	15108	70,141,111,112,66	9,7,15,0,0	192,106,41,77,96	0,2,0,0,0	239	159	7.43672e-09	7.66252e-07	0.838,0.931,0.831,1.0,1.0	1.0,0.972,1.0,1.0,1.0	-0.074	SE	NA	NA	NA	NA	73327537	73327623	73331783	73331825	NA	NA	73331624	73331705
109	ENSMUSG00000020464.16	Pnpt1	chr11	+	NA	NA	NA	NA	NA	NA	109	0,1,0,0,0	34,31,53,27,24	0,14,19,4,13	42,34,0,18,5	318	159	1.66678e-08	7.69348e-07	0.0,0.016,0.0,0.0,0.0	0.0,0.171,1.0,0.1,0.565	-0.364	RI	NA	NA	NA	NA	29103231	29103338	29104143	29104215	29103231	29104215	NA	NA
5507	ENSMUSG00000073639.7	Rab18	chr18	+	NA	NA	NA	NA	NA	NA	5507	0,0,0,0,0	91,39,122,113,71	42,4,0,0,0	243,41,154,61,91	231	159	7.57322e-09	7.74702e-07	0.0,0.0,0.0,0.0,0.0	0.106,0.063,0.0,0.0,0.0	-0.034	SE	NA	NA	NA	NA	6765202	6765332	6770053	6770109	NA	NA	6767643	6767716
14779	ENSMUSG00000026571.13	Dcaf6	chr1	-	NA	NA	NA	NA	NA	NA	14779	554728730815510	13,5,14,32,0	717577749572375	0,3,0,0,0	247	159	8.20655e-09	8.33492e-07	0.965,0.989,0.971,0.943,1.0	1.0,0.992,1.0,1.0,1.0	-0.025	SE	NA	NA	NA	NA	165160857	165160963	165165756	165165913	NA	NA	165164313	165164402
25507	ENSMUSG00000022570.8	Gfus	chr15	-	NA	NA	NA	NA	NA	NA	25507	82,74,49,98,26	7,14,3,0,0	116,78,140,59,59	0,1,0,0,0	273	159	8.55276e-09	8.62495e-07	0.872,0.755,0.905,1.0,1.0	1.0,0.978,1.0,1.0,1.0	-0.089	SE	NA	NA	NA	NA	75798815	75798944	75800740	75800898	NA	NA	75800277	75800392
18198	ENSMUSG00000022770.18	Dlg1	chr16	+	NA	NA	NA	NA	NA	NA	18198	0,5,0,0,0	37,21,75,23,26	11,10,23,2,0	62,29,48,43,11	192	159	8.87801e-09	8.88989e-07	0.0,0.165,0.0,0.0,0.0	0.128,0.222,0.284,0.037,0.0	-0.101	SE	NA	NA	NA	NA	31665654	31665751	31672660	31672702	NA	NA	31666453	31666487
1091	ENSMUSG00000064280.15	Ccdc146	chr5	-	NA	NA	NA	NA	NA	NA	1091	66,108,118,111,29	0,0,0,0,0	83,101,97,45,47	0,2,18,0,7	232	159	9.23292e-09	9.18062e-07	1.0,1.0,1.0,1.0,1.0	1.0,0.972,0.787,1.0,0.821	0.084	SE	NA	NA	NA	NA	21522823	21523211	21526161	21526338	NA	NA	21524526	21524600
290	ENSMUSG00000042210.18	Abhd14a	chr9	-	106321004	106321141	106321025	106321141	106317819	106318055	290	3,4,4,0,0	114,170,140,95,75	23,26,5,0,8	174,158,192,111,80	179	159	9.60564e-09	9.23619e-07	0.023,0.02,0.025,0.0,0.0	0.105,0.128,0.023,0.0,0.082	-0.054	A5SS	NA	NA	NA	NA	NA	NA	NA	NA	NA	NA	NA	NA
1576	ENSMUSG00000004455.17	Ppp1cc	chr5	+	122310794	122311018	122310794	122310866	122311208	122311343	1576	370203182291212	8,23,7,0,0	291231267274230	0,3,0,0,0	310	159	1.14816e-08	1.02515e-06	0.96,0.819,0.93,1.0,1.0	1.0,0.975,1.0,1.0,1.0	-0.053	A5SS	NA	NA	NA	NA	NA	NA	NA	NA	NA	NA	NA	NA
15890	ENSMUSG00000029153.12	Ociad2	chr5	-	NA	NA	NA	NA	NA	NA	15890	180204231134177	14,0,3,21,0	259,112,116,58,60	0,0,0,0,0	276	159	1.04573e-08	1.03258e-06	0.881,1.0,0.978,0.786,1.0	1.0,1.0,1.0,1.0,1.0	-0.071	SE	NA	NA	NA	NA	73479541	73481190	73485005	73485053	NA	NA	73483623	73483741
1420	ENSMUSG00000031065.15	Cdk16	chrX	+	NA	NA	NA	NA	NA	NA	1420	84,82,49,76,66	5,26,0,14,28	15,15,13,38,16	14,18,10,25,17	237	159	1.09376e-08	1.07257e-06	0.919,0.679,1.0,0.785,0.613	0.418,0.359,0.466,0.505,0.387	0.372	SE	NA	NA	NA	NA	20564689	20564767	20565757	20566038	NA	NA	20565468	20565547
25506	ENSMUSG00000022570.8	Gfus	chr15	-	NA	NA	NA	NA	NA	NA	25506	46,30,19,49,28	7,14,3,0,0	77,41,82,39,14	0,1,0,0,0	242	159	1.11305e-08	1.08401e-06	0.812,0.585,0.806,1.0,1.0	1.0,0.964,1.0,1.0,1.0	-0.152	SE	NA	NA	NA	NA	75798815	75798944	75800740	75800898	NA	NA	75800277	75800361
19996	ENSMUSG00000087380.8	2210408F21Rik	chr6	+	NA	NA	NA	NA	NA	NA	19996	218304236187272	0,0,0,0,0	322,237,245,189,91	19,0,0,2,18	230	159	1.14755e-08	1.11e-06	1.0,1.0,1.0,1.0,1.0	0.921,1.0,1.0,0.985,0.778	0.063	SE	NA	NA	NA	NA	31221039	31221293	31312925	31312997	NA	NA	31305223	31305295
22086	ENSMUSG00000042302.15	Ehbp1	chr11	-	NA	NA	NA	NA	NA	NA	22086	34,51,50,25,9	0,0,0,0,0	42,36,35,13,22	0,0,20,2,6	281	159	1.15599e-08	1.11061e-06	1.0,1.0,1.0,1.0,1.0	1.0,1.0,0.498,0.786,0.675	0.208	SE	NA	NA	NA	NA	22096462	22096625	22119034	22119174	NA	NA	22101066	22101189
1077	ENSMUSG00000062797.15	Hikeshi	chr7	-	NA	NA	NA	NA	NA	NA	1077	283293225284221	3,0,21,0,23	383373352223176	0,9,0,0,0	310	159	1.27714e-08	1.21845e-06	0.98,1.0,0.846,1.0,0.831	1.0,0.955,1.0,1.0,1.0	-0.06	SE	NA	NA	NA	NA	89568779	89569399	89584934	89585172	NA	NA	89572771	89572923
19710	ENSMUSG00000045962.17	Wnk1	chr6	-	NA	NA	NA	NA	NA	NA	19710	17,26,18,19,16	53,34,90,73,100	23,5,0,0,0	125,61,117,47,32	200	159	1.28537e-08	1.21845e-06	0.203,0.378,0.137,0.171,0.113	0.128,0.061,0.0,0.0,0.0	0.163	SE	NA	NA	NA	NA	119904085	119904195	119911216	119911411	NA	NA	119906786	119906828
4516	ENSMUSG00000006315.10	Tmem147	chr7	-	30428081	30428166	30428081	30428141	30428626	30428696	4516	22,18,44,21,9	1.54817e+19	90,41,66,20,22	1.86219e+18	183	159	9.26289e-09	1.26612e-06	0.012,0.009,0.027,0.011,0.005	0.04,0.019,0.03,0.013,0.022	-0.012	A3SS	NA	NA	NA	NA	NA	NA	NA	NA	NA	NA	NA	NA
10346	ENSMUSG00000030016.15	Zfp638	chr6	+	NA	NA	NA	NA	NA	NA	10346	209349266252268	0,0,2,0,0	290300348245236	34,0,0,9,0	318	159	1.35994e-08	1.2806e-06	1.0,1.0,0.985,1.0,1.0	0.81,1.0,1.0,0.932,1.0	0.049	SE	NA	NA	NA	NA	83955003	83955069	83960957	83961056	NA	NA	83955975	83956891
5579	ENSMUSG00000018395.20	Kif3a	chr11	+	NA	NA	NA	NA	NA	NA	5579	30,4,19,43,33	181246257101287	22,9,0,0,29	519181344212205	230	159	1.40823e-08	1.30142e-06	0.103,0.011,0.049,0.227,0.074	0.028,0.033,0.0,0.0,0.089	0.063	SE	NA	NA	NA	NA	53477661	53477757	53484200	53484357	NA	NA	53479515	53479587
5744	ENSMUSG00000036570.15	Fxyd1	chr7	-	NA	NA	NA	NA	NA	NA	5744	3.23741e+19	37,1,12,23,0	4.01041e+19	59,49,48,32,21	287	159	1.41268e-08	1.30142e-06	0.98,1.0,0.993,0.99,1.0	0.974,0.979,0.982,0.984,0.983	0.012	SE	NA	NA	NA	NA	30753317	30753350	30754189	30754244	NA	NA	30753730	30753859
23575	ENSMUSG00000097195.11	Snhg5	chr9	-	NA	NA	NA	NA	NA	NA	23575	64,32,30,30,16	0,10,6,4,0	106,27,22,37,16	0,0,0,0,0	233	159	1.39172e-08	1.30142e-06	1.0,0.686,0.773,0.837,1.0	1.0,1.0,1.0,1.0,1.0	-0.141	SE	NA	NA	NA	NA	88403104	88403769	88404536	88404639	NA	NA	88404359	88404434
25610	ENSMUSG00000032267.9	Usp28	chr9	+	NA	NA	NA	NA	NA	NA	25610	31,113,63,45,45	0,21,7,3,19	36,65,31,71,47	0,5,0,0,0	254	159	1.41867e-08	1.30142e-06	1.0,0.771,0.849,0.904,0.597	1.0,0.891,1.0,1.0,1.0	-0.154	SE	NA	NA	NA	NA	48943513	48943653	48946892	48947071	NA	NA	48944876	48944972
3864	ENSMUSG00000022336.4	Eif3e	chr15	-	NA	NA	NA	NA	NA	NA	3864	10,0,0,5,27	121,64,117,131,76	0,0,0,0,0	320,104,163,108,76	318	159	1.44405e-08	1.31621e-06	0.04,0.0,0.0,0.019,0.151	0.0,0.0,0.0,0.0,0.0	0.042	SE	NA	NA	NA	NA	43141703	43141818	43145998	43146022	NA	NA	43144414	43144624
3506	ENSMUSG00000029407.11	Uso1	chr5	+	NA	NA	NA	NA	NA	NA	3506	81181138108169	6,0,0,0,0	175,110,240,105,50	3,9,36,0,0	257	159	1.49795e-08	1.35665e-06	0.893,1.0,1.0,1.0,1.0	0.973,0.883,0.805,1.0,1.0	0.046	SE	NA	NA	NA	NA	92343206	92343293	92347675	92347783	NA	NA	92346194	92346293
391	ENSMUSG00000118346.2	Tmem179b	chr19	-	NA	NA	NA	NA	NA	NA	391	0,0,0,0,0	110,42,41,69,17	0,1,27,1,11	53,55,30,33,29	276	293	1.0938e-08	1.39095e-06	0.0,0.0,0.0,0.0,0.0	0.0,0.019,0.489,0.031,0.287	-0.165	MXE	8750653	8750788	8750868	8750986	8750391	8750470	8751698	8751831	NA	NA	NA	NA
936	ENSMUSG00000110195.2	Pde2a	chr7	+	NA	NA	NA	NA	NA	NA	936	0,4,0,2,0	18,26,13,7,16	11,4,24,11,11	9,19,20,21,25	220	248	1.07664e-08	1.39095e-06	0.0,0.148,0.0,0.244,0.0	0.579,0.192,0.575,0.371,0.332	-0.331	MXE	101110686	101110748	101130577	101130667	101100608	101100675	101133748	101133837	NA	NA	NA	NA
27289	ENSMUSG00000002325.16	Irf9	chr14	+	NA	NA	NA	NA	NA	NA	27289	101,90,74,150,146	0,0,0,0,0	116,57,199,101,88	22,0,0,0,9	274	159	1.54649e-08	1.39175e-06	1.0,1.0,1.0,1.0,1.0	0.754,1.0,1.0,1.0,0.85	0.079	SE	NA	NA	NA	NA	55844970	55845312	55846377	55847487	NA	NA	55846141	55846257
12954	ENSMUSG00000025006.19	Sorbs1	chr19	-	NA	NA	NA	NA	NA	NA	12954	6,0,0,13,0	44,18,51,56,18	41,11,23,9,17	39,30,63,26,56	233	159	1.55933e-08	1.39447e-06	0.085,0.0,0.0,0.137,0.0	0.418,0.2,0.199,0.191,0.172	-0.192	SE	NA	NA	NA	NA	40340961	40341009	40351645	40351709	NA	NA	40349872	40349947
18959	ENSMUSG00000018474.19	Chd3	chr11	-	NA	NA	NA	NA	NA	NA	18959	95,76,87,56,104	0,14,15,8,0	53,56,117,48,101	0,4,0,0,0	260	159	1.67414e-08	1.48778e-06	1.0,0.769,0.78,0.811,1.0	1.0,0.895,1.0,1.0,1.0	-0.107	SE	NA	NA	NA	NA	69239218	69239347	69239746	69239882	NA	NA	69239535	69239637
10667	ENSMUSG00000053565.11	Eif3k	chr7	-	NA	NA	NA	NA	NA	NA	10667	9.12105e+17	0,1,0,0,0	1.05213e+17	0,17,27,12,14	318	159	1.7002e-08	1.50156e-06	1.0,0.998,1.0,1.0,1.0	1.0,0.975,0.963,0.972,0.958	0.026	SE	NA	NA	NA	NA	28677294	28677415	28681098	28681230	NA	NA	28679743	28679967
13218	ENSMUSG00000054237.7	Fra10ac1	chr19	-	NA	NA	NA	NA	NA	NA	13218	201200185164108	0,5,17,19,20	236213338190149	0,1,0,9,8	243	159	1.80971e-08	1.58842e-06	1.0,0.963,0.877,0.85,0.779	1.0,0.993,1.0,0.932,0.924	-0.076	SE	NA	NA	NA	NA	38195710	38195756	38202821	38202905	NA	NA	38201808	38201893
2084	ENSMUSG00000022556.12	Hsf1	chr15	+	76384616	76385172	76384624	76385172	76384466	76384536	2084	161187131163143	16,26,9,5,0	123185224197150	0,1,0,13,0	166	159	1.25181e-08	1.61042e-06	0.906,0.873,0.933,0.969,1.0	1.0,0.994,1.0,0.936,1.0	-0.05	A3SS	NA	NA	NA	NA	NA	NA	NA	NA	NA	NA	NA	NA
18523	ENSMUSG00000022361.15	Zhx1	chr15	-	NA	NA	NA	NA	NA	NA	18523	271245237125176	20,6,0,6,4	282,190,178,152,96	0,3,0,0,0	318	159	1.88859e-08	1.64747e-06	0.871,0.953,1.0,0.912,0.957	1.0,0.969,1.0,1.0,1.0	-0.055	SE	NA	NA	NA	NA	57910398	57912181	57932714	57932825	NA	NA	57915619	57918478
15317	ENSMUSG00000038733.15	Wdr26	chr1	-	NA	NA	NA	NA	NA	NA	15317	7.9011e+16	19,51,0,0,0	1155842822431330	0,0,0,7,0	318	159	1.91092e-08	1.6568e-06	0.954,0.915,1.0,1.0,1.0	1.0,1.0,1.0,0.969,1.0	-0.02	SE	NA	NA	NA	NA	181000792	181005396	181010333	181010463	NA	NA	181008868	181009054
4172	ENSMUSG00000021156.18	Zmynd11	chr13	-	9745164	9745220	9745164	9745217	9745774	9745862	4172	74,94,108,67,92	0,0,0,0,0	31,97,100,71,33	33,0,7,10,0	161	159	1.37106e-08	1.66584e-06	1.0,1.0,1.0,1.0,1.0	0.481,1.0,0.934,0.875,1.0	0.142	A3SS	NA	NA	NA	NA	NA	NA	NA	NA	NA	NA	NA	NA
11698	ENSMUSG00000074749.11	Kiz	chr2	+	NA	NA	NA	NA	NA	NA	11698	7248401007836500	0,0,20,0,10	7726671027672430	0,7,45,16,19	224	159	1.96606e-08	1.69427e-06	1.0,1.0,0.973,1.0,0.973	1.0,0.985,0.942,0.968,0.942	0.022	SE	NA	NA	NA	NA	146732900	146733204	146794897	146794984	NA	NA	146792442	146792508
1643	ENSMUSG00000013465.20	Nelfb	chr2	-	NA	NA	NA	NA	NA	NA	1643	81,39,32,37,15	2,0,28,11,0	171,61,72,30,12	0,0,0,0,0	223	159	2.01678e-08	1.71436e-06	0.967,1.0,0.449,0.706,1.0	1.0,1.0,1.0,1.0,1.0	-0.176	SE	NA	NA	NA	NA	25093152	25093259	25093898	25093933	NA	NA	25093359	25093424
16265	ENSMUSG00000024622.9	Hmgxb3	chr18	-	NA	NA	NA	NA	NA	NA	16265	83,164,174,93,149	8,1,0,2,0	166178286116193	33,16,16,2,12	318	159	2.01094e-08	1.71436e-06	0.838,0.988,1.0,0.959,1.0	0.716,0.848,0.899,0.967,0.889	0.093	SE	NA	NA	NA	NA	61269298	61269432	61273862	61274047	NA	NA	61270474	61270694
22527	ENSMUSG00000075229.12	Ccdc58	chr16	+	NA	NA	NA	NA	NA	NA	22527	207392263366291	13,12,3,0,0	334366539192155	13,27,24,32,4	305	159	2.02555e-08	1.71436e-06	0.892,0.945,0.979,1.0,1.0	0.931,0.876,0.921,0.758,0.953	0.075	SE	NA	NA	NA	NA	35892449	35892507	35910270	35910330	NA	NA	35905386	35905533
7121	ENSMUSG00000030659.15	Nucb2	chr7	+	NA	NA	NA	NA	NA	NA	7121	0,0,0,0,0	121172178136121	0,5,24,18,0	254,158,148,84,63	301	159	2.12822e-08	1.7906e-06	0.0,0.0,0.0,0.0,0.0	0.0,0.016,0.079,0.102,0.0	-0.039	SE	NA	NA	NA	NA	116128209	116128302	116132306	116132396	NA	NA	116129683	116129826
4590	ENSMUSG00000005682.10	Pan2	chr10	+	NA	NA	NA	NA	NA	NA	4590	86,134,72,62,70	0,0,0,0,0	73,59,83,50,48	0,0,21,7,0	318	159	2.19551e-08	1.83635e-06	1.0,1.0,1.0,1.0,1.0	1.0,1.0,0.664,0.781,1.0	0.111	SE	NA	NA	NA	NA	128153758	128153902	128154813	128154907	NA	NA	128154031	128154234
21545	ENSMUSG00000017664.17	Slc35c2	chr2	-	NA	NA	NA	NA	NA	NA	21545	150202150206118	0,0,0,0,0	289157193112132	0,0,29,1,5	288	159	2.23015e-08	1.85442e-06	1.0,1.0,1.0,1.0,1.0	1.0,1.0,0.786,0.984,0.936	0.059	SE	NA	NA	NA	NA	165118473	165119193	165120160	165120336	NA	NA	165119371	165119501
7042	ENSMUSG00000036552.20	Ermard	chr17	+	NA	NA	NA	NA	NA	NA	7042	0,0,5,9,0	21,32,10,13,16	28,8,37,19,20	23,15,0,4,20	278	159	2.36471e-08	1.95488e-06	0.0,0.0,0.222,0.284,0.0	0.41,0.234,1.0,0.731,0.364	-0.447	SE	NA	NA	NA	NA	15281330	15281444	15294678	15295255	NA	NA	15286087	15286207
10939	ENSMUSG00000003762.14	Coq8b	chr7	+	NA	NA	NA	NA	NA	NA	10939	22,11,14,40,19	0,0,0,0,0	59,27,15,9,0	13,8,0,9,1	300	159	2.57251e-08	2.11436e-06	1.0,1.0,1.0,1.0,1.0	0.706,0.641,1.0,0.346,0.0	0.461	SE	NA	NA	NA	NA	26942727	26942821	26949960	26950068	NA	NA	26949711	26949853
13816	ENSMUSG00000090841.3	Myl6	chr10	-	NA	NA	NA	NA	NA	NA	13816	289160218154195	1.75621e+19	138,166,74,173,99	3.55614e+19	216	159	2.63344e-08	2.15201e-06	0.108,0.053,0.068,0.052,0.068	0.028,0.079,0.022,0.068,0.045	0.021	SE	NA	NA	NA	NA	128326731	128326902	128327927	128328005	NA	NA	128327158	128327216
3355	ENSMUSG00000015575.16	Atp6v0e	chr17	+	NA	NA	NA	NA	NA	NA	3355	0,0,11,0,0	173,241,95,242,206	9,22,0,19,4	195200137184139	261	159	2.84768e-08	2.30053e-06	0.0,0.0,0.066,0.0,0.0	0.027,0.063,0.0,0.059,0.017	-0.02	SE	NA	NA	NA	NA	26901651	26901699	26914328	26914452	NA	NA	26913452	26913555
9738	ENSMUSG00000035064.18	Eef2k	chr7	+	NA	NA	NA	NA	NA	NA	9738	60,46,15,38,31	0,0,5,7,13	19,25,35,24,1	0,0,0,0,0	226	159	2.86373e-08	2.30053e-06	1.0,1.0,0.679,0.792,0.627	1.0,1.0,1.0,1.0,1.0	-0.18	SE	NA	NA	NA	NA	120485808	120486010	120488412	120488490	NA	NA	120487081	120487149
14520	ENSMUSG00000025512.16	Chid1	chr7	-	NA	NA	NA	NA	NA	NA	14520	252160203222280	0,48,5,6,0	217184310208169	0,0,0,0,0	314	159	2.84275e-08	2.30053e-06	1.0,0.628,0.954,0.949,1.0	1.0,1.0,1.0,1.0,1.0	-0.094	SE	NA	NA	NA	NA	141076513	141076594	141102521	141102614	NA	NA	141093646	141093802
23145	ENSMUSG00000015804.15	Med28	chr5	+	NA	NA	NA	NA	NA	NA	23145	2.22223e+19	11,0,0,15,0	2.4952e+19	36,15,19,12,34	271	159	2.93149e-08	2.34174e-06	0.992,1.0,1.0,0.989,1.0	0.976,0.987,0.983,0.988,0.958	0.018	SE	NA	NA	NA	NA	45679471	45679844	45682494	45682520	NA	NA	45680763	45680876
2002	ENSMUSG00000057098.15	Ebf1	chr11	+	44798730	44798864	44798733	44798864	44774640	44774782	2002	0,14,4,12,0	7,22,28,28,4	16,12,15,13,4	7,12,0,0,2	161	159	2.20137e-08	2.40719e-06	0.0,0.386,0.124,0.297,0.0	0.693,0.497,1.0,1.0,0.664	-0.609	A3SS	NA	NA	NA	NA	NA	NA	NA	NA	NA	NA	NA	NA
3416	ENSMUSG00000039041.16	Adrm1	chr2	+	179816952	179817185	179817035	179817185	179816657	179816739	3416	135,151,86,168,82	1,3,0,0,0	134,107,44,106,75	18,1,41,7,0	241	159	2.12275e-08	2.40719e-06	0.989,0.971,1.0,1.0,1.0	0.831,0.986,0.415,0.909,1.0	0.164	A3SS	NA	NA	NA	NA	NA	NA	NA	NA	NA	NA	NA	NA
23372	ENSMUSG00000038244.15	Mical2	chr7	+	NA	NA	NA	NA	NA	NA	23372	78,80,49,80,9	0,15,21,0,0	91,87,143,58,25	0,1,0,0,0	284	159	3.08692e-08	2.45212e-06	1.0,0.749,0.566,1.0,1.0	1.0,0.98,1.0,1.0,1.0	-0.133	SE	NA	NA	NA	NA	111934535	111934637	111944452	111944560	NA	NA	111936055	111936181
6540	ENSMUSG00000006728.13	Cdk4	chr10	+	NA	NA	NA	NA	NA	NA	6540	95,92,192,120,49	0,0,4,1,0	150,103,211,126,82	0,9,19,0,14	318	159	3.12317e-08	2.46713e-06	1.0,1.0,0.96,0.984,1.0	1.0,0.851,0.847,1.0,0.745	0.1	SE	NA	NA	NA	NA	126899402	126899628	126900453	126900499	NA	NA	126900088	126900322
2938	ENSMUSG00000040225.16	Prrc2c	chr1	-	162550678	162550856	162550678	162550850	162552272	162552438	2938	53,82,91,92,118	7,26,6,21,0	20,41,33,41,46	27,13,22,16,28	164	159	2.37475e-08	2.47313e-06	0.88,0.754,0.936,0.809,1.0	0.418,0.754,0.593,0.713,0.614	0.257	A3SS	NA	NA	NA	NA	NA	NA	NA	NA	NA	NA	NA	NA
380	ENSMUSG00000022223.10	Sdr39u1	chr14	-	NA	NA	NA	NA	NA	NA	380	342,312,265,254,71	5,23,4,0,5	308229227157133	52,6,35,23,2	241	159	3.16273e-08	2.48458e-06	0.978,0.899,0.978,1.0,0.904	0.796,0.962,0.811,0.818,0.978	0.079	SE	NA	NA	NA	NA	56136590	56136762	56137270	56137312	NA	NA	56137103	56137186
10188	ENSMUSG00000037339.18	Fam53a	chr5	-	NA	NA	NA	NA	NA	NA	10188	94,46,48,56,22	0,20,0,11,0	175,18,33,37,27	0,0,0,0,0	213	159	3.22611e-08	2.52045e-06	1.0,0.632,1.0,0.792,1.0	1.0,1.0,1.0,1.0,1.0	-0.115	SE	NA	NA	NA	NA	33757690	33758224	33771946	33772178	NA	NA	33767775	33767830
133	ENSMUSG00000015937.16	Macroh2a1	chr13	-	NA	NA	NA	NA	NA	NA	133	7,9,4,3,22	151163125179163	52,22,58,10,19	322146109148100	258	249	2.24994e-08	2.64108e-06	0.043,0.051,0.03,0.016,0.115	0.135,0.127,0.339,0.061,0.155	-0.112	MXE	56236064	56236155	56237570	56237670	56232008	56232098	56243936	56244047	NA	NA	NA	NA
5868	ENSMUSG00000047617.12	Paxx	chr2	-	NA	NA	NA	NA	NA	NA	5868	38,48,60,45,95	0,0,0,0,0	14,46,13,31,29	0,7,53,6,0	299	159	3.46376e-08	2.69132e-06	1.0,1.0,1.0,1.0,1.0	1.0,0.778,0.115,0.733,1.0	0.275	SE	NA	NA	NA	NA	25345152	25345660	25350020	25350086	NA	NA	25349786	25349927
952	ENSMUSG00000005682.10	Pan2	chr10	+	128154031	128154907	128154813	128154907	128153758	128153902	952	75,130,72,62,62	0,0,0,0,0	73,59,83,46,47	0,0,21,7,0	318	159	2.75837e-08	2.74207e-06	1.0,1.0,1.0,1.0,1.0	1.0,1.0,0.664,0.767,1.0	0.114	A3SS	NA	NA	NA	NA	NA	NA	NA	NA	NA	NA	NA	NA
1225	ENSMUSG00000008690.16	Ncaph2	chr15	+	NA	NA	NA	NA	NA	NA	1225	0,0,0,0,15	128,129,97,153,151	23,5,14,0,12	87,134,168,130,54	234	159	6.45967e-08	2.83257e-06	0.0,0.0,0.0,0.0,0.063	0.152,0.025,0.054,0.0,0.131	-0.06	RI	NA	NA	NA	NA	89247807	89247892	89247968	89248037	89247807	89248037	NA	NA
22256	ENSMUSG00000040146.10	Rgl3	chr9	-	NA	NA	NA	NA	NA	NA	22256	14,23,35,43,24	0,0,0,0,0	82,52,49,37,12	28,2,0,4,0	311	159	3.73604e-08	2.88711e-06	1.0,1.0,1.0,1.0,1.0	0.6,0.93,1.0,0.825,1.0	0.129	SE	NA	NA	NA	NA	21885317	21885432	21886903	21887003	NA	NA	21885683	21885836
2244	ENSMUSG00000008450.9	Nutf2	chr8	+	NA	NA	NA	NA	NA	NA	2244	0,0,12,17,0	37,28,25,17,8	0,0,0,0,0	33,54,48,31,7	318	159	3.87136e-08	2.97551e-06	0.0,0.0,0.194,0.333,0.0	0.0,0.0,0.0,0.0,0.0	0.105	SE	NA	NA	NA	NA	106587296	106587337	106602165	106602290	NA	NA	106601179	106601368
7118	ENSMUSG00000030659.15	Nucb2	chr7	+	NA	NA	NA	NA	NA	NA	7118	0,0,0,0,0	4,9,17,23,28	28,2,27,0,5	26,23,0,10,16	239	159	3.92792e-08	3.00243e-06	0.0,0.0,0.0,0.0,0.0	0.417,0.055,1.0,0.0,0.172	-0.329	SE	NA	NA	NA	NA	116103618	116103719	116108689	116108836	NA	NA	116105252	116105333
11441	ENSMUSG00000027881.15	Prpf38b	chr3	-	NA	NA	NA	NA	NA	NA	11441	6,4,0,0,0	17,81,33,31,72	16,13,28,0,11	59,38,13,9,31	212	159	3.95475e-08	3.00243e-06	0.209,0.036,0.0,0.0,0.0	0.169,0.204,0.618,0.0,0.21	-0.191	SE	NA	NA	NA	NA	108812426	108812650	108815102	108815163	NA	NA	108813387	108813441
21878	ENSMUSG00000020077.15	Srgn	chr10	-	NA	NA	NA	NA	NA	NA	21878	253227302388360	6,2,5,10,15	589268316279192	0,2,0,0,2	303	159	3.96974e-08	3.00243e-06	0.957,0.983,0.969,0.953,0.926	1.0,0.986,1.0,1.0,0.981	-0.036	SE	NA	NA	NA	NA	62329611	62330885	62343420	62343520	NA	NA	62333557	62333702
484	ENSMUSG00000056962.12	Jmjd6	chr11	-	116731235	116731371	116731273	116731371	116729815	116729954	484	239321267294279	0,3,21,7,18	180259409232174	0,7,0,0,0	196	159	3.79033e-08	3.15861e-06	1.0,0.989,0.912,0.971,0.926	1.0,0.968,1.0,1.0,1.0	-0.034	A5SS	NA	NA	NA	NA	NA	NA	NA	NA	NA	NA	NA	NA
26905	ENSMUSG00000004631.16	Sgce	chr6	-	NA	NA	NA	NA	NA	NA	26905	23,12,9,0,0	37,98,41,149,102	0,1,0,3,0	101,52,41,94,43	229	159	4.25896e-08	3.20414e-06	0.301,0.078,0.132,0.0,0.0	0.0,0.013,0.0,0.022,0.0	0.095	SE	NA	NA	NA	NA	4674417	4674632	4678066	4678110	NA	NA	4677162	4677233
374	ENSMUSG00000068329.13	Htra2	chr6	-	83029678	83030051	83030018	83030051	83029453	83029523	374	199194221252123	6,3,17,26,24	195145169207188	0,3,8,0,5	318	159	4.24641e-08	3.31751e-06	0.943,0.97,0.867,0.829,0.719	1.0,0.96,0.914,1.0,0.949	-0.099	A5SS	NA	NA	NA	NA	NA	NA	NA	NA	NA	NA	NA	NA
3927	ENSMUSG00000025157.9	Zdhhc16	chr19	+	NA	NA	NA	NA	NA	NA	3927	0,19,11,28,0	132126190164163	0,2,0,8,4	215,149,261,113,63	253	159	5.26684e-08	3.9041e-06	0.0,0.087,0.035,0.097,0.0	0.0,0.008,0.0,0.043,0.038	0.026	SE	NA	NA	NA	NA	41930374	41930445	41932020	41932035	NA	NA	41930568	41930663
20610	ENSMUSG00000022708.17	Zbtb20	chr16	+	NA	NA	NA	NA	NA	NA	20610	13,18,0,9,0	12,21,8,13,20	23,5,28,6,18	0,3,0,9,0	216	159	5.27094e-08	3.9041e-06	0.444,0.387,0.0,0.338,0.0	1.0,0.551,1.0,0.329,1.0	-0.542	SE	NA	NA	NA	NA	43390043	43390144	43397923	43398088	NA	NA	43392096	43392154
25703	ENSMUSG00000022771.18	Ppil2	chr16	-	NA	NA	NA	NA	NA	NA	25703	103,176,155,96,102	0,0,0,0,0	167,139,144,45,51	10,7,0,9,0	248	159	5.27173e-08	3.9041e-06	1.0,1.0,1.0,1.0,1.0	0.915,0.927,1.0,0.762,1.0	0.079	SE	NA	NA	NA	NA	16909719	16909753	16910548	16910655	NA	NA	16910078	16910168
5432	ENSMUSG00000020647.11	Ncoa1	chr12	-	NA	NA	NA	NA	NA	NA	5432	100,96,128,40,36	16,0,12,28,11	87,127,87,75,37	0,0,0,10,0	213	159	5.31126e-08	3.91299e-06	0.823,1.0,0.888,0.516,0.71	1.0,1.0,1.0,0.848,1.0	-0.182	SE	NA	NA	NA	NA	4299440	4299747	4303656	4303746	NA	NA	4299835	4299890
1429	ENSMUSG00000020176.18	Grb10	chr11	-	NA	NA	NA	NA	NA	NA	1429	12,53,59,44,21	10,26,33,37,4	0,14,0,6,0	46,13,12,15,6	237	318	3.66441e-08	3.99421e-06	0.617,0.732,0.706,0.615,0.876	0.0,0.591,0.0,0.349,0.0	0.521	MXE	11920422	11920642	11937595	11937674	11917531	11917685	11987191	11987401	NA	NA	NA	NA
1633	ENSMUSG00000030838.21	Ush1c	chr7	-	45846135	45846244	45846135	45846221	45846619	45846675	1633	2,0,0,0,0	41,22,21,8,98	21,0,4,0,0	87,8,12,2,2	181	159	4.25509e-08	4.04603e-06	0.041,0.0,0.0,0.0,0.0	0.175,0.0,0.226,0.0,0.0	-0.072	A3SS	NA	NA	NA	NA	NA	NA	NA	NA	NA	NA	NA	NA
13459	ENSMUSG00000028249.16	Sdcbp	chr4	+	NA	NA	NA	NA	NA	NA	13459	0,0,0,0,0	69,130,97,79,135	13,3,25,0,0	171,66,33,45,60	318	159	5.82821e-08	4.27171e-06	0.0,0.0,0.0,0.0,0.0	0.037,0.022,0.275,0.0,0.0	-0.067	SE	NA	NA	NA	NA	6365712	6365759	6377076	6377142	NA	NA	6367639	6367808
9195	ENSMUSG00000060216.16	Arrb2	chr11	+	NA	NA	NA	NA	NA	NA	9195	35,32,20,29,37	0,1,0,0,0	28,12,85,14,15	9,0,10,3,0	189	159	5.9994e-08	4.37464e-06	1.0,0.964,1.0,1.0,1.0	0.724,1.0,0.877,0.797,1.0	0.113	SE	NA	NA	NA	NA	70323462	70323579	70326988	70327049	NA	NA	70326367	70326398
25260	ENSMUSG00000028607.17	Cpt2	chr4	-	NA	NA	NA	NA	NA	NA	25260	733551603739346	6,0,0,4,4	770604669456405	0,25,0,29,4	318	159	6.09244e-08	4.41981e-06	0.984,1.0,1.0,0.989,0.977	1.0,0.924,1.0,0.887,0.981	0.032	SE	NA	NA	NA	NA	107761177	107761760	107769837	107769944	NA	NA	107764117	107765422
21705	ENSMUSG00000038170.16	Pde4dip	chr3	-	NA	NA	NA	NA	NA	NA	21705	232219295225138	0,0,0,0,0	368,136,150,78,210	14,0,9,0,6	290	159	6.28699e-08	4.5378e-06	1.0,1.0,1.0,1.0,1.0	0.935,1.0,0.901,1.0,0.95	0.043	SE	NA	NA	NA	NA	97664847	97664967	97700054	97700172	NA	NA	97666114	97666246
21932	ENSMUSG00000028229.12	Rmdn1	chr4	+	NA	NA	NA	NA	NA	NA	21932	1.59821e+18	8,14,18,13,70	1.66412e+17	0,8,10,4,9	214	159	6.32803e-08	4.54435e-06	0.993,0.991,0.985,0.987,0.912	1.0,0.991,0.99,0.994,0.988	-0.019	SE	NA	NA	NA	NA	19595069	19595159	19601355	19601443	NA	NA	19599613	19599669
1064	ENSMUSG00000032228.17	Tcf12	chr9	-	NA	NA	NA	NA	NA	NA	1064	30,30,96,57,31	0,0,0,0,0	82,56,26,22,35	37,0,0,3,0	232	220	4.79467e-08	4.63442e-06	1.0,1.0,1.0,1.0,1.0	0.678,1.0,1.0,0.874,1.0	0.09	MXE	71913982	71914044	71922919	71922993	71907697	71907800	72016957	72017030	NA	NA	NA	NA
1416	ENSMUSG00000087380.8	2210408F21Rik	chr6	+	NA	NA	NA	NA	NA	NA	1416	273336425362328	177174225237192	258264189195170	274184209203197	276	259	4.85916e-08	4.63442e-06	0.591,0.644,0.639,0.589,0.616	0.469,0.574,0.459,0.474,0.447	0.131	MXE	31261937	31262055	31305223	31305324	31254782	31254890	31312925	31312997	NA	NA	NA	NA
21164	ENSMUSG00000068245.15	Phf11d	chr14	-	NA	NA	NA	NA	NA	NA	21164	98,105,82,66,98	0,0,0,3,0	129,62,188,60,78	21,2,0,0,10	290	159	6.77626e-08	4.84179e-06	1.0,1.0,1.0,0.923,1.0	0.771,0.944,1.0,1.0,0.81	0.08	SE	NA	NA	NA	NA	59586501	59586837	59590766	59590830	NA	NA	59590099	59590231
4114	ENSMUSG00000056962.12	Jmjd6	chr11	-	NA	NA	NA	NA	NA	NA	4114	56,24,56,16,24	0,3,21,7,18	75,54,79,26,12	0,7,0,0,0	247	159	7.08585e-08	4.93891e-06	1.0,0.837,0.632,0.595,0.462	1.0,0.832,1.0,1.0,1.0	-0.261	SE	NA	NA	NA	NA	116729815	116729954	116731273	116731371	NA	NA	116730663	116730752
6458	ENSMUSG00000028797.21	Tmem234	chr4	+	NA	NA	NA	NA	NA	NA	6458	7,22,0,2,0	4,10,18,0,10	15,16,0,13,8	0,2,1,0,0	318	159	7.06437e-08	4.93891e-06	0.467,0.524,0.0,1.0,0.0	1.0,0.8,0.0,1.0,1.0	-0.362	SE	NA	NA	NA	NA	129494775	129495036	129495662	129495723	NA	NA	129495199	129495418
7606	ENSMUSG00000031312.6	Itgb1bp2	chrX	+	NA	NA	NA	NA	NA	NA	7606	347645458692183	0,0,1,0,0	573811671561298	0,7,29,6,8	304	159	7.05028e-08	4.93891e-06	1.0,1.0,0.996,1.0,1.0	1.0,0.984,0.924,0.98,0.951	0.031	SE	NA	NA	NA	NA	100493210	100493267	100495192	100495287	NA	NA	100493346	100493492
11519	ENSMUSG00000022558.17	Mroh1	chr15	+	NA	NA	NA	NA	NA	NA	11519	17,19,0,8,0	16,38,62,22,18	0,0,0,6,0	44,36,29,40,11	318	159	7.02431e-08	4.93891e-06	0.347,0.2,0.0,0.154,0.0	0.0,0.0,0.0,0.07,0.0	0.126	SE	NA	NA	NA	NA	76330715	76331565	76334285	76334423	NA	NA	76332952	76333199
23458	ENSMUSG00000050323.15	Ndufaf6	chr4	-	NA	NA	NA	NA	NA	NA	23458	140,93,123,119,94	0,9,47,77,0	25,77,117,57,32	53,70,67,62,10	215	159	6.9504e-08	4.93891e-06	1.0,0.884,0.659,0.533,1.0	0.259,0.449,0.564,0.405,0.703	0.339	SE	NA	NA	NA	NA	11062049	11062152	11070199	11070322	NA	NA	11066650	11066707
17254	ENSMUSG00000030688.16	Stard10	chr7	+	NA	NA	NA	NA	NA	NA	17254	296229294278422	14,1,27,34,34	562332415281177	0,11,10,21,0	276	159	7.69904e-08	5.32556e-06	0.924,0.992,0.863,0.825,0.877	1.0,0.946,0.96,0.885,1.0	-0.062	SE	NA	NA	NA	NA	100970920	100971240	100994841	100994894	NA	NA	100993123	100993241
21214	ENSMUSG00000056050.16	Mia3	chr1	-	NA	NA	NA	NA	NA	NA	21214	84,97,182,98,25	16,0,11,0,0	247,151,101,72,77	0,1,0,1,0	296	159	7.71549e-08	5.32556e-06	0.738,1.0,0.899,1.0,1.0	1.0,0.988,1.0,0.975,1.0	-0.065	SE	NA	NA	NA	NA	183110777	183110846	183111946	183112047	NA	NA	183111651	183111789
6870	ENSMUSG00000036438.15	Calm2	chr17	-	NA	NA	NA	NA	NA	NA	6870	421279323241216	0,8,4,7,24	464237376240217	0,0,0,0,0	189	159	7.85896e-08	5.37563e-06	1.0,0.967,0.985,0.967,0.883	1.0,1.0,1.0,1.0,1.0	-0.04	SE	NA	NA	NA	NA	87743031	87743362	87754220	87754276	NA	NA	87750123	87750154
25944	ENSMUSG00000033191.15	Tie1	chr4	-	NA	NA	NA	NA	NA	NA	25944	1.10492e+17	6,18,44,14,90	1.75211e+18	23,5,18,25,15	229	159	7.86363e-08	5.37563e-06	0.992,0.972,0.941,0.98,0.889	0.981,0.993,0.98,0.967,0.97	-0.023	SE	NA	NA	NA	NA	118330164	118330205	118331496	118331599	NA	NA	118331306	118331377
92	ENSMUSG00000066026.15	Dhrs3	chr4	+	NA	NA	NA	NA	NA	NA	92	97,52,143,145,110	159177229277144	84,108,42,32,46	273332417145169	278	318	5.99419e-08	5.38066e-06	0.411,0.252,0.417,0.375,0.466	0.26,0.271,0.103,0.202,0.237	0.17	MXE	144645954	144646074	144646410	144646649	144645220	144645364	144650475	144650601	NA	NA	NA	NA
5199	ENSMUSG00000053332.14	Gas5	chr1	+	NA	NA	NA	NA	NA	NA	5199	6128346321112560	0,19,0,29,11	859311631713684	13,2,29,28,49	201	159	8.12143e-08	5.52529e-06	1.0,0.972,1.0,0.968,0.976	0.981,0.992,0.945,0.953,0.917	0.026	SE	NA	NA	NA	NA	160864264	160864422	160865794	160865816	NA	NA	160865564	160865607
3417	ENSMUSG00000022663.4	Atg3	chr16	+	NA	NA	NA	NA	NA	NA	3417	39,48,90,77,52	3,10,0,0,17	123,46,71,37,35	0,1,0,0,2	208	159	8.23097e-08	5.57315e-06	0.909,0.786,1.0,1.0,0.7	1.0,0.972,1.0,1.0,0.93	-0.101	SE	NA	NA	NA	NA	44982768	44982810	44990228	44990299	NA	NA	44987342	44987392
10157	ENSMUSG00000002625.11	Akap8l	chr17	-	NA	NA	NA	NA	NA	NA	10157	34,64,56,59,54	0,0,0,0,0	45,30,142,42,41	0,1,27,0,0	242	159	8.29698e-08	5.59122e-06	1.0,1.0,1.0,1.0,1.0	1.0,0.952,0.776,1.0,1.0	0.054	SE	NA	NA	NA	NA	32555258	32555712	32557430	32557488	NA	NA	32557244	32557328
23571	ENSMUSG00000097195.11	Snhg5	chr9	-	NA	NA	NA	NA	NA	NA	23571	28,24,75,49,5	0,10,6,4,0	19,46,80,36,24	0,0,0,0,0	216	159	8.79482e-08	5.89875e-06	1.0,0.639,0.902,0.9,1.0	1.0,1.0,1.0,1.0,1.0	-0.112	SE	NA	NA	NA	NA	88402857	88403769	88404536	88404681	NA	NA	88403970	88404028
10040	ENSMUSG00000020198.9	Ap3d1	chr10	-	NA	NA	NA	NA	NA	NA	10040	0,5,0,11,31	92,91,111,110,63	0,1,0,1,3	117,81,102,90,39	318	159	8.85757e-08	5.91295e-06	0.0,0.027,0.0,0.048,0.197	0.0,0.006,0.0,0.006,0.037	0.045	SE	NA	NA	NA	NA	80545600	80545790	80546253	80546301	NA	NA	80545922	80546126
17480	ENSMUSG00000042901.11	Aida	chr1	+	NA	NA	NA	NA	NA	NA	17480	75,78,102,63,77	0,0,7,0,19	247,55,87,80,54	0,0,0,0,0	213	159	8.98572e-08	5.96832e-06	1.0,1.0,0.916,1.0,0.752	1.0,1.0,1.0,1.0,1.0	-0.066	SE	NA	NA	NA	NA	183087225	183087412	183094595	183094659	NA	NA	183087819	183087874
23204	ENSMUSG00000042709.16	Atpaf2	chr11	-	NA	NA	NA	NA	NA	NA	23204	68,50,69,55,61	0,0,1,0,0	123,61,58,38,50	8,3,0,0,14	304	159	9.02446e-08	5.96832e-06	1.0,1.0,0.973,1.0,1.0	0.889,0.914,1.0,1.0,0.651	0.104	SE	NA	NA	NA	NA	60298119	60298217	60300411	60300456	NA	NA	60300085	60300231
3373	ENSMUSG00000002395.15	Use1	chr8	+	NA	NA	NA	NA	NA	NA	3373	28,25,35,24,7	0,2,0,0,0	17,17,21,17,8	0,0,13,5,11	237	159	9.10707e-08	5.99507e-06	1.0,0.893,1.0,1.0,1.0	1.0,1.0,0.52,0.695,0.328	0.27	SE	NA	NA	NA	NA	71819860	71820013	71822170	71822373	NA	NA	71820413	71820492
3140	ENSMUSG00000068329.13	Htra2	chr6	-	NA	NA	NA	NA	NA	NA	3140	143114120186107	5,10,0,0,0	135,90,128,93,68	8,7,10,17,6	187	159	9.16582e-08	6.00593e-06	0.961,0.906,1.0,1.0,1.0	0.935,0.916,0.916,0.823,0.906	0.074	SE	NA	NA	NA	NA	83029453	83029523	83029981	83030051	NA	NA	83029678	83029707
471	ENSMUSG00000040428.20	Plekha4	chr7	+	NA	NA	NA	NA	NA	NA	471	25,36,12,2,24	0,0,0,0,0	139,16,75,10,30	46,3,0,0,0	235	318	7.11746e-08	6.03403e-06	1.0,1.0,1.0,1.0,1.0	0.803,0.878,1.0,1.0,1.0	0.064	MXE	45198653	45198730	45199227	45199389	45198483	45198583	45202992	45203105	NA	NA	NA	NA
23572	ENSMUSG00000097195.11	Snhg5	chr9	-	NA	NA	NA	NA	NA	NA	23572	92,61,105,79,21	0,10,6,4,0	125,79,102,77,40	0,0,0,0,0	318	159	9.26179e-08	6.04098e-06	1.0,0.753,0.897,0.908,1.0	1.0,1.0,1.0,1.0,1.0	-0.088	SE	NA	NA	NA	NA	88403104	88403769	88404536	88404681	NA	NA	88403970	88404434
2800	ENSMUSG00000034175.14	Rhbdd3	chr11	+	5055180	5055347	5055184	5055347	5054020	5054404	2800	9,5,0,19,0	107,44,43,64,43	0,0,0,0,3	109,57,44,43,18	162	159	6.73482e-08	6.13711e-06	0.076,0.1,0.0,0.226,0.0	0.0,0.0,0.0,0.0,0.141	0.052	A3SS	NA	NA	NA	NA	NA	NA	NA	NA	NA	NA	NA	NA
3499	ENSMUSG00000026162.9	Nhej1	chr1	-	NA	NA	NA	NA	NA	NA	3499	59,48,47,39,61	0,0,12,17,0	75,73,64,46,40	0,0,0,0,0	265	159	9.6578e-08	6.27051e-06	1.0,1.0,0.701,0.579,1.0	1.0,1.0,1.0,1.0,1.0	-0.144	SE	NA	NA	NA	NA	75006297	75006927	75007953	75008071	NA	NA	75007327	75007434
23349	ENSMUSG00000042831.14	Alkbh6	chr7	+	NA	NA	NA	NA	NA	NA	23349	252242150267228	13,31,0,5,0	215176237183126	0,3,0,4,0	318	159	1.00201e-07	6.47619e-06	0.906,0.796,1.0,0.964,1.0	1.0,0.967,1.0,0.958,1.0	-0.052	SE	NA	NA	NA	NA	30011661	30011813	30013343	30013586	NA	NA	30011930	30012132
8948	ENSMUSG00000029993.17	Nfu1	chr6	+	NA	NA	NA	NA	NA	NA	8948	1,48,22,12,0	322326361410158	46,40,42,39,0	280315455267138	318	159	1.01899e-07	6.55609e-06	0.002,0.069,0.03,0.014,0.0	0.076,0.06,0.044,0.068,0.0	-0.027	SE	NA	NA	NA	NA	86992547	86992683	86996346	86996413	NA	NA	86993157	86993376
3052	ENSMUSG00000054277.9	Arfgap3	chr15	-	83194450	83194585	83194450	83194582	83197669	83197813	3052	19,6,4,4,14	11,6,1,0,0	62,12,25,17,22	0,0,0,0,0	161	159	7.49756e-08	6.55887e-06	0.63,0.497,0.798,1.0,1.0	1.0,1.0,1.0,1.0,1.0	-0.215	A3SS	NA	NA	NA	NA	NA	NA	NA	NA	NA	NA	NA	NA
15306	ENSMUSG00000033819.17	Ppp1r16a	chr15	+	NA	NA	NA	NA	NA	NA	15306	82,111,56,105,132	0,0,5,0,0	100,74,90,76,35	23,0,0,14,0	234	159	1.03054e-07	6.60057e-06	1.0,1.0,0.884,1.0,1.0	0.747,1.0,1.0,0.787,1.0	0.07	SE	NA	NA	NA	NA	76577036	76577338	76577794	76577924	NA	NA	76577638	76577714
4258	ENSMUSG00000079677.3	Fdx2	chr9	-	NA	NA	NA	NA	NA	NA	4258	237174126204180	0,0,0,0,0	234,130,171,120,86	34,0,0,0,0	213	159	1.04203e-07	6.61453e-06	1.0,1.0,1.0,1.0,1.0	0.837,1.0,1.0,1.0,1.0	0.033	SE	NA	NA	NA	NA	20979325	20979413	20984684	20984840	NA	NA	20984559	20984614
24056	ENSMUSG00000061130.14	Ppm1b	chr17	+	NA	NA	NA	NA	NA	NA	24056	13,7,7,5,7	134,96,53,29,38	9,23,53,12,30	64,62,131,39,43	206	159	1.03911e-07	6.61453e-06	0.07,0.053,0.093,0.117,0.124	0.098,0.223,0.238,0.192,0.35	-0.129	SE	NA	NA	NA	NA	85312936	85312994	85331123	85331207	NA	NA	85330459	85330507
1018	ENSMUSG00000024097.12	Srsf7	chr17	-	NA	NA	NA	NA	NA	NA	1018	0,39,8,0,0	144,116,88,115,118	0,0,0,0,0	132,111,23,118,45	318	159	1.6201e-07	6.76585e-06	0.0,0.144,0.043,0.0,0.0	0.0,0.0,0.0,0.0,0.0	0.037	RI	NA	NA	NA	NA	80511741	80511816	80512690	80512867	80511741	80512867	NA	NA
22653	ENSMUSG00000036748.17	Cuedc2	chr19	-	NA	NA	NA	NA	NA	NA	22653	6,8,39,0,42	154171110141125	17,9,0,1,0	126,203,155,178,91	260	159	1.12981e-07	7.13988e-06	0.023,0.028,0.178,0.0,0.17	0.076,0.026,0.0,0.003,0.0	0.059	SE	NA	NA	NA	NA	46321056	46321140	46327007	46327066	NA	NA	46326748	46326850
5596	ENSMUSG00000033434.16	Gtpbp6	chr5	-	110254518	110254649	110254518	110254608	110254735	110254806	5596	39,67,41,35,2	0,0,0,0,0	76,21,44,23,24	23,4,0,0,0	199	159	8.57833e-08	7.21569e-06	1.0,1.0,1.0,1.0,1.0	0.725,0.807,1.0,1.0,1.0	0.094	A3SS	NA	NA	NA	NA	NA	NA	NA	NA	NA	NA	NA	NA
3974	ENSMUSG00000040136.11	Abcc8	chr7	-	NA	NA	NA	NA	NA	NA	3974	0,2,4,0,0	104,81,94,137,33	31,0,20,0,0	58,97,153,108,74	318	159	1.8975e-07	7.56413e-06	0.0,0.012,0.021,0.0,0.0	0.211,0.0,0.061,0.0,0.0	-0.048	RI	NA	NA	NA	NA	45755232	45755366	45756008	45756112	45755232	45756112	NA	NA
8031	ENSMUSG00000026104.15	Stat1	chr1	+	NA	NA	NA	NA	NA	NA	8031	0,0,0,0,0	75,8,6,7,37	0,0,11,4,11	24,26,38,14,71	278	159	1.20955e-07	7.61001e-06	0.0,0.0,0.0,0.0,0.0	0.0,0.0,0.142,0.14,0.081	-0.073	SE	NA	NA	NA	NA	52194144	52194220	52195141	52195241	NA	NA	52194670	52194790
10129	ENSMUSG00000021902.8	Phf7	chr14	-	NA	NA	NA	NA	NA	NA	10129	72,14,62,106,78	11,3,11,5,0	20,56,49,65,40	0,0,0,0,3	318	159	1.31553e-07	8.24029e-06	0.766,0.7,0.738,0.914,1.0	1.0,1.0,1.0,1.0,0.87	-0.15	SE	NA	NA	NA	NA	30961587	30961694	30962815	30962940	NA	NA	30962230	30962390
24283	ENSMUSG00000015790.17	Surf1	chr2	-	NA	NA	NA	NA	NA	NA	24283	65,95,88,99,83	10,0,0,12,5	186,70,48,67,39	0,2,0,0,0	210	159	1.32242e-07	8.24711e-06	0.831,1.0,1.0,0.862,0.926	1.0,0.964,1.0,1.0,1.0	-0.069	SE	NA	NA	NA	NA	26805607	26805781	26806268	26806312	NA	NA	26805966	26806018
5219	ENSMUSG00000030980.18	Knop1	chr7	-	NA	NA	NA	NA	NA	NA	5219	2.48525e+19	12,24,40,12,5	2.51215e+19	88,6,29,19,20	227	159	1.33528e-07	8.29096e-06	0.993,0.987,0.979,0.99,0.998	0.952,0.994,0.984,0.98,0.983	0.011	SE	NA	NA	NA	NA	118447671	118447797	118451625	118452563	NA	NA	118449843	118449912
18630	ENSMUSG00000026888.15	Grb14	chr2	-	NA	NA	NA	NA	NA	NA	18630	1.6222e+19	135,252,103,156,79	1.96519e+18	112,128,77,61,12	252	159	1.34194e-07	8.29609e-06	0.883,0.836,0.926,0.907,0.908	0.917,0.903,0.945,0.931,0.976	-0.042	SE	NA	NA	NA	NA	64742819	64743197	64747172	64747260	NA	NA	64745059	64745153
1809	ENSMUSG00000006732.15	Mettl1	chr10	+	126880865	126880996	126880894	126880996	126880624	126880738	1809	0,58,8,30,0	340337375327341	22,7,0,0,0	411279440231307	187	159	1.03707e-07	8.40026e-06	0.0,0.128,0.018,0.072,0.0	0.044,0.021,0.0,0.0,0.0	0.031	A3SS	NA	NA	NA	NA	NA	NA	NA	NA	NA	NA	NA	NA
2542	ENSMUSG00000025145.14	Lrrc45	chr11	+	NA	NA	NA	NA	NA	NA	2542	55,64,51,53,17	11,0,25,1,13	63,36,48,32,19	0,2,0,0,2	229	159	1.43093e-07	8.80794e-06	0.776,1.0,0.586,0.974,0.476	1.0,0.926,1.0,1.0,0.868	-0.196	SE	NA	NA	NA	NA	120609267	120609379	120609865	120609958	NA	NA	120609475	120609546
16398	ENSMUSG00000002504.16	Slc9a3r2	chr17	-	NA	NA	NA	NA	NA	NA	16398	8.48939e+16	46,0,22,21,0	1.07983e+16	203,16,38,19,12	221	159	1.45082e-07	8.89188e-06	0.93,1.0,0.971,0.972,1.0	0.793,0.974,0.951,0.968,0.968	0.044	SE	NA	NA	NA	NA	24858259	24859363	24860682	24860726	NA	NA	24859568	24859631
4682	ENSMUSG00000029145.13	Eif2b4	chr5	-	31349925	31350114	31349925	31349969	31350336	31350483	4682	2,8,8,0,6	56,39,23,51,58	11,18,57,12,7	52,76,47,25,11	303	159	1.14563e-07	8.94823e-06	0.018,0.097,0.154,0.0,0.051	0.1,0.111,0.389,0.201,0.25	-0.146	A3SS	NA	NA	NA	NA	NA	NA	NA	NA	NA	NA	NA	NA
9239	ENSMUSG00000027750.17	Postn	chr3	+	NA	NA	NA	NA	NA	NA	9239	84,198,125,104,88	8,7,0,11,0	248,161,86,63,40	0,0,0,0,0	236	159	1.4832e-07	9.05136e-06	0.876,0.95,1.0,0.864,1.0	1.0,1.0,1.0,1.0,1.0	-0.062	SE	NA	NA	NA	NA	54291904	54291994	54296759	54296801	NA	NA	54292628	54292706
13481	ENSMUSG00000021276.11	Cinp	chr12	-	NA	NA	NA	NA	NA	NA	13481	55,42,50,92,64	14,0,9,0,0	64,79,69,56,44	0,0,0,0,0	288	159	1.55456e-07	9.44629e-06	0.684,1.0,0.754,1.0,1.0	1.0,1.0,1.0,1.0,1.0	-0.112	SE	NA	NA	NA	NA	110839043	110840563	110846118	110846248	NA	NA	110843274	110843404
6301	ENSMUSG00000007603.10	Dus3l	chr17	+	NA	NA	NA	NA	NA	NA	6301	79,97,84,83,78	1,0,10,2,0	30,70,68,28,27	32,9,17,12,0	269	159	1.59591e-07	9.65625e-06	0.979,1.0,0.832,0.961,1.0	0.357,0.821,0.703,0.58,1.0	0.262	SE	NA	NA	NA	NA	57075347	57075413	57075805	57075902	NA	NA	57075517	57075628
23309	ENSMUSG00000027165.17	Iftap	chr2	-	NA	NA	NA	NA	NA	NA	23309	1018838968979880	0,11,22,28,8	990866933620475	0,1,0,11,0	310	159	1.6072e-07	9.68338e-06	1.0,0.975,0.958,0.947,0.983	1.0,0.998,1.0,0.967,1.0	-0.02	SE	NA	NA	NA	NA	101416656	101416814	101459225	101459287	NA	NA	101440868	101441020
25562	ENSMUSG00000023106.16	Denr	chr5	+	NA	NA	NA	NA	NA	NA	25562	518542398602435	19,0,28,23,4	543573513454251	0,2,7,10,2	178	159	1.64342e-07	9.85981e-06	0.961,1.0,0.927,0.959,0.99	1.0,0.996,0.985,0.976,0.991	-0.022	SE	NA	NA	NA	NA	124046162	124046277	124055262	124055347	NA	NA	124053253	124053273
14925	ENSMUSG00000073557.13	Ppp1r12b	chr1	-	NA	NA	NA	NA	NA	NA	14925	7,0,0,0,0	38,19,57,20,35	10,1,0,13,6	30,24,5,11,16	318	159	1.65615e-07	9.89446e-06	0.084,0.0,0.0,0.0,0.0	0.143,0.02,0.0,0.371,0.158	-0.122	SE	NA	NA	NA	NA	134686804	134688233	134699735	134699786	NA	NA	134693634	134693815
6530	ENSMUSG00000051669.7	AU021092	chr16	-	NA	NA	NA	NA	NA	NA	6530	77,134,111,37,118	0,0,0,0,0	171,91,44,78,137	0,5,12,3,4	263	159	1.69619e-07	1.00912e-05	1.0,1.0,1.0,1.0,1.0	1.0,0.917,0.689,0.94,0.954	0.1	SE	NA	NA	NA	NA	5030455	5030536	5033840	5033976	NA	NA	5032466	5032571
18056	ENSMUSG00000021557.16	Agtpbp1	chr13	-	NA	NA	NA	NA	NA	NA	18056	114,93,65,60,164	30,18,32,13,12	97,104,93,32,53	11,9,0,0,0	283	159	1.73854e-07	1.03001e-05	0.681,0.744,0.533,0.722,0.885	0.832,0.867,1.0,1.0,1.0	-0.227	SE	NA	NA	NA	NA	59680985	59681053	59692200	59692253	NA	NA	59684062	59684187
18383	ENSMUSG00000002603.16	Tgfb1	chr7	+	NA	NA	NA	NA	NA	NA	18383	506592375448440	0,12,0,0,54	788477427427276	0,11,0,1,0	306	159	1.78414e-07	1.05264e-05	1.0,0.962,1.0,1.0,0.809	1.0,0.958,1.0,0.996,1.0	-0.037	SE	NA	NA	NA	NA	25396342	25396420	25403549	25403703	NA	NA	25396549	25396697
16243	ENSMUSG00000025902.14	Sox17	chr1	-	NA	NA	NA	NA	NA	NA	16243	8,43,34,17,45	0,13,6,0,0	22,12,100,13,30	0,0,0,0,0	318	159	1.86688e-07	1.09691e-05	1.0,0.623,0.739,1.0,1.0	1.0,1.0,1.0,1.0,1.0	-0.128	SE	NA	NA	NA	NA	4561935	4562891	4565358	4566165	NA	NA	4563322	4563713
24516	ENSMUSG00000020634.13	Ubxn2a	chr12	-	NA	NA	NA	NA	NA	NA	24516	50,37,96,89,104	13,23,21,0,0	210,89,100,68,41	0,8,0,0,0	265	159	1.89582e-07	1.10933e-05	0.698,0.491,0.733,1.0,1.0	1.0,0.87,1.0,1.0,1.0	-0.19	SE	NA	NA	NA	NA	4935720	4935858	4944537	4944679	NA	NA	4941314	4941421
3141	ENSMUSG00000068329.13	Htra2	chr6	-	NA	NA	NA	NA	NA	NA	3141	151116120195117	6,3,17,26,24	135,98,128,102,81	0,3,8,0,5	187	159	1.93554e-07	1.12333e-05	0.955,0.97,0.857,0.864,0.806	1.0,0.965,0.932,1.0,0.932	-0.075	SE	NA	NA	NA	NA	83029453	83029523	83030018	83030051	NA	NA	83029678	83029707
10746	ENSMUSG00000025290.18	Rps24	chr14	+	NA	NA	NA	NA	NA	NA	10746	1.72018e+19	3.05427e+19	2.13692e+18	4.23322e+19	176	159	1.92826e-07	1.12333e-05	0.337,0.373,0.393,0.351,0.383	0.313,0.274,0.237,0.302,0.329	0.076	SE	NA	NA	NA	NA	24543450	24543561	24545497	24545517	NA	NA	24544119	24544137
26759	ENSMUSG00000035770.9	Dync1li2	chr8	-	NA	NA	NA	NA	NA	NA	26759	104,77,110,41,110	0,0,0,0,0	199,101,134,93,60	40,0,0,0,0	200	159	1.95707e-07	1.1312e-05	1.0,1.0,1.0,1.0,1.0	0.798,1.0,1.0,1.0,1.0	0.04	SE	NA	NA	NA	NA	105149744	105149862	105152070	105152130	NA	NA	105150217	105150259
4954	ENSMUSG00000057531.15	Dtnbp1	chr13	-	NA	NA	NA	NA	NA	NA	4954	48,64,51,33,51	0,0,2,0,0	10,60,85,20,48	9,7,0,0,11	318	159	2.00386e-07	1.15356e-05	1.0,1.0,0.927,1.0,1.0	0.357,0.811,1.0,1.0,0.686	0.215	SE	NA	NA	NA	NA	45147160	45147214	45154856	45155123	NA	NA	45149306	45149482
6475	ENSMUSG00000031375.18	Bgn	chrX	+	NA	NA	NA	NA	NA	NA	6475	0,0,0,0,0	206,51,111,83,240	33,7,0,0,0	308,149,163,59,57	222	159	2.07291e-07	1.1885e-05	0.0,0.0,0.0,0.0,0.0	0.071,0.033,0.0,0.0,0.0	-0.021	SE	NA	NA	NA	NA	72527207	72527368	72534384	72534636	NA	NA	72533473	72533537
7049	ENSMUSG00000024097.12	Srsf7	chr17	-	NA	NA	NA	NA	NA	NA	7049	0,13,12,20,2	144,116,88,115,118	20,23,13,30,10	132,111,23,118,45	318	159	2.08585e-07	1.19111e-05	0.0,0.053,0.064,0.08,0.008	0.07,0.094,0.22,0.113,0.1	-0.078	SE	NA	NA	NA	NA	80511741	80511816	80512690	80512867	NA	NA	80512050	80512510
1588	ENSMUSG00000078974.11	Sec61g	chr11	-	16458078	16458484	16458103	16458484	16456372	16456472	1588	33,54,47,31,55	1.40717e+19	82,50,49,114,48	1.82413e+17	183	159	1.62063e-07	1.19164e-05	0.02,0.027,0.031,0.021,0.035	0.038,0.032,0.041,0.076,0.048	-0.02	A5SS	NA	NA	NA	NA	NA	NA	NA	NA	NA	NA	NA	NA
19248	ENSMUSG00000030605.16	Mfge8	chr7	-	NA	NA	NA	NA	NA	NA	19248	0,5,0,3,0	21,50,49,34,86	0,5,39,0,9	60,38,76,37,38	269	159	2.14344e-07	1.2191e-05	0.0,0.056,0.0,0.05,0.0	0.0,0.072,0.233,0.0,0.123	-0.064	SE	NA	NA	NA	NA	78792616	78792798	78794994	78795126	NA	NA	78793025	78793136
17169	ENSMUSG00000086287.2	Gm15972	chr18	-	NA	NA	NA	NA	NA	NA	17169	223206281177205	0,12,3,3,0	263214340144140	39,10,21,0,5	318	159	2.17856e-07	1.23414e-05	1.0,0.896,0.979,0.967,1.0	0.771,0.915,0.89,1.0,0.933	0.067	SE	NA	NA	NA	NA	23883503	23883616	23885301	23885362	NA	NA	23884636	23884880
22394	ENSMUSG00000022610.11	Mapk12	chr15	-	NA	NA	NA	NA	NA	NA	22394	40,14,63,67,16	3,0,13,0,4	34,42,59,37,19	0,0,0,0,0	206	159	2.21598e-07	1.25036e-05	0.911,1.0,0.789,1.0,0.755	1.0,1.0,1.0,1.0,1.0	-0.109	SE	NA	NA	NA	NA	89018814	89018929	89021603	89021647	NA	NA	89019325	89019373
3377	ENSMUSG00000021111.16	Papola	chr12	+	105794539	105794640	105794542	105794640	105793202	105793345	3377	25,25,23,35,6	0,0,0,0,0	54,44,51,14,24	4,13,0,0,6	161	159	1.66037e-07	1.25215e-05	1.0,1.0,1.0,1.0,1.0	0.93,0.77,1.0,1.0,0.798	0.1	A3SS	NA	NA	NA	NA	NA	NA	NA	NA	NA	NA	NA	NA
4545	ENSMUSG00000042133.17	Ppig	chr2	+	69579304	69579441	69579324	69579441	69576371	69576459	4545	1.35213e+19	43,20,18,0,71	1.78712e+17	0,20,26,7,10	178	159	1.71848e-07	1.25277e-05	0.966,0.983,0.985,1.0,0.938	1.0,0.981,0.981,0.99,0.986	-0.013	A3SS	NA	NA	NA	NA	NA	NA	NA	NA	NA	NA	NA	NA
2036	ENSMUSG00000032803.16	Cdv3	chr9	-	103230302	103233228	103230302	103232512	103233478	103233638	2036	129,99,53,51,100	0,0,0,0,0	167,119,304,82,48	0,21,5,0,4	318	159	1.82951e-07	1.29069e-05	1.0,1.0,1.0,1.0,1.0	1.0,0.739,0.968,1.0,0.857	0.087	A3SS	NA	NA	NA	NA	NA	NA	NA	NA	NA	NA	NA	NA
10144	ENSMUSG00000042729.12	Wdr74	chr19	+	NA	NA	NA	NA	NA	NA	10144	70,80,31,137,16	0,0,0,0,0	159,77,91,21,53	0,8,0,8,6	265	159	2.36052e-07	1.32665e-05	1.0,1.0,1.0,1.0,1.0	1.0,0.852,1.0,0.612,0.841	0.139	SE	NA	NA	NA	NA	8713190	8713269	8713539	8713661	NA	NA	8713350	8713457
9863	ENSMUSG00000075027.11	4631405J19Rik	chr2	+	NA	NA	NA	NA	NA	NA	9863	372360476382371	11,0,3,20,6	307325381186213	8,19,30,9,14	318	159	2.46269e-07	1.37862e-05	0.944,1.0,0.988,0.905,0.969	0.95,0.895,0.864,0.912,0.884	0.06	SE	NA	NA	NA	NA	92860742	92860904	92863354	92863757	NA	NA	92861810	92862026
13618	ENSMUSG00000063558.5	Aox1	chr1	+	NA	NA	NA	NA	NA	NA	13618	97,124,71,46,64	0,0,3,0,0	162,83,113,74,48	12,0,24,0,0	292	159	2.47955e-07	1.38261e-05	1.0,1.0,0.928,1.0,1.0	0.88,1.0,0.719,1.0,1.0	0.066	SE	NA	NA	NA	NA	58115222	58115347	58117584	58117672	NA	NA	58116601	58116735
23916	ENSMUSG00000020523.15	Fam114a2	chr11	-	NA	NA	NA	NA	NA	NA	23916	291281210178213	0,0,8,0,29	168264205209176	0,1,0,0,0	238	159	2.49871e-07	1.38786e-05	1.0,1.0,0.946,1.0,0.831	1.0,0.994,1.0,1.0,1.0	-0.043	SE	NA	NA	NA	NA	57383829	57383952	57396059	57396183	NA	NA	57390551	57390631
4473	ENSMUSG00000049550.18	Clip1	chr5	-	NA	NA	NA	NA	NA	NA	4473	82,45,50,13,83	0,0,0,0,0	73,54,100,51,38	0,5,17,0,0	318	159	2.51206e-07	1.38984e-05	1.0,1.0,1.0,1.0,1.0	1.0,0.844,0.746,1.0,1.0	0.082	SE	NA	NA	NA	NA	123779840	123779944	123784145	123784368	NA	NA	123780481	123780679
10847	ENSMUSG00000000827.19	Tpd52l2	chr2	+	NA	NA	NA	NA	NA	NA	10847	94,131,80,168,76	6,0,11,16,0	135,80,61,84,48	37,18,22,20,0	185	159	2.53477e-07	1.39697e-05	0.931,1.0,0.862,0.9,1.0	0.758,0.793,0.704,0.783,1.0	0.131	SE	NA	NA	NA	NA	181149958	181150060	181153366	181153408	NA	NA	181152296	181152323
181	ENSMUSG00000039456.11	Morc3	chr16	+	93659301	93659424	93659301	93659391	93659528	93659603	181	16,49,46,50,7	7,11,24,11,0	49,29,6,27,13	0,2,0,4,0	191	159	2.05335e-07	1.42594e-05	0.656,0.788,0.615,0.791,1.0	1.0,0.923,1.0,0.849,1.0	-0.184	A5SS	NA	NA	NA	NA	NA	NA	NA	NA	NA	NA	NA	NA
22064	ENSMUSG00000042133.17	Ppig	chr2	+	NA	NA	NA	NA	NA	NA	22064	23,39,63,65,17	0,0,22,0,5	92,47,20,71,25	0,0,0,0,0	226	159	2.65326e-07	1.45663e-05	1.0,1.0,0.668,1.0,0.705	1.0,1.0,1.0,1.0,1.0	-0.125	SE	NA	NA	NA	NA	69553148	69553301	69562540	69562618	NA	NA	69562089	69562157
1528	ENSMUSG00000022677.16	Cep20	chr16	-	NA	NA	NA	NA	NA	NA	1528	221321257397155	0,0,0,0,16	271,221,322,274,63	18,0,22,17,0	292	159	2.66962e-07	1.45997e-05	1.0,1.0,1.0,1.0,0.841	0.891,1.0,0.889,0.898,1.0	0.033	SE	NA	NA	NA	NA	14117107	14118073	14135157	14135208	NA	NA	14122317	14122451
2253	ENSMUSG00000028708.17	Mknk1	chr4	+	NA	NA	NA	NA	NA	NA	2253	7,36,28,15,2	0,20,13,0,0	66,34,19,25,14	0,3,0,0,0	202	159	2.69422e-07	1.46778e-05	1.0,0.586,0.629,1.0,1.0	1.0,0.899,1.0,1.0,1.0	-0.137	SE	NA	NA	NA	NA	115732577	115732742	115735146	115736447	NA	NA	115733777	115733821
1265	ENSMUSG00000022770.18	Dlg1	chr16	+	NA	NA	NA	NA	NA	NA	1265	54,61,120,28,53	0,0,0,0,9	96,49,53,79,39	41,9,15,2,1	258	192	1.85294e-07	1.4882e-05	1.0,1.0,1.0,1.0,0.814	0.635,0.802,0.724,0.967,0.967	0.144	MXE	31665651	31665751	31666453	31666487	31661587	31661657	31672660	31672702	NA	NA	NA	NA
6539	ENSMUSG00000006728.13	Cdk4	chr10	+	NA	NA	NA	NA	NA	NA	6539	65,65,125,78,25	0,0,4,1,0	84,73,157,81,44	0,9,19,0,14	318	159	2.77272e-07	1.50478e-05	1.0,1.0,0.94,0.975,1.0	1.0,0.802,0.805,1.0,0.611	0.139	SE	NA	NA	NA	NA	126899472	126899628	126900453	126900589	NA	NA	126900070	126900322
3357	ENSMUSG00000039795.15	Zfand1	chr3	-	10406053	10406209	10406053	10406205	10409860	10409982	3357	52,88,82,70,91	0,0,0,0,0	36,71,86,64,53	0,1,27,1,0	162	159	2.27657e-07	1.50875e-05	1.0,1.0,1.0,1.0,1.0	1.0,0.986,0.758,0.984,1.0	0.054	A3SS	NA	NA	NA	NA	NA	NA	NA	NA	NA	NA	NA	NA
3929	ENSMUSG00000022884.17	Eif4a2	chr16	+	22927334	22927383	22927337	22927383	22926508	22926570	3929	36,60,64,20,13	262254184102145	189,72,81,55,47	323222218138131	161	159	2.21342e-07	1.50875e-05	0.119,0.189,0.256,0.162,0.081	0.366,0.243,0.268,0.282,0.262	-0.123	A3SS	NA	NA	NA	NA	NA	NA	NA	NA	NA	NA	NA	NA
1066	ENSMUSG00000020818.17	Mfsd11	chr11	+	116752348	116752521	116752348	116752493	116754731	116754772	1066	0,0,0,0,0	6,17,19,19,3	9,2,14,0,0	12,32,63,8,5	186	159	2.31717e-07	1.52446e-05	0.0,0.0,0.0,0.0,0.0	0.391,0.051,0.16,0.0,0.0	-0.12	A5SS	NA	NA	NA	NA	NA	NA	NA	NA	NA	NA	NA	NA
403	ENSMUSG00000006589.9	Aprt	chr8	-	123302857	123303360	123303253	123303360	123302140	123302274	403	31,0,21,26,11	139284192292257	10,8,0,4,0	269,144,150,187,98	318	159	2.44399e-07	1.52749e-05	0.1,0.0,0.052,0.043,0.021	0.018,0.027,0.0,0.011,0.0	0.032	A5SS	NA	NA	NA	NA	NA	NA	NA	NA	NA	NA	NA	NA
2772	ENSMUSG00000069833.14	Ahnak	chr19	+	NA	NA	NA	NA	NA	NA	2772	440301316361348	0,31,12,0,0	279235202266130	0,0,0,0,0	258	159	2.8673e-07	1.53154e-05	1.0,0.857,0.942,1.0,1.0	1.0,1.0,1.0,1.0,1.0	-0.04	SE	NA	NA	NA	NA	8978039	8978227	9053939	9054078	NA	NA	9014522	9014622
4589	ENSMUSG00000005682.10	Pan2	chr10	+	NA	NA	NA	NA	NA	NA	4589	153271175146154	0,0,0,0,0	279,159,280,142,92	0,0,21,7,0	318	159	2.85545e-07	1.53154e-05	1.0,1.0,1.0,1.0,1.0	1.0,1.0,0.87,0.91,1.0	0.044	SE	NA	NA	NA	NA	128153758	128153902	128154813	128154907	NA	NA	128154031	128154211
9867	ENSMUSG00000028684.15	Urod	chr4	-	NA	NA	NA	NA	NA	NA	9867	7379007121126580	4,5,0,23,0	8409441013766720	18,10,32,30,1	318	159	2.87588e-07	1.53154e-05	0.989,0.989,1.0,0.961,1.0	0.959,0.979,0.941,0.927,0.997	0.027	SE	NA	NA	NA	NA	116848817	116848955	116850022	116850220	NA	NA	116849760	116849922
16574	ENSMUSG00000042050.9	Dync2i1	chr12	-	NA	NA	NA	NA	NA	NA	16574	74,112,70,51,87	1,0,0,0,0	206,53,65,51,96	7,2,0,3,12	258	159	2.86355e-07	1.53154e-05	0.979,1.0,1.0,1.0,1.0	0.948,0.942,1.0,0.913,0.831	0.069	SE	NA	NA	NA	NA	116176993	116177125	116180100	116180161	NA	NA	116177301	116177401
24434	ENSMUSG00000018449.13	Rpain	chr11	+	NA	NA	NA	NA	NA	NA	24434	225,230,222,281,91	11,29,4,28,0	272292230145194	0,6,0,13,0	299	159	2.83861e-07	1.53154e-05	0.916,0.808,0.967,0.842,1.0	1.0,0.963,1.0,0.856,1.0	-0.057	SE	NA	NA	NA	NA	70864894	70864958	70868483	70868513	NA	NA	70865725	70865866
6903	ENSMUSG00000036180.16	Gatad2a	chr8	-	NA	NA	NA	NA	NA	NA	6903	56,41,36,21,34	0,11,23,0,0	49,13,42,27,16	0,0,0,0,0	233	159	2.95041e-07	1.56537e-05	1.0,0.718,0.516,1.0,1.0	1.0,1.0,1.0,1.0,1.0	-0.153	SE	NA	NA	NA	NA	70364326	70364519	70365572	70365874	NA	NA	70364813	70364888
7474	ENSMUSG00000042198.13	Chchd7	chr4	+	NA	NA	NA	NA	NA	NA	7474	360524226311357	2.55029e+19	291226277268189	4.06025e+19	197	159	3.17205e-07	1.67671e-05	0.102,0.125,0.06,0.091,0.094	0.055,0.067,0.055,0.087,0.072	0.027	SE	NA	NA	NA	NA	3942720	3942819	3943387	3943528	NA	NA	3942987	3943026
23350	ENSMUSG00000042831.14	Alkbh6	chr7	+	NA	NA	NA	NA	NA	NA	23350	432418320511234	13,31,0,5,0	275337411219211	0,3,0,4,0	275	159	3.1878e-07	1.67879e-05	0.951,0.886,1.0,0.983,1.0	1.0,0.985,1.0,0.969,1.0	-0.027	SE	NA	NA	NA	NA	30011661	30011813	30013343	30013579	NA	NA	30012015	30012132
16211	ENSMUSG00000003273.15	Car11	chr7	+	NA	NA	NA	NA	NA	NA	16211	74,93,167,50,110	0,7,0,18,9	246,66,142,47,60	1,0,0,2,2	318	159	3.27854e-07	1.72021e-05	1.0,0.869,1.0,0.581,0.859	0.992,1.0,1.0,0.922,0.938	-0.109	SE	NA	NA	NA	NA	45352882	45353037	45353912	45353970	NA	NA	45353136	45353302
7565	ENSMUSG00000040771.15	Oard1	chr17	+	NA	NA	NA	NA	NA	NA	7565	123,82,67,102,7	0,0,0,0,0	184,78,22,95,49	27,0,0,0,0	235	159	3.36466e-07	1.7589e-05	1.0,1.0,1.0,1.0,1.0	0.822,1.0,1.0,1.0,1.0	0.036	SE	NA	NA	NA	NA	48717041	48717400	48718291	48718436	NA	NA	48717855	48717932
22839	ENSMUSG00000022092.12	Ppp3cc	chr14	-	NA	NA	NA	NA	NA	NA	22839	9,0,6,21,0	175180105172171	0,0,0,0,0	146,183,250,160,87	185	159	3.42433e-07	1.78354e-05	0.042,0.0,0.047,0.095,0.0	0.0,0.0,0.0,0.0,0.0	0.037	SE	NA	NA	NA	NA	70462415	70462497	70472588	70472657	NA	NA	70463376	70463403
13406	ENSMUSG00000029101.17	Rgs12	chr5	+	NA	NA	NA	NA	NA	NA	13406	36,17,36,33,40	9,0,0,0,20	15,18,23,43,18	0,0,0,0,0	312	159	3.43858e-07	1.78379e-05	0.671,1.0,1.0,1.0,0.505	1.0,1.0,1.0,1.0,1.0	-0.165	SE	NA	NA	NA	NA	35187354	35187434	35189214	35189396	NA	NA	35187811	35187965
21288	ENSMUSG00000039473.9	Ubn1	chr16	+	NA	NA	NA	NA	NA	NA	21288	13,17,36,16,17	1,0,6,0,25	14,24,34,13,10	0,0,0,0,0	248	159	3.44991e-07	1.78379e-05	0.893,1.0,0.794,1.0,0.304	1.0,1.0,1.0,1.0,1.0	-0.202	SE	NA	NA	NA	NA	4899281	4899525	4901919	4904149	NA	NA	4899757	4899847
1800	ENSMUSG00000022220.15	Adcy4	chr14	-	NA	NA	NA	NA	NA	NA	1800	708808615799733	9,32,11,7,0	1.02788e+16	48,13,103,18,0	273	159	3.4823e-07	1.78754e-05	0.979,0.936,0.97,0.985,1.0	0.926,0.975,0.857,0.961,1.0	0.03	SE	NA	NA	NA	NA	56006829	56006954	56007481	56007589	NA	NA	56007248	56007363
3564	ENSMUSG00000039262.17	Prrc2b	chr2	+	NA	NA	NA	NA	NA	NA	3564	3,37,24,16,0	0,7,5,2,4	26,7,88,28,25	0,0,0,0,0	240	159	3.47793e-07	1.78754e-05	1.0,0.778,0.761,0.841,0.0	1.0,1.0,1.0,1.0,1.0	-0.324	SE	NA	NA	NA	NA	32116956	32117048	32120622	32121174	NA	NA	32119274	32119356
19278	ENSMUSG00000001151.11	Pcnt	chr10	-	NA	NA	NA	NA	NA	NA	19278	30,72,113,78,8	0,0,0,4,0	28,29,81,50,10	30,3,0,2,7	318	159	3.65137e-07	1.86758e-05	1.0,1.0,1.0,0.907,1.0	0.318,0.829,1.0,0.926,0.417	0.283	SE	NA	NA	NA	NA	76192868	76192988	76204564	76204667	NA	NA	76203141	76203315
7328	ENSMUSG00000027752.16	Exosc8	chr3	-	NA	NA	NA	NA	NA	NA	7328	49,77,123,78,48	0,0,0,0,0	180,66,92,32,27	3,2,5,1,12	222	159	3.68258e-07	1.87009e-05	1.0,1.0,1.0,1.0,1.0	0.977,0.959,0.929,0.958,0.617	0.112	SE	NA	NA	NA	NA	54641078	54641152	54641716	54641734	NA	NA	54641523	54641587
14887	ENSMUSG00000029106.15	Add1	chr5	+	NA	NA	NA	NA	NA	NA	14887	0,0,0,0,0	20,24,36,29,9	0,0,24,0,3	42,12,35,12,9	318	159	3.67792e-07	1.87009e-05	0.0,0.0,0.0,0.0,0.0	0.0,0.0,0.255,0.0,0.143	-0.08	SE	NA	NA	NA	NA	34731112	34731257	34758667	34758882	NA	NA	34755613	34755791
2353	ENSMUSG00000035215.10	Lsm7	chr10	-	80689591	80689663	80689591	80689659	80690451	80690542	2353	588676596790459	16,32,19,7,17	955498629622449	10,9,0,3,12	162	159	3.31383e-07	2.07067e-05	0.973,0.954,0.969,0.991,0.964	0.989,0.982,1.0,0.995,0.973	-0.018	A3SS	NA	NA	NA	NA	NA	NA	NA	NA	NA	NA	NA	NA
4542	ENSMUSG00000078656.12	Vps25	chr11	+	101145744	101145822	101145768	101145822	101144856	101145002	4542	15,16,42,4,0	377246219295136	0,12,0,7,3	244278343222108	182	159	3.23392e-07	2.07067e-05	0.034,0.054,0.144,0.012,0.0	0.0,0.036,0.0,0.027,0.024	0.031	A3SS	NA	NA	NA	NA	NA	NA	NA	NA	NA	NA	NA	NA
508	ENSMUSG00000042210.18	Abhd14a	chr9	-	106317819	106318109	106317819	106318055	106321025	106321141	508	3,6,0,20,0	114,170,140,95,75	17,17,35,21,10	174,158,192,111,80	212	159	3.56475e-07	2.16558e-05	0.019,0.026,0.0,0.136,0.0	0.068,0.075,0.12,0.124,0.086	-0.058	A3SS	NA	NA	NA	NA	NA	NA	NA	NA	NA	NA	NA	NA
14521	ENSMUSG00000025512.16	Chid1	chr7	-	NA	NA	NA	NA	NA	NA	14521	79,66,100,141,134	0,48,5,6,0	118,105,208,82,60	0,0,0,0,0	260	159	4.34722e-07	2.19196e-05	1.0,0.457,0.924,0.935,1.0	1.0,1.0,1.0,1.0,1.0	-0.137	SE	NA	NA	NA	NA	141076513	141076594	141102521	141102614	NA	NA	141095314	141095416
14963	ENSMUSG00000068580.12	Zfyve19	chr2	+	NA	NA	NA	NA	NA	NA	14963	250286240278164	0,0,14,0,21	296183238167143	0,2,0,0,0	268	159	4.34178e-07	2.19196e-05	1.0,1.0,0.91,1.0,0.822	1.0,0.982,1.0,1.0,1.0	-0.05	SE	NA	NA	NA	NA	119046689	119046788	119047109	119047530	NA	NA	119046912	119047022
21838	ENSMUSG00000014767.18	Tbp	chr17	+	NA	NA	NA	NA	NA	NA	21838	28,78,32,73,19	0,0,11,10,1	83,33,13,36,9	0,1,0,0,0	318	159	4.38366e-07	2.20252e-05	1.0,1.0,0.593,0.785,0.905	1.0,0.943,1.0,1.0,1.0	-0.132	SE	NA	NA	NA	NA	15733791	15733883	15735877	15735972	NA	NA	15734491	15734659
3628	ENSMUSG00000024969.16	Mark2	chr19	-	NA	NA	NA	NA	NA	NA	3628	38,97,51,62,23	6,2,13,0,0	59,73,74,33,11	0,0,0,0,0	203	159	4.43825e-07	2.2221e-05	0.832,0.974,0.754,1.0,1.0	1.0,1.0,1.0,1.0,1.0	-0.088	SE	NA	NA	NA	NA	7252760	7254815	7257350	7257377	NA	NA	7255406	7255451
4651	ENSMUSG00000043411.16	Usp48	chr4	+	137352467	137352598	137352470	137352598	137350584	137350699	4651	10,8,9,0,10	49,14,30,21,26	0,11,0,2,0	89,67,83,32,18	161	159	3.7708e-07	2.22885e-05	0.168,0.361,0.229,0.0,0.275	0.0,0.14,0.0,0.058,0.0	0.167	A3SS	NA	NA	NA	NA	NA	NA	NA	NA	NA	NA	NA	NA
189	ENSMUSG00000028013.17	Ppa2	chr3	+	NA	NA	NA	NA	NA	NA	189	7,22,15,31,5	305311215260143	101,61,79,35,4	182317264291108	203	245	2.99271e-07	2.28344e-05	0.027,0.079,0.078,0.126,0.04	0.401,0.188,0.265,0.127,0.043	-0.135	MXE	133028332	133028377	133045023	133045110	133026696	133026761	133053824	133053951	NA	NA	NA	NA
339	ENSMUSG00000025578.10	Cbx8	chr11	-	NA	NA	NA	NA	NA	NA	339	0,0,9,0,22	28,13,9,6,26	0,0,0,0,0	8,18,15,4,6	253	159	6.1295e-07	2.3372e-05	0.0,0.0,0.386,0.0,0.347	0.0,0.0,0.0,0.0,0.0	0.147	RI	NA	NA	NA	NA	118930757	118930824	118930919	118930985	118930757	118930985	NA	NA
2695	ENSMUSG00000039536.17	Stau1	chr2	-	166791619	166791749	166791663	166791749	166790066	166791279	2695	8,15,3,0,0	69,79,53,57,15	0,1,0,2,0	57,68,94,58,41	202	159	4.0375e-07	2.40327e-05	0.084,0.13,0.043,0.0,0.0	0.0,0.011,0.0,0.026,0.0	0.044	A5SS	NA	NA	NA	NA	NA	NA	NA	NA	NA	NA	NA	NA
3714	ENSMUSG00000087590.3	Epb41l4aos	chr18	+	NA	NA	NA	NA	NA	NA	3714	421471441368296	42,34,47,10,89	531389321298288	0,32,13,8,20	221	159	4.85964e-07	2.42453e-05	0.878,0.909,0.871,0.964,0.705	1.0,0.897,0.947,0.964,0.912	-0.079	SE	NA	NA	NA	NA	33927944	33928177	33928905	33929039	NA	NA	33928435	33928498
2423	ENSMUSG00000061207.12	Stk19	chr17	-	35050973	35051128	35050988	35051128	35043726	35043824	2423	0,0,0,3,0	150,144,76,127,18	1,7,12,0,3	41,74,72,53,54	173	159	4.29054e-07	2.43781e-05	0.0,0.0,0.0,0.021,0.0	0.022,0.08,0.133,0.0,0.049	-0.053	A5SS	NA	NA	NA	NA	NA	NA	NA	NA	NA	NA	NA	NA
26967	ENSMUSG00000037514.19	Pank2	chr2	+	NA	NA	NA	NA	NA	NA	26967	12,61,64,28,40	0,8,2,7,0	45,50,18,11,29	0,0,0,0,0	318	159	4.98262e-07	2.4772e-05	1.0,0.792,0.941,0.667,1.0	1.0,1.0,1.0,1.0,1.0	-0.12	SE	NA	NA	NA	NA	131115830	131116183	131124511	131124688	NA	NA	131122076	131122330
911	ENSMUSG00000021832.9	Psmc6	chr14	+	NA	NA	NA	NA	NA	NA	911	0,0,0,0,0	94,87,97,50,43	0,2,11,14,9	208,118,83,42,36	314	159	5.10471e-07	2.52905e-05	0.0,0.0,0.0,0.0,0.0	0.0,0.009,0.063,0.144,0.112	-0.066	SE	NA	NA	NA	NA	45567317	45567389	45568286	45568366	NA	NA	45567822	45567978
4895	ENSMUSG00000022111.10	Uchl3	chr14	+	NA	NA	NA	NA	NA	NA	4895	531412307615356	0,0,13,0,0	606573728499205	33,0,31,0,0	206	159	5.19081e-07	2.56278e-05	1.0,1.0,0.948,1.0,1.0	0.934,1.0,0.948,1.0,1.0	0.013	SE	NA	NA	NA	NA	101904427	101904513	101928007	101928083	NA	NA	101905964	101906012
17259	ENSMUSG00000031939.17	Taf1d	chr9	+	NA	NA	NA	NA	NA	NA	17259	11,0,0,5,0	118,109,113,136,87	15,29,21,0,0	196,103,234,75,33	276	159	5.32927e-07	2.62204e-05	0.051,0.0,0.0,0.021,0.0	0.042,0.14,0.049,0.0,0.0	-0.032	SE	NA	NA	NA	NA	15217553	15217579	15219023	15219117	NA	NA	15218168	15218286
13709	ENSMUSG00000026414.14	Tnnt2	chr1	+	NA	NA	NA	NA	NA	NA	13709	105,150,64,145,45	2.64236e+19	164,216,192,157,91	3.38937e+19	190	159	5.36006e-07	2.62809e-05	0.032,0.033,0.019,0.032,0.026	0.039,0.047,0.045,0.047,0.042	-0.016	SE	NA	NA	NA	NA	135764139	135764184	135768598	135768650	NA	NA	135765885	135765917
145	ENSMUSG00000021832.9	Psmc6	chr14	+	NA	NA	NA	NA	NA	NA	145	7,9,3,2,0	103129141136142	13,6,80,0,9	231,106,139,107,62	235	159	7.19598e-07	2.62953e-05	0.044,0.045,0.014,0.01,0.0	0.037,0.037,0.28,0.0,0.089	-0.066	RI	NA	NA	NA	NA	45568286	45568366	45568443	45568483	45568286	45568483	NA	NA
23490	ENSMUSG00000022533.15	Atp13a3	chr16	-	NA	NA	NA	NA	NA	NA	23490	12,10,23,13,55	23,7,0,11,24	70,15,51,57,43	0,0,0,0,14	248	159	5.4218e-07	2.64923e-05	0.251,0.478,1.0,0.431,0.595	1.0,1.0,1.0,1.0,0.663	-0.382	SE	NA	NA	NA	NA	30131240	30134719	30141689	30141770	NA	NA	30140623	30140713
7013	ENSMUSG00000026000.17	Lancl1	chr1	-	NA	NA	NA	NA	NA	NA	7013	300343483339215	22,2,23,13,0	270287487235282	0,3,10,0,3	294	159	5.48604e-07	2.67144e-05	0.881,0.989,0.919,0.934,1.0	1.0,0.981,0.963,1.0,0.981	-0.04	SE	NA	NA	NA	NA	67048386	67048533	67060016	67060224	NA	NA	67049069	67049205
12446	ENSMUSG00000064302.14	Clasp1	chr1	+	NA	NA	NA	NA	NA	NA	12446	35,8,5,23,22	8,7,16,8,0	24,10,49,23,5	0,1,0,4,0	182	159	5.69305e-07	2.76278e-05	0.793,0.5,0.214,0.715,1.0	1.0,0.897,1.0,0.834,1.0	-0.302	SE	NA	NA	NA	NA	118466995	118467099	118470831	118471076	NA	NA	118469404	118469428
14326	ENSMUSG00000022200.9	Golph3	chr15	+	NA	NA	NA	NA	NA	NA	14326	99,35,40,91,19	0,0,0,0,0	90,41,47,35,64	0,1,12,0,6	273	159	5.88473e-07	2.84609e-05	1.0,1.0,1.0,1.0,1.0	1.0,0.96,0.695,1.0,0.861	0.097	SE	NA	NA	NA	NA	12321535	12322042	12349453	12351351	NA	NA	12343122	12343237
4324	ENSMUSG00000022722.19	Arl6	chr16	-	NA	NA	NA	NA	NA	NA	4324	0,0,0,0,0	27,47,38,5,6	40,0,0,0,0	60,18,26,28,5	263	159	6.12239e-07	2.92129e-05	0.0,0.0,0.0,0.0,0.0	0.287,0.0,0.0,0.0,0.0	-0.057	SE	NA	NA	NA	NA	59441581	59441711	59443383	59443478	NA	NA	59442766	59442871
16022	ENSMUSG00000024875.6	Yif1a	chr19	+	NA	NA	NA	NA	NA	NA	16022	599596492882462	0,0,0,18,32	727700892587376	1,0,0,8,0	314	159	6.11563e-07	2.92129e-05	1.0,1.0,1.0,0.961,0.88	0.997,1.0,1.0,0.974,1.0	-0.026	SE	NA	NA	NA	NA	5141395	5141453	5142329	5142533	NA	NA	5141568	5141724
22345	ENSMUSG00000028188.14	Spata1	chr3	-	NA	NA	NA	NA	NA	NA	22345	23,110,20,65,97	0,0,0,0,0	175,95,71,56,44	30,0,0,0,0	257	159	6.09446e-07	2.92129e-05	1.0,1.0,1.0,1.0,1.0	0.783,1.0,1.0,1.0,1.0	0.043	SE	NA	NA	NA	NA	146171663	146171751	146175379	146175558	NA	NA	146173860	146173959
24030	ENSMUSG00000053110.14	Yap1	chr9	-	NA	NA	NA	NA	NA	NA	24030	57,93,66,94,88	17,50,26,5,48	24,25,36,35,19	69,24,38,41,14	206	159	6.12048e-07	2.92129e-05	0.721,0.589,0.662,0.936,0.586	0.212,0.446,0.422,0.397,0.512	0.301	SE	NA	NA	NA	NA	7938408	7938539	7952953	7953135	NA	NA	7950492	7950540
1270	ENSMUSG00000031938.16	4931406C07Rik	chr9	-	NA	NA	NA	NA	NA	NA	1270	13,28,27,4,8	0,3,0,7,24	16,19,57,11,12	0,0,0,0,0	232	159	6.17214e-07	2.93517e-05	1.0,0.865,1.0,0.281,0.186	1.0,1.0,1.0,1.0,1.0	-0.334	SE	NA	NA	NA	NA	15205727	15205829	15209138	15209237	NA	NA	15205981	15206055
16299	ENSMUSG00000059436.14	Max	chr12	-	NA	NA	NA	NA	NA	NA	16299	98,93,126,77,74	5,0,14,0,3	124,97,89,50,36	0,0,0,0,0	266	159	6.24524e-07	2.96003e-05	0.921,1.0,0.843,1.0,0.936	1.0,1.0,1.0,1.0,1.0	-0.06	SE	NA	NA	NA	NA	76986740	76986864	77008036	77008063	NA	NA	76999942	77000050
13037	ENSMUSG00000002804.5	Nudt14	chr12	-	NA	NA	NA	NA	NA	NA	13037	391476337342279	6,39,34,22,74	299199278217165	0,16,8,0,7	318	159	6.66409e-07	3.14806e-05	0.97,0.859,0.832,0.886,0.653	1.0,0.861,0.946,1.0,0.922	-0.106	SE	NA	NA	NA	NA	112897910	112898670	112902414	112902479	NA	NA	112901975	112902213
4355	ENSMUSG00000022948.17	Setd4	chr16	-	NA	NA	NA	NA	NA	NA	4355	0,0,24,12,0	105,113,107,100,87	0,3,0,0,0	298,91,54,26,55	258	159	6.73938e-07	3.17309e-05	0.0,0.0,0.121,0.069,0.0	0.0,0.02,0.0,0.0,0.0	0.034	SE	NA	NA	NA	NA	93380350	93380572	93382066	93382146	NA	NA	93380688	93380788
2029	ENSMUSG00000025147.8	Mob2	chr7	-	NA	NA	NA	NA	NA	NA	2029	150,103,110,111,37	0,0,8,7,18	102,115,53,107,69	0,3,0,0,0	252	159	6.77269e-07	3.17825e-05	1.0,1.0,0.897,0.909,0.565	1.0,0.96,1.0,1.0,1.0	-0.118	SE	NA	NA	NA	NA	141563989	141564114	141570081	141570242	NA	NA	141569815	141569909
10402	ENSMUSG00000032497.20	Lrrfip2	chr9	+	NA	NA	NA	NA	NA	NA	10402	265616438309209	0,0,0,5,10	422342526301153	10,9,0,7,26	227	159	6.87353e-07	3.21333e-05	1.0,1.0,1.0,0.977,0.936	0.967,0.964,1.0,0.968,0.805	0.042	SE	NA	NA	NA	NA	111009283	111009340	111013257	111013347	NA	NA	111011886	111011955
24435	ENSMUSG00000018449.13	Rpain	chr11	+	NA	NA	NA	NA	NA	NA	24435	63,120,108,125,50	11,29,4,28,0	166,117,167,66,89	0,6,0,13,0	205	159	6.89265e-07	3.21333e-05	0.816,0.762,0.954,0.776,1.0	1.0,0.938,1.0,0.797,1.0	-0.085	SE	NA	NA	NA	NA	70864894	70864958	70868483	70868513	NA	NA	70865819	70865866
7780	ENSMUSG00000069255.14	Dusp22	chr13	+	NA	NA	NA	NA	NA	NA	7780	98,93,61,98,79	0,8,24,0,0	92,106,77,90,63	0,1,0,0,0	231	159	7.065e-07	3.28292e-05	1.0,0.889,0.636,1.0,1.0	1.0,0.986,1.0,1.0,1.0	-0.092	SE	NA	NA	NA	NA	30891912	30892084	30894688	30895214	NA	NA	30892659	30892732
13472	ENSMUSG00000014503.16	Pkd2l2	chr18	+	NA	NA	NA	NA	NA	NA	13472	0,8,0,9,0	10,12,17,13,17	18,13,83,6,11	0,22,38,0,8	271	159	7.19027e-07	3.33024e-05	0.0,0.281,0.0,0.289,0.0	1.0,0.257,0.562,1.0,0.447	-0.539	SE	NA	NA	NA	NA	34568368	34568420	34571783	34571885	NA	NA	34571154	34571267
3748	ENSMUSG00000052560.16	Cpne8	chr15	-	NA	NA	NA	NA	NA	NA	3748	135,148,163,99,97	0,0,8,0,18	332,134,130,51,138	0,0,0,0,0	234	159	7.30278e-07	3.37137e-05	1.0,1.0,0.933,1.0,0.785	1.0,1.0,1.0,1.0,1.0	-0.056	SE	NA	NA	NA	NA	90425459	90425513	90452451	90452493	NA	NA	90436176	90436252
10546	ENSMUSG00000041997.17	Tlk1	chr2	-	NA	NA	NA	NA	NA	NA	10546	48,35,59,55,45	2,2,0,0,18	91,47,125,48,27	0,0,0,0,0	266	159	7.42856e-07	3.40731e-05	0.935,0.913,1.0,1.0,0.599	1.0,1.0,1.0,1.0,1.0	-0.111	SE	NA	NA	NA	NA	70542750	70544509	70548125	70548237	NA	NA	70546955	70547063
21213	ENSMUSG00000056050.16	Mia3	chr1	-	NA	NA	NA	NA	NA	NA	21213	91,60,121,50,59	1,0,0,0,0	56,72,101,54,53	0,0,24,2,0	232	159	7.40791e-07	3.40731e-05	0.984,1.0,1.0,1.0,1.0	1.0,1.0,0.743,0.949,1.0	0.058	SE	NA	NA	NA	NA	183109058	183109200	183110777	183110846	NA	NA	183110600	183110674
5726	ENSMUSG00000039652.17	Cpeb3	chr19	-	NA	NA	NA	NA	NA	NA	5726	43,38,34,54,48	0,11,9,0,0	84,59,75,100,79	0,2,0,0,0	273	159	7.57246e-07	3.46215e-05	1.0,0.668,0.688,1.0,1.0	1.0,0.945,1.0,1.0,1.0	-0.118	SE	NA	NA	NA	NA	37021921	37022103	37045572	37045691	NA	NA	37031659	37031774
26635	ENSMUSG00000036026.16	Tmem63b	chr17	-	NA	NA	NA	NA	NA	NA	26635	24,33,18,41,10	0,1,0,0,0	35,29,10,38,3	21,5,0,0,0	197	159	7.61023e-07	3.46827e-05	1.0,0.964,1.0,1.0,1.0	0.574,0.824,1.0,1.0,1.0	0.113	SE	NA	NA	NA	NA	45988851	45988942	45990162	45990242	NA	NA	45989888	45989927
24062	ENSMUSG00000090386.11	Mir99ahg	chr16	+	NA	NA	NA	NA	NA	NA	24062	127,74,48,54,10	307520366289245	49,45,13,23,49	823327334333245	318	159	7.66401e-07	3.48162e-05	0.171,0.066,0.062,0.085,0.02	0.029,0.064,0.019,0.033,0.091	0.034	SE	NA	NA	NA	NA	77352809	77352855	77393786	77395419	NA	NA	77391509	77392150
14536	ENSMUSG00000003435.10	Supt5	chr7	-	NA	NA	NA	NA	NA	NA	14536	147,90,93,99,148	0,0,0,0,0	305,68,59,59,73	0,0,32,0,9	243	159	7.7167e-07	3.49439e-05	1.0,1.0,1.0,1.0,1.0	1.0,1.0,0.547,1.0,0.841	0.122	SE	NA	NA	NA	NA	28016817	28016925	28018163	28018289	NA	NA	28017161	28017246
1540	ENSMUSG00000032826.20	Ank2	chr3	-	NA	NA	NA	NA	NA	NA	1540	11,59,33,29,14	0,0,0,0,0	93,28,2,21,22	23,0,0,0,0	250	159	7.76077e-07	3.49703e-05	1.0,1.0,1.0,1.0,1.0	0.72,1.0,1.0,1.0,1.0	0.056	SE	NA	NA	NA	NA	126717153	126717620	126723370	126723461	NA	NA	126720451	126720543
10941	ENSMUSG00000002345.19	Borcs8	chr8	+	NA	NA	NA	NA	NA	NA	10941	300331322255341	8,0,14,12,0	495373440188163	0,0,0,0,0	271	159	7.77976e-07	3.49703e-05	0.957,1.0,0.931,0.926,1.0	1.0,1.0,1.0,1.0,1.0	-0.037	SE	NA	NA	NA	NA	70592148	70592422	70595123	70595188	NA	NA	70594513	70594626
27300	ENSMUSG00000055805.16	Fmnl1	chr11	+	NA	NA	NA	NA	NA	NA	27300	0,10,7,14,0	58,88,121,63,81	0,6,0,0,0	242,87,123,111,91	257	159	7.79633e-07	3.49703e-05	0.0,0.066,0.035,0.121,0.0	0.0,0.041,0.0,0.0,0.0	0.036	SE	NA	NA	NA	NA	103088483	103088604	103089308	103089721	NA	NA	103088960	103089059
24667	ENSMUSG00000000131.16	Xpo6	chr7	-	NA	NA	NA	NA	NA	NA	24667	17,88,60,16,84	519705561440402	100,83,109,40,56	456441844224395	270	159	8.05074e-07	3.59979e-05	0.019,0.068,0.059,0.021,0.11	0.114,0.1,0.071,0.095,0.077	-0.036	SE	NA	NA	NA	NA	125700892	125701562	125703875	125704106	NA	NA	125702250	125702362
8744	ENSMUSG00000030960.17	Eef1akmt2	chr7	-	NA	NA	NA	NA	NA	NA	8744	42,97,58,94,60	0,0,0,0,0	72,32,70,27,39	11,1,0,0,4	318	159	8.2839e-07	3.69244e-05	1.0,1.0,1.0,1.0,1.0	0.766,0.941,1.0,1.0,0.83	0.093	SE	NA	NA	NA	NA	132429185	132429611	132452323	132452438	NA	NA	132433088	132433305
7213	ENSMUSG00000019907.11	Ppp1r12a	chr10	+	NA	NA	NA	NA	NA	NA	7213	5,15,5,5,0	121,81,73,99,225	0,0,0,0,0	185123146119101	189	159	8.32541e-07	3.69935e-05	0.034,0.135,0.054,0.041,0.0	0.0,0.0,0.0,0.0,0.0	0.053	SE	NA	NA	NA	NA	108107582	108107630	108109998	108110049	NA	NA	108109255	108109286
12219	ENSMUSG00000109754.2	Gm39214	chr8	+	NA	NA	NA	NA	NA	NA	12219	10,24,19,8,31	0,0,6,0,22	115,7,4,20,24	0,0,0,0,0	318	159	8.60813e-07	3.81305e-05	1.0,1.0,0.613,1.0,0.413	1.0,1.0,1.0,1.0,1.0	-0.195	SE	NA	NA	NA	NA	86457444	86457544	86481132	86481304	NA	NA	86458937	86459114
372	ENSMUSG00000039599.17	Fam149b	chr14	+	NA	NA	NA	NA	NA	NA	372	87,79,103,75,91	2,0,0,0,0	149,51,9,50,29	23,0,0,0,0	318	159	8.83294e-07	3.90048e-05	0.956,1.0,1.0,1.0,1.0	0.764,1.0,1.0,1.0,1.0	0.038	SE	NA	NA	NA	NA	20408091	20408208	20424397	20424522	NA	NA	20413330	20413518
17191	ENSMUSG00000030706.18	Mrpl48	chr7	-	NA	NA	NA	NA	NA	NA	17191	364348337467208	0,0,2,7,0	319470506401276	0,0,26,20,0	318	159	8.8861e-07	3.91181e-05	1.0,1.0,0.988,0.971,1.0	1.0,1.0,0.907,0.909,1.0	0.029	SE	NA	NA	NA	NA	100208954	100209124	100220458	100220496	NA	NA	100214400	100214634
2714	ENSMUSG00000085024.2	C230035I16Rik	chr13	-	23614305	23614522	23614398	23614522	23612276	23612585	2714	0,0,0,0,0	89,54,25,26,24	25,0,0,0,0	88,35,46,12,19	251	159	7.20756e-07	3.91715e-05	0.0,0.0,0.0,0.0,0.0	0.153,0.0,0.0,0.0,0.0	-0.031	A5SS	NA	NA	NA	NA	NA	NA	NA	NA	NA	NA	NA	NA
10647	ENSMUSG00000034940.16	Synrg	chr11	+	NA	NA	NA	NA	NA	NA	10647	131107104185110	0,13,0,11,0	164,91,137,141,118	0,0,0,0,0	269	159	9.32332e-07	4.07902e-05	1.0,0.829,1.0,0.909,1.0	1.0,1.0,1.0,1.0,1.0	-0.052	SE	NA	NA	NA	NA	83917443	83917592	83931622	83931754	NA	NA	83930036	83930147
25987	ENSMUSG00000055447.20	Cd47	chr16	+	NA	NA	NA	NA	NA	NA	25987	572631695594466	336407499347217	1.13777e+16	438363380300272	203	159	9.303e-07	4.07902e-05	0.571,0.548,0.522,0.573,0.627	0.67,0.625,0.729,0.643,0.635	-0.092	SE	NA	NA	NA	NA	49718402	49718495	49727143	49727175	NA	NA	49720218	49720263
17417	ENSMUSG00000027620.17	Rbm39	chr2	-	NA	NA	NA	NA	NA	NA	17417	5,68,89,17,59	0,0,0,0,0	107,92,69,53,11	17,4,0,0,9	230	159	9.41238e-07	4.10536e-05	1.0,1.0,1.0,1.0,1.0	0.813,0.941,1.0,1.0,0.458	0.158	SE	NA	NA	NA	NA	156014747	156014942	156018322	156018377	NA	NA	156016016	156016088
5869	ENSMUSG00000047617.12	Paxx	chr2	-	NA	NA	NA	NA	NA	NA	5869	624467445294457	0,0,0,0,0	420355441251259	0,0,23,17,0	224	159	9.61811e-07	4.18226e-05	1.0,1.0,1.0,1.0,1.0	1.0,1.0,0.932,0.913,1.0	0.031	SE	NA	NA	NA	NA	25349496	25349871	25350178	25350212	NA	NA	25350020	25350086
12220	ENSMUSG00000109754.2	Gm39214	chr8	+	NA	NA	NA	NA	NA	NA	12220	43,23,37,8,20	0,0,0,0,0	104,1,14,25,40	0,0,0,6,12	318	159	9.89941e-07	4.29146e-05	1.0,1.0,1.0,1.0,1.0	1.0,1.0,1.0,0.676,0.625	0.14	SE	NA	NA	NA	NA	86457444	86457544	86487650	86487712	NA	NA	86458937	86459114
12912	ENSMUSG00000027593.16	Raly	chr2	+	NA	NA	NA	NA	NA	NA	12912	110,95,158,45,53	6,18,0,0,0	110,67,38,101,48	0,0,0,0,0	241	159	1.00092e-06	4.32585e-05	0.924,0.777,1.0,1.0,1.0	1.0,1.0,1.0,1.0,1.0	-0.06	SE	NA	NA	NA	NA	154633025	154633151	154699188	154699258	NA	NA	154662926	154663009
6185	ENSMUSG00000029454.16	Mapkapk5	chr5	-	NA	NA	NA	NA	NA	NA	6185	1.09919e+18	150214189153186	1.09511e+16	70,53,28,76,92	274	159	1.02381e-06	4.40421e-05	0.81,0.84,0.832,0.86,0.686	0.901,0.92,0.953,0.863,0.793	-0.08	SE	NA	NA	NA	NA	121663725	121663830	121665153	121665284	NA	NA	121664807	121664923
10349	ENSMUSG00000030016.15	Zfp638	chr6	+	NA	NA	NA	NA	NA	NA	10349	65,12,34,15,19	0,0,2,0,0	76,28,57,32,4	34,0,0,9,0	260	159	1.02789e-06	4.40421e-05	1.0,1.0,0.912,1.0,1.0	0.578,1.0,1.0,0.685,1.0	0.13	SE	NA	NA	NA	NA	83955003	83955069	83960957	83961056	NA	NA	83958665	83958767
25270	ENSMUSG00000026107.12	Nabp1	chr1	-	NA	NA	NA	NA	NA	NA	25270	168,137,92,60,92	0,0,19,6,0	178,114,174,44,42	0,0,0,0,0	234	159	1.02834e-06	4.40421e-05	1.0,1.0,0.767,0.872,1.0	1.0,1.0,1.0,1.0,1.0	-0.072	SE	NA	NA	NA	NA	51511487	51511539	51513692	51513764	NA	NA	51512164	51512240
2228	ENSMUSG00000027001.11	Dusp19	chr2	+	80454551	80454704	80454669	80454704	80451537	80451584	2228	124110233210286	17,10,42,15,33	163,186,47,120,129	74,23,45,57,49	276	159	7.67514e-07	4.41725e-05	0.808,0.864,0.762,0.89,0.833	0.559,0.823,0.376,0.548,0.603	0.25	A3SS	NA	NA	NA	NA	NA	NA	NA	NA	NA	NA	NA	NA
14486	ENSMUSG00000026254.18	Eif4e2	chr1	+	NA	NA	NA	NA	NA	NA	14486	26,33,14,71,38	57,77,41,69,39	15,22,0,20,0	98,53,47,44,28	308	159	1.06334e-06	4.54045e-05	0.191,0.181,0.15,0.347,0.335	0.073,0.176,0.0,0.19,0.0	0.153	SE	NA	NA	NA	NA	87141700	87141741	87147302	87147417	NA	NA	87142067	87142217
11011	ENSMUSG00000027366.13	Sppl2a	chr2	-	NA	NA	NA	NA	NA	NA	11011	25,28,32,6,88	0,0,0,0,20	25,42,64,57,32	0,0,0,0,0	233	159	1.07106e-06	4.5597e-05	1.0,1.0,1.0,1.0,0.75	1.0,1.0,1.0,1.0,1.0	-0.05	SE	NA	NA	NA	NA	126746829	126746990	126754562	126754665	NA	NA	126750025	126750100
3013	ENSMUSG00000028677.20	Rnf220	chr4	-	117145559	117146265	117146222	117146265	117143047	117143169	3013	0,0,0,0,0	18,89,30,23,45	10,15,0,0,0	60,25,20,48,22	318	159	8.77049e-07	4.56797e-05	0.0,0.0,0.0,0.0,0.0	0.077,0.231,0.0,0.0,0.0	-0.062	A5SS	NA	NA	NA	NA	NA	NA	NA	NA	NA	NA	NA	NA
573	ENSMUSG00000019843.15	Fyn	chr10	+	NA	NA	NA	NA	NA	NA	573	41,65,52,44,80	43,45,59,15,71	159,68,87,50,63	17,36,5,17,21	318	314	6.40016e-07	4.65078e-05	0.485,0.588,0.465,0.743,0.527	0.902,0.651,0.945,0.744,0.748	-0.236	MXE	39405432	39405597	39405914	39406070	39402776	39402926	39408011	39408191	NA	NA	NA	NA
26569	ENSMUSG00000026504.18	Sdccag8	chr1	+	NA	NA	NA	NA	NA	NA	26569	25,48,57,24,8	0,0,0,0,0	41,26,32,9,21	27,5,0,0,0	311	159	1.10788e-06	4.70236e-05	1.0,1.0,1.0,1.0,1.0	0.437,0.727,1.0,1.0,1.0	0.167	SE	NA	NA	NA	NA	176681329	176681468	176702129	176702264	NA	NA	176695777	176695930
24437	ENSMUSG00000090266.11	Mettl23	chr11	+	NA	NA	NA	NA	NA	NA	24437	0,14,32,22,0	144228246337205	1,5,0,13,0	214248203220162	285	159	1.13689e-06	4.81114e-05	0.0,0.033,0.068,0.035,0.0	0.003,0.011,0.0,0.032,0.0	0.018	SE	NA	NA	NA	NA	116734500	116734600	116739079	116739181	NA	NA	116736644	116736771
773	ENSMUSG00000025290.18	Rps24	chr14	+	NA	NA	NA	NA	NA	NA	773	9.83989e+16	6.32966e+19	1123499627560520	8.15049e+19	176	178	7.08813e-07	4.91658e-05	0.136,0.132,0.156,0.126,0.148	0.122,0.093,0.084,0.108,0.114	0.035	MXE	24544119	24544137	24545497	24545517	24543450	24543561	24545842	24545913	NA	NA	NA	NA
2602	ENSMUSG00000001844.11	Zdhhc4	chr5	-	143309886	143310153	143309886	143310065	143310639	143310713	2602	0,0,0,0,5	45,9,16,22,23	5,4,0,12,8	21,31,29,19,11	246	159	8.82168e-07	4.94693e-05	0.0,0.0,0.0,0.0,0.123	0.133,0.077,0.0,0.29,0.32	-0.139	A3SS	NA	NA	NA	NA	NA	NA	NA	NA	NA	NA	NA	NA
2605	ENSMUSG00000031939.17	Taf1d	chr9	+	NA	NA	NA	NA	NA	NA	2605	0,2,8,0,0	85,106,202,146,92	23,0,8,4,4	107,93,102,66,123	318	159	1.43888e-06	5.04758e-05	0.0,0.009,0.019,0.0,0.0	0.097,0.0,0.038,0.029,0.016	-0.03	RI	NA	NA	NA	NA	15226397	15226427	15226678	15226736	15226397	15226736	NA	NA
7283	ENSMUSG00000041571.11	Selenow	chr7	-	NA	NA	NA	NA	NA	NA	7283	4.44844e+19	29,39,34,19,39	5.89033e+19	49,30,114,42,45	212	159	1.21095e-06	5.10935e-05	0.991,0.988,0.987,0.994,0.985	0.989,0.988,0.964,0.984,0.98	0.008	SE	NA	NA	NA	NA	15653967	15654042	15654373	15654398	NA	NA	15654229	15654283
5311	ENSMUSG00000054808.16	Actn4	chr7	-	NA	NA	NA	NA	NA	NA	5311	17,32,23,2,19	27,36,70,56,77	0,15,0,2,5	99,52,62,16,32	244	159	1.23908e-06	5.21258e-05	0.291,0.367,0.176,0.023,0.139	0.0,0.158,0.0,0.075,0.092	0.134	SE	NA	NA	NA	NA	28606396	28606489	28610914	28611000	NA	NA	28609327	28609413
531	ENSMUSG00000026280.18	Atg4b	chr1	+	93713631	93713746	93713631	93713688	93714232	93714326	531	5,3,0,0,0	56,72,78,82,37	13,9,13,2,0	58,110,94,30,43	216	159	1.04421e-06	5.22104e-05	0.062,0.03,0.0,0.0,0.0	0.142,0.057,0.092,0.047,0.0	-0.049	A5SS	NA	NA	NA	NA	NA	NA	NA	NA	NA	NA	NA	NA
20228	ENSMUSG00000029203.17	Ube2k	chr5	+	NA	NA	NA	NA	NA	NA	20228	182252134242227	11,4,0,0,0	241252264206164	29,0,22,8,0	217	159	1.24964e-06	5.22608e-05	0.924,0.979,1.0,1.0,1.0	0.859,1.0,0.898,0.95,1.0	0.039	SE	NA	NA	NA	NA	65694633	65694889	65738728	65738811	NA	NA	65728874	65728933
24710	ENSMUSG00000031467.11	Agpat5	chr8	+	NA	NA	NA	NA	NA	NA	24710	32,18,43,9,55	0,0,0,0,0	64,62,47,40,30	16,5,0,0,0	228	159	1.24904e-06	5.22608e-05	1.0,1.0,1.0,1.0,1.0	0.736,0.896,1.0,1.0,1.0	0.074	SE	NA	NA	NA	NA	18896292	18896794	18918908	18919024	NA	NA	18911492	18911562
1344	ENSMUSG00000026095.16	Asnsd1	chr1	-	53386173	53387717	53387604	53387717	53385738	53385920	1344	7871008958993810	103,87,41,110,93	9.40101e+16	12,92,72,60,14	318	159	1.11221e-06	5.34715e-05	0.793,0.853,0.921,0.819,0.815	0.975,0.846,0.882,0.886,0.954	-0.068	A5SS	NA	NA	NA	NA	NA	NA	NA	NA	NA	NA	NA	NA
1747	ENSMUSG00000033543.18	Gtf2a2	chr9	+	69924100	69924473	69924100	69924205	69926670	69926797	1747	53,8,31,23,5	300375369510198	40,26,79,14,40	364298312326196	318	159	1.16764e-06	5.40574e-05	0.081,0.011,0.04,0.022,0.012	0.052,0.042,0.112,0.021,0.093	-0.031	A5SS	NA	NA	NA	NA	NA	NA	NA	NA	NA	NA	NA	NA
797	ENSMUSG00000029162.16	Khk	chr5	+	NA	NA	NA	NA	NA	NA	797	65,91,99,99,110	31,58,35,74,23	184,125,91,107,46	41,16,17,5,8	293	159	1.31107e-06	5.46691e-05	0.532,0.46,0.606,0.421,0.722	0.709,0.809,0.744,0.921,0.757	-0.24	SE	NA	NA	NA	NA	31082082	31082199	31085786	31085859	NA	NA	31084031	31084166
615	ENSMUSG00000053332.14	Gas5	chr1	+	160863552	160863814	160863552	160863584	160864118	160864149	615	1.17613e+18	6,10,0,34,11	1595,93,1503,1776,1635	37,0,20,18,61	318	159	1.24137e-06	5.54181e-05	0.99,0.985,1.0,0.974,0.983	0.956,1.0,0.974,0.98,0.931	0.018	A5SS	NA	NA	NA	NA	NA	NA	NA	NA	NA	NA	NA	NA
6231	ENSMUSG00000072704.7	Smim10l1	chr6	+	NA	NA	NA	NA	NA	NA	6231	14,20,11,3,12	13,23,21,29,10	0,1,17,7,0	61,15,47,36,15	318	159	1.36824e-06	5.68858e-05	0.35,0.303,0.208,0.049,0.375	0.0,0.032,0.153,0.089,0.0	0.202	SE	NA	NA	NA	NA	133082252	133082568	133084826	133084945	NA	NA	133083325	133083493
3345	ENSMUSG00000006589.9	Aprt	chr8	-	NA	NA	NA	NA	NA	NA	3345	31,0,21,26,11	139284192292257	10,8,0,4,2	269,144,150,187,98	292	159	1.42564e-06	5.90996e-05	0.108,0.0,0.056,0.046,0.023	0.02,0.029,0.0,0.012,0.011	0.032	SE	NA	NA	NA	NA	123302140	123302274	123303253	123303360	NA	NA	123302857	123302991
373	ENSMUSG00000068329.13	Htra2	chr6	-	83029678	83030051	83029981	83030051	83029453	83029523	373	199194221234123	5,10,0,0,0	195141169194188	8,7,10,17,6	318	159	1.37453e-06	5.92471e-05	0.952,0.907,1.0,1.0,1.0	0.924,0.91,0.894,0.851,0.94	0.068	A5SS	NA	NA	NA	NA	NA	NA	NA	NA	NA	NA	NA	NA
24861	ENSMUSG00000026670.16	Uap1	chr1	-	NA	NA	NA	NA	NA	NA	24861	100121128181111	34,42,5,34,19	209,191,298,141,44	0,15,14,27,2	209	159	1.43635e-06	5.93705e-05	0.691,0.687,0.951,0.802,0.816	1.0,0.906,0.942,0.799,0.944	-0.129	SE	NA	NA	NA	NA	169970965	169971032	169976839	169977028	NA	NA	169975564	169975615
12736	ENSMUSG00000056228.11	Cars2	chr8	-	NA	NA	NA	NA	NA	NA	12736	69,92,153,153,83	0,0,0,0,0	112,83,71,43,24	22,0,0,0,0	226	159	1.47243e-06	6.05182e-05	1.0,1.0,1.0,1.0,1.0	0.782,1.0,1.0,1.0,1.0	0.044	SE	NA	NA	NA	NA	11568923	11568990	11587271	11587355	NA	NA	11576001	11576069
14840	ENSMUSG00000018379.18	Srsf1	chr11	+	NA	NA	NA	NA	NA	NA	14840	59,74,28,43,50	6,7,0,12,23	58,60,109,56,16	8,0,0,0,0	318	159	1.47263e-06	6.05182e-05	0.831,0.841,1.0,0.642,0.521	0.784,1.0,1.0,1.0,1.0	-0.19	SE	NA	NA	NA	NA	87939868	87940041	87940802	87941236	NA	NA	87940237	87940424
26844	ENSMUSG00000042642.14	Flad1	chr3	-	NA	NA	NA	NA	NA	NA	26844	891834706718511	0,21,21,2,25	8038371043556470	65,28,29,20,7	257	159	1.48897e-06	6.10136e-05	1.0,0.961,0.954,0.996,0.927	0.884,0.949,0.957,0.945,0.977	0.025	SE	NA	NA	NA	NA	89312887	89313077	89314715	89314863	NA	NA	89313161	89313260
14245	ENSMUSG00000026170.7	Cyp27a1	chr1	+	NA	NA	NA	NA	NA	NA	14245	275547412396380	0,12,0,0,0	712344325304222	15,5,27,0,0	240	159	1.49531e-06	6.10418e-05	1.0,0.968,1.0,1.0,1.0	0.969,0.979,0.889,1.0,1.0	0.026	SE	NA	NA	NA	NA	74775839	74776006	74776337	74776550	NA	NA	74776175	74776257
21537	ENSMUSG00000032112.11	Trappc4	chr9	-	NA	NA	NA	NA	NA	NA	21537	493617476818528	0,9,0,0,0	563545705516343	14,2,13,12,7	262	159	1.49825e-06	6.10418e-05	1.0,0.977,1.0,1.0,1.0	0.961,0.994,0.971,0.963,0.967	0.024	SE	NA	NA	NA	NA	44315057	44315757	44318100	44318275	NA	NA	44316539	44316643
822	ENSMUSG00000033540.19	Idua	chr5	+	NA	NA	NA	NA	NA	NA	822	3,26,10,26,20	6,14,38,54,38	12,25,32,23,6	0,9,27,2,0	280	284	9.5807e-07	6.35658e-05	0.336,0.653,0.211,0.328,0.348	1.0,0.738,0.546,0.921,1.0	-0.466	MXE	108829537	108829659	108829767	108829893	108829245	108829458	108829965	108830042	NA	NA	NA	NA
13084	ENSMUSG00000034449.8	Dhrs11	chr11	-	NA	NA	NA	NA	NA	NA	13084	188,148,162,246,88	0,0,6,3,20	157,302,122,133,92	0,0,2,0,0	288	159	1.62188e-06	6.58901e-05	1.0,1.0,0.937,0.978,0.708	1.0,1.0,0.971,1.0,1.0	-0.07	SE	NA	NA	NA	NA	84712490	84712583	84713897	84713992	NA	NA	84713136	84713266
1162	ENSMUSG00000024037.14	Wdr4	chr17	-	31722483	31722701	31722483	31722640	31728742	31728886	1162	0,27,0,9,14	7,47,28,17,33	0,8,0,0,1	31,36,35,18,42	219	159	1.20863e-06	6.60819e-05	0.0,0.294,0.0,0.278,0.235	0.0,0.139,0.0,0.0,0.017	0.13	A3SS	NA	NA	NA	NA	NA	NA	NA	NA	NA	NA	NA	NA
9495	ENSMUSG00000024236.19	Svil	chr18	+	NA	NA	NA	NA	NA	NA	9495	187,230,323,140,77	0,0,0,0,0	259269256102151	0,0,32,0,0	318	159	1.63235e-06	6.61264e-05	1.0,1.0,1.0,1.0,1.0	1.0,1.0,0.8,1.0,1.0	0.04	SE	NA	NA	NA	NA	5105765	5105871	5114530	5114686	NA	NA	5106663	5106871
6365	ENSMUSG00000040428.20	Plekha4	chr7	+	NA	NA	NA	NA	NA	NA	6365	33,48,39,27,27	0,0,0,0,0	210,66,118,36,50	33,0,0,0,0	235	159	1.65635e-06	6.69082e-05	1.0,1.0,1.0,1.0,1.0	0.812,1.0,1.0,1.0,1.0	0.038	SE	NA	NA	NA	NA	45198483	45198583	45199227	45199389	NA	NA	45198653	45198730
4053	ENSMUSG00000022515.7	Anks3	chr16	-	4760074	4760158	4760074	4760129	4760556	4760642	4053	201,180,158,104,93	0,6,0,0,0	152,106,275,100,65	18,0,13,2,0	187	159	1.26523e-06	6.74892e-05	1.0,0.962,1.0,1.0,1.0	0.878,1.0,0.947,0.977,1.0	0.032	A3SS	NA	NA	NA	NA	NA	NA	NA	NA	NA	NA	NA	NA
560	ENSMUSG00000021143.11	Pacs2	chr12	+	113024692	113024831	113024692	113024825	113025259	113025364	560	0,0,0,23,1	23,38,6,58,13	0,0,0,0,0	10,9,22,15,23	164	159	1.66738e-06	6.79493e-05	0.0,0.0,0.0,0.278,0.069	0.0,0.0,0.0,0.0,0.0	0.069	A5SS	NA	NA	NA	NA	NA	NA	NA	NA	NA	NA	NA	NA
2141	ENSMUSG00000030057.16	Cnbp	chr6	-	87822637	87822775	87822655	87822775	87822446	87822539	2141	366223374343179	12,8,0,5,0	482222244210185	14,9,38,2,5	176	159	1.68514e-06	6.79493e-05	0.965,0.962,1.0,0.984,1.0	0.969,0.957,0.853,0.99,0.971	0.034	A5SS	NA	NA	NA	NA	NA	NA	NA	NA	NA	NA	NA	NA
14590	ENSMUSG00000029185.15	Fam114a1	chr5	+	NA	NA	NA	NA	NA	NA	14590	49,69,96,87,77	0,0,0,0,0	153,41,60,43,15	15,0,0,3,0	268	159	1.73676e-06	6.99577e-05	1.0,1.0,1.0,1.0,1.0	0.858,1.0,1.0,0.895,1.0	0.049	SE	NA	NA	NA	NA	65163140	65163254	65166330	65166465	NA	NA	65163376	65163486
341	ENSMUSG00000032534.19	Cep63	chr9	-	NA	NA	NA	NA	NA	NA	341	316286219435158	0,10,0,22,0	389344394253279	0,0,0,0,0	272	159	1.7553e-06	7.05044e-05	1.0,0.944,1.0,0.92,1.0	1.0,1.0,1.0,1.0,1.0	-0.027	SE	NA	NA	NA	NA	102480040	102480274	102490493	102490616	NA	NA	102484524	102484638
17119	ENSMUSG00000063179.14	Pstk	chr7	+	NA	NA	NA	NA	NA	NA	17119	834815694725700	0,0,11,6,0	1.14291e+16	43,17,0,10,0	252	159	1.80767e-06	7.24035e-05	1.0,1.0,0.975,0.987,1.0	0.944,0.971,1.0,0.973,1.0	0.015	SE	NA	NA	NA	NA	130985653	130985729	130994228	130994497	NA	NA	130986228	130986322
20205	ENSMUSG00000025724.13	Sec11a	chr7	-	NA	NA	NA	NA	NA	NA	20205	12,21,15,16,38	517443506431433	16,7,63,49,22	313398372315314	196	159	1.8268e-06	7.29643e-05	0.018,0.037,0.023,0.029,0.066	0.04,0.014,0.121,0.112,0.054	-0.034	SE	NA	NA	NA	NA	80565922	80565980	80572848	80572968	NA	NA	80572094	80572132
23305	ENSMUSG00000027165.17	Iftap	chr2	-	NA	NA	NA	NA	NA	NA	23305	3.69644e+19	25,73,58,78,189	4.74033e+19	46,90,12,46,28	298	159	1.86653e-06	7.43424e-05	0.987,0.97,0.971,0.966,0.916	0.982,0.951,0.995,0.973,0.978	-0.014	SE	NA	NA	NA	NA	101391125	101392699	101413865	101413928	NA	NA	101406356	101406496
20477	ENSMUSG00000023008.19	Fmnl3	chr15	-	NA	NA	NA	NA	NA	NA	20477	207220203153112	1,8,18,0,0	331104284226105	0,1,0,0,0	258	159	1.8731e-06	7.43957e-05	0.992,0.944,0.874,1.0,1.0	1.0,0.985,1.0,1.0,1.0	-0.035	SE	NA	NA	NA	NA	99215105	99216253	99217011	99217135	NA	NA	99216798	99216898
1153	ENSMUSG00000069255.14	Dusp22	chr13	+	NA	NA	NA	NA	NA	NA	1153	0,0,0,0,0	26,66,39,70,54	27,0,0,0,6	32,69,65,53,27	318	159	2.20669e-06	7.44333e-05	0.0,0.0,0.0,0.0,0.0	0.297,0.0,0.0,0.0,0.1	-0.079	RI	NA	NA	NA	NA	30892659	30892732	30894688	30895214	30892659	30895214	NA	NA
12916	ENSMUSG00000029158.10	Yipf7	chr5	-	NA	NA	NA	NA	NA	NA	12916	57,110,59,84,24	0,0,0,0,0	21,81,77,58,36	18,1,0,10,0	275	159	1.89084e-06	7.48909e-05	1.0,1.0,1.0,1.0,1.0	0.403,0.979,1.0,0.77,1.0	0.17	SE	NA	NA	NA	NA	69684539	69684697	69699903	69699991	NA	NA	69698389	69698506
9335	ENSMUSG00000032735.16	Ablim3	chr18	-	NA	NA	NA	NA	NA	NA	9335	57,68,63,59,84	0,9,19,7,13	28,29,66,22,24	31,5,33,22,13	206	159	1.9061e-06	7.52857e-05	1.0,0.854,0.719,0.867,0.833	0.411,0.817,0.607,0.436,0.588	0.283	SE	NA	NA	NA	NA	61947268	61947403	61952861	61952988	NA	NA	61949992	61950040
10521	ENSMUSG00000060012.10	Kif13b	chr14	+	NA	NA	NA	NA	NA	NA	10521	14,14,12,41,3	0,0,0,0,0	45,16,27,2,3	0,4,12,0,0	221	159	1.97611e-06	7.78345e-05	1.0,1.0,1.0,1.0,1.0	1.0,0.742,0.618,1.0,1.0	0.128	SE	NA	NA	NA	NA	65027013	65027147	65040422	65041179	NA	NA	65037793	65037856
1085	ENSMUSG00000062822.9	4833420G17Rik	chr13	+	119610368	119610730	119610368	119610492	119611368	119611460	1085	42,52,25,7,0	93,89,90,113,110	16,43,73,24,32	66,67,87,43,39	318	159	2.01882e-06	7.88603e-05	0.184,0.226,0.122,0.03,0.0	0.108,0.243,0.296,0.218,0.291	-0.119	A5SS	NA	NA	NA	NA	NA	NA	NA	NA	NA	NA	NA	NA
8531	ENSMUSG00000056367.15	Actr3b	chr5	+	NA	NA	NA	NA	NA	NA	8531	67,68,38,31,8	0,0,0,0,0	64,37,90,31,22	14,0,0,0,5	302	159	2.06483e-06	8.11046e-05	1.0,1.0,1.0,1.0,1.0	0.706,1.0,1.0,1.0,0.698	0.119	SE	NA	NA	NA	NA	26030105	26030213	26036608	26036782	NA	NA	26034523	26034667
27445	ENSMUSG00000024299.18	Adamts10	chr17	+	NA	NA	NA	NA	NA	NA	27445	159190225152227	19,0,0,0,9	301126251133115	0,0,0,2,0	292	159	2.09218e-06	8.19525e-05	0.82,1.0,1.0,1.0,0.932	1.0,1.0,1.0,0.973,1.0	-0.044	SE	NA	NA	NA	NA	33763928	33764031	33764515	33764639	NA	NA	33764277	33764411
8169	ENSMUSG00000028898.16	Trnau1ap	chr4	-	NA	NA	NA	NA	NA	NA	8169	314278222331271	11,4,6,1,13	314216517248200	0,3,2,2,0	280	159	2.13816e-06	8.35234e-05	0.942,0.975,0.955,0.995,0.922	1.0,0.976,0.993,0.986,1.0	-0.033	SE	NA	NA	NA	NA	132046765	132046885	132052518	132052571	NA	NA	132048999	132049121
9496	ENSMUSG00000024236.19	Svil	chr18	+	NA	NA	NA	NA	NA	NA	9496	166397305190224	0,0,0,0,0	305250285183167	0,0,32,0,0	292	159	2.16031e-06	8.41574e-05	1.0,1.0,1.0,1.0,1.0	1.0,1.0,0.829,1.0,1.0	0.034	SE	NA	NA	NA	NA	5105765	5105871	5114530	5114686	NA	NA	5108574	5108708
72	ENSMUSG00000051747.16	Ttn	chr2	-	NA	NA	NA	NA	NA	NA	72	174370250187270	22,67,32,22,24	196,203,91,89,89	22,84,94,37,30	236	242	1.35462e-06	8.61311e-05	0.89,0.85,0.889,0.897,0.92	0.901,0.712,0.498,0.712,0.753	0.174	MXE	76688247	76688331	76692693	76692771	76649079	76649160	76693143	76693203	NA	NA	NA	NA
2811	ENSMUSG00000030649.19	Anapc15	chr7	+	NA	NA	NA	NA	NA	NA	2811	76,187,189,113,96	7,0,0,0,20	214,90,228,67,60	0,2,0,0,0	243	159	2.24244e-06	8.71181e-05	0.877,1.0,1.0,1.0,0.758	1.0,0.967,1.0,1.0,1.0	-0.066	SE	NA	NA	NA	NA	101530531	101530609	101547148	101547199	NA	NA	101546939	101547024
11917	ENSMUSG00000028089.6	Chd1l	chr3	-	NA	NA	NA	NA	NA	NA	11917	77,142,37,36,52	0,0,0,0,0	75,100,140,40,34	0,0,31,0,0	318	159	2.26255e-06	8.76598e-05	1.0,1.0,1.0,1.0,1.0	1.0,1.0,0.693,1.0,1.0	0.061	SE	NA	NA	NA	NA	97477517	97477720	97479876	97480025	NA	NA	97478219	97478383
7210	ENSMUSG00000019907.11	Ppp1r12a	chr10	+	NA	NA	NA	NA	NA	NA	7210	420542474468337	9,0,6,14,8	625459851496355	0,4,0,0,0	318	159	2.2761e-06	8.79451e-05	0.959,1.0,0.975,0.944,0.955	1.0,0.983,1.0,1.0,1.0	-0.03	SE	NA	NA	NA	NA	108087700	108087805	108095616	108095707	NA	NA	108088617	108088785
24107	ENSMUSG00000003617.17	Cp	chr3	+	NA	NA	NA	NA	NA	NA	24107	61,124,104,135,54	0,0,0,0,0	90,136,145,53,83	0,0,28,0,0	263	159	2.28388e-06	8.80069e-05	1.0,1.0,1.0,1.0,1.0	1.0,1.0,0.758,1.0,1.0	0.048	SE	NA	NA	NA	NA	20043216	20043382	20062703	20063309	NA	NA	20059630	20059735
3071	ENSMUSG00000039852.18	Rere	chr4	+	150703457	150703662	150703481	150703662	150702862	150703009	3071	0,0,2,0,0	4,13,17,17,6	7,3,7,0,4	2,9,48,6,0	182	159	1.69094e-06	8.80499e-05	0.0,0.0,0.093,0.0,0.0	0.754,0.226,0.113,0.0,1.0	-0.4	A3SS	NA	NA	NA	NA	NA	NA	NA	NA	NA	NA	NA	NA
23535	ENSMUSG00000021244.16	Ylpm1	chr12	+	NA	NA	NA	NA	NA	NA	23535	331463417527301	0,47,15,14,0	337403238300197	72,9,28,5,29	210	159	2.32728e-06	8.94369e-05	1.0,0.882,0.955,0.966,1.0	0.78,0.971,0.866,0.978,0.837	0.074	SE	NA	NA	NA	NA	85103995	85104076	85111744	85111875	NA	NA	85107036	85107088
4189	ENSMUSG00000029392.13	Rilpl1	chr5	-	NA	NA	NA	NA	NA	NA	4189	231162188312163	39,33,22,45,38	260277326244139	35,26,21,16,8	246	159	2.35073e-06	8.98523e-05	0.793,0.76,0.847,0.818,0.735	0.828,0.873,0.909,0.908,0.918	-0.097	SE	NA	NA	NA	NA	124631726	124631907	124639902	124639995	NA	NA	124634245	124634333
5381	ENSMUSG00000062981.6	Mrpl42	chr10	-	NA	NA	NA	NA	NA	NA	5381	1.73412e+24	171194219244130	2.07242e+23	233221386220167	318	159	2.34618e-06	8.98523e-05	0.981,0.98,0.976,0.975,0.984	0.978,0.973,0.964,0.967,0.966	0.01	SE	NA	NA	NA	NA	95316666	95316839	95329492	95329577	NA	NA	95326107	95326274
22562	ENSMUSG00000043411.16	Usp48	chr4	+	NA	NA	NA	NA	NA	NA	22562	174199163102214	0,0,0,0,0	187,163,184,135,92	0,0,30,0,0	230	159	2.37707e-06	9.06153e-05	1.0,1.0,1.0,1.0,1.0	1.0,1.0,0.809,1.0,1.0	0.038	SE	NA	NA	NA	NA	137352467	137352598	137360424	137360500	NA	NA	137355484	137355556
21524	ENSMUSG00000029004.16	Kmt2e	chr5	+	NA	NA	NA	NA	NA	NA	21524	0,7,0,0,0	9,47,28,8,18	0,2,58,6,15	38,6,14,17,13	231	159	2.39957e-06	9.12285e-05	0.0,0.093,0.0,0.0,0.0	0.0,0.187,0.74,0.195,0.443	-0.294	SE	NA	NA	NA	NA	23639446	23639781	23655149	23655334	NA	NA	23651523	23651596
6484	ENSMUSG00000024145.7	Pigf	chr17	-	NA	NA	NA	NA	NA	NA	6484	44,18,51,51,15	0,1,0,0,0	72,37,75,49,10	15,0,5,0,0	267	159	2.42304e-06	9.18754e-05	1.0,0.915,1.0,1.0,1.0	0.741,1.0,0.899,1.0,1.0	0.055	SE	NA	NA	NA	NA	87304683	87304995	87327828	87327945	NA	NA	87316230	87316339
13102	ENSMUSG00000030629.16	Zfand6	chr7	-	NA	NA	NA	NA	NA	NA	13102	0,0,0,0,0	8,14,6,10,7	23,3,0,0,0	42,30,13,20,8	318	159	2.47085e-06	9.34388e-05	0.0,0.0,0.0,0.0,0.0	0.215,0.048,0.0,0.0,0.0	-0.053	SE	NA	NA	NA	NA	84283446	84283617	84338953	84339091	NA	NA	84302089	84302250
11641	ENSMUSG00000021458.18	Aopep	chr13	+	NA	NA	NA	NA	NA	NA	11641	5,0,42,0,9	259201186242167	0,4,0,9,0	511253376255107	318	159	2.52579e-06	9.52633e-05	0.01,0.0,0.101,0.0,0.026	0.0,0.008,0.0,0.017,0.0	0.022	SE	NA	NA	NA	NA	63446606	63446670	63449592	63449836	NA	NA	63448935	63449120
193	ENSMUSG00000028013.17	Ppa2	chr3	+	NA	NA	NA	NA	NA	NA	193	5,0,0,0,0	468445388520238	0,19,9,3,19	428577545376172	245	285	1.60673e-06	9.80748e-05	0.012,0.0,0.0,0.0,0.0	0.0,0.037,0.019,0.009,0.114	-0.033	MXE	133045023	133045110	133053824	133053951	133028332	133028377	133073583	133073711	NA	NA	NA	NA
1134	ENSMUSG00000057406.17	Nsd2	chr5	+	34024917	34025002	34024920	34025002	34022003	34022122	1134	5,12,6,3,28	0,0,2,0,0	18,5,13,15,0	16,3,0,2,4	161	159	1.95632e-06	9.94993e-05	1.0,1.0,0.748,1.0,1.0	0.526,0.622,1.0,0.881,0.0	0.344	A3SS	NA	NA	NA	NA	NA	NA	NA	NA	NA	NA	NA	NA
23025	ENSMUSG00000036639.13	Nudt1	chr5	+	NA	NA	NA	NA	NA	NA	23025	146,135,149,233,79	0,0,0,0,0	318,154,200,86,88	0,0,38,0,0	304	159	2.68575e-06	0.000101028	1.0,1.0,1.0,1.0,1.0	1.0,1.0,0.734,1.0,1.0	0.053	SE	NA	NA	NA	NA	140320209	140320374	140323347	140323387	NA	NA	140321067	140321213
2737	ENSMUSG00000023044.3	Csad	chr15	-	NA	NA	NA	NA	NA	NA	2737	185271162129174	8,30,0,0,0	198,176,112,34,135	0,5,0,0,0	240	159	2.7329e-06	0.000102531	0.939,0.857,1.0,1.0,1.0	1.0,0.959,1.0,1.0,1.0	-0.033	SE	NA	NA	NA	NA	102087395	102087595	102088263	102088296	NA	NA	102087955	102088037
18761	ENSMUSG00000061461.12	Smim20	chr5	+	NA	NA	NA	NA	NA	NA	18761	15,6,24,14,20	300201309324153	9,5,18,1,0	357347305241122	206	159	2.78447e-06	0.000103943	0.037,0.023,0.057,0.032,0.092	0.019,0.011,0.044,0.003,0.0	0.033	SE	NA	NA	NA	NA	53424518	53424700	53434484	53434541	NA	NA	53425364	53425412
19626	ENSMUSG00000021273.12	Fdft1	chr14	-	NA	NA	NA	NA	NA	NA	19626	0,0,0,0,0	4,18,3,31,29	0,7,0,11,7	121,19,33,23,4	280	159	2.78518e-06	0.000103943	0.0,0.0,0.0,0.0,0.0	0.0,0.173,0.0,0.214,0.498	-0.177	SE	NA	NA	NA	NA	63396466	63396595	63400750	63400934	NA	NA	63396686	63396808
11904	ENSMUSG00000060038.15	Dhps	chr8	+	NA	NA	NA	NA	NA	NA	11904	148226192194112	0,0,0,0,0	168182253229167	0,0,28,2,0	255	159	2.80685e-06	0.000104478	1.0,1.0,1.0,1.0,1.0	1.0,1.0,0.849,0.986,1.0	0.033	SE	NA	NA	NA	NA	85799080	85799245	85800309	85800396	NA	NA	85800131	85800228
21574	ENSMUSG00000032555.11	Topbp1	chr9	+	NA	NA	NA	NA	NA	NA	21574	3,11,52,12,1	0,0,0,0,0	16,57,68,3,4	0,1,20,0,0	305	159	2.82964e-06	0.000105051	1.0,1.0,1.0,1.0,1.0	1.0,0.967,0.639,1.0,1.0	0.079	SE	NA	NA	NA	NA	103211254	103211378	103213262	103213365	NA	NA	103213010	103213157
6719	ENSMUSG00000054509.8	Parp4	chr14	+	NA	NA	NA	NA	NA	NA	6719	79,77,81,102,14	0,0,0,0,0	85,55,125,48,47	0,0,25,0,0	318	159	2.84684e-06	0.000105141	1.0,1.0,1.0,1.0,1.0	1.0,1.0,0.714,1.0,1.0	0.057	SE	NA	NA	NA	NA	56878711	56878774	56889704	56889804	NA	NA	56884630	56886406
18756	ENSMUSG00000030839.13	Sergef	chr7	-	NA	NA	NA	NA	NA	NA	18756	125118129146109	5,0,0,0,18	132,101,128,70,107	0,0,0,0,0	318	159	2.84288e-06	0.000105141	0.926,1.0,1.0,1.0,0.752	1.0,1.0,1.0,1.0,1.0	-0.064	SE	NA	NA	NA	NA	46165091	46165128	46264041	46264200	NA	NA	46240030	46240197
24033	ENSMUSG00000015112.16	Slc25a13	chr6	-	NA	NA	NA	NA	NA	NA	24033	134,86,74,81,36	0,0,0,0,0	215,84,84,40,11	20,0,0,0,0	298	159	2.86284e-06	0.000105458	1.0,1.0,1.0,1.0,1.0	0.852,1.0,1.0,1.0,1.0	0.03	SE	NA	NA	NA	NA	6117098	6117245	6152407	6152523	NA	NA	6131628	6131768
23312	ENSMUSG00000039997.17	Ifi203	chr1	-	NA	NA	NA	NA	NA	NA	23312	4,10,31,41,42	0,3,9,5,0	27,30,22,6,13	0,2,0,0,0	318	159	2.89082e-06	0.000106213	1.0,0.625,0.633,0.804,1.0	1.0,0.882,1.0,1.0,1.0	-0.164	SE	NA	NA	NA	NA	173754371	173754788	173761348	173761492	NA	NA	173755840	173757082
516	ENSMUSG00000026489.14	Coq8a	chr1	-	NA	NA	NA	NA	NA	NA	516	98227249131100	0,0,9,14,0	396,115,343,120,83	0,0,0,0,0	318	159	3.00835e-06	0.000110247	1.0,1.0,0.933,0.824,1.0	1.0,1.0,1.0,1.0,1.0	-0.049	SE	NA	NA	NA	NA	180006447	180006849	180021000	180021048	NA	NA	180009626	180009812
8201	ENSMUSG00000040410.15	Fbxl4	chr4	+	NA	NA	NA	NA	NA	NA	8201	0,0,0,0,0	38,23,11,63,35	0,17,0,0,7	21,37,63,40,11	271	159	3.06462e-06	0.000111733	0.0,0.0,0.0,0.0,0.0	0.0,0.212,0.0,0.0,0.272	-0.097	SE	NA	NA	NA	NA	22427149	22427462	22433566	22434075	NA	NA	22433145	22433258
15960	ENSMUSG00000029213.12	Commd8	chr5	-	NA	NA	NA	NA	NA	NA	15960	21,8,11,0,6	50,43,49,95,45	0,1,0,0,12	84,41,128,27,39	258	159	3.06131e-06	0.000111733	0.206,0.103,0.122,0.0,0.076	0.0,0.015,0.0,0.0,0.159	0.067	SE	NA	NA	NA	NA	72320064	72320217	72322693	72322849	NA	NA	72322097	72322197
1843	ENSMUSG00000026198.16	Abcb6	chr1	-	NA	NA	NA	NA	NA	NA	1843	0,0,5,12,8	71,21,57,82,12	0,5,0,0,0	91,99,164,58,27	246	159	3.45636e-06	0.000112268	0.0,0.0,0.054,0.086,0.301	0.0,0.032,0.0,0.0,0.0	0.082	RI	NA	NA	NA	NA	75150969	75151033	75151121	75151198	75150969	75151198	NA	NA
1216	ENSMUSG00000030089.16	Slc41a3	chr6	+	NA	NA	NA	NA	NA	NA	1216	30,5,43,10,18	0,0,0,0,0	21,59,60,13,7	21,13,0,0,0	305	159	3.10398e-06	0.000112675	1.0,1.0,1.0,1.0,1.0	0.343,0.703,1.0,1.0,1.0	0.191	SE	NA	NA	NA	NA	90610592	90610737	90613838	90613983	NA	NA	90612231	90612378
26972	ENSMUSG00000037514.19	Pank2	chr2	+	NA	NA	NA	NA	NA	NA	26972	39,80,102,93,74	0,0,0,3,21	90,56,166,70,50	0,0,0,0,0	282	159	3.1063e-06	0.000112675	1.0,1.0,1.0,0.946,0.665	1.0,1.0,1.0,1.0,1.0	-0.078	SE	NA	NA	NA	NA	131115830	131116040	131135318	131135377	NA	NA	131129393	131129517
25476	ENSMUSG00000001995.10	Sipa1l2	chr8	-	NA	NA	NA	NA	NA	NA	25476	17,13,4,14,49	0,0,0,12,9	17,19,10,13,15	0,0,0,0,0	290	159	3.17123e-06	0.000114737	1.0,1.0,1.0,0.39,0.749	1.0,1.0,1.0,1.0,1.0	-0.172	SE	NA	NA	NA	NA	126149317	126149441	126166002	126166222	NA	NA	126159916	126160048
608	ENSMUSG00000024357.11	Sil1	chr18	-	35402091	35402256	35402142	35402256	35399448	35399962	608	254260392313157	0,7,4,10,16	370206516220196	0,0,0,0,6	209	159	3.04949e-06	0.000115511	1.0,0.966,0.987,0.96,0.882	1.0,1.0,1.0,1.0,0.961	-0.033	A5SS	NA	NA	NA	NA	NA	NA	NA	NA	NA	NA	NA	NA
5306	ENSMUSG00000009687.15	Fxyd5	chr7	-	30739607	30739697	30739607	30739646	30740821	30740882	5306	34,16,15,42,5	0,0,2,0,0	43,36,50,29,11	0,2,15,5,0	209	159	2.32779e-06	0.000115702	1.0,1.0,0.851,1.0,1.0	1.0,0.932,0.717,0.815,1.0	0.077	A3SS	NA	NA	NA	NA	NA	NA	NA	NA	NA	NA	NA	NA
21460	ENSMUSG00000117732.2	Gm50364	chr18	+	NA	NA	NA	NA	NA	NA	21460	225,390,172,309,72	1,0,0,0,0	298208304183133	0,2,26,0,0	318	159	3.26792e-06	0.000117936	0.991,1.0,1.0,1.0,1.0	1.0,0.981,0.854,1.0,1.0	0.031	SE	NA	NA	NA	NA	77044534	77044619	77054839	77054903	NA	NA	77052746	77052963
6034	ENSMUSG00000030990.19	Pgap2	chr7	+	NA	NA	NA	NA	NA	NA	6034	0,0,0,3,0	7,44,23,11,19	22,0,0,0,11	44,22,24,24,13	318	159	3.30804e-06	0.000119081	0.0,0.0,0.0,0.12,0.0	0.2,0.0,0.0,0.0,0.297	-0.075	SE	NA	NA	NA	NA	101875477	101875652	101885300	101885553	NA	NA	101884868	101885079
18271	ENSMUSG00000026958.14	Dpp7	chr2	-	NA	NA	NA	NA	NA	NA	18271	52,30,47,22,0	18,7,22,0,18	45,42,33,28,17	0,4,0,0,3	277	159	3.33869e-06	0.000119881	0.624,0.711,0.551,1.0,0.0	1.0,0.858,1.0,1.0,0.765	-0.347	SE	NA	NA	NA	NA	25243371	25243528	25244244	25244305	NA	NA	25243619	25243738
6069	ENSMUSG00000035585.17	Tsen34	chr7	+	NA	NA	NA	NA	NA	NA	6069	0,0,0,0,0	175273182250235	52,0,0,1,0	254,236,258,208,99	279	159	3.46377e-06	0.000124059	0.0,0.0,0.0,0.0,0.0	0.104,0.0,0.0,0.003,0.0	-0.021	SE	NA	NA	NA	NA	3698350	3698620	3703526	3703886	NA	NA	3698711	3698832
861	ENSMUSG00000056116.19	H2-T22	chr17	-	NA	NA	NA	NA	NA	NA	861	609521540521378	16,11,16,13,27	1002280507391480	2,5,4,8,15	263	159	3.57816e-06	0.000127834	0.958,0.966,0.953,0.96,0.894	0.997,0.971,0.987,0.967,0.951	-0.028	SE	NA	NA	NA	NA	36350233	36350266	36351369	36351645	NA	NA	36351116	36351221
10370	ENSMUSG00000031851.15	Ntpcr	chr8	+	NA	NA	NA	NA	NA	NA	10370	268269309209153	24,0,10,0,0	206201278223110	0,4,0,0,0	255	159	3.63425e-06	0.000129512	0.874,1.0,0.951,1.0,1.0	1.0,0.969,1.0,1.0,1.0	-0.029	SE	NA	NA	NA	NA	126462806	126462969	126471974	126472038	NA	NA	126464061	126464158
13036	ENSMUSG00000002804.5	Nudt14	chr12	-	NA	NA	NA	NA	NA	NA	13036	336432326285238	6,39,34,22,74	321177199179142	0,16,8,0,7	318	159	3.70014e-06	0.000131531	0.966,0.847,0.827,0.866,0.617	1.0,0.847,0.926,1.0,0.91	-0.112	SE	NA	NA	NA	NA	112898374	112898670	112902414	112902479	NA	NA	112901975	112902177
27444	ENSMUSG00000024299.18	Adamts10	chr17	+	NA	NA	NA	NA	NA	NA	27444	170,82,170,223,312	0,7,6,12,0	325,80,139,138,107	0,0,0,0,0	304	159	3.71187e-06	0.000131619	1.0,0.86,0.937,0.907,1.0	1.0,1.0,1.0,1.0,1.0	-0.059	SE	NA	NA	NA	NA	33762171	33762279	33762845	33762909	NA	NA	33762609	33762755
5748	ENSMUSG00000039218.18	Srrm2	chr17	+	NA	NA	NA	NA	NA	NA	5748	18,0,18,10,0	18,55,25,33,16	0,0,0,9,0	101,35,20,28,5	253	159	3.80737e-06	0.000134335	0.386,0.0,0.312,0.16,0.0	0.0,0.0,0.0,0.168,0.0	0.138	SE	NA	NA	NA	NA	24040360	24040664	24041386	24041634	NA	NA	24040894	24040989
16592	ENSMUSG00000028411.16	Aptx	chr4	-	NA	NA	NA	NA	NA	NA	16592	154243122175126	0,32,35,0,0	189,126,136,168,58	0,0,0,7,0	318	159	3.8013e-06	0.000134335	1.0,0.792,0.635,1.0,1.0	1.0,1.0,1.0,0.923,1.0	-0.099	SE	NA	NA	NA	NA	40693389	40693449	40695376	40695418	NA	NA	40694851	40695136
2884	ENSMUSG00000029071.17	Dvl1	chr4	+	NA	NA	NA	NA	NA	NA	2884	0,12,5,0,0	6,27,13,14,39	0,0,0,0,0	90,25,58,21,4	243	159	4.28915e-06	0.000134342	0.0,0.225,0.201,0.0,0.0	0.0,0.0,0.0,0.0,0.0	0.085	RI	NA	NA	NA	NA	155939022	155939257	155939342	155939482	155939022	155939482	NA	NA
785	ENSMUSG00000059518.15	Znhit1	chr5	-	NA	NA	NA	NA	NA	NA	785	68,36,80,78,33	179277264285109	120,127,197,140,70	266352389303199	288	159	3.91302e-06	0.000137721	0.173,0.067,0.143,0.131,0.143	0.199,0.166,0.218,0.203,0.163	-0.058	SE	NA	NA	NA	NA	137013732	137013903	137015664	137016086	NA	NA	137014979	137015109
2605	ENSMUSG00000039449.15	Prpf18	chr2	-	NA	NA	NA	NA	NA	NA	2605	0,16,12,0,0	52,14,41,8,7	0,2,0,0,0	62,9,56,9,6	185	159	3.92993e-06	0.000137974	0.0,0.496,0.201,0.0,0.0	0.0,0.16,0.0,0.0,0.0	0.107	SE	NA	NA	NA	NA	4650379	4650484	4653051	4653129	NA	NA	4652907	4652934
1859	ENSMUSG00000078427.4	Sarnp	chr10	+	NA	NA	NA	NA	NA	NA	1859	7,0,10,1,34	183220166324128	0,0,0,1,0	215280221282154	318	159	3.9424e-06	0.000138071	0.019,0.0,0.029,0.002,0.117	0.0,0.0,0.0,0.002,0.0	0.033	SE	NA	NA	NA	NA	128687025	128687051	128689051	128689120	NA	NA	128687606	128687801
730	ENSMUSG00000034744.14	Nagk	chr6	+	83775464	83775636	83775525	83775636	83774937	83775079	730	48,16,10,11,24	277175183182268	9,12,0,14,4	345178188133100	219	159	2.85022e-06	0.000138521	0.112,0.062,0.038,0.042,0.061	0.019,0.047,0.0,0.071,0.028	0.03	A3SS	NA	NA	NA	NA	NA	NA	NA	NA	NA	NA	NA	NA
19925	ENSMUSG00000019787.10	Trdn	chr10	+	NA	NA	NA	NA	NA	NA	19925	1.12731e+23	7486097196131310	1.93461e+22	863499843353382	176	159	4.02751e-06	0.000140706	0.932,0.949,0.945,0.924,0.902	0.953,0.948,0.942,0.952,0.952	-0.019	SE	NA	NA	NA	NA	33208431	33208461	33210977	33211010	NA	NA	33209227	33209245
8419	ENSMUSG00000034951.11	Cog7	chr7	-	NA	NA	NA	NA	NA	NA	8419	9,4,29,10,10	14,0,9,0,0	66,15,7,29,1	0,0,0,0,0	224	159	4.05156e-06	0.000141199	0.313,1.0,0.696,1.0,1.0	1.0,1.0,1.0,1.0,1.0	-0.198	SE	NA	NA	NA	NA	121536176	121536363	121543000	121543117	NA	NA	121540392	121540458
621	ENSMUSG00000015377.11	Dennd6b	chr15	-	89070565	89071022	89070956	89071022	89070374	89070464	621	55,92,76,112,71	0,0,4,0,0	119,75,93,120,23	16,5,0,0,5	318	159	3.94862e-06	0.000143751	1.0,1.0,0.905,1.0,1.0	0.788,0.882,1.0,1.0,0.697	0.108	A5SS	NA	NA	NA	NA	NA	NA	NA	NA	NA	NA	NA	NA
3233	ENSMUSG00000027333.19	Smox	chr2	+	131362014	131363091	131362014	131362188	131363978	131364139	3233	200,171,96,246,183	0,0,0,0,0	194109140132108	0,10,0,0,11	318	159	4.02502e-06	0.000143751	1.0,1.0,1.0,1.0,1.0	1.0,0.845,1.0,1.0,0.831	0.065	A5SS	NA	NA	NA	NA	NA	NA	NA	NA	NA	NA	NA	NA
19577	ENSMUSG00000034842.17	Art3	chr5	+	NA	NA	NA	NA	NA	NA	19577	24,30,55,43,46	496449435374422	7,37,41,12,9	641459547246274	194	159	4.13962e-06	0.000143915	0.038,0.052,0.094,0.086,0.082	0.009,0.062,0.058,0.038,0.026	0.032	SE	NA	NA	NA	NA	92552695	92552725	92557128	92557161	NA	NA	92553802	92553838
13173	ENSMUSG00000020954.17	Strn3	chr12	-	NA	NA	NA	NA	NA	NA	13173	82,91,121,103,120	0,13,7,0,0	133,114,172,72,56	0,0,0,0,0	292	159	4.17856e-06	0.000144915	1.0,0.792,0.904,1.0,1.0	1.0,1.0,1.0,1.0,1.0	-0.061	SE	NA	NA	NA	NA	51674487	51674663	51694776	51694918	NA	NA	51676156	51676290
23668	ENSMUSG00000062901.4	Klhl24	chr16	+	NA	NA	NA	NA	NA	NA	23668	48,29,48,72,39	0,0,0,0,0	116,56,45,54,35	26,0,0,0,0	318	159	4.25705e-06	0.000147277	1.0,1.0,1.0,1.0,1.0	0.69,1.0,1.0,1.0,1.0	0.062	SE	NA	NA	NA	NA	19934633	19934752	19938859	19939048	NA	NA	19936617	19936806
11651	ENSMUSG00000073599.11	Ecscr	chr18	-	NA	NA	NA	NA	NA	NA	11651	1.31514e+19	41,41,74,43,58	1.88011e+19	120,41,106,87,32	255	159	4.31148e-06	0.000148798	0.952,0.954,0.922,0.953,0.939	0.907,0.942,0.875,0.885,0.958	0.031	SE	NA	NA	NA	NA	35846138	35846487	35848231	35848268	NA	NA	35846693	35846790
2077	ENSMUSG00000021282.18	Eif5	chr12	+	NA	NA	NA	NA	NA	NA	2077	579784716467747	0,21,0,0,0	780750564379355	0,3,46,0,10	220	159	4.40884e-06	0.00015154	1.0,0.964,1.0,1.0,1.0	1.0,0.994,0.899,1.0,0.962	0.022	SE	NA	NA	NA	NA	111508658	111508744	111509533	111509698	NA	NA	111509213	111509275
3670	ENSMUSG00000107283.4	Mpv17	chr5	-	NA	NA	NA	NA	NA	NA	3670	27,18,25,24,0	21,13,2,10,21	48,29,8,21,39	0,1,12,0,0	318	159	4.41222e-06	0.00015154	0.391,0.409,0.862,0.545,0.0	1.0,0.935,0.25,1.0,1.0	-0.396	SE	NA	NA	NA	NA	31301417	31302096	31302838	31302934	NA	NA	31302237	31302622
26433	ENSMUSG00000040136.11	Abcc8	chr7	-	NA	NA	NA	NA	NA	NA	26433	17,15,24,5,0	285320314387125	0,5,0,11,0	132353547281253	268	159	4.46555e-06	0.000152634	0.034,0.027,0.043,0.008,0.0	0.0,0.008,0.0,0.023,0.0	0.016	SE	NA	NA	NA	NA	45753952	45754185	45754887	45754950	NA	NA	45754324	45754434
27073	ENSMUSG00000027333.19	Smox	chr2	+	NA	NA	NA	NA	NA	NA	27073	200,171,96,246,183	0,0,0,0,0	194109140132115	0,10,0,0,11	318	159	4.45894e-06	0.000152634	1.0,1.0,1.0,1.0,1.0	1.0,0.845,1.0,1.0,0.839	0.063	SE	NA	NA	NA	NA	131362014	131362188	131363978	131364139	NA	NA	131362841	131363091
18509	ENSMUSG00000027361.16	Gabpb1	chr2	-	NA	NA	NA	NA	NA	NA	18509	21,70,37,31,54	0,4,0,0,18	143,44,103,35,43	0,3,0,0,0	274	159	4.53233e-06	0.000154545	1.0,0.91,1.0,1.0,0.635	1.0,0.895,1.0,1.0,1.0	-0.07	SE	NA	NA	NA	NA	126469361	126472302	126488482	126488665	NA	NA	126481148	126481264
136	ENSMUSG00000069565.13	Dazap1	chr10	+	80113405	80113516	80113408	80113516	80110637	80110703	136	2,2,0,0,0	45,23,90,49,20	9,1,5,4,0	22,37,28,35,27	161	159	3.39889e-06	0.00015593	0.042,0.079,0.0,0.0,0.0	0.288,0.026,0.15,0.101,0.0	-0.089	A3SS	NA	NA	NA	NA	NA	NA	NA	NA	NA	NA	NA	NA
1049	ENSMUSG00000053332.14	Gas5	chr1	+	160863777	160864149	160864118	160864149	160863552	160863584	1049	1.55617e+18	6,10,0,34,11	2.19754e+18	37,0,20,18,61	318	159	3.36667e-06	0.00015593	0.992,0.989,1.0,0.976,0.987	0.967,1.0,0.983,0.984,0.939	0.014	A3SS	NA	NA	NA	NA	NA	NA	NA	NA	NA	NA	NA	NA
1928	ENSMUSG00000023992.15	Trem2	chr17	+	48658718	48658958	48658773	48658958	48658128	48658219	1928	5,0,0,0,0	30,51,25,39,56	13,5,17,0,0	124,48,27,39,14	213	159	3.4965e-06	0.00015593	0.111,0.0,0.0,0.0,0.0	0.073,0.072,0.32,0.0,0.0	-0.071	A3SS	NA	NA	NA	NA	NA	NA	NA	NA	NA	NA	NA	NA
3144	ENSMUSG00000071176.11	Arhgef10	chr8	+	14984769	14984846	14984772	14984846	14982356	14982420	3144	5,18,3,10,18	0,0,1,0,0	50,17,22,3,7	36,0,0,0,4	161	159	3.56494e-06	0.00015593	1.0,1.0,0.748,1.0,1.0	0.578,1.0,1.0,1.0,0.633	0.107	A3SS	NA	NA	NA	NA	NA	NA	NA	NA	NA	NA	NA	NA
3465	ENSMUSG00000028411.16	Aptx	chr4	-	40695376	40695423	40695376	40695418	40697216	40697353	3465	37,22,17,30,25	10,30,0,13,8	51,14,34,16,6	0,3,0,2,2	163	159	3.56397e-06	0.00015593	0.783,0.417,1.0,0.692,0.753	1.0,0.82,1.0,0.886,0.745	-0.161	A3SS	NA	NA	NA	NA	NA	NA	NA	NA	NA	NA	NA	NA
4116	ENSMUSG00000056962.12	Jmjd6	chr11	-	NA	NA	NA	NA	NA	NA	4116	54,24,44,16,24	0,3,21,7,18	58,34,31,29,11	0,7,0,0,0	252	159	4.61529e-06	0.000156997	1.0,0.835,0.569,0.591,0.457	1.0,0.754,1.0,1.0,1.0	-0.26	SE	NA	NA	NA	NA	116729815	116729954	116731273	116731371	NA	NA	116730663	116730757
757	ENSMUSG00000021898.17	Asb14	chr14	+	26622379	26622435	26622379	26622434	26622803	26622935	757	3,0,0,3,0	37,99,86,64,8	0,26,0,3,10	106,62,73,29,14	159	159	4.54345e-06	0.000157759	0.075,0.0,0.0,0.045,0.0	0.0,0.295,0.0,0.094,0.417	-0.137	A5SS	NA	NA	NA	NA	NA	NA	NA	NA	NA	NA	NA	NA
8918	ENSMUSG00000092203.8	1110038B12Rik	chr17	-	NA	NA	NA	NA	NA	NA	8918	165,59,28,60,54	14,0,9,0,0	162,82,28,58,20	0,0,0,0,0	196	159	4.67009e-06	0.000158105	0.905,1.0,0.716,1.0,1.0	1.0,1.0,1.0,1.0,1.0	-0.076	SE	NA	NA	NA	NA	35170421	35170901	35171327	35171424	NA	NA	35171111	35171149
19708	ENSMUSG00000029068.17	Ccnl2	chr4	+	NA	NA	NA	NA	NA	NA	19708	38,34,58,26,17	13,0,0,21,0	31,40,14,29,16	0,0,0,0,1	284	159	4.66032e-06	0.000158105	0.621,1.0,1.0,0.409,1.0	1.0,1.0,1.0,1.0,0.9	-0.174	SE	NA	NA	NA	NA	155902379	155902444	155904785	155904885	NA	NA	155902995	155903121
5148	ENSMUSG00000004937.7	Sgta	chr10	-	80886832	80886920	80886832	80886917	80887056	80887163	5148	40,7,15,15,12	45,55,19,62,34	4,9,0,5,10	48,69,51,56,51	161	159	3.76985e-06	0.00016166	0.467,0.112,0.438,0.193,0.258	0.076,0.114,0.0,0.081,0.162	0.207	A3SS	NA	NA	NA	NA	NA	NA	NA	NA	NA	NA	NA	NA
2765	ENSMUSG00000062593.18	Gm49339	chr10	+	51371632	51372155	51372089	51372155	51370888	51370941	2765	0,6,0,0,15	40,16,47,12,33	0,1,0,0,0	56,72,159,11,41	318	159	3.95337e-06	0.000163132	0.0,0.158,0.0,0.0,0.185	0.0,0.007,0.0,0.0,0.0	0.067	A3SS	NA	NA	NA	NA	NA	NA	NA	NA	NA	NA	NA	NA
4866	ENSMUSG00000015094.17	Npdc1	chr2	+	25297852	25298026	25297855	25298026	25297607	25297748	4866	87,144,78,179,112	16,0,0,15,0	148,103,106,46,69	0,3,0,0,0	161	159	3.88525e-06	0.000163132	0.843,1.0,1.0,0.922,1.0	1.0,0.971,1.0,1.0,1.0	-0.041	A3SS	NA	NA	NA	NA	NA	NA	NA	NA	NA	NA	NA	NA
20687	ENSMUSG00000022718.13	Dgcr8	chr16	-	NA	NA	NA	NA	NA	NA	20687	117,40,34,14,15	0,0,0,0,0	110,29,87,12,12	0,0,24,0,0	259	159	4.95962e-06	0.000167508	1.0,1.0,1.0,1.0,1.0	1.0,1.0,0.69,1.0,1.0	0.062	SE	NA	NA	NA	NA	18077412	18077519	18090584	18090667	NA	NA	18077742	18077843
16316	ENSMUSG00000000738.19	Spg7	chr8	+	NA	NA	NA	NA	NA	NA	16316	0,16,7,8,0	147172117181116	0,14,33,19,7	125,140,155,141,87	280	159	5.36601e-06	0.000180804	0.0,0.05,0.033,0.024,0.0	0.0,0.054,0.108,0.071,0.044	-0.034	SE	NA	NA	NA	NA	123807147	123807549	123814066	123814191	NA	NA	123810560	123810682
680	ENSMUSG00000041346.12	Wrap53	chr11	-	69454129	69454262	69454145	69454262	69453474	69453683	680	30,16,47,19,18	0,15,0,7,0	2,21,40,34,35	0,0,0,0,0	174	159	5.36256e-06	0.000181168	1.0,0.494,1.0,0.713,1.0	1.0,1.0,1.0,1.0,1.0	-0.159	A5SS	NA	NA	NA	NA	NA	NA	NA	NA	NA	NA	NA	NA
22791	ENSMUSG00000033577.19	Myo6	chr9	+	NA	NA	NA	NA	NA	NA	22791	0,0,0,0,0	13,13,15,40,18	7,8,0,0,0	13,19,19,17,9	185	159	5.43867e-06	0.000182819	0.0,0.0,0.0,0.0,0.0	0.316,0.266,0.0,0.0,0.0	-0.116	SE	NA	NA	NA	NA	80207816	80207948	80214241	80214460	NA	NA	80210554	80210581
1877	ENSMUSG00000001062.19	Vps9d1	chr8	-	123972220	123972451	123972245	123972451	123971852	123971949	1877	0,14,0,1,18	53,64,18,63,26	0,4,0,0,0	46,45,90,12,1	183	159	5.69464e-06	0.000187324	0.0,0.16,0.0,0.014,0.376	0.0,0.072,0.0,0.0,0.0	0.096	A5SS	NA	NA	NA	NA	NA	NA	NA	NA	NA	NA	NA	NA
10190	ENSMUSG00000037339.18	Fam53a	chr5	-	NA	NA	NA	NA	NA	NA	10190	31,58,18,32,68	0,0,7,17,0	59,36,22,20,24	0,0,0,0,0	318	159	5.77299e-06	0.000193144	1.0,1.0,0.563,0.485,1.0	1.0,1.0,1.0,1.0,1.0	-0.19	SE	NA	NA	NA	NA	33757690	33758224	33786196	33786256	NA	NA	33771946	33772178
18590	ENSMUSG00000058240.15	Cryzl1	chr16	-	NA	NA	NA	NA	NA	NA	18590	68,144,82,111,55	0,0,0,0,0	198,78,35,92,86	22,0,0,0,0	236	159	5.76753e-06	0.000193144	1.0,1.0,1.0,1.0,1.0	0.858,1.0,1.0,1.0,1.0	0.028	SE	NA	NA	NA	NA	91509082	91509155	91514291	91514357	NA	NA	91511636	91511714
6612	ENSMUSG00000026883.18	Dab2ip	chr2	+	NA	NA	NA	NA	NA	NA	6612	34,39,18,39,65	0,0,0,0,0	99,58,89,27,38	19,0,0,1,0	311	159	5.8648e-06	0.000195755	1.0,1.0,1.0,1.0,1.0	0.727,1.0,1.0,0.932,1.0	0.068	SE	NA	NA	NA	NA	35609864	35610753	35613040	35613234	NA	NA	35611272	35611425
2841	ENSMUSG00000032212.11	Sltm	chr9	+	NA	NA	NA	NA	NA	NA	2841	37,121,63,26,17	0,20,0,0,0	10,59,45,22,16	0,0,0,0,0	223	159	5.89706e-06	0.000196371	1.0,0.812,1.0,1.0,1.0	1.0,1.0,1.0,1.0,1.0	-0.038	SE	NA	NA	NA	NA	70451251	70451339	70470095	70470143	NA	NA	70466318	70466383
3671	ENSMUSG00000107283.4	Mpv17	chr5	-	NA	NA	NA	NA	NA	NA	3671	27,18,25,24,0	21,13,2,10,21	48,32,8,26,39	0,1,12,0,0	197	159	5.93607e-06	0.000197208	0.509,0.528,0.91,0.66,0.0	1.0,0.963,0.35,1.0,1.0	-0.341	SE	NA	NA	NA	NA	31302043	31302096	31302838	31302934	NA	NA	31302583	31302622
23070	ENSMUSG00000032540.17	Abhd5	chr9	+	NA	NA	NA	NA	NA	NA	23070	17,16,7,8,15	3,10,0,10,0	63,24,32,3,17	0,4,0,0,0	260	159	6.0722e-06	0.00020126	0.776,0.495,1.0,0.329,1.0	1.0,0.786,1.0,1.0,1.0	-0.237	SE	NA	NA	NA	NA	122180853	122180904	122196953	122197187	NA	NA	122194200	122194302
1820	ENSMUSG00000040782.13	Cop1	chr1	+	159147293	159147410	159147317	159147410	159136452	159136534	1820	71,69,75,106,78	0,0,0,0,0	116,71,114,88,32	16,3,0,3,0	182	159	5.03606e-06	0.000201435	1.0,1.0,1.0,1.0,1.0	0.864,0.954,1.0,0.962,1.0	0.044	A3SS	NA	NA	NA	NA	NA	NA	NA	NA	NA	NA	NA	NA
1991	ENSMUSG00000031753.17	Cog4	chr8	+	111594833	111594999	111594885	111594999	111593192	111593359	1991	96,22,44,55,33	9,0,0,9,0	42,38,38,27,10	0,0,0,0,0	210	159	5.11291e-06	0.000201435	0.89,1.0,1.0,0.822,1.0	1.0,1.0,1.0,1.0,1.0	-0.058	A3SS	NA	NA	NA	NA	NA	NA	NA	NA	NA	NA	NA	NA
2607	ENSMUSG00000035900.19	Gramd4	chr15	+	86013820	86013922	86013850	86013922	86012865	86012914	2607	0,0,0,0,0	12,12,10,4,9	0,0,25,0,5	8,3,12,1,11	188	159	5.17417e-06	0.000201435	0.0,0.0,0.0,0.0,0.0	0.0,0.0,0.638,0.0,0.278	-0.183	A3SS	NA	NA	NA	NA	NA	NA	NA	NA	NA	NA	NA	NA
3804	ENSMUSG00000037364.13	Srrt	chr5	-	137296987	137297145	137296987	137297142	137297819	137297934	3804	158144175103141	7,7,21,8,0	254,123,234,66,79	5,2,6,0,0	161	159	5.25003e-06	0.000201435	0.957,0.953,0.892,0.927,1.0	0.98,0.984,0.975,1.0,1.0	-0.042	A3SS	NA	NA	NA	NA	NA	NA	NA	NA	NA	NA	NA	NA
2401	ENSMUSG00000039354.17	Smarcal1	chr1	+	72624796	72625563	72624796	72625077	72626209	72626260	2401	41,20,14,34,44	16,0,4,0,0	35,14,18,9,25	0,0,0,0,0	318	159	6.30473e-06	0.000202075	0.562,1.0,0.636,1.0,1.0	1.0,1.0,1.0,1.0,1.0	-0.16	A5SS	NA	NA	NA	NA	NA	NA	NA	NA	NA	NA	NA	NA
13475	ENSMUSG00000074088.7	Snrnp40	chr4	+	NA	NA	NA	NA	NA	NA	13475	0,0,0,0,3	19,65,39,22,25	4,1,24,7,4	78,21,0,26,21	235	159	6.11492e-06	0.000202205	0.0,0.0,0.0,0.0,0.075	0.034,0.031,1.0,0.154,0.114	-0.252	SE	NA	NA	NA	NA	130261981	130262147	130271838	130271961	NA	NA	130267134	130267211
24543	ENSMUSG00000002393.15	Nr2f6	chr8	-	NA	NA	NA	NA	NA	NA	24543	37,50,26,3,16	207237306463196	14,16,13,21,7	355305372283245	224	159	6.14715e-06	0.000202799	0.113,0.13,0.057,0.005,0.055	0.027,0.036,0.024,0.05,0.02	0.041	SE	NA	NA	NA	NA	71827271	71827398	71828392	71828434	NA	NA	71828146	71828212
15470	ENSMUSG00000052298.13	Cdc42se2	chr11	-	NA	NA	NA	NA	NA	NA	15470	38,53,65,33,54	0,0,0,0,0	124,35,66,46,68	21,0,0,0,0	318	159	6.22747e-06	0.000204814	1.0,1.0,1.0,1.0,1.0	0.747,1.0,1.0,1.0,1.0	0.051	SE	NA	NA	NA	NA	54614399	54614501	54647231	54647385	NA	NA	54631063	54631376
18463	ENSMUSG00000026610.14	Esrrg	chr1	+	NA	NA	NA	NA	NA	NA	18463	19,2,25,9,17	296514417301183	0,5,0,3,5	286239198176257	280	159	6.23705e-06	0.000204814	0.035,0.002,0.033,0.017,0.05	0.0,0.012,0.0,0.01,0.011	0.021	SE	NA	NA	NA	NA	187525521	187525609	187775530	187775946	NA	NA	187754558	187754680
26138	ENSMUSG00000020755.10	Sap30bp	chr11	+	NA	NA	NA	NA	NA	NA	26138	39,74,7,17,11	13,0,0,3,0	57,31,27,35,30	0,0,0,0,0	206	159	6.38867e-06	0.00020931	0.698,1.0,1.0,0.814,1.0	1.0,1.0,1.0,1.0,1.0	-0.098	SE	NA	NA	NA	NA	115826191	115826301	115842792	115842835	NA	NA	115828835	115828883
9249	ENSMUSG00000049288.5	Lix1l	chr3	+	NA	NA	NA	NA	NA	NA	9249	295290149229259	0,14,0,0,15	241,221,212,222,92	0,2,0,0,0	299	159	6.42319e-06	0.000209957	1.0,0.917,1.0,1.0,0.902	1.0,0.983,1.0,1.0,1.0	-0.033	SE	NA	NA	NA	NA	96521707	96521871	96528624	96528720	NA	NA	96525916	96526057
4111	ENSMUSG00000002820.7	Atg4d	chr9	+	NA	NA	NA	NA	NA	NA	4111	1,13,0,38,20	264256204255162	17,8,1,0,3	264228356244130	235	159	6.97429e-06	0.000210912	0.003,0.033,0.0,0.092,0.077	0.042,0.023,0.002,0.0,0.015	0.025	RI	NA	NA	NA	NA	21179546	21179823	21179900	21179965	21179546	21179965	NA	NA
3844	ENSMUSG00000032580.13	Rbm5	chr9	-	107626906	107626998	107626906	107626995	107627206	107627291	3844	87,154,222,103,72	7,26,0,2,0	194,119,192,88,122	0,6,0,0,3	161	159	5.59921e-06	0.000211129	0.925,0.854,1.0,0.981,1.0	1.0,0.951,1.0,1.0,0.976	-0.033	A3SS	NA	NA	NA	NA	NA	NA	NA	NA	NA	NA	NA	NA
15380	ENSMUSG00000025911.15	Adhfe1	chr1	+	NA	NA	NA	NA	NA	NA	15380	167,166,136,118,65	0,27,0,0,0	94,144,105,90,93	0,0,0,0,0	318	159	6.4954e-06	0.00021183	1.0,0.755,1.0,1.0,1.0	1.0,1.0,1.0,1.0,1.0	-0.049	SE	NA	NA	NA	NA	9637005	9637163	9650444	9650898	NA	NA	9646415	9646694
2382	ENSMUSG00000020268.15	Lyrm7	chr11	-	NA	NA	NA	NA	NA	NA	2382	93,80,41,39,134	0,0,0,0,0	100,133,90,120,52	12,7,0,0,0	318	159	6.61886e-06	0.000215363	1.0,1.0,1.0,1.0,1.0	0.806,0.905,1.0,1.0,1.0	0.058	SE	NA	NA	NA	NA	54730638	54732028	54741170	54741241	NA	NA	54739404	54740222
1433	ENSMUSG00000021156.18	Zmynd11	chr13	-	NA	NA	NA	NA	NA	NA	1433	0,12,9,0,0	87,125,53,59,64	0,3,0,0,0	189,97,146,52,61	203	318	3.73361e-06	0.000219134	0.0,0.131,0.21,0.0,0.0	0.0,0.046,0.0,0.0,0.0	0.059	MXE	9760181	9760343	9763018	9763063	9748663	9748741	9770808	9770968	NA	NA	NA	NA
892	ENSMUSG00000012519.15	Mlkl	chr8	-	NA	NA	NA	NA	NA	NA	892	63,34,76,27,27	0,13,0,0,6	131,13,61,54,53	2,0,0,0,0	208	159	6.7763e-06	0.000219982	1.0,0.667,1.0,1.0,0.775	0.98,1.0,1.0,1.0,1.0	-0.108	SE	NA	NA	NA	NA	112041572	112041737	112042994	112043146	NA	NA	112042124	112042174
11686	ENSMUSG00000001569.11	Nom1	chr5	+	NA	NA	NA	NA	NA	NA	11686	226217109212153	0,29,0,0,0	144,169,262,115,97	0,0,0,0,0	268	159	6.80041e-06	0.000220262	1.0,0.816,1.0,1.0,1.0	1.0,1.0,1.0,1.0,1.0	-0.037	SE	NA	NA	NA	NA	29651811	29651943	29656026	29662841	NA	NA	29654579	29654689
1153	ENSMUSG00000056342.17	Usp34	chr11	+	NA	NA	NA	NA	NA	NA	1153	0,24,13,10,17	12,75,29,17,41	19,18,60,11,39	22,15,34,12,11	282	238	3.91903e-06	0.000221498	0.0,0.213,0.274,0.332,0.259	0.422,0.503,0.598,0.436,0.75	-0.326	MXE	23424265	23424389	23434101	23434181	23423169	23423294	23436817	23436958	NA	NA	NA	NA
2346	ENSMUSG00000036402.14	Gng12	chr6	+	66920808	66920866	66920808	66920861	66992708	66992827	2346	0,0,12,4,0	13,15,51,44,13	0,1,0,0,0	31,4,4,13,23	163	159	7.16466e-06	0.000223896	0.0,0.0,0.187,0.081,0.0	0.0,0.196,0.0,0.0,0.0	0.014	A5SS	NA	NA	NA	NA	NA	NA	NA	NA	NA	NA	NA	NA
6432	ENSMUSG00000021898.17	Asb14	chr14	+	NA	NA	NA	NA	NA	NA	6432	380585412380312	0,0,5,5,0	327461503489312	0,2,34,6,0	318	159	6.99631e-06	0.000226092	1.0,1.0,0.976,0.974,1.0	1.0,0.991,0.881,0.976,1.0	0.02	SE	NA	NA	NA	NA	26623023	26623182	26633253	26633425	NA	NA	26625199	26625445
25545	ENSMUSG00000039126.11	Prune2	chr19	+	NA	NA	NA	NA	NA	NA	25545	119,143,83,77,106	0,0,0,5,15	111,120,222,42,107	25,7,46,7,0	206	159	7.11551e-06	0.000229423	1.0,1.0,1.0,0.922,0.845	0.774,0.93,0.788,0.822,1.0	0.091	SE	NA	NA	NA	NA	17189655	17189694	17198147	17199173	NA	NA	17193689	17193737
11800	ENSMUSG00000032198.10	Dock6	chr9	-	NA	NA	NA	NA	NA	NA	11800	229378306365338	9,9,37,17,12	445215321172209	56,39,48,21,4	284	159	7.17619e-06	0.000230856	0.934,0.959,0.822,0.923,0.94	0.816,0.755,0.789,0.821,0.967	0.086	SE	NA	NA	NA	NA	21714109	21714199	21715217	21715297	NA	NA	21714288	21714414
27076	ENSMUSG00000027333.19	Smox	chr2	+	NA	NA	NA	NA	NA	NA	27076	214188174170125	0,0,0,0,0	159,97,166,51,89	0,0,21,0,0	318	159	7.19385e-06	0.000230901	1.0,1.0,1.0,1.0,1.0	1.0,1.0,0.798,1.0,1.0	0.04	SE	NA	NA	NA	NA	131358136	131358363	131366662	131367087	NA	NA	131363978	131364139
375	ENSMUSG00000068329.13	Htra2	chr6	-	83029981	83030051	83030018	83030051	83029453	83029523	375	5,10,0,18,0	6,3,17,26,24	8,11,10,30,6	0,3,8,0,5	195	159	7.80823e-06	0.000232388	0.405,0.731,0.0,0.361,0.0	1.0,0.749,0.505,1.0,0.495	-0.45	A5SS	NA	NA	NA	NA	NA	NA	NA	NA	NA	NA	NA	NA
3203	ENSMUSG00000038722.18	Bud31	chr5	+	145078114	145078246	145078114	145078170	145079257	145079377	3203	91,160,158,204,87	2,0,0,0,0	196,154,237,126,90	25,3,0,0,0	234	159	7.76024e-06	0.000232388	0.969,1.0,1.0,1.0,1.0	0.842,0.972,1.0,1.0,1.0	0.031	A5SS	NA	NA	NA	NA	NA	NA	NA	NA	NA	NA	NA	NA
14689	ENSMUSG00000004798.15	Ulk2	chr11	-	NA	NA	NA	NA	NA	NA	14689	147,113,58,133,77	0,0,0,0,0	116,88,91,58,52	21,0,0,0,0	277	159	7.38085e-06	0.00023637	1.0,1.0,1.0,1.0,1.0	0.76,1.0,1.0,1.0,1.0	0.048	SE	NA	NA	NA	NA	61672417	61672575	61674362	61674541	NA	NA	61672831	61672950
2483	ENSMUSG00000026811.19	St6galnac6	chr2	+	32504792	32505199	32504792	32505180	32508508	32508616	2483	96,56,66,42,51	0,0,14,0,8	63,19,40,41,19	0,0,1,0,0	177	159	8.34704e-06	0.000242143	1.0,1.0,0.809,1.0,0.851	1.0,1.0,0.973,1.0,1.0	-0.063	A5SS	NA	NA	NA	NA	NA	NA	NA	NA	NA	NA	NA	NA
2832	ENSMUSG00000031310.17	Zmym3	chrX	-	100461878	100462558	100462400	100462558	100460892	100460936	2832	12,18,0,19,35	0,0,1,0,0	8,7,5,17,0	11,10,0,0,4	318	159	8.52343e-06	0.000242143	1.0,1.0,0.0,1.0,1.0	0.267,0.259,1.0,1.0,0.0	0.295	A5SS	NA	NA	NA	NA	NA	NA	NA	NA	NA	NA	NA	NA
23508	ENSMUSG00000021131.15	Erh	chr12	-	NA	NA	NA	NA	NA	NA	23508	0,15,6,0,0	96,111,81,104,42	0,27,46,3,7	79,62,102,86,66	215	159	7.71083e-06	0.000246383	0.0,0.091,0.052,0.0,0.0	0.0,0.244,0.25,0.025,0.073	-0.09	SE	NA	NA	NA	NA	80687730	80687818	80690537	80690606	NA	NA	80689562	80689619
1928	ENSMUSG00000063576.13	Klhdc3	chr17	-	NA	NA	NA	NA	NA	NA	1928	9,15,34,61,15	1,0,0,0,0	104,41,25,45,49	0,4,0,2,9	311	159	7.74403e-06	0.000246889	0.821,1.0,1.0,1.0,1.0	1.0,0.84,1.0,0.92,0.736	0.065	SE	NA	NA	NA	NA	46989206	46989419	46991627	46991715	NA	NA	46989967	46990120
22099	ENSMUSG00000118504.2	Gm53012	chr3	+	NA	NA	NA	NA	NA	NA	22099	255169210172200	0,0,0,4,0	203170300157143	21,6,0,0,0	318	159	7.86664e-06	0.000250237	1.0,1.0,1.0,0.956,1.0	0.829,0.934,1.0,1.0,1.0	0.039	SE	NA	NA	NA	NA	89966048	89966107	89970515	89970556	NA	NA	89968944	89969239
5215	ENSMUSG00000015377.11	Dennd6b	chr15	-	NA	NA	NA	NA	NA	NA	5215	98,183,143,165,96	0,0,4,0,0	158,112,196,132,78	16,5,0,0,5	223	159	7.92631e-06	0.000251081	1.0,1.0,0.962,1.0,1.0	0.876,0.941,1.0,1.0,0.918	0.045	SE	NA	NA	NA	NA	89070374	89070464	89070956	89071022	NA	NA	89070565	89070630
26476	ENSMUSG00000006276.11	Eps15l1	chr8	-	NA	NA	NA	NA	NA	NA	26476	273283359233175	16,5,15,7,0	535327330187193	44,27,31,10,5	318	159	7.92851e-06	0.000251081	0.895,0.966,0.923,0.943,1.0	0.859,0.858,0.842,0.903,0.951	0.063	SE	NA	NA	NA	NA	73094842	73095368	73112156	73112289	NA	NA	73099809	73100015
25023	ENSMUSG00000045102.13	Poln	chr5	-	NA	NA	NA	NA	NA	NA	25023	132,9,52,71,105	11,1,0,0,7	142,126,181,160,81	0,0,0,3,0	226	159	8.00031e-06	0.000252792	0.894,0.864,1.0,1.0,0.913	1.0,1.0,1.0,0.974,1.0	-0.061	SE	NA	NA	NA	NA	34166183	34166245	34170845	34170924	NA	NA	34166930	34166998
11844	ENSMUSG00000025142.19	Aspscr1	chr11	+	NA	NA	NA	NA	NA	NA	11844	336308295248141	1,56,6,25,17	410387414376213	23,6,0,7,16	221	159	8.30307e-06	0.000261777	0.996,0.798,0.973,0.877,0.856	0.928,0.979,1.0,0.975,0.905	-0.057	SE	NA	NA	NA	NA	120593309	120593376	120594897	120594950	NA	NA	120594428	120594491
17773	ENSMUSG00000029913.15	Prdm5	chr6	+	NA	NA	NA	NA	NA	NA	17773	49,149,90,80,41	0,0,0,0,0	107,63,120,41,54	22,0,0,0,0	263	159	8.47536e-06	0.000266618	1.0,1.0,1.0,1.0,1.0	0.746,1.0,1.0,1.0,1.0	0.051	SE	NA	NA	NA	NA	65863068	65863162	65912953	65913118	NA	NA	65904900	65905005
4108	ENSMUSG00000029068.17	Ccnl2	chr4	+	155902995	155904885	155904785	155904885	155902379	155902444	4108	38,34,64,26,17	13,0,0,21,0	31,38,14,35,16	0,0,0,0,1	318	159	7.19786e-06	0.000266809	0.594,1.0,1.0,0.382,1.0	1.0,1.0,1.0,1.0,0.889	-0.183	A3SS	NA	NA	NA	NA	NA	NA	NA	NA	NA	NA	NA	NA
9569	ENSMUSG00000041264.17	Uspl1	chr5	+	NA	NA	NA	NA	NA	NA	9569	4,0,0,0,0	24,4,9,5,13	4,0,27,0,10	0,3,12,2,0	285	159	8.54339e-06	0.000268164	0.085,0.0,0.0,0.0,0.0	1.0,0.0,0.557,0.0,1.0	-0.494	SE	NA	NA	NA	NA	149121476	149121616	149125154	149125283	NA	NA	149124517	149124644
10770	ENSMUSG00000050891.11	Tatdn1	chr15	-	NA	NA	NA	NA	NA	NA	10770	111116136147100	0,19,23,29,17	180,141,289,110,58	0,7,25,2,5	244	159	8.75275e-06	0.000273909	1.0,0.799,0.794,0.768,0.793	1.0,0.929,0.883,0.973,0.883	-0.103	SE	NA	NA	NA	NA	58788000	58788041	58792988	58793031	NA	NA	58788125	58788211
23172	ENSMUSG00000037395.17	Rcor3	chr1	-	NA	NA	NA	NA	NA	NA	23172	38,68,25,23,21	0,13,26,0,0	15,48,46,21,17	0,1,0,0,0	318	159	8.76492e-06	0.000273909	1.0,0.723,0.325,1.0,1.0	1.0,0.96,1.0,1.0,1.0	-0.182	SE	NA	NA	NA	NA	191784883	191785455	191800568	191800646	NA	NA	191785925	191786167
7541	ENSMUSG00000004069.18	Dnaja3	chr16	+	NA	NA	NA	NA	NA	NA	7541	189,192,134,107,74	0,0,0,0,0	158,143,331,77,67	31,0,0,0,0	287	159	8.79658e-06	0.000274295	1.0,1.0,1.0,1.0,1.0	0.738,1.0,1.0,1.0,1.0	0.052	SE	NA	NA	NA	NA	4515114	4515179	4519032	4519148	NA	NA	4517612	4517741
2883	ENSMUSG00000029071.17	Dvl1	chr4	+	NA	NA	NA	NA	NA	NA	2883	0,0,0,0,0	4,47,15,7,12	7,1,0,7,0	33,9,25,18,4	229	159	9.51414e-06	0.00027813	0.0,0.0,0.0,0.0,0.0	0.128,0.072,0.0,0.213,0.0	-0.083	RI	NA	NA	NA	NA	155939022	155939116	155939187	155939257	155939022	155939257	NA	NA
20554	ENSMUSG00000072501.6	Phf20l1	chr15	+	NA	NA	NA	NA	NA	NA	20554	70,122,101,84,83	0,0,0,0,0	196,75,136,68,39	0,0,23,0,0	318	159	8.9965e-06	0.000279915	1.0,1.0,1.0,1.0,1.0	1.0,1.0,0.747,1.0,1.0	0.051	SE	NA	NA	NA	NA	66501648	66501830	66508532	66508610	NA	NA	66504554	66504750
44	ENSMUSG00000025237.17	Parp6	chr9	+	59548306	59549093	59548306	59548379	59556112	59556192	44	24,6,42,3,27	35,19,29,54,18	19,6,0,2,10	42,63,34,62,53	318	159	1.00896e-05	0.000280267	0.255,0.136,0.42,0.027,0.429	0.184,0.045,0.0,0.016,0.086	0.187	A5SS	NA	NA	NA	NA	NA	NA	NA	NA	NA	NA	NA	NA
6226	ENSMUSG00000021764.9	Ndufs4	chr13	-	NA	NA	NA	NA	NA	NA	6226	4.03456e+19	82,42,53,74,10	4.48456e+19	15,30,0,36,49	237	159	9.06364e-06	0.000281388	0.971,0.989,0.981,0.98,0.994	0.995,0.992,1.0,0.988,0.975	-0.007	SE	NA	NA	NA	NA	114453392	114453565	114524494	114524586	NA	NA	114487983	114488062
9779	ENSMUSG00000061979.9	Rcc1l	chr5	-	NA	NA	NA	NA	NA	NA	9779	98200219158107	0,1,0,6,0	261,131,99,127,81	0,3,23,0,5	246	159	9.17571e-06	0.000284247	1.0,0.992,1.0,0.945,1.0	1.0,0.966,0.736,1.0,0.913	0.064	SE	NA	NA	NA	NA	134184578	134184752	134192462	134192644	NA	NA	134186429	134186517
2769	ENSMUSG00000019795.18	Pcmt1	chr10	-	NA	NA	NA	NA	NA	NA	2769	394388217487381	4,0,0,0,0	695384348380161	0,1,18,13,2	318	159	9.22249e-06	0.000284667	0.98,1.0,1.0,1.0,1.0	1.0,0.995,0.906,0.936,0.976	0.033	SE	NA	NA	NA	NA	7505136	7506740	7515808	7515894	NA	NA	7513819	7513989
8620	ENSMUSG00000030323.14	Ift122	chr6	+	NA	NA	NA	NA	NA	NA	8620	38,12,34,42,3	0,0,0,0,0	156,50,83,21,11	19,0,0,0,0	299	159	9.22932e-06	0.000284667	1.0,1.0,1.0,1.0,1.0	0.814,1.0,1.0,1.0,1.0	0.037	SE	NA	NA	NA	NA	115890832	115890935	115893933	115894028	NA	NA	115892867	115893008
6186	ENSMUSG00000029454.16	Mapkapk5	chr5	-	NA	NA	NA	NA	NA	NA	6186	392707537532215	14,43,2,25,0	266281408264192	0,5,0,3,10	274	159	9.25861e-06	0.000284953	0.942,0.905,0.994,0.925,1.0	1.0,0.97,1.0,0.981,0.918	-0.021	SE	NA	NA	NA	NA	121663725	121663830	121665215	121665249	NA	NA	121664807	121664923
1228	ENSMUSG00000008690.16	Ncaph2	chr15	+	NA	NA	NA	NA	NA	NA	1228	31,71,35,49,82	811634749816764	116,37,44,80,49	543666672503453	241	159	1.0092e-05	0.000285507	0.025,0.069,0.03,0.038,0.066	0.124,0.035,0.041,0.095,0.067	-0.027	RI	NA	NA	NA	NA	89254955	89255011	89255094	89255196	89254955	89255196	NA	NA
15482	ENSMUSG00000064215.14	Ifi27	chr12	+	NA	NA	NA	NA	NA	NA	15482	246,203,138,225,95	0,4,21,16,26	219192156210139	11,0,0,3,5	278	159	9.35596e-06	0.000287327	1.0,0.967,0.79,0.889,0.676	0.919,1.0,1.0,0.976,0.941	-0.103	SE	NA	NA	NA	NA	103401680	103401832	103405659	103405821	NA	NA	103402821	103402941
12903	ENSMUSG00000034848.18	Ttc21b	chr2	-	NA	NA	NA	NA	NA	NA	12903	41,70,54,34,3	0,0,0,0,0	39,49,72,19,12	16,0,0,0,4	226	159	9.43108e-06	0.00028901	1.0,1.0,1.0,1.0,1.0	0.632,1.0,1.0,1.0,0.679	0.138	SE	NA	NA	NA	NA	66014670	66015187	66018603	66018724	NA	NA	66016497	66016565
13328	ENSMUSG00000020220.17	Vps13d	chr4	-	NA	NA	NA	NA	NA	NA	13328	138,114,148,79,63	0,0,0,0,0	132,142,125,36,84	23,0,0,0,0	318	159	9.51044e-06	0.000290815	1.0,1.0,1.0,1.0,1.0	0.742,1.0,1.0,1.0,1.0	0.052	SE	NA	NA	NA	NA	144706867	144710019	144746706	144746839	NA	NA	144743304	144743500
778	ENSMUSG00000046182.9	Gsg1l	chr7	-	NA	NA	NA	NA	NA	NA	778	29,67,23,43,138	257184172407211	39,43,105,59,21	98,108,121,93,51	318	229	5.56051e-06	0.000292598	0.075,0.208,0.088,0.071,0.32	0.223,0.223,0.385,0.314,0.229	-0.122	MXE	125490831	125490902	125509335	125509503	125477591	125480410	125522594	125522706	NA	NA	NA	NA
1239	ENSMUSG00000039345.17	Mettl22	chr16	+	NA	NA	NA	NA	NA	NA	1239	16,35,30,32,2	94,65,84,104,41	63,41,77,32,54	141,80,93,42,47	318	199	5.37626e-06	0.000292598	0.096,0.252,0.183,0.161,0.03	0.219,0.243,0.341,0.323,0.418	-0.164	MXE	8295830	8296193	8299990	8300031	8291694	8291830	8300119	8300264	NA	NA	NA	NA
19305	ENSMUSG00000060147.16	Serpinb6a	chr13	-	NA	NA	NA	NA	NA	NA	19305	15,20,17,77,8	232172288126158	14,20,0,20,2	442,187,153,198,96	318	159	9.68953e-06	0.000295655	0.031,0.055,0.029,0.234,0.025	0.016,0.051,0.0,0.048,0.01	0.05	SE	NA	NA	NA	NA	34115454	34115629	34119904	34119960	NA	NA	34119555	34119777
19	ENSMUSG00000004633.18	Chn2	chr6	+	NA	NA	NA	NA	NA	NA	19	10,14,0,7,19	5,13,46,9,0	0,1,0,7,0	38,11,24,13,8	236	264	5.82404e-06	0.00029625	0.691,0.546,0.0,0.465,1.0	0.0,0.092,0.0,0.376,0.0	0.447	MXE	54270022	54270100	54275029	54275135	54267251	54267425	54277057	54277229	NA	NA	NA	NA
20374	ENSMUSG00000026887.10	Mrrf	chr2	+	NA	NA	NA	NA	NA	NA	20374	174,138,131,134,6	0,0,0,0,0	163,142,215,114,74	27,0,0,0,0	314	159	9.84578e-06	0.00029978	1.0,1.0,1.0,1.0,1.0	0.754,1.0,1.0,1.0,1.0	0.049	SE	NA	NA	NA	NA	36031457	36031669	36043604	36043723	NA	NA	36037914	36038070
4432	ENSMUSG00000031712.11	Il15	chr8	-	83061097	83061235	83061097	83061187	83069867	83069952	4432	7,23,4,16,16	0,0,0,0,0	18,27,61,39,29	0,16,6,0,0	206	159	8.22584e-06	0.000299832	1.0,1.0,1.0,1.0,1.0	1.0,0.566,0.887,1.0,1.0	0.109	A3SS	NA	NA	NA	NA	NA	NA	NA	NA	NA	NA	NA	NA
22636	ENSMUSG00000000600.16	Krit1	chr5	+	NA	NA	NA	NA	NA	NA	22636	0,0,2,0,0	21,14,5,28,13	0,7,12,0,3	37,16,27,18,28	306	159	9.87759e-06	0.000300106	0.0,0.0,0.172,0.0,0.0	0.0,0.185,0.188,0.0,0.053	-0.051	SE	NA	NA	NA	NA	3862777	3863194	3868526	3868569	NA	NA	3863271	3863419
5669	ENSMUSG00000024299.18	Adamts10	chr17	+	33770225	33770404	33770241	33770404	33769987	33770164	5669	0,0,0,0,0	122243180142172	25,4,0,1,4	320,104,239,158,96	174	159	8.4926e-06	0.000304481	0.0,0.0,0.0,0.0,0.0	0.067,0.034,0.0,0.006,0.037	-0.029	A3SS	NA	NA	NA	NA	NA	NA	NA	NA	NA	NA	NA	NA
23193	ENSMUSG00000072946.13	Ptgr2	chr12	+	NA	NA	NA	NA	NA	NA	23193	1.32414e+19	27,41,29,5,21	1.38011e+17	16,6,3,11,14	198	159	1.00723e-05	0.000305368	0.975,0.964,0.969,0.995,0.978	0.986,0.993,0.997,0.984,0.978	-0.011	SE	NA	NA	NA	NA	84355118	84355206	84360710	84360876	NA	NA	84357692	84357732
12495	ENSMUSG00000014856.13	Tmem208	chr8	+	NA	NA	NA	NA	NA	NA	12495	691613479533436	0,0,23,25,0	578580468476306	0,1,0,0,5	243	159	1.00944e-05	0.000305387	1.0,1.0,0.932,0.933,1.0	1.0,0.997,1.0,1.0,0.976	-0.022	SE	NA	NA	NA	NA	106054953	106055090	106055403	106055687	NA	NA	106055239	106055324
5261	ENSMUSG00000004508.7	Gab2	chr7	+	96952230	96952336	96952233	96952336	96951575	96951666	5261	30,18,16,24,30	0,6,11,21,0	61,18,19,13,37	0,2,0,3,1	161	159	8.66325e-06	0.000305589	1.0,0.748,0.59,0.53,1.0	1.0,0.899,1.0,0.811,0.973	-0.163	A3SS	NA	NA	NA	NA	NA	NA	NA	NA	NA	NA	NA	NA
24669	ENSMUSG00000000131.16	Xpo6	chr7	-	NA	NA	NA	NA	NA	NA	24669	80,223,117,49,138	0,0,0,0,7	106,129,210,82,54	25,8,0,1,0	251	159	1.02048e-05	0.000308071	1.0,1.0,1.0,1.0,0.926	0.729,0.911,1.0,0.981,1.0	0.061	SE	NA	NA	NA	NA	125702250	125702362	125703875	125703980	NA	NA	125702794	125702887
1095	ENSMUSG00000020614.14	Fam20a	chr11	-	109566668	109566803	109566668	109566778	109567979	109568160	1095	9,6,0,5,0	28,5,4,0,16	0,0,0,0,0	35,7,48,2,4	183	159	8.95691e-06	0.000310933	0.218,0.51,0.0,1.0,0.0	0.0,0.0,0.0,0.0,0.0	0.346	A3SS	NA	NA	NA	NA	NA	NA	NA	NA	NA	NA	NA	NA
3066	ENSMUSG00000025858.13	Get4	chr5	+	139248624	139248706	139248627	139248706	139248235	139248314	3066	65,79,73,82,23	8,2,0,17,0	97,82,51,95,21	0,6,0,0,0	161	159	9.13948e-06	0.000312313	0.889,0.975,1.0,0.826,1.0	1.0,0.931,1.0,1.0,1.0	-0.048	A3SS	NA	NA	NA	NA	NA	NA	NA	NA	NA	NA	NA	NA
1144	ENSMUSG00000027580.18	Helz2	chr2	-	NA	NA	NA	NA	NA	NA	1144	20,44,36,47,16	14,6,0,0,0	59,46,52,20,20	0,0,0,0,0	318	159	1.05094e-05	0.000315926	0.417,0.786,1.0,1.0,1.0	1.0,1.0,1.0,1.0,1.0	-0.159	SE	NA	NA	NA	NA	180871348	180871702	180872126	180872243	NA	NA	180871859	180872055
5838	ENSMUSG00000003228.10	Grk5	chr19	+	NA	NA	NA	NA	NA	NA	5838	49,103,76,90,104	10,0,0,0,10	108,72,24,22,16	0,0,0,0,0	254	159	1.04979e-05	0.000315926	0.754,1.0,1.0,1.0,0.867	1.0,1.0,1.0,1.0,1.0	-0.076	SE	NA	NA	NA	NA	60878186	60879069	61020189	61020302	NA	NA	60976139	60976235
27372	ENSMUSG00000001029.16	Icam2	chr11	-	NA	NA	NA	NA	NA	NA	27372	12,12,0,0,0	38,26,13,23,7	0,0,0,7,0	16,28,86,31,29	266	159	1.0652e-05	0.000319536	0.159,0.216,0.0,0.0,0.0	0.0,0.0,0.0,0.119,0.0	0.051	SE	NA	NA	NA	NA	106271513	106271765	106273255	106273372	NA	NA	106272142	106272250
22768	ENSMUSG00000027201.17	Myef2	chr2	-	NA	NA	NA	NA	NA	NA	22768	4,11,5,8,10	29,12,3,13,17	69,12,11,6,7	17,14,0,1,0	209	159	1.09513e-05	0.000327824	0.095,0.411,0.559,0.319,0.309	0.755,0.395,1.0,0.82,1.0	-0.455	SE	NA	NA	NA	NA	124940369	124940438	124942238	124942340	NA	NA	124940716	124940767
13665	ENSMUSG00000025871.19	4833439L19Rik	chr13	-	NA	NA	NA	NA	NA	NA	13665	47,49,40,3,9	0,0,0,0,0	107,41,22,39,66	12,5,0,0,0	246	159	1.09962e-05	0.000328477	1.0,1.0,1.0,1.0,1.0	0.852,0.841,1.0,1.0,1.0	0.061	SE	NA	NA	NA	NA	54709383	54709684	54712327	54712434	NA	NA	54711997	54712085
12573	ENSMUSG00000016481.16	Cr1l	chr1	-	NA	NA	NA	NA	NA	NA	12573	543534595659368	4,6,0,0,0	1040584564492360	0,5,33,12,0	263	159	1.10935e-05	0.000330689	0.988,0.982,1.0,1.0,1.0	1.0,0.986,0.912,0.961,1.0	0.022	SE	NA	NA	NA	NA	194786097	194786215	194793387	194793463	NA	NA	194789125	194789230
20915	ENSMUSG00000032355.17	Mlip	chr9	-	NA	NA	NA	NA	NA	NA	20915	29,16,38,44,32	0,0,0,0,0	62,47,78,48,44	0,0,13,3,0	318	159	1.12006e-05	0.000333182	1.0,1.0,1.0,1.0,1.0	1.0,1.0,0.75,0.889,1.0	0.072	SE	NA	NA	NA	NA	77081240	77081285	77254976	77255075	NA	NA	77146673	77147066
15584	ENSMUSG00000020053.19	Igf1	chr10	+	NA	NA	NA	NA	NA	NA	15584	3,23,30,14,0	94,48,45,75,55	50,30,88,47,9	103,66,24,38,16	210	159	1.12496e-05	0.000333943	0.024,0.266,0.335,0.124,0.0	0.269,0.256,0.735,0.484,0.299	-0.259	SE	NA	NA	NA	NA	87749480	87749662	87766536	87766739	NA	NA	87751159	87751211
10023	ENSMUSG00000034321.15	Exosc1	chr19	-	NA	NA	NA	NA	NA	NA	10023	17,76,77,38,57	0,0,0,0,0	13,18,24,32,29	23,0,0,0,8	192	159	1.12799e-05	0.000334142	1.0,1.0,1.0,1.0,1.0	0.319,1.0,1.0,1.0,0.75	0.186	SE	NA	NA	NA	NA	41913627	41913678	41919794	41919869	NA	NA	41914970	41915004
6322	ENSMUSG00000097919.2	Gm27021	chr8	-	NA	NA	NA	NA	NA	NA	6322	131,119,71,70,100	4,0,0,0,0	55,73,139,64,68	11,10,0,0,0	302	159	1.13468e-05	0.000335426	0.945,1.0,1.0,1.0,1.0	0.725,0.794,1.0,1.0,1.0	0.085	SE	NA	NA	NA	NA	121335524	121335769	121355210	121355256	NA	NA	121337932	121338076
23121	ENSMUSG00000053617.13	Sh3pxd2a	chr19	-	NA	NA	NA	NA	NA	NA	23121	12,25,96,86,147	0,11,2,0,7	113,43,62,65,46	0,0,0,0,0	242	159	1.14064e-05	0.000336489	1.0,0.599,0.969,1.0,0.932	1.0,1.0,1.0,1.0,1.0	-0.1	SE	NA	NA	NA	NA	47266751	47266869	47275043	47275157	NA	NA	47271459	47271543
10169	ENSMUSG00000031626.19	Sorbs2	chr8	+	NA	NA	NA	NA	NA	NA	10169	42,11,42,27,60	0,7,14,0,0	25,33,51,13,22	0,0,0,0,0	317	159	1.1561e-05	0.000340343	1.0,0.441,0.601,1.0,1.0	1.0,1.0,1.0,1.0,1.0	-0.192	SE	NA	NA	NA	NA	46228625	46228740	46236579	46236663	NA	NA	46235838	46235997
12572	ENSMUSG00000016481.16	Cr1l	chr1	-	NA	NA	NA	NA	NA	NA	12572	241,278,179,228,93	65,114,124,126,75	383246240228166	86,25,54,56,61	263	159	1.16792e-05	0.000343113	0.692,0.596,0.466,0.522,0.428	0.729,0.856,0.729,0.711,0.622	-0.189	SE	NA	NA	NA	NA	194779689	194781149	194793387	194793463	NA	NA	194789125	194789230
24162	ENSMUSG00000055320.19	Tead1	chr7	+	NA	NA	NA	NA	NA	NA	24162	0,5,6,1,19	22,31,16,53,16	0,0,0,5,0	11,42,17,43,16	221	159	1.17492e-05	0.000344459	0.0,0.104,0.212,0.013,0.461	0.0,0.0,0.0,0.077,0.0	0.143	SE	NA	NA	NA	NA	112438622	112438687	112441246	112441309	NA	NA	112441094	112441157
143	ENSMUSG00000003808.19	Farsa	chr8	+	85594378	85594547	85594381	85594547	85594177	85594277	143	48,13,34,16,14	0,0,0,0,0	15,16,19,17,22	0,4,0,13,0	161	159	1.04875e-05	0.000350539	1.0,1.0,1.0,1.0,1.0	1.0,0.798,1.0,0.564,1.0	0.128	A3SS	NA	NA	NA	NA	NA	NA	NA	NA	NA	NA	NA	NA
2000	ENSMUSG00000025646.10	Atrip	chr9	-	108890177	108890269	108890177	108890266	108890599	108890736	2000	77,53,29,86,58	8,0,4,13,0	220,49,12,30,49	0,6,0,0,0	161	159	1.05787e-05	0.000350539	0.905,1.0,0.877,0.867,1.0	1.0,0.89,1.0,1.0,1.0	-0.048	A3SS	NA	NA	NA	NA	NA	NA	NA	NA	NA	NA	NA	NA
13219	ENSMUSG00000054237.7	Fra10ac1	chr19	-	NA	NA	NA	NA	NA	NA	13219	48,62,22,63,86	0,0,0,0,0	51,68,41,82,61	0,0,6,0,11	242	159	1.20142e-05	0.000351503	1.0,1.0,1.0,1.0,1.0	1.0,1.0,0.818,1.0,0.785	0.079	SE	NA	NA	NA	NA	38195710	38195756	38204278	38204355	NA	NA	38202821	38202905
400	ENSMUSG00000024853.11	Sf3b2	chr19	-	5338331	5338441	5338331	5338438	5341332	5341450	400	25,32,14,9,34	0,0,0,0,0	51,31,11,3,15	33,0,0,0,0	161	159	1.09615e-05	0.000352542	1.0,1.0,1.0,1.0,1.0	0.604,1.0,1.0,1.0,1.0	0.079	A3SS	NA	NA	NA	NA	NA	NA	NA	NA	NA	NA	NA	NA
4107	ENSMUSG00000091896.9	Ube2d2a	chr18	+	35934326	35934420	35934368	35934420	35933162	35933268	4107	361459405438266	24,0,2,0,17	685431348403229	0,7,0,0,0	200	159	1.0906e-05	0.000352542	0.923,1.0,0.994,1.0,0.926	1.0,0.98,1.0,1.0,1.0	-0.027	A3SS	NA	NA	NA	NA	NA	NA	NA	NA	NA	NA	NA	NA
13176	ENSMUSG00000020954.17	Strn3	chr12	-	NA	NA	NA	NA	NA	NA	13176	0,0,0,0,0	62,20,76,49,42	0,5,16,0,0	77,31,48,32,17	269	159	1.21964e-05	0.000356099	0.0,0.0,0.0,0.0,0.0	0.0,0.087,0.165,0.0,0.0	-0.05	SE	NA	NA	NA	NA	51676156	51676290	51694776	51694918	NA	NA	51689886	51689997
916	ENSMUSG00000074247.11	Dda1	chr8	+	NA	NA	NA	NA	NA	NA	916	64,64,94,67,16	3,0,8,0,0	94,70,48,87,30	33,16,12,0,0	210	159	1.26726e-05	0.000368205	0.942,1.0,0.899,1.0,1.0	0.683,0.768,0.752,1.0,1.0	0.128	SE	NA	NA	NA	NA	71924680	71924761	71926418	71926480	NA	NA	71924838	71924890
3698	ENSMUSG00000010538.15	Tsacc	chr3	-	NA	NA	NA	NA	NA	NA	3698	212,88,74,110,69	12,1,19,0,21	265,180,169,115,91	9,8,0,0,0	278	159	1.26887e-05	0.000368205	0.91,0.981,0.69,1.0,0.653	0.944,0.928,1.0,1.0,1.0	-0.128	SE	NA	NA	NA	NA	88190063	88190291	88202697	88202757	NA	NA	88194404	88194524
21640	ENSMUSG00000040618.8	Pck2	chr14	+	NA	NA	NA	NA	NA	NA	21640	13,22,19,52,14	0,0,0,0,0	95,29,38,30,40	18,0,0,0,0	318	159	1.2654e-05	0.000368205	1.0,1.0,1.0,1.0,1.0	0.725,1.0,1.0,1.0,1.0	0.055	SE	NA	NA	NA	NA	55781316	55781520	55782341	55782504	NA	NA	55781851	55782039
9620	ENSMUSG00000023883.14	Phf10	chr17	-	NA	NA	NA	NA	NA	NA	9620	633768705704750	9,0,0,0,0	979636820526374	27,5,0,14,0	318	159	1.27203e-05	0.000368371	0.972,1.0,1.0,1.0,1.0	0.948,0.985,1.0,0.949,1.0	0.018	SE	NA	NA	NA	NA	15165270	15165446	15166916	15167025	NA	NA	15166460	15166649
3261	ENSMUSG00000001062.19	Vps9d1	chr8	-	123970426	123970534	123970426	123970531	123971852	123971949	3261	0,0,0,6,0	47,38,77,109,88	7,0,0,10,8	90,64,91,42,34	161	159	1.18516e-05	0.000375644	0.0,0.0,0.0,0.052,0.0	0.071,0.0,0.0,0.19,0.189	-0.08	A3SS	NA	NA	NA	NA	NA	NA	NA	NA	NA	NA	NA	NA
2580	ENSMUSG00000028013.17	Ppa2	chr3	+	NA	NA	NA	NA	NA	NA	2580	167218200168139	0,0,0,0,0	167,166,216,159,55	0,9,16,0,0	212	159	1.31259e-05	0.000379345	1.0,1.0,1.0,1.0,1.0	1.0,0.933,0.91,1.0,1.0	0.031	SE	NA	NA	NA	NA	133028332	133028377	133036153	133036273	NA	NA	133032408	133032462
2657	ENSMUSG00000040746.16	Rnf167	chr11	+	70540046	70540172	70540046	70540120	70540270	70540358	2657	68,43,51,74,42	0,0,4,0,0	44,73,73,82,32	13,0,0,12,0	210	159	1.40722e-05	0.000382397	1.0,1.0,0.906,1.0,1.0	0.719,1.0,1.0,0.838,1.0	0.07	A5SS	NA	NA	NA	NA	NA	NA	NA	NA	NA	NA	NA	NA
2050	ENSMUSG00000013858.15	Tmem259	chr10	-	NA	NA	NA	NA	NA	NA	2050	13,6,12,20,0	163,110,96,149,107	7,46,25,33,19	184,143,139,159,99	230	159	1.42766e-05	0.000391269	0.052,0.036,0.08,0.085,0.0	0.026,0.182,0.111,0.125,0.117	-0.062	RI	NA	NA	NA	NA	79814225	79814309	79814381	79814439	79814225	79814439	NA	NA
5792	ENSMUSG00000030409.17	Dmpk	chr7	+	NA	NA	NA	NA	NA	NA	5792	159,345,257,211,92	15,25,0,3,0	293200255217131	0,3,0,7,3	205	159	1.38083e-05	0.000398255	0.892,0.915,1.0,0.982,1.0	1.0,0.981,1.0,0.96,0.971	-0.025	SE	NA	NA	NA	NA	18825863	18825961	18826471	18826557	NA	NA	18826132	18826179
19762	ENSMUSG00000024993.16	Dennd10	chr19	+	NA	NA	NA	NA	NA	NA	19762	19,17,20,10,34	3,0,0,1,0	15,16,35,9,3	0,2,28,8,0	238	159	1.38411e-05	0.000398395	0.809,1.0,1.0,0.87,1.0	1.0,0.842,0.455,0.429,1.0	0.191	SE	NA	NA	NA	NA	60803029	60803246	60809644	60809793	NA	NA	60805968	60806048
1862	ENSMUSG00000023106.16	Denr	chr5	+	NA	NA	NA	NA	NA	NA	1862	139,146,87,125,137	678505463676448	82,123,121,77,52	676712694504449	178	243	8.21876e-06	0.000404575	0.219,0.283,0.204,0.202,0.295	0.142,0.191,0.192,0.173,0.137	0.074	MXE	124053253	124053273	124055262	124055347	124046162	124046277	124060242	124060326	NA	NA	NA	NA
2027	ENSMUSG00000056204.9	Pgpep1	chr8	-	NA	NA	NA	NA	NA	NA	2027	0,0,0,0,0	16,73,30,20,10	0,5,0,0,13	14,17,18,16,11	227	159	1.41322e-05	0.000405951	0.0,0.0,0.0,0.0,0.0	0.0,0.171,0.0,0.0,0.453	-0.125	SE	NA	NA	NA	NA	71105054	71105171	71110077	71110088	NA	NA	71107083	71107152
13276	ENSMUSG00000044937.16	Ttc41	chr10	+	NA	NA	NA	NA	NA	NA	13276	5,0,30,0,0	16,14,16,2,9	12,20,16,25,15	0,5,55,9,0	318	159	1.42939e-05	0.00040974	0.135,0.0,0.484,0.0,0.0	1.0,0.667,0.127,0.581,1.0	-0.551	SE	NA	NA	NA	NA	86572664	86572863	86586110	86586250	NA	NA	86580289	86580468
27333	ENSMUSG00000063511.12	Snrnp70	chr7	-	NA	NA	NA	NA	NA	NA	27333	16,36,22,18,0	228172147311129	56,11,36,12,13	112,163,134,127,72	318	159	1.43217e-05	0.00040974	0.034,0.095,0.07,0.028,0.0	0.2,0.033,0.118,0.045,0.083	-0.05	SE	NA	NA	NA	NA	45030140	45030242	45033227	45033309	NA	NA	45031248	45032608
27069	ENSMUSG00000027333.19	Smox	chr2	+	NA	NA	NA	NA	NA	NA	27069	254190152313204	0,0,0,0,0	198140183158108	0,10,0,0,11	318	159	1.44007e-05	0.000411172	1.0,1.0,1.0,1.0,1.0	1.0,0.875,1.0,1.0,0.831	0.059	SE	NA	NA	NA	NA	131362014	131362188	131363978	131364139	NA	NA	131362331	131363091
1814	ENSMUSG00000018196.19	Glrx2	chr1	+	143617385	143617492	143617385	143617449	143620784	143620961	1814	21,4,36,7,0	374356404437287	0,1,0,6,16	379394369264293	201	159	1.55459e-05	0.000413454	0.043,0.009,0.066,0.013,0.0	0.0,0.002,0.0,0.018,0.041	0.014	A5SS	NA	NA	NA	NA	NA	NA	NA	NA	NA	NA	NA	NA
2925	ENSMUSG00000029146.15	Snx17	chr5	+	NA	NA	NA	NA	NA	NA	2925	39,51,55,42,26	7,0,19,0,0	51,52,22,43,57	0,0,0,0,4	233	159	1.46243e-05	0.000416718	0.792,1.0,0.664,1.0,1.0	1.0,1.0,1.0,1.0,0.907	-0.09	SE	NA	NA	NA	NA	31350570	31350809	31352139	31352257	NA	NA	31351212	31351287
26807	ENSMUSG00000067367.10	Lyar	chr5	+	NA	NA	NA	NA	NA	NA	26807	0,8,28,0,3	19,28,12,40,12	0,3,0,0,0	22,20,11,13,17	256	159	1.47049e-05	0.000418177	0.0,0.151,0.592,0.0,0.134	0.0,0.085,0.0,0.0,0.0	0.158	SE	NA	NA	NA	NA	38377825	38377979	38381970	38382141	NA	NA	38380477	38380575
6744	ENSMUSG00000026356.16	Dars	chr1	-	NA	NA	NA	NA	NA	NA	6744	161,186,113,103,76	22,0,0,0,0	265,226,152,79,82	0,0,0,0,0	306	159	1.51093e-05	0.000428822	0.792,1.0,1.0,1.0,1.0	1.0,1.0,1.0,1.0,1.0	-0.042	SE	NA	NA	NA	NA	128299876	128300023	128303914	128304049	NA	NA	128301673	128301821
1204	ENSMUSG00000032002.11	Dcun1d5	chr9	+	NA	NA	NA	NA	NA	NA	1204	2.16526e+19	47,107,104,50,93	2.68522e+19	50,85,66,22,16	261	159	1.52223e-05	0.000431064	0.966,0.936,0.932,0.966,0.929	0.97,0.941,0.955,0.981,0.983	-0.02	SE	NA	NA	NA	NA	7203450	7203555	7206719	7208205	NA	NA	7205297	7205400
25648	ENSMUSG00000023089.13	Ndufa5	chr6	-	NA	NA	NA	NA	NA	NA	25648	4.52025e+24	3.19137e+19	5.41005e+24	3.11925e+19	275	159	1.52793e-05	0.000431064	0.891,0.89,0.891,0.897,0.892	0.909,0.92,0.924,0.915,0.911	-0.024	SE	NA	NA	NA	NA	24519190	24519256	24527271	24527316	NA	NA	24522657	24522774
26119	ENSMUSG00000015165.17	Hnrnpl	chr7	+	NA	NA	NA	NA	NA	NA	26119	64,60,69,79,92	8,49,45,21,15	105,57,19,49,5	71,44,71,45,44	228	159	1.52558e-05	0.000431064	0.848,0.461,0.517,0.724,0.811	0.508,0.475,0.157,0.432,0.073	0.343	SE	NA	NA	NA	NA	28514704	28514777	28517885	28517957	NA	NA	28516759	28516829
1228	ENSMUSG00000047617.12	Paxx	chr2	-	25349786	25349927	25349786	25349871	25350020	25350086	1228	38,43,42,36,95	436301334190322	14,33,13,22,23	278213317196196	214	159	1.38284e-05	0.000432039	0.061,0.096,0.085,0.123,0.18	0.036,0.103,0.03,0.077,0.08	0.044	A3SS	NA	NA	NA	NA	NA	NA	NA	NA	NA	NA	NA	NA
22129	ENSMUSG00000025981.14	Coq10b	chr1	+	NA	NA	NA	NA	NA	NA	22129	74,43,55,48,61	0,0,0,0,0	139,35,43,21,23	8,0,0,0,11	308	159	1.53962e-05	0.000432263	1.0,1.0,1.0,1.0,1.0	0.9,1.0,1.0,1.0,0.519	0.116	SE	NA	NA	NA	NA	55091928	55092149	55103339	55103532	NA	NA	55100433	55100583
22411	ENSMUSG00000022793.18	B4galt4	chr16	+	NA	NA	NA	NA	NA	NA	22411	73,64,68,53,150	0,0,13,5,0	59,48,119,46,22	0,0,0,0,0	281	159	1.53617e-05	0.000432263	1.0,1.0,0.747,0.857,1.0	1.0,1.0,1.0,1.0,1.0	-0.079	SE	NA	NA	NA	NA	38578040	38578228	38586276	38586381	NA	NA	38583430	38583553
27074	ENSMUSG00000027333.19	Smox	chr2	+	NA	NA	NA	NA	NA	NA	27074	200,191,96,246,183	0,0,0,0,0	194109140132108	0,10,0,0,11	275	159	1.5413e-05	0.000432263	1.0,1.0,1.0,1.0,1.0	1.0,0.863,1.0,1.0,0.85	0.057	SE	NA	NA	NA	NA	131362014	131362188	131363978	131364139	NA	NA	131362974	131363091
4808	ENSMUSG00000056737.15	Capg	chr6	+	NA	NA	NA	NA	NA	NA	4808	0,2,0,0,0	60,79,27,33,32	34,1,0,0,0	191,53,124,50,19	297	159	1.56435e-05	0.000437005	0.0,0.013,0.0,0.0,0.0	0.087,0.01,0.0,0.0,0.0	-0.017	SE	NA	NA	NA	NA	72526433	72526484	72532255	72532291	NA	NA	72526712	72526851
7885	ENSMUSG00000026150.15	Mff	chr1	+	NA	NA	NA	NA	NA	NA	7885	10,3,2,0,12	17,74,84,93,37	36,12,13,9,16	83,53,51,67,50	318	159	1.56363e-05	0.000437005	0.227,0.02,0.012,0.0,0.14	0.178,0.102,0.113,0.063,0.138	-0.039	SE	NA	NA	NA	NA	82704948	82705057	82706936	82707157	NA	NA	82705787	82705959
419	ENSMUSG00000025237.17	Parp6	chr9	+	NA	NA	NA	NA	NA	NA	419	48,64,93,47,34	0,0,3,0,0	8,59,121,16,48	13,0,15,2,0	268	159	1.5887e-05	0.000442935	1.0,1.0,0.948,1.0,1.0	0.267,1.0,0.827,0.826,1.0	0.206	SE	NA	NA	NA	NA	59544916	59544984	59556112	59556192	NA	NA	59547322	59547432
17142	ENSMUSG00000017309.12	Cd300lg	chr11	+	NA	NA	NA	NA	NA	NA	17142	185154154221107	0,0,0,1,0	334126265188113	25,5,0,0,0	211	159	1.59418e-05	0.000443126	1.0,1.0,1.0,0.994,1.0	0.91,0.95,1.0,1.0,1.0	0.027	SE	NA	NA	NA	NA	101939515	101939628	101944296	101944416	NA	NA	101941303	101941356
21151	ENSMUSG00000049044.17	Rapgef4	chr2	+	NA	NA	NA	NA	NA	NA	21151	117,109,148,76,132	15,1,0,8,0	233,94,123,32,89	0,0,0,0,0	178	159	1.59562e-05	0.000443126	0.874,0.99,1.0,0.895,1.0	1.0,1.0,1.0,1.0,1.0	-0.048	SE	NA	NA	NA	NA	71967585	71967658	72004766	72004820	NA	NA	71971496	71971516
1604	ENSMUSG00000069255.14	Dusp22	chr13	+	30892659	30895214	30894688	30895214	30891912	30892084	1604	72,27,22,28,25	0,8,24,0,0	87,37,32,42,42	0,1,0,0,0	318	159	1.45357e-05	0.000447741	1.0,0.628,0.314,1.0,1.0	1.0,0.949,1.0,1.0,1.0	-0.201	A3SS	NA	NA	NA	NA	NA	NA	NA	NA	NA	NA	NA	NA
3978	ENSMUSG00000026767.13	Mindy3	chr2	-	NA	NA	NA	NA	NA	NA	3978	28,35,2,20,5	0,0,0,0,0	25,19,16,34,19	0,9,0,0,5	273	159	1.61846e-05	0.000448595	1.0,1.0,1.0,1.0,1.0	1.0,0.551,1.0,1.0,0.689	0.152	SE	NA	NA	NA	NA	12402303	12402377	12410670	12410731	NA	NA	12404833	12404948
3356	ENSMUSG00000015575.16	Atp6v0e	chr17	+	NA	NA	NA	NA	NA	NA	3356	464588479739490	0,0,0,0,0	451532439495346	0,2,37,0,0	288	159	1.64365e-05	0.00045469	1.0,1.0,1.0,1.0,1.0	1.0,0.993,0.868,1.0,1.0	0.028	SE	NA	NA	NA	NA	26901651	26901699	26918185	26918340	NA	NA	26914328	26914458
3473	ENSMUSG00000004018.10	Fancl	chr11	+	NA	NA	NA	NA	NA	NA	3473	76,313,163,177,41	0,7,6,0,0	166,60,9,116,70	49,0,0,5,1	240	159	1.65099e-05	0.000455832	1.0,0.967,0.947,1.0,1.0	0.692,1.0,1.0,0.939,0.979	0.061	SE	NA	NA	NA	NA	26418671	26418717	26419651	26419768	NA	NA	26418800	26418882
23344	ENSMUSG00000068328.11	Aup1	chr6	+	NA	NA	NA	NA	NA	NA	23344	49,32,71,145,64	0,0,0,2,0	71,96,166,60,48	0,0,0,21,5	309	159	1.65811e-05	0.000456911	1.0,1.0,1.0,0.974,1.0	1.0,1.0,1.0,0.595,0.832	0.109	SE	NA	NA	NA	NA	83031694	83032029	83032486	83032671	NA	NA	83032109	83032260
11573	ENSMUSG00000026499.6	Acbd3	chr1	+	NA	NA	NA	NA	NA	NA	11573	973750839724680	9,4,20,10,7	910609995457554	0,0,0,2,5	318	159	1.68082e-05	0.000462275	0.982,0.989,0.954,0.973,0.98	1.0,1.0,1.0,0.991,0.982	-0.019	SE	NA	NA	NA	NA	180564256	180564415	180572635	180572822	NA	NA	180566027	180566202
1252	ENSMUSG00000032478.15	Nme6	chr9	+	NA	NA	NA	NA	NA	NA	1252	0,16,0,23,4	35,109,51,100,35	54,29,51,2,28	140,69,64,58,25	261	198	9.81171e-06	0.000467896	0.0,0.1,0.0,0.149,0.08	0.226,0.242,0.377,0.025,0.459	-0.2	MXE	109668675	109668778	109670543	109670583	109662263	109662363	109670994	109671155	NA	NA	NA	NA
18488	ENSMUSG00000032580.13	Rbm5	chr9	-	NA	NA	NA	NA	NA	NA	18488	87,154,224,103,72	0,0,19,3,0	194,120,192,88,122	0,0,0,0,0	243	159	1.71014e-05	0.00046943	1.0,1.0,0.885,0.957,1.0	1.0,1.0,1.0,1.0,1.0	-0.032	SE	NA	NA	NA	NA	107626906	107626998	107628917	107628990	NA	NA	107627206	107627291
17850	ENSMUSG00000020439.18	Smtn	chr11	-	NA	NA	NA	NA	NA	NA	17850	1.79022e+19	88,76,78,150,65	2.64918e+19	66,28,15,94,82	318	159	1.74461e-05	0.000477969	0.91,0.934,0.922,0.859,0.936	0.953,0.97,0.986,0.898,0.883	-0.026	SE	NA	NA	NA	NA	3467522	3467827	3471816	3471968	NA	NA	3470751	3470916
5291	ENSMUSG00000022570.8	Gfus	chr15	-	75800277	75800392	75800277	75800361	75800740	75800898	5291	36,44,41,49,11	0,0,11,0,13	39,37,58,20,45	0,0,0,0,0	189	159	1.58547e-05	0.000481586	1.0,1.0,0.758,1.0,0.416	1.0,1.0,1.0,1.0,1.0	-0.165	A3SS	NA	NA	NA	NA	NA	NA	NA	NA	NA	NA	NA	NA
7104	ENSMUSG00000039956.10	Mrap	chr16	+	NA	NA	NA	NA	NA	NA	7104	0,0,0,0,0	24,72,57,17,45	0,0,14,0,14	51,63,63,62,13	243	159	1.80013e-05	0.000492232	0.0,0.0,0.0,0.0,0.0	0.0,0.0,0.127,0.0,0.413	-0.108	SE	NA	NA	NA	NA	90535094	90535557	90544411	90544511	NA	NA	90543529	90543614
15105	ENSMUSG00000024150.13	Mcfd2	chr17	-	NA	NA	NA	NA	NA	NA	15105	0,0,0,1,0	21,13,11,40,56	20,9,0,1,0	4,10,28,11,11	318	159	1.80792e-05	0.000493412	0.0,0.0,0.0,0.012,0.0	0.714,0.31,0.0,0.043,0.0	-0.211	SE	NA	NA	NA	NA	87565355	87565517	87573262	87573291	NA	NA	87571568	87571793
13467	ENSMUSG00000036977.9	Anapc10	chr8	+	NA	NA	NA	NA	NA	NA	13467	23,31,28,98,42	12,6,9,0,0	81,26,24,18,50	0,0,0,0,5	285	159	1.82302e-05	0.000496206	0.517,0.742,0.634,1.0,1.0	1.0,1.0,1.0,1.0,0.848	-0.191	SE	NA	NA	NA	NA	80438448	80438473	80446286	80446377	NA	NA	80439781	80439908
22566	ENSMUSG00000043411.16	Usp48	chr4	+	NA	NA	NA	NA	NA	NA	22566	398910627524731	0,6,0,0,0	714546687455363	0,3,38,0,0	314	159	1.82513e-05	0.000496206	1.0,0.987,1.0,1.0,1.0	1.0,0.989,0.902,1.0,1.0	0.019	SE	NA	NA	NA	NA	137366516	137366621	137377603	137377729	NA	NA	137371653	137371809
1838	ENSMUSG00000030996.9	Art1	chr7	+	NA	NA	NA	NA	NA	NA	1838	101,197,180,149,80	7,0,11,4,0	160,133,88,98,77	0,0,0,0,0	264	159	1.88408e-05	0.000511255	0.897,1.0,0.908,0.957,1.0	1.0,1.0,1.0,1.0,1.0	-0.048	SE	NA	NA	NA	NA	101750949	101750998	101756545	101756639	NA	NA	101755466	101755572
2594	ENSMUSG00000013622.16	Atraid	chr5	+	31206805	31206924	31206805	31206827	31209540	31209612	2594	102109164131213	15,7,18,16,0	246,175,301,141,92	0,7,3,15,0	255	159	1.97981e-05	0.000515576	0.809,0.907,0.85,0.836,1.0	1.0,0.94,0.984,0.854,1.0	-0.075	A5SS	NA	NA	NA	NA	NA	NA	NA	NA	NA	NA	NA	NA
1360	ENSMUSG00000043384.16	Gprasp1	chrX	+	NA	NA	NA	NA	NA	NA	1360	29,21,9,20,20	0,0,10,0,10	22,8,0,2,27	14,4,40,6,14	239	210	1.12429e-05	0.0005199	1.0,1.0,0.442,1.0,0.637	0.58,0.637,0.0,0.227,0.629	0.401	MXE	134644190	134644271	134644311	134644363	134643481	134643727	134645247	134645324	NA	NA	NA	NA
2042	ENSMUSG00000022201.17	Zfr	chr15	+	NA	NA	NA	NA	NA	NA	2042	23,80,48,35,40	8,9,0,4,0	148,59,84,20,12	0,1,0,4,0	256	159	1.93788e-05	0.000524851	0.641,0.847,1.0,0.845,1.0	1.0,0.973,1.0,0.756,1.0	-0.079	SE	NA	NA	NA	NA	12166230	12166372	12171844	12171940	NA	NA	12170901	12170999
7125	ENSMUSG00000002109.15	Ddb2	chr2	-	NA	NA	NA	NA	NA	NA	7125	14,36,21,16,19	9,0,15,0,16	21,13,1,9,34	0,0,0,0,4	318	159	1.9559e-05	0.000528726	0.437,1.0,0.412,1.0,0.373	1.0,1.0,1.0,1.0,0.81	-0.318	SE	NA	NA	NA	NA	91042794	91042959	91064452	91064644	NA	NA	91047397	91047575
12675	ENSMUSG00000027651.17	Rprd1b	chr2	+	NA	NA	NA	NA	NA	NA	12675	0,0,0,0,0	13,12,27,8,26	6,0,2,0,6	0,5,0,6,1	254	159	1.98743e-05	0.000536228	0.0,0.0,0.0,0.0,0.0	1.0,0.0,1.0,0.0,0.79	-0.558	SE	NA	NA	NA	NA	157900571	157900747	157916849	157916987	NA	NA	157912480	157912576
729	ENSMUSG00000035203.17	Epn1	chr7	+	NA	NA	NA	NA	NA	NA	729	9,0,0,17,0	61,187,154,108,38	6,2,0,0,0	264,171,223,252,83	318	318	1.19689e-05	0.000537191	0.129,0.0,0.0,0.136,0.0	0.022,0.012,0.0,0.0,0.0	0.046	MXE	5086728	5086981	5092917	5093167	5083291	5083476	5095839	5095964	NA	NA	NA	NA
14631	ENSMUSG00000056900.14	Usp13	chr3	+	NA	NA	NA	NA	NA	NA	14631	14,77,76,14,28	0,0,0,0,0	64,87,65,46,12	0,2,28,0,0	280	159	1.99746e-05	0.000537915	1.0,1.0,1.0,1.0,1.0	1.0,0.961,0.569,1.0,1.0	0.094	SE	NA	NA	NA	NA	32901958	32902019	32915919	32916062	NA	NA	32908704	32908826
20550	ENSMUSG00000072501.6	Phf20l1	chr15	+	NA	NA	NA	NA	NA	NA	20550	267230272126173	2.39325e+19	481251377110146	3.86415e+19	281	159	2.01357e-05	0.000541229	0.059,0.05,0.047,0.038,0.038	0.066,0.087,0.08,0.041,0.047	-0.018	SE	NA	NA	NA	NA	66494609	66494666	66495840	66495948	NA	NA	66495609	66495732
12827	ENSMUSG00000041189.10	Chrnb1	chr11	-	NA	NA	NA	NA	NA	NA	12827	30,35,58,28,45	4,0,11,0,0	101,28,83,19,4	0,0,2,0,0	318	159	2.02205e-05	0.000542482	0.789,1.0,0.725,1.0,1.0	1.0,1.0,0.954,1.0,1.0	-0.088	SE	NA	NA	NA	NA	69676532	69676705	69683524	69683734	NA	NA	69677706	69677930
5551	ENSMUSG00000043909.17	Trp53bp1	chr2	-	121033023	121033239	121033023	121033233	121034813	121035029	5551	55,69,65,31,48	0,0,0,0,0	71,9,19,20,31	12,0,0,0,3	164	159	1.82842e-05	0.000547774	1.0,1.0,1.0,1.0,1.0	0.852,1.0,1.0,1.0,0.909	0.048	A3SS	NA	NA	NA	NA	NA	NA	NA	NA	NA	NA	NA	NA
18448	ENSMUSG00000058070.15	Eml1	chr12	+	NA	NA	NA	NA	NA	NA	18448	66,96,76,65,45	0,0,11,6,0	255,72,110,41,59	0,0,0,1,0	254	159	2.05475e-05	0.000550216	1.0,1.0,0.812,0.871,1.0	1.0,1.0,1.0,0.962,1.0	-0.056	SE	NA	NA	NA	NA	108501069	108501211	108503592	108503686	NA	NA	108502485	108502581
12538	ENSMUSG00000037148.9	Arhgap10	chr8	-	NA	NA	NA	NA	NA	NA	12538	16,24,44,5,40	0,0,0,0,0	33,14,55,25,5	0,4,0,11,0	233	159	2.0593e-05	0.000550398	1.0,1.0,1.0,1.0,1.0	1.0,0.705,1.0,0.608,1.0	0.137	SE	NA	NA	NA	NA	78078242	78078301	78109353	78109419	NA	NA	78091714	78091789
1606	ENSMUSG00000005882.19	Uqcc1	chr2	-	155752276	155752387	155752276	155752384	155753660	155753756	1606	15,6,0,0,0	70,67,73,90,61	0,0,0,0,0	72,80,95,21,33	161	159	1.86488e-05	0.000551146	0.175,0.081,0.0,0.0,0.0	0.0,0.0,0.0,0.0,0.0	0.051	A3SS	NA	NA	NA	NA	NA	NA	NA	NA	NA	NA	NA	NA
22409	ENSMUSG00000022793.18	B4galt4	chr16	+	NA	NA	NA	NA	NA	NA	22409	49,50,17,16,11	0,0,13,5,0	28,20,49,22,12	0,0,0,0,0	219	159	2.10204e-05	0.000560767	1.0,1.0,0.487,0.699,1.0	1.0,1.0,1.0,1.0,1.0	-0.163	SE	NA	NA	NA	NA	38578040	38578228	38586276	38586381	NA	NA	38583430	38583491
26991	ENSMUSG00000026766.17	Mmadhc	chr2	-	NA	NA	NA	NA	NA	NA	26991	53,110,61,157,33	8777816991100500	101,89,165,123,64	842847752680449	244	159	2.11129e-05	0.00056218	0.038,0.084,0.054,0.085,0.041	0.072,0.064,0.125,0.105,0.085	-0.03	SE	NA	NA	NA	NA	50169892	50170414	50171114	50171201	NA	NA	50170584	50170670
1839	ENSMUSG00000030996.9	Art1	chr7	+	NA	NA	NA	NA	NA	NA	1839	39,131,119,118,38	10,9,0,0,0	134,100,88,87,55	0,0,0,0,0	264	159	2.11901e-05	0.000563182	0.701,0.898,1.0,1.0,1.0	1.0,1.0,1.0,1.0,1.0	-0.08	SE	NA	NA	NA	NA	101750949	101750998	101757933	101757975	NA	NA	101755466	101755572
19926	ENSMUSG00000019787.10	Trdn	chr10	+	NA	NA	NA	NA	NA	NA	19926	2.00923e+19	42,23,31,43,81	4.12521e+19	57,55,0,23,10	176	159	2.15689e-05	0.000572178	0.977,0.989,0.987,0.972,0.963	0.985,0.972,1.0,0.982,0.993	-0.009	SE	NA	NA	NA	NA	33208431	33208461	33211135	33211162	NA	NA	33209227	33209245
3840	ENSMUSG00000002455.15	Prpf6	chr2	+	NA	NA	NA	NA	NA	NA	3840	313312351300272	0,0,1,0,0	304298251219106	23,2,0,1,2	250	159	2.16877e-05	0.000574261	1.0,1.0,0.996,1.0,1.0	0.894,0.99,1.0,0.993,0.971	0.03	SE	NA	NA	NA	NA	181291889	181292023	181296628	181296754	NA	NA	181292878	181292970
19433	ENSMUSG00000022515.7	Anks3	chr16	-	NA	NA	NA	NA	NA	NA	19433	128248187181128	0,0,0,0,0	112,142,297,144,90	0,4,17,0,0	318	159	2.21357e-05	0.000585032	1.0,1.0,1.0,1.0,1.0	1.0,0.947,0.897,1.0,1.0	0.031	SE	NA	NA	NA	NA	4760556	4760642	4761422	4761564	NA	NA	4760942	4761115
18375	ENSMUSG00000029228.16	Lnx1	chr5	-	NA	NA	NA	NA	NA	NA	18375	163,207,139,135,78	27,0,0,5,0	66,78,95,92,45	0,3,0,0,0	318	159	2.22144e-05	0.000586024	0.751,1.0,1.0,0.931,1.0	1.0,0.929,1.0,1.0,1.0	-0.049	SE	NA	NA	NA	NA	74758436	74758595	74768397	74768566	NA	NA	74766697	74766923
4505	ENSMUSG00000063015.13	Ccni	chr5	-	NA	NA	NA	NA	NA	NA	4505	0,0,0,0,10	140,100,122,108,92	1,3,35,0,0	109,73,91,95,105	318	159	2.23876e-05	0.000589499	0.0,0.0,0.0,0.0,0.052	0.005,0.02,0.161,0.0,0.0	-0.027	SE	NA	NA	NA	NA	93350163	93350321	93353772	93354287	NA	NA	93353300	93353566
669	ENSMUSG00000026027.14	Stradb	chr1	+	NA	NA	NA	NA	NA	NA	669	61,40,112,34,35	0,0,10,0,5	129,45,170,97,60	0,0,0,0,0	318	159	2.24886e-05	0.000591064	1.0,1.0,0.848,1.0,0.778	1.0,1.0,1.0,1.0,1.0	-0.075	SE	NA	NA	NA	NA	59030171	59030295	59031809	59031914	NA	NA	59031362	59031534
27478	ENSMUSG00000021958.6	Pinx1	chr14	+	NA	NA	NA	NA	NA	NA	27478	37,38,20,36,30	0,0,5,9,0	63,41,43,36,34	0,0,0,0,0	251	159	2.26372e-05	0.000593872	1.0,1.0,0.717,0.717,1.0	1.0,1.0,1.0,1.0,1.0	-0.113	SE	NA	NA	NA	NA	64105967	64106046	64115560	64115637	NA	NA	64109750	64109843
9505	ENSMUSG00000018761.15	Mpdu1	chr11	-	NA	NA	NA	NA	NA	NA	9505	27,6,46,32,0	0,18,3,0,17	69,32,3,18,7	0,0,0,3,0	244	159	2.27222e-05	0.000595003	1.0,0.178,0.909,1.0,0.0	1.0,1.0,1.0,0.796,1.0	-0.342	SE	NA	NA	NA	NA	69548550	69548669	69549391	69549524	NA	NA	69548761	69548847
505	ENSMUSG00000028708.17	Mknk1	chr4	+	115731816	115732011	115731955	115732011	115730407	115730503	505	13,43,9,4,3	0,16,0,6,0	62,19,24,25,24	0,0,0,0,0	297	159	2.12412e-05	0.000608479	1.0,0.59,1.0,0.263,1.0	1.0,1.0,1.0,1.0,1.0	-0.229	A3SS	NA	NA	NA	NA	NA	NA	NA	NA	NA	NA	NA	NA
2530	ENSMUSG00000022678.17	Nde1	chr16	+	14009453	14010782	14009581	14010782	14007950	14008096	2530	5,5,0,0,0	41,28,28,11,21	20,3,20,7,0	55,37,23,27,9	286	159	2.14233e-05	0.000608479	0.063,0.09,0.0,0.0,0.0	0.168,0.043,0.326,0.126,0.0	-0.102	A3SS	NA	NA	NA	NA	NA	NA	NA	NA	NA	NA	NA	NA
5635	ENSMUSG00000055805.16	Fmnl1	chr11	+	103084273	103084561	103084276	103084561	103083775	103084028	5635	21,13,6,29,9	0,4,0,0,2	2,0,7,2,8	18,4,4,0,2	161	159	2.11765e-05	0.000608479	1.0,0.762,1.0,1.0,0.816	0.099,0.0,0.633,1.0,0.798	0.41	A3SS	NA	NA	NA	NA	NA	NA	NA	NA	NA	NA	NA	NA
22209	ENSMUSG00000029655.18	N4bp2l2	chr5	-	NA	NA	NA	NA	NA	NA	22209	98,60,83,56,81	0,0,0,4,0	26,65,57,36,6	0,1,32,2,0	283	159	2.33349e-05	0.000609924	1.0,1.0,1.0,0.887,1.0	1.0,0.973,0.5,0.91,1.0	0.101	SE	NA	NA	NA	NA	150566464	150566780	150584743	150584952	NA	NA	150574079	150574204
19375	ENSMUSG00000026785.15	Pkn3	chr2	+	NA	NA	NA	NA	NA	NA	19375	17,1,16,9,15	0,0,0,0,0	34,39,66,12,18	0,0,18,0,0	268	159	2.3648e-05	0.000616974	1.0,1.0,1.0,1.0,1.0	1.0,1.0,0.685,1.0,1.0	0.063	SE	NA	NA	NA	NA	29972827	29972974	29973250	29973394	NA	NA	29973052	29973162
483	ENSMUSG00000056962.12	Jmjd6	chr11	-	116730663	116731371	116731273	116731371	116729815	116729954	483	53,24,44,16,24	0,3,21,7,18	58,34,31,25,11	0,7,0,0,0	318	159	2.42428e-05	0.000618439	1.0,0.8,0.512,0.533,0.4	1.0,0.708,1.0,1.0,1.0	-0.293	A5SS	NA	NA	NA	NA	NA	NA	NA	NA	NA	NA	NA	NA
4027	ENSMUSG00000033111.17	3830406C13Rik	chr14	-	NA	NA	NA	NA	NA	NA	4027	20,19,43,6,33	0,0,0,0,0	70,30,13,32,11	15,0,0,0,0	239	159	2.41694e-05	0.000629421	1.0,1.0,1.0,1.0,1.0	0.756,1.0,1.0,1.0,1.0	0.049	SE	NA	NA	NA	NA	10182369	10182493	10185505	10185531	NA	NA	10184294	10184375
11085	ENSMUSG00000026335.17	Pam	chr1	-	NA	NA	NA	NA	NA	NA	11085	96,118,33,47,122	0,0,0,0,26	142,121,90,27,38	0,2,0,0,0	318	159	2.42328e-05	0.000629601	1.0,1.0,1.0,1.0,0.701	1.0,0.968,1.0,1.0,1.0	-0.053	SE	NA	NA	NA	NA	97782358	97782625	97811850	97811922	NA	NA	97791927	97792245
19547	ENSMUSG00000004897.17	Hdgf	chr3	+	NA	NA	NA	NA	NA	NA	19547	17,46,30,16,26	152243207121166	0,14,44,12,10	394158252124124	228	159	2.42648e-05	0.000629601	0.072,0.117,0.092,0.084,0.098	0.0,0.058,0.109,0.063,0.053	0.036	SE	NA	NA	NA	NA	87820619	87820758	87821358	87821544	NA	NA	87821147	87821217
25672	ENSMUSG00000039219.19	Arid4b	chr13	+	NA	NA	NA	NA	NA	NA	25672	751868966585924	25,46,58,18,50	1088851935373450	89,13,0,5,6	318	159	2.43787e-05	0.000631403	0.938,0.904,0.893,0.942,0.902	0.859,0.97,1.0,0.974,0.974	-0.04	SE	NA	NA	NA	NA	14339351	14339527	14355804	14355889	NA	NA	14344503	14344764
22271	ENSMUSG00000020250.12	Txnrd1	chr10	+	NA	NA	NA	NA	NA	NA	22271	15,14,45,30,32	11,0,0,5,0	96,54,60,19,24	0,0,0,0,0	231	159	2.44601e-05	0.00063236	0.484,1.0,1.0,0.805,1.0	1.0,1.0,1.0,1.0,1.0	-0.142	SE	NA	NA	NA	NA	82710446	82710569	82713099	82713219	NA	NA	82711457	82711530
9506	ENSMUSG00000018761.15	Mpdu1	chr11	-	NA	NA	NA	NA	NA	NA	9506	27,3,26,9,0	0,18,3,0,17	62,18,3,7,4	0,0,0,3,0	279	159	2.48652e-05	0.000640504	1.0,0.087,0.832,1.0,0.0	1.0,1.0,1.0,0.571,1.0	-0.33	SE	NA	NA	NA	NA	69548550	69548669	69549391	69549524	NA	NA	69548761	69548882
26273	ENSMUSG00000037876.18	Jmjd1c	chr10	+	NA	NA	NA	NA	NA	NA	26273	25,42,49,6,50	0,0,0,0,0	47,56,92,17,28	0,0,12,4,0	318	159	2.48294e-05	0.000640504	1.0,1.0,1.0,1.0,1.0	1.0,1.0,0.793,0.68,1.0	0.105	SE	NA	NA	NA	NA	67076441	67076720	67080561	67080652	NA	NA	67079550	67079719
25440	ENSMUSG00000021816.12	Ppp3cb	chr14	-	NA	NA	NA	NA	NA	NA	25440	35,21,71,64,22	8,24,15,0,9	117,59,62,28,9	13,0,0,2,0	188	159	2.50506e-05	0.000644113	0.787,0.425,0.8,1.0,0.674	0.884,1.0,1.0,0.922,1.0	-0.224	SE	NA	NA	NA	NA	20549431	20551730	20558691	20558789	NA	NA	20553314	20553344
6367	ENSMUSG00000040428.20	Plekha4	chr7	+	NA	NA	NA	NA	NA	NA	6367	32,29,75,43,52	0,0,0,0,0	98,39,25,44,31	13,3,0,0,0	208	159	2.51833e-05	0.000645483	1.0,1.0,1.0,1.0,1.0	0.852,0.909,1.0,1.0,1.0	0.048	SE	NA	NA	NA	NA	45199227	45199389	45202992	45203105	NA	NA	45202668	45202718
18929	ENSMUSG00000066568.13	Lsm14a	chr7	-	NA	NA	NA	NA	NA	NA	18929	142,97,92,172,108	8,20,19,7,0	91,84,89,111,58	0,7,0,0,3	318	159	2.51947e-05	0.000645483	0.899,0.708,0.708,0.925,1.0	1.0,0.857,1.0,1.0,0.906	-0.105	SE	NA	NA	NA	NA	34056858	34056921	34065039	34065162	NA	NA	34057190	34057367
3232	ENSMUSG00000024943.10	Smc5	chr19	-	NA	NA	NA	NA	NA	NA	3232	23,24,34,21,21	11,11,22,12,16	93,43,23,17,17	33,12,0,1,0	203	159	2.52937e-05	0.000646854	0.621,0.631,0.548,0.578,0.507	0.688,0.737,1.0,0.93,1.0	-0.294	SE	NA	NA	NA	NA	23192008	23192104	23195768	23195894	NA	NA	23192518	23192563
9353	ENSMUSG00000028431.12	Elp1	chr4	-	NA	NA	NA	NA	NA	NA	9353	259252249158115	0,0,0,0,0	354,212,140,127,75	26,0,0,0,0	234	159	2.54771e-05	0.000650376	1.0,1.0,1.0,1.0,1.0	0.902,1.0,1.0,1.0,1.0	0.02	SE	NA	NA	NA	NA	56749679	56751719	56757116	56757271	NA	NA	56755303	56755379
9228	ENSMUSG00000030061.17	Uba3	chr6	-	NA	NA	NA	NA	NA	NA	9228	226222288237159	0,0,8,0,22	398283355175206	0,0,0,0,0	213	159	2.55264e-05	0.000650465	1.0,1.0,0.964,1.0,0.844	1.0,1.0,1.0,1.0,1.0	-0.038	SE	NA	NA	NA	NA	97160630	97161826	97162443	97162507	NA	NA	97162301	97162356
17516	ENSMUSG00000027942.18	4933434E20Rik	chr3	+	NA	NA	NA	NA	NA	NA	17516	213,208,310,324,88	9,6,0,0,20	291,220,250,138,91	0,0,0,8,0	276	159	2.56442e-05	0.000652299	0.932,0.952,1.0,1.0,0.717	1.0,1.0,1.0,0.909,1.0	-0.062	SE	NA	NA	NA	NA	89960814	89960916	89963835	89963889	NA	NA	89963513	89963631
2803	ENSMUSG00000028248.16	Pnisr	chr4	+	NA	NA	NA	NA	NA	NA	2803	0,7,10,0,0	38,112,106,37,104	18,12,0,0,15	106,83,54,39,42	318	159	2.45792e-05	0.00065321	0.0,0.03,0.045,0.0,0.0	0.078,0.067,0.0,0.0,0.152	-0.044	RI	NA	NA	NA	NA	21869515	21869615	21870351	21870405	21869515	21870405	NA	NA
2939	ENSMUSG00000041420.19	Meis3	chr7	+	15919372	15919446	15919372	15919442	15919981	15920429	2939	7,15,15,0,10	44,80,28,58,15	0,8,0,0,0	43,26,9,34,40	162	159	2.6182e-05	0.00065455	0.135,0.155,0.345,0.0,0.396	0.0,0.232,0.0,0.0,0.0	0.16	A5SS	NA	NA	NA	NA	NA	NA	NA	NA	NA	NA	NA	NA
1474	ENSMUSG00000026309.15	Ilkap	chr1	-	91316066	91316168	91316076	91316168	91314936	91315063	1474	316322170332297	28,42,59,26,11	404238409209193	71,40,94,56,55	168	159	2.68607e-05	0.00065835	0.914,0.879,0.732,0.924,0.962	0.843,0.849,0.805,0.779,0.769	0.073	A5SS	NA	NA	NA	NA	NA	NA	NA	NA	NA	NA	NA	NA
3885	ENSMUSG00000013539.15	Tango2	chr16	-	NA	NA	NA	NA	NA	NA	3885	47,84,40,35,56	0,7,8,0,0	76,36,120,58,26	0,1,0,0,0	318	159	2.59526e-05	0.000658963	1.0,0.857,0.714,1.0,1.0	1.0,0.947,1.0,1.0,1.0	-0.075	SE	NA	NA	NA	NA	18118688	18119416	18125833	18125904	NA	NA	18121546	18121719
19950	ENSMUSG00000019787.10	Trdn	chr10	+	NA	NA	NA	NA	NA	NA	19950	1.06611e+18	63,58,33,13,29	1.53512e+17	128,39,70,21,41	188	159	2.62413e-05	0.000665106	0.935,0.941,0.967,0.983,0.976	0.91,0.964,0.932,0.961,0.929	0.021	SE	NA	NA	NA	NA	33275090	33275141	33314787	33314814	NA	NA	33313713	33313743
27371	ENSMUSG00000001029.16	Icam2	chr11	-	NA	NA	NA	NA	NA	NA	27371	169,185,156,159,41	0,0,0,0,0	244,145,152,160,93	22,0,0,0,0	318	159	2.67198e-05	0.000676031	1.0,1.0,1.0,1.0,1.0	0.847,1.0,1.0,1.0,1.0	0.031	SE	NA	NA	NA	NA	106269471	106269789	106273255	106273372	NA	NA	106271492	106271765
253	ENSMUSG00000078812.11	Eif5a	chr11	-	NA	NA	NA	NA	NA	NA	253	21,46,40,58,5	0,4,13,2,0	101,25,41,38,15	0,3,0,1,0	252	188	1.55241e-05	0.000676849	1.0,0.896,0.697,0.956,1.0	1.0,0.861,1.0,0.966,1.0	-0.056	MXE	69810274	69810304	69811166	69811260	69809976	69810162	69811988	69812212	NA	NA	NA	NA
874	ENSMUSG00000037148.9	Arhgap10	chr8	-	NA	NA	NA	NA	NA	NA	874	20,6,1,5,0	97,127,54,51,9	4,8,46,14,23	39,53,32,34,32	233	246	1.62418e-05	0.000688473	0.179,0.048,0.019,0.094,0.0	0.098,0.137,0.603,0.303,0.431	-0.246	MXE	78085175	78085263	78091714	78091789	78078242	78078301	78111379	78111425	NA	NA	NA	NA
9420	ENSMUSG00000061474.12	Mrps36	chr13	-	NA	NA	NA	NA	NA	NA	9420	9.73112e+17	0,15,22,1,0	1.25113e+17	30,16,12,7,24	318	159	2.77003e-05	0.000699593	1.0,0.974,0.963,0.998,1.0	0.954,0.976,0.985,0.986,0.921	0.023	SE	NA	NA	NA	NA	100872584	100872781	100877675	100877739	NA	NA	100875521	100875703
932	ENSMUSG00000037003.17	Tns2	chr15	+	102020842	102021011	102020863	102021011	102019516	102020728	932	0,0,0,2,0	105,102,68,41,33	0,0,26,0,0	128,73,97,35,48	179	159	2.49563e-05	0.000699737	0.0,0.0,0.0,0.042,0.0	0.0,0.0,0.192,0.0,0.0	-0.03	A3SS	NA	NA	NA	NA	NA	NA	NA	NA	NA	NA	NA	NA
6795	ENSMUSG00000032187.17	Smarca4	chr9	+	NA	NA	NA	NA	NA	NA	6795	0,5,52,0,0	88,62,44,41,33	0,0,0,0,0	19,55,31,46,52	257	159	2.78112e-05	0.000701148	0.0,0.048,0.422,0.0,0.0	0.0,0.0,0.0,0.0,0.0	0.094	SE	NA	NA	NA	NA	21588745	21588973	21589611	21589689	NA	NA	21589248	21589347
1453	ENSMUSG00000021819.12	Zswim8	chr14	+	20771238	20772121	20771238	20772097	20772210	20772387	1453	3,0,6,18,0	72,98,51,41,10	24,22,18,27,0	66,62,48,46,26	182	159	3.01254e-05	0.000724168	0.035,0.0,0.093,0.277,0.0	0.241,0.237,0.247,0.339,0.0	-0.132	A5SS	NA	NA	NA	NA	NA	NA	NA	NA	NA	NA	NA	NA
3672	ENSMUSG00000107283.4	Mpv17	chr5	-	NA	NA	NA	NA	NA	NA	3672	166,144,135,118,13	21,13,2,10,21	106,101,78,138,97	0,1,12,0,0	191	159	2.87952e-05	0.000724671	0.868,0.902,0.983,0.908,0.34	1.0,0.988,0.844,1.0,1.0	-0.166	SE	NA	NA	NA	NA	31301617	31302096	31302838	31302934	NA	NA	31302589	31302622
20377	ENSMUSG00000026887.10	Mrrf	chr2	+	NA	NA	NA	NA	NA	NA	20377	170,199,184,124,27	0,0,0,0,0	261204264142112	21,0,0,0,4	277	159	2.9467e-05	0.000740268	1.0,1.0,1.0,1.0,1.0	0.877,1.0,1.0,1.0,0.941	0.036	SE	NA	NA	NA	NA	36037914	36038070	36049610	36049677	NA	NA	36043604	36043723
438	ENSMUSG00000019539.12	Rcn3	chr7	-	44741519	44741645	44741528	44741645	44740864	44741112	438	29,39,33,13,21	1,6,7,14,2	45,26,41,15,12	24,25,37,18,9	167	159	3.32413e-05	0.000741993	0.965,0.861,0.818,0.469,0.909	0.641,0.498,0.513,0.442,0.559	0.274	A5SS	NA	NA	NA	NA	NA	NA	NA	NA	NA	NA	NA	NA
1433	ENSMUSG00000025907.15	Rb1cc1	chr1	+	6340914	6341051	6340914	6341042	6342924	6342995	1433	311111266157169	15,0,9,6,22	239230224145149	0,7,0,11,0	167	159	3.21644e-05	0.000741993	0.952,1.0,0.966,0.961,0.88	1.0,0.969,1.0,0.926,1.0	-0.027	A5SS	NA	NA	NA	NA	NA	NA	NA	NA	NA	NA	NA	NA
2059	ENSMUSG00000011257.20	Pabpc4	chr4	+	123182751	123183006	123182751	123182867	123183991	123184131	2059	63,5,58,21,39	315332328227225	36,17,57,9,10	480322521255151	297	159	3.2667e-05	0.000741993	0.097,0.008,0.086,0.047,0.085	0.039,0.027,0.055,0.019,0.034	0.03	A5SS	NA	NA	NA	NA	NA	NA	NA	NA	NA	NA	NA	NA
2189	ENSMUSG00000056952.14	Tatdn2	chr6	+	113679061	113679682	113679061	113679499	113680994	113681867	2189	35,54,28,54,14	0,0,0,0,0	57,34,59,38,29	16,1,0,0,0	318	159	3.19902e-05	0.000741993	1.0,1.0,1.0,1.0,1.0	0.64,0.944,1.0,1.0,1.0	0.083	A5SS	NA	NA	NA	NA	NA	NA	NA	NA	NA	NA	NA	NA
18279	ENSMUSG00000025545.11	Clybl	chr14	+	NA	NA	NA	NA	NA	NA	18279	62,21,22,65,3	0,0,0,0,0	68,34,18,13,15	25,0,0,0,0	318	159	2.96897e-05	0.000744547	1.0,1.0,1.0,1.0,1.0	0.576,1.0,1.0,1.0,1.0	0.085	SE	NA	NA	NA	NA	122419115	122419193	122639358	122639639	NA	NA	122608652	122608841
4844	ENSMUSG00000037361.9	Sf3b6	chr12	+	NA	NA	NA	NA	NA	NA	4844	193181203280112	0,0,0,0,0	338190216195112	0,0,17,8,0	277	159	2.98043e-05	0.000746105	1.0,1.0,1.0,1.0,1.0	1.0,1.0,0.879,0.933,1.0	0.038	SE	NA	NA	NA	NA	4867543	4867819	4876757	4876896	NA	NA	4870593	4870712
17084	ENSMUSG00000042408.14	Zmym6	chr4	+	NA	NA	NA	NA	NA	NA	17084	101,42,47,101,79	0,2,0,0,0	102,48,156,63,47	0,0,20,0,0	318	159	2.98622e-05	0.000746239	1.0,0.913,1.0,1.0,1.0	1.0,1.0,0.796,1.0,1.0	0.023	SE	NA	NA	NA	NA	126998063	126998214	127000368	127000516	NA	NA	126999066	126999239
10334	ENSMUSG00000036333.12	Kidins220	chr12	+	NA	NA	NA	NA	NA	NA	10334	56,60,63,51,29	0,0,6,0,0	39,50,47,53,1	8,1,19,0,13	239	159	2.99501e-05	0.000747123	1.0,1.0,0.875,1.0,1.0	0.764,0.971,0.622,1.0,0.049	0.294	SE	NA	NA	NA	NA	25103990	25104033	25111216	25111277	NA	NA	25106580	25106661
20960	ENSMUSG00000026096.15	Osgepl1	chr1	+	NA	NA	NA	NA	NA	NA	20960	71,93,74,62,80	3,0,0,0,0	125,78,44,90,33	5,5,0,7,0	318	159	3.02425e-05	0.000753096	0.922,1.0,1.0,1.0,1.0	0.926,0.886,1.0,0.865,1.0	0.049	SE	NA	NA	NA	NA	53354014	53354258	53359101	53359455	NA	NA	53357065	53357448
15473	ENSMUSG00000052298.13	Cdc42se2	chr11	-	NA	NA	NA	NA	NA	NA	15473	83,57,58,45,69	0,0,0,0,0	142,45,107,11,83	0,1,16,0,0	312	159	3.08539e-05	0.000766979	1.0,1.0,1.0,1.0,1.0	1.0,0.958,0.773,1.0,1.0	0.054	SE	NA	NA	NA	NA	54630811	54631376	54678385	54678451	NA	NA	54647231	54647385
508	ENSMUSG00000062825.16	Actg1	chr11	-	NA	NA	NA	NA	NA	NA	508	117,91,59,70,24	779778846716950	83,70,244,124,55	1218577584622560	203	159	3.11045e-05	0.00077043	0.105,0.084,0.052,0.071,0.019	0.051,0.087,0.247,0.135,0.071	-0.052	SE	NA	NA	NA	NA	120237736	120238175	120238461	120238701	NA	NA	120238317	120238362
575	ENSMUSG00000028156.13	Eif4e	chr3	+	NA	NA	NA	NA	NA	NA	575	0,0,0,0,0	23,39,68,19,3	0,0,25,0,0	16,18,28,20,14	294	159	3.1056e-05	0.00077043	0.0,0.0,0.0,0.0,0.0	0.0,0.0,0.326,0.0,0.0	-0.065	SE	NA	NA	NA	NA	138233045	138233075	138252081	138252188	NA	NA	138239136	138239272
5195	ENSMUSG00000053332.14	Gas5	chr1	+	NA	NA	NA	NA	NA	NA	5195	252,370,10,539,197	0,19,0,29,11	224,4,176,327,324	13,2,29,28,49	186	159	3.11562e-05	0.00077043	1.0,0.943,1.0,0.941,0.939	0.936,0.631,0.838,0.909,0.85	0.132	SE	NA	NA	NA	NA	160864264	160864422	160865794	160865842	NA	NA	160864857	160864885
25981	ENSMUSG00000026028.13	Trak2	chr1	-	NA	NA	NA	NA	NA	NA	25981	102,89,70,85,18	0,0,0,0,0	181,82,9,76,64	0,7,0,3,7	264	159	3.12095e-05	0.00077043	1.0,1.0,1.0,1.0,1.0	1.0,0.876,1.0,0.938,0.846	0.068	SE	NA	NA	NA	NA	58939607	58943341	58947681	58947948	NA	NA	58945864	58945970
7840	ENSMUSG00000063406.12	Tmed5	chr5	-	NA	NA	NA	NA	NA	NA	7840	70,126,135,160,92	0,0,0,0,0	81,166,200,108,65	0,11,0,0,8	318	159	3.13966e-05	0.00077279	1.0,1.0,1.0,1.0,1.0	1.0,0.883,1.0,1.0,0.802	0.063	SE	NA	NA	NA	NA	108269492	108272625	108277883	108277981	NA	NA	108273766	108273950
27400	ENSMUSG00000003190.13	Bcl2l12	chr7	-	NA	NA	NA	NA	NA	NA	27400	35,65,58,65,18	0,2,0,9,3	15,29,47,21,38	0,0,0,0,0	318	159	3.14138e-05	0.00077279	1.0,0.942,1.0,0.783,0.75	1.0,1.0,1.0,1.0,1.0	-0.105	SE	NA	NA	NA	NA	44642167	44642455	44643786	44643873	NA	NA	44643234	44643695
6779	ENSMUSG00000032480.18	Dhx30	chr9	-	NA	NA	NA	NA	NA	NA	6779	833773798699588	12,13,23,0,0	688661603605370	0,0,0,0,0	298	159	3.16503e-05	0.000777265	0.974,0.969,0.949,1.0,1.0	1.0,1.0,1.0,1.0,1.0	-0.022	SE	NA	NA	NA	NA	109913387	109913714	109914017	109914121	NA	NA	109913796	109913936
14890	ENSMUSG00000029106.15	Add1	chr5	+	NA	NA	NA	NA	NA	NA	14890	0,0,7,0,0	56,48,43,32,33	32,5,0,0,0	119,27,17,41,33	192	159	3.21975e-05	0.000789338	0.0,0.0,0.119,0.0,0.0	0.182,0.133,0.0,0.0,0.0	-0.039	SE	NA	NA	NA	NA	34785758	34785857	34787813	34788160	NA	NA	34786482	34786516
3082	ENSMUSG00000030815.12	Phkg2	chr7	+	127176706	127176882	127176706	127176818	127177146	127177201	3082	10,0,5,2,29	12,2,8,0,0	9,21,11,3,8	0,3,0,0,0	222	159	3.64095e-05	0.000794416	0.374,0.0,0.309,1.0,1.0	1.0,0.834,1.0,1.0,1.0	-0.43	A5SS	NA	NA	NA	NA	NA	NA	NA	NA	NA	NA	NA	NA
3287	ENSMUSG00000004667.19	Polr2e	chr10	-	79872343	79872432	79872360	79872432	79871782	79872135	3287	54,30,53,27,7	1.5232e+19	74,39,89,51,20	2.40815e+19	175	159	3.68609e-05	0.000794416	0.031,0.014,0.027,0.013,0.004	0.027,0.023,0.036,0.033,0.016	-0.009	A5SS	NA	NA	NA	NA	NA	NA	NA	NA	NA	NA	NA	NA
2576	ENSMUSG00000027951.17	Adar	chr3	+	89652682	89652908	89652682	89652830	89653126	89653298	2576	2,0,0,3,0	18,21,10,3,54	0,12,14,3,1	26,14,36,8,18	236	159	3.75008e-05	0.000794509	0.07,0.0,0.0,0.403,0.0	0.0,0.366,0.208,0.202,0.036	-0.068	A5SS	NA	NA	NA	NA	NA	NA	NA	NA	NA	NA	NA	NA
4789	ENSMUSG00000021143.11	Pacs2	chr12	+	NA	NA	NA	NA	NA	NA	4789	61,52,39,20,34	13,0,0,2,0	76,42,63,34,25	0,0,0,0,0	248	159	3.25851e-05	0.000796096	0.751,1.0,1.0,0.865,1.0	1.0,1.0,1.0,1.0,1.0	-0.077	SE	NA	NA	NA	NA	113007845	113007933	113010648	113010774	NA	NA	113009097	113009187
25920	ENSMUSG00000027160.17	Ccdc34	chr2	+	NA	NA	NA	NA	NA	NA	25920	14,10,7,18,29	663797799475704	74,26,13,17,15	1019464850558400	318	159	3.25773e-05	0.000796096	0.01,0.006,0.004,0.019,0.02	0.035,0.027,0.008,0.015,0.018	-0.009	SE	NA	NA	NA	NA	109862676	109862784	109870918	109871077	NA	NA	109868424	109868621
460	ENSMUSG00000022822.17	Abcc5	chr16	-	NA	NA	NA	NA	NA	NA	460	185155165102113	0,14,0,0,0	121,161,400,115,74	6,3,63,4,0	318	159	3.34417e-05	0.000814225	1.0,0.847,1.0,1.0,1.0	0.91,0.964,0.76,0.935,1.0	0.056	SE	NA	NA	NA	NA	20163384	20163544	20180931	20181021	NA	NA	20176118	20176308
8177	ENSMUSG00000028898.16	Trnau1ap	chr4	-	NA	NA	NA	NA	NA	NA	8177	193136178122126	45,28,33,35,0	126,124,95,129,58	43,38,56,51,24	256	159	3.34041e-05	0.000814225	0.727,0.751,0.77,0.684,1.0	0.645,0.67,0.513,0.611,0.6	0.179	SE	NA	NA	NA	NA	132052518	132053356	132056663	132056700	NA	NA	132055779	132055877
10670	ENSMUSG00000030814.18	Bcl7c	chr7	-	NA	NA	NA	NA	NA	NA	10670	340257279314259	0,0,5,0,0	431250249179149	0,7,21,0,0	287	159	3.35805e-05	0.000814983	1.0,1.0,0.969,1.0,1.0	1.0,0.952,0.868,1.0,1.0	0.03	SE	NA	NA	NA	NA	127304898	127304984	127307051	127307130	NA	NA	127306347	127306476
11072	ENSMUSG00000020903.14	Stx8	chr11	+	NA	NA	NA	NA	NA	NA	11072	29,75,50,82,10	0,8,0,8,0	38,50,74,47,42	0,0,0,0,0	197	159	3.35875e-05	0.000814983	1.0,0.883,1.0,0.892,1.0	1.0,1.0,1.0,1.0,1.0	-0.045	SE	NA	NA	NA	NA	67860597	67860697	67902140	67902265	NA	NA	67864058	67864097
385	ENSMUSG00000073889.11	Il11ra1	chr4	+	NA	NA	NA	NA	NA	NA	385	0,0,0,0,0	69,129,64,88,91	0,4,12,9,0	87,76,98,74,85	236	159	3.36619e-05	0.000820041	0.0,0.0,0.0,0.0,0.0	0.0,0.034,0.076,0.076,0.0	-0.037	RI	NA	NA	NA	NA	41765274	41765307	41765385	41765552	41765274	41765552	NA	NA
2103	ENSMUSG00000022035.7	Ccdc25	chr14	+	NA	NA	NA	NA	NA	NA	2103	11,31,10,11,22	309305278342116	0,13,21,4,6	473283341203228	318	159	3.36086e-05	0.000820041	0.017,0.048,0.018,0.016,0.087	0.0,0.022,0.03,0.01,0.013	0.022	RI	NA	NA	NA	NA	66089065	66089117	66091550	66091626	66089065	66091626	NA	NA
4104	ENSMUSG00000035278.10	Plekhj1	chr10	-	NA	NA	NA	NA	NA	NA	4104	13,23,0,27,32	56,69,59,66,19	0,2,10,9,0	83,67,54,44,23	228	159	3.25881e-05	0.000820041	0.139,0.189,0.0,0.222,0.54	0.0,0.02,0.114,0.125,0.0	0.166	RI	NA	NA	NA	NA	80633606	80633673	80633743	80633811	80633606	80633811	NA	NA
19676	ENSMUSG00000020076.8	Ddx50	chr10	-	NA	NA	NA	NA	NA	NA	19676	141269299169269	8,2,0,1,0	392214240121114	0,16,0,19,2	318	159	3.39728e-05	0.00082153	0.898,0.985,1.0,0.988,1.0	1.0,0.87,1.0,0.761,0.966	0.055	SE	NA	NA	NA	NA	62458618	62462061	62469755	62469905	NA	NA	62463299	62463461
21529	ENSMUSG00000029004.16	Kmt2e	chr5	+	NA	NA	NA	NA	NA	NA	21529	109173143126223	0,3,0,0,3	167,78,56,70,41	0,3,15,2,0	318	159	3.39585e-05	0.00082153	1.0,0.966,1.0,1.0,0.974	1.0,0.929,0.651,0.946,1.0	0.083	SE	NA	NA	NA	NA	23698196	23698505	23701401	23701498	NA	NA	23700983	23701238
25154	ENSMUSG00000059439.16	Bcas3	chr11	+	NA	NA	NA	NA	NA	NA	25154	33,24,70,29,31	20,8,8,0,4	60,58,79,36,79	0,8,0,1,4	224	159	3.42148e-05	0.000825976	0.539,0.68,0.861,1.0,0.846	1.0,0.837,1.0,0.962,0.933	-0.161	SE	NA	NA	NA	NA	85692610	85692778	85716027	85716884	NA	NA	85704825	85704891
12909	ENSMUSG00000029720.10	Gm20605	chr5	+	NA	NA	NA	NA	NA	NA	12909	37,22,57,17,42	12,0,0,3,0	68,39,12,10,37	0,0,0,0,0	242	159	3.49534e-05	0.000842377	0.67,1.0,1.0,0.788,1.0	1.0,1.0,1.0,1.0,1.0	-0.108	SE	NA	NA	NA	NA	137636700	137636804	137637383	137637460	NA	NA	137636916	137637000
22939	ENSMUSG00000040430.19	Pitpnc1	chr11	-	NA	NA	NA	NA	NA	NA	22939	96,67,99,50,14	117,59,62,96,80	92,94,196,64,24	31,43,86,48,19	277	159	3.52094e-05	0.000847111	0.32,0.395,0.478,0.23,0.091	0.63,0.557,0.567,0.434,0.42	-0.219	SE	NA	NA	NA	NA	107098717	107103484	107117056	107117120	NA	NA	107107503	107107622
14259	ENSMUSG00000022951.17	Rcan1	chr16	-	NA	NA	NA	NA	NA	NA	14259	56,30,43,81,57	0,0,0,17,0	172,61,160,61,49	0,0,0,0,0	318	159	3.54111e-05	0.000849091	1.0,1.0,1.0,0.704,1.0	1.0,1.0,1.0,1.0,1.0	-0.059	SE	NA	NA	NA	NA	92188840	92190516	92194150	92194324	NA	NA	92192753	92192913
16400	ENSMUSG00000068184.8	Ndufaf2	chr13	-	NA	NA	NA	NA	NA	NA	16400	7601106660864610	14,30,0,8,0	1003929755725520	35,19,4,22,23	199	159	3.5367e-05	0.000849091	0.977,0.967,1.0,0.989,1.0	0.958,0.975,0.993,0.963,0.948	0.019	SE	NA	NA	NA	NA	108189122	108189488	108228067	108228157	NA	NA	108217886	108217927
7531	ENSMUSG00000024924.15	Vldlr	chr19	+	NA	NA	NA	NA	NA	NA	7531	184,197,300,86,85	0,29,0,0,0	325422671214221	0,5,0,3,4	242	159	3.5849e-05	0.000858144	1.0,0.817,1.0,1.0,1.0	1.0,0.982,1.0,0.979,0.973	-0.023	SE	NA	NA	NA	NA	27222934	27223081	27224409	27224490	NA	NA	27223992	27224076
3614	ENSMUSG00000034974.14	Dapk3	chr10	+	NA	NA	NA	NA	NA	NA	3614	0,4,16,0,0	58,48,39,53,17	0,1,0,0,0	94,78,56,54,37	240	159	3.65583e-05	0.000858646	0.0,0.052,0.214,0.0,0.0	0.0,0.008,0.0,0.0,0.0	0.052	RI	NA	NA	NA	NA	81025772	81026133	81026215	81026345	81025772	81026345	NA	NA
3983	ENSMUSG00000024194.17	Cuta	chr17	-	NA	NA	NA	NA	NA	NA	3983	0,8,13,1,11	103,109,54,171,67	0,2,0,11,0	189,131,315,143,93	318	159	3.72047e-05	0.000858646	0.0,0.035,0.107,0.003,0.076	0.0,0.008,0.0,0.037,0.0	0.035	RI	NA	NA	NA	NA	27157857	27158066	27158290	27158342	27157857	27158342	NA	NA
609	ENSMUSG00000026172.13	Bcs1l	chr1	+	NA	NA	NA	NA	NA	NA	609	226326227263259	0,0,3,0,0	486359244185196	27,3,0,4,0	222	159	3.63384e-05	0.000868396	1.0,1.0,0.982,1.0,1.0	0.928,0.988,1.0,0.971,1.0	0.019	SE	NA	NA	NA	NA	74629423	74629618	74630118	74630288	NA	NA	74629829	74629893
20583	ENSMUSG00000025731.17	Mettl26	chr17	+	NA	NA	NA	NA	NA	NA	20583	220112164208140	14,0,0,8,0	216,147,55,84,69	0,1,0,0,0	318	159	3.64622e-05	0.000869894	0.887,1.0,1.0,0.929,1.0	1.0,0.987,1.0,1.0,1.0	-0.034	SE	NA	NA	NA	NA	26094047	26094700	26095193	26095253	NA	NA	26094933	26095096
17069	ENSMUSG00000028937.15	Acot7	chr4	+	NA	NA	NA	NA	NA	NA	17069	7961041712918660	20,37,4,27,0	863788988636454	16,0,0,0,19	275	159	3.6973e-05	0.000880602	0.958,0.942,0.99,0.952,1.0	0.969,1.0,1.0,1.0,0.933	-0.012	SE	NA	NA	NA	NA	152322136	152322223	152345302	152345487	NA	NA	152337605	152337722
5420	ENSMUSG00000038344.15	Txlng	chrX	-	NA	NA	NA	NA	NA	NA	5420	28,44,20,43,29	0,0,0,0,0	60,56,76,50,14	0,0,25,0,0	278	159	3.7391e-05	0.0008878	1.0,1.0,1.0,1.0,1.0	1.0,1.0,0.635,1.0,1.0	0.073	SE	NA	NA	NA	NA	161569612	161569687	161573607	161573802	NA	NA	161570554	161570674
7893	ENSMUSG00000026150.15	Mff	chr1	+	NA	NA	NA	NA	NA	NA	7893	9,19,20,20,5	144,115,56,100,68	18,50,50,17,38	175,68,52,57,61	191	159	3.74626e-05	0.0008878	0.049,0.121,0.229,0.143,0.058	0.079,0.38,0.445,0.199,0.341	-0.169	SE	NA	NA	NA	NA	82719359	82719697	82724803	82724863	NA	NA	82723244	82723277
22561	ENSMUSG00000043411.16	Usp48	chr4	+	NA	NA	NA	NA	NA	NA	22561	49,14,30,21,26	0,0,0,0,0	89,67,113,32,18	26,0,0,0,0	286	159	3.74351e-05	0.0008878	1.0,1.0,1.0,1.0,1.0	0.656,1.0,1.0,1.0,1.0	0.069	SE	NA	NA	NA	NA	137350584	137350699	137360424	137360500	NA	NA	137352470	137352598
5019	ENSMUSG00000015790.17	Surf1	chr2	-	26805607	26805781	26805607	26805761	26805966	26806018	5019	16,9,10,37,28	15,0,0,7,0	66,15,26,23,5	0,3,0,0,0	178	159	3.27634e-05	0.000907007	0.488,1.0,1.0,0.825,1.0	1.0,0.817,1.0,1.0,1.0	-0.101	A3SS	NA	NA	NA	NA	NA	NA	NA	NA	NA	NA	NA	NA
6014	ENSMUSG00000026159.14	Agfg1	chr1	+	NA	NA	NA	NA	NA	NA	6014	57,28,33,90,37	8,7,0,0,0	68,48,55,37,8	0,0,0,0,0	251	159	3.86165e-05	0.000910641	0.819,0.717,1.0,1.0,1.0	1.0,1.0,1.0,1.0,1.0	-0.093	SE	NA	NA	NA	NA	82863831	82863908	82871144	82871303	NA	NA	82864095	82864188
9432	ENSMUSG00000060073.10	Psma3	chr12	+	NA	NA	NA	NA	NA	NA	9432	353434308547345	18,0,0,0,16	607458420328273	0,0,0,0,0	277	159	3.86185e-05	0.000910641	0.918,1.0,1.0,1.0,0.925	1.0,1.0,1.0,1.0,1.0	-0.031	SE	NA	NA	NA	NA	71025506	71025589	71031266	71031368	NA	NA	71030097	71030216
24009	ENSMUSG00000034343.15	Ube2f	chr1	+	NA	NA	NA	NA	NA	NA	24009	0,0,0,0,0	23,48,8,22,9	14,1,0,0,1	24,38,6,12,17	226	159	3.855e-05	0.000910641	0.0,0.0,0.0,0.0,0.0	0.291,0.018,0.0,0.0,0.04	-0.07	SE	NA	NA	NA	NA	91178032	91178159	91181981	91182115	NA	NA	91181481	91181549
17948	ENSMUSG00000027287.15	Snap23	chr2	+	NA	NA	NA	NA	NA	NA	17948	0,0,16,0,8	33,96,36,56,95	0,0,0,0,0	111,70,52,65,36	258	159	3.89005e-05	0.000915772	0.0,0.0,0.215,0.0,0.049	0.0,0.0,0.0,0.0,0.0	0.053	SE	NA	NA	NA	NA	120398203	120398287	120414749	120414846	NA	NA	120399763	120399863
7741	ENSMUSG00000039844.21	Rapgef1	chr2	+	NA	NA	NA	NA	NA	NA	7741	0,0,0,0,0	12,12,14,42,21	24,2,7,0,0	0,8,11,62,19	254	159	3.93709e-05	0.000923523	0.0,0.0,0.0,0.0,0.0	1.0,0.135,0.285,0.0,0.0	-0.284	SE	NA	NA	NA	NA	29597209	29597412	29612235	29612321	NA	NA	29610654	29610750
14529	ENSMUSG00000029125.15	Stx18	chr5	+	NA	NA	NA	NA	NA	NA	14529	20,9,51,2,42	0,0,2,0,0	27,20,16,18,13	0,4,0,11,0	226	159	3.93449e-05	0.000923523	1.0,1.0,0.947,1.0,1.0	1.0,0.779,1.0,0.535,1.0	0.127	SE	NA	NA	NA	NA	38196085	38196843	38262221	38262337	NA	NA	38249856	38249924
24836	ENSMUSG00000016386.16	Mpped2	chr2	+	NA	NA	NA	NA	NA	NA	24836	41,43,53,70,45	28,16,7,0,3	109,59,93,63,39	0,11,0,0,0	318	159	3.94896e-05	0.000923523	0.423,0.573,0.791,1.0,0.882	1.0,0.728,1.0,1.0,1.0	-0.212	SE	NA	NA	NA	NA	106529632	106529880	106613977	106614203	NA	NA	106575044	106575226
25155	ENSMUSG00000059439.16	Bcas3	chr11	+	NA	NA	NA	NA	NA	NA	25155	147123201191193	20,8,8,0,4	94183319125170	0,8,0,1,4	249	159	3.94706e-05	0.000923523	0.824,0.908,0.941,1.0,0.969	1.0,0.936,1.0,0.988,0.964	-0.049	SE	NA	NA	NA	NA	85692646	85692778	85716027	85716216	NA	NA	85712847	85712938
4206	ENSMUSG00000002767.14	Mrpl2	chr17	+	46959584	46959695	46959595	46959695	46959397	46959513	4206	1.87418e+19	58,145,59,197,157	1.96118e+19	84,79,48,96,81	169	159	3.40539e-05	0.000930948	0.968,0.922,0.964,0.9,0.891	0.956,0.955,0.973,0.933,0.934	-0.021	A3SS	NA	NA	NA	NA	NA	NA	NA	NA	NA	NA	NA	NA
5369	ENSMUSG00000030682.5	Cdipt	chr7	+	126578429	126578575	126578493	126578575	126578086	126578168	5369	13,5,0,0,0	43,36,42,66,8	0,0,0,0,0	140,57,37,60,42	222	159	3.45665e-05	0.000933296	0.178,0.09,0.0,0.0,0.0	0.0,0.0,0.0,0.0,0.0	0.054	A3SS	NA	NA	NA	NA	NA	NA	NA	NA	NA	NA	NA	NA
2103	ENSMUSG00000033060.17	Lmo7	chr14	+	102150594	102150782	102150675	102150782	102149434	102149596	2103	8,41,21,1,0	66,55,113,74,9	3,2,9,6,0	43,105,90,66,87	239	159	3.53571e-05	0.000942998	0.075,0.332,0.11,0.009,0.0	0.044,0.013,0.062,0.057,0.0	0.07	A3SS	NA	NA	NA	NA	NA	NA	NA	NA	NA	NA	NA	NA
1288	ENSMUSG00000073563.4	Csnk1g3	chr18	+	NA	NA	NA	NA	NA	NA	1288	116,67,80,71,90	4,6,8,0,0	81,58,99,36,14	20,8,14,0,19	182	159	4.05083e-05	0.000945791	0.962,0.907,0.897,1.0,1.0	0.78,0.864,0.861,1.0,0.392	0.174	SE	NA	NA	NA	NA	54081119	54081226	54086316	54088620	NA	NA	54081716	54081740
12973	ENSMUSG00000035297.15	Cops4	chr5	+	NA	NA	NA	NA	NA	NA	12973	200335277180126	4,5,0,11,0	359254201192149	11,10,19,16,0	274	159	4.07091e-05	0.000948922	0.967,0.975,1.0,0.905,1.0	0.95,0.936,0.86,0.874,1.0	0.045	SE	NA	NA	NA	NA	100685163	100685334	100695169	100695646	NA	NA	100689402	100689518
8835	ENSMUSG00000025156.18	Gps1	chr11	+	NA	NA	NA	NA	NA	NA	8835	3,6,12,0,17	55,42,80,48,8	8,0,0,0,0	120,74,24,37,8	237	159	4.11336e-05	0.000957247	0.035,0.087,0.091,0.0,0.588	0.043,0.0,0.0,0.0,0.0	0.152	SE	NA	NA	NA	NA	120675100	120675168	120675946	120676039	NA	NA	120675472	120675551
2494	ENSMUSG00000027944.14	Hax1	chr3	-	89904693	89904881	89904693	89904872	89905044	89905310	2494	96,75,82,54,48	0,0,2,0,0	32,80,42,64,31	0,4,0,2,12	167	159	3.67432e-05	0.00096816	1.0,1.0,0.975,1.0,1.0	1.0,0.95,1.0,0.968,0.711	0.069	A3SS	NA	NA	NA	NA	NA	NA	NA	NA	NA	NA	NA	NA
1341	ENSMUSG00000028797.21	Tmem234	chr4	+	129495987	129496054	129496014	129496054	129495199	129495418	1341	27,130,258,112,16	0,0,12,11,0	44,41,64,42,80	0,0,0,0,0	185	159	3.7493e-05	0.000976156	1.0,1.0,0.949,0.897,1.0	1.0,1.0,1.0,1.0,1.0	-0.031	A3SS	NA	NA	NA	NA	NA	NA	NA	NA	NA	NA	NA	NA
25690	ENSMUSG00000023027.14	Atf1	chr15	+	NA	NA	NA	NA	NA	NA	25690	11,12,20,22,63	0,0,0,0,0	19,31,54,15,12	0,0,10,3,0	272	159	4.2159e-05	0.000979509	1.0,1.0,1.0,1.0,1.0	1.0,1.0,0.759,0.745,1.0	0.099	SE	NA	NA	NA	NA	100130613	100130712	100149949	100150080	NA	NA	100143112	100143226
3786	ENSMUSG00000038965.18	Ube2l3	chr16	-	NA	NA	NA	NA	NA	NA	3786	473270401506255	13,6,0,0,14	551401526342204	0,4,0,4,0	318	159	4.22777e-05	0.000980663	0.948,0.957,1.0,1.0,0.901	1.0,0.98,1.0,0.977,1.0	-0.03	SE	NA	NA	NA	NA	16969876	16972146	16994275	16994371	NA	NA	16977853	16978040
1225	ENSMUSG00000002107.19	Celf2	chr2	-	NA	NA	NA	NA	NA	NA	1225	26,21,9,7,0	12,17,8,16,15	6,4,0,1,0	61,9,8,10,4	318	241	2.40878e-05	0.000993461	0.622,0.484,0.46,0.249,0.0	0.069,0.252,0.0,0.07,0.0	0.285	MXE	6668925	6669008	6726227	6726424	6629481	6629530	6967189	6967225	NA	NA	NA	NA
5305	ENSMUSG00000009687.15	Fxyd5	chr7	-	30739607	30739682	30739607	30739646	30740821	30740882	5305	68,38,30,92,47	0,0,2,0,0	109,85,155,64,24	0,2,15,5,0	194	159	3.87095e-05	0.000995973	1.0,1.0,0.925,1.0,1.0	1.0,0.972,0.894,0.913,1.0	0.029	A3SS	NA	NA	NA	NA	NA	NA	NA	NA	NA	NA	NA	NA
11606	ENSMUSG00000013936.13	Myl2	chr5	+	NA	NA	NA	NA	NA	NA	11606	1.45214e+19	5.80267e+24	1.69515e+19	8.05531e+25	234	159	4.3069e-05	0.000997391	0.017,0.014,0.019,0.015,0.027	0.014,0.009,0.016,0.014,0.016	0.005	SE	NA	NA	NA	NA	122239042	122239092	122239811	122239901	NA	NA	122239468	122239544
1499	ENSMUSG00000032355.17	Mlip	chr9	-	NA	NA	NA	NA	NA	NA	1499	12,0,0,9,0	35,10,43,70,22	0,3,0,3,0	46,53,76,74,49	318	224	2.50075e-05	0.00100425	0.195,0.0,0.0,0.083,0.0	0.0,0.038,0.0,0.028,0.0	0.042	MXE	77097953	77098019	77136766	77138311	77088633	77088678	77146673	77147066	NA	NA	NA	NA
1382	ENSMUSG00000019787.10	Trdn	chr10	+	NA	NA	NA	NA	NA	NA	1382	2.88073e+24	493643757532568	5.28323e+24	453483631423534	318	218	2.57003e-05	0.00100561	0.976,0.97,0.97,0.971,0.975	0.988,0.977,0.981,0.973,0.973	-0.006	MXE	33071944	33072121	33076158	33076218	33062636	33062696	33109850	33109922	NA	NA	NA	NA
5416	ENSMUSG00000041926.16	Rnpep	chr1	-	NA	NA	NA	NA	NA	NA	5416	71,58,37,68,32	0,0,0,3,0	73,64,9,41,47	9,0,0,7,0	275	159	4.35421e-05	0.00100671	1.0,1.0,1.0,0.929,1.0	0.824,1.0,1.0,0.772,1.0	0.067	SE	NA	NA	NA	NA	135199266	135199502	135205126	135205275	NA	NA	135200099	135200216
4618	ENSMUSG00000040441.13	Slc26a10	chr10	-	NA	NA	NA	NA	NA	NA	4618	24,52,35,25,8	0,0,0,0,0	0,10,17,32,23	21,7,0,0,0	311	159	4.37573e-05	0.00101004	1.0,1.0,1.0,1.0,1.0	0.0,0.422,1.0,1.0,1.0	0.316	SE	NA	NA	NA	NA	127012955	127013038	127014211	127014376	NA	NA	127013806	127013959
14240	ENSMUSG00000026131.21	Dst	chr1	+	NA	NA	NA	NA	NA	NA	14240	189449263221193	124,123,112,102,71	425239664247239	99,60,53,83,69	230	159	4.39292e-05	0.00101237	0.513,0.716,0.619,0.6,0.653	0.748,0.734,0.896,0.673,0.705	-0.131	SE	NA	NA	NA	NA	34338801	34338919	34341910	34342113	NA	NA	34340941	34341013
6500	ENSMUSG00000000326.14	Comt	chr16	-	NA	NA	NA	NA	NA	NA	6500	597521305434213	0,0,0,0,0	750503624402208	12,0,23,0,1	318	159	4.45456e-05	0.00102427	1.0,1.0,1.0,1.0,1.0	0.969,1.0,0.931,1.0,0.99	0.022	SE	NA	NA	NA	NA	18229432	18229564	18230439	18230707	NA	NA	18229876	18230070
22169	ENSMUSG00000061882.13	Ccdc62	chr5	+	NA	NA	NA	NA	NA	NA	22169	1,62,52,23,21	0,0,0,0,0	71,42,42,26,14	0,5,0,9,0	275	159	4.459e-05	0.00102427	1.0,1.0,1.0,1.0,1.0	1.0,0.829,1.0,0.626,1.0	0.109	SE	NA	NA	NA	NA	124095456	124095565	124104898	124104991	NA	NA	124099284	124099401
22098	ENSMUSG00000118504.2	Gm53012	chr3	+	NA	NA	NA	NA	NA	NA	22098	34,24,72,43,75	0,0,0,4,0	39,36,58,19,17	21,6,0,0,0	318	159	4.48713e-05	0.00102907	1.0,1.0,1.0,0.843,1.0	0.481,0.75,1.0,1.0,1.0	0.122	SE	NA	NA	NA	NA	89966049	89966107	89970515	89970556	NA	NA	89967668	89969239
16242	ENSMUSG00000025902.14	Sox17	chr1	-	NA	NA	NA	NA	NA	NA	16242	8,43,34,17,45	0,0,0,0,0	22,12,100,13,30	14,4,0,0,0	318	159	4.58504e-05	0.00104983	1.0,1.0,1.0,1.0,1.0	0.44,0.6,1.0,1.0,1.0	0.192	SE	NA	NA	NA	NA	4561935	4562891	4563994	4564086	NA	NA	4563322	4563713
19376	ENSMUSG00000026785.15	Pkn3	chr2	+	NA	NA	NA	NA	NA	NA	19376	81,101,78,39,68	0,0,0,0,0	137,74,118,92,70	0,0,21,0,0	250	159	4.60433e-05	0.00105256	1.0,1.0,1.0,1.0,1.0	1.0,1.0,0.781,1.0,1.0	0.044	SE	NA	NA	NA	NA	29976448	29976512	29977036	29977048	NA	NA	29976643	29976735
1781	ENSMUSG00000042185.15	Nfrkb	chr9	+	NA	NA	NA	NA	NA	NA	1781	0,17,5,0,3	144,82,99,55,26	0,0,0,0,0	88,40,55,34,31	318	232	2.76164e-05	0.00105357	0.0,0.131,0.036,0.0,0.078	0.0,0.0,0.0,0.0,0.0	0.049	MXE	31308089	31308433	31309015	31309089	31307618	31307793	31309855	31309940	NA	NA	NA	NA
2961	ENSMUSG00000052748.15	Swt1	chr1	-	NA	NA	NA	NA	NA	NA	2961	29,34,77,10,39	0,5,0,0,9	97,52,67,23,40	0,3,0,0,0	297	159	4.63381e-05	0.0010559	1.0,0.785,1.0,1.0,0.699	1.0,0.903,1.0,1.0,1.0	-0.084	SE	NA	NA	NA	NA	151264370	151264519	151270359	151270523	NA	NA	151267186	151267325
21311	ENSMUSG00000038909.17	Kat7	chr11	-	NA	NA	NA	NA	NA	NA	21311	35,10,18,17,59	0,0,19,0,30	43,45,58,40,10	0,4,0,0,0	265	159	4.62833e-05	0.0010559	1.0,1.0,0.362,1.0,0.541	1.0,0.871,1.0,1.0,1.0	-0.194	SE	NA	NA	NA	NA	95165084	95166713	95168294	95168441	NA	NA	95167268	95167375
665	ENSMUSG00000021552.8	Gkap1	chr13	-	NA	NA	NA	NA	NA	NA	665	379498466423312	121,75,81,53,83	406484496324289	83,30,12,35,49	260	159	4.6916e-05	0.00106736	0.657,0.802,0.779,0.83,0.697	0.749,0.908,0.962,0.85,0.783	-0.097	SE	NA	NA	NA	NA	58386462	58386526	58391615	58391768	NA	NA	58389467	58389569
3623	ENSMUSG00000022040.9	Ephx2	chr14	-	NA	NA	NA	NA	NA	NA	3623	52,101,139,129,58	0,0,0,0,0	209,222,161,132,71	22,1,0,0,0	281	159	4.74756e-05	0.00107836	1.0,1.0,1.0,1.0,1.0	0.843,0.992,1.0,1.0,1.0	0.033	SE	NA	NA	NA	NA	66341174	66341243	66345425	66345616	NA	NA	66344662	66344785
9371	ENSMUSG00000041757.18	Plekha6	chr1	+	NA	NA	NA	NA	NA	NA	9371	85253134113178	0,0,0,0,0	237,79,89,80,74	19,0,0,0,0	282	159	4.77671e-05	0.00108325	1.0,1.0,1.0,1.0,1.0	0.876,1.0,1.0,1.0,1.0	0.025	SE	NA	NA	NA	NA	133222300	133222446	133227446	133228954	NA	NA	133226657	133226781
10087	ENSMUSG00000021546.19	Hnrnpk	chr13	-	NA	NA	NA	NA	NA	NA	10087	252233279165155	1,7,21,2,0	404176368166183	8,0,0,0,0	202	159	4.7943e-05	0.00108551	0.995,0.963,0.913,0.985,1.0	0.975,1.0,1.0,1.0,1.0	-0.024	SE	NA	NA	NA	NA	58544640	58544713	58546969	58547026	NA	NA	58545566	58545610
1917	ENSMUSG00000032557.14	Uba5	chr9	-	103934072	103934182	103934103	103934182	103933001	103933088	1917	69,96,140,83,87	0,0,0,0,0	144,115,152,77,63	0,0,23,0,0	189	159	5.23936e-05	0.00109153	1.0,1.0,1.0,1.0,1.0	1.0,1.0,0.848,1.0,1.0	0.03	A5SS	NA	NA	NA	NA	NA	NA	NA	NA	NA	NA	NA	NA
17220	ENSMUSG00000040666.20	Sh3bgr	chr16	+	NA	NA	NA	NA	NA	NA	17220	8151100772888540	54,43,19,24,0	897927730624407	9,31,0,7,15	318	159	4.85713e-05	0.00109799	0.883,0.927,0.953,0.949,1.0	0.98,0.937,1.0,0.978,0.931	-0.023	SE	NA	NA	NA	NA	96001649	96001948	96015212	96015293	NA	NA	96007681	96007867
15026	ENSMUSG00000024163.18	Mapk8ip3	chr17	-	NA	NA	NA	NA	NA	NA	15026	0,0,0,0,0	39,10,36,31,22	0,10,0,2,2	8,26,33,35,11	176	159	4.88139e-05	0.00110172	0.0,0.0,0.0,0.0,0.0	0.0,0.258,0.0,0.049,0.141	-0.09	SE	NA	NA	NA	NA	25126302	25126360	25128123	25128135	NA	NA	25127384	25127402
19075	ENSMUSG00000039103.13	Nexn	chr3	-	NA	NA	NA	NA	NA	NA	19075	40,17,7,38,22	84,101,66,72,50	18,24,51,24,30	44,21,18,21,50	318	159	4.90555e-05	0.00110542	0.192,0.078,0.05,0.209,0.18	0.17,0.364,0.586,0.364,0.231	-0.201	SE	NA	NA	NA	NA	151949462	151949660	151958444	151958593	NA	NA	151953569	151953740
1711	ENSMUSG00000032612.15	Usp4	chr9	+	108261580	108261714	108261595	108261714	108261283	108261354	1711	0,0,0,0,0	90,84,57,118,49	0,0,15,6,0	76,98,74,94,34	173	159	4.35582e-05	0.0011077	0.0,0.0,0.0,0.0,0.0	0.0,0.0,0.157,0.055,0.0	-0.042	A3SS	NA	NA	NA	NA	NA	NA	NA	NA	NA	NA	NA	NA
5892	ENSMUSG00000046230.12	Vps13a	chr19	-	NA	NA	NA	NA	NA	NA	5892	17,96,25,25,12	0,0,0,0,0	69,84,88,56,59	0,0,22,0,0	234	159	4.98025e-05	0.00111603	1.0,1.0,1.0,1.0,1.0	1.0,1.0,0.731,1.0,1.0	0.054	SE	NA	NA	NA	NA	16617900	16618064	16618921	16619035	NA	NA	16618147	16618223
10348	ENSMUSG00000030016.15	Zfp638	chr6	+	NA	NA	NA	NA	NA	NA	10348	50,22,34,26,22	21,3,16,15,14	76,32,82,32,4	0,4,14,9,0	260	159	4.96597e-05	0.00111603	0.593,0.818,0.565,0.515,0.49	1.0,0.83,0.782,0.685,1.0	-0.263	SE	NA	NA	NA	NA	83953183	83953332	83960957	83961056	NA	NA	83958665	83958767
16576	ENSMUSG00000018363.17	Smurf2	chr11	-	NA	NA	NA	NA	NA	NA	16576	59,29,28,33,57	0,0,0,0,21	183,36,14,31,14	0,0,0,0,0	234	159	4.9729e-05	0.00111603	1.0,1.0,1.0,1.0,0.648	1.0,1.0,1.0,1.0,1.0	-0.07	SE	NA	NA	NA	NA	106710891	106713590	106715434	106715636	NA	NA	106713845	106713921
26427	ENSMUSG00000021361.8	Tmem14c	chr13	+	NA	NA	NA	NA	NA	NA	26427	312492148444193	14,0,8,1,15	367373382323129	34,22,17,4,9	217	159	4.98401e-05	0.00111603	0.942,1.0,0.931,0.997,0.904	0.888,0.926,0.943,0.983,0.913	0.024	SE	NA	NA	NA	NA	41169767	41169874	41171181	41171258	NA	NA	41170590	41170649
17257	ENSMUSG00000024397.15	Aif1	chr17	-	NA	NA	NA	NA	NA	NA	17257	277254368186199	29,0,0,5,5	516193217180219	10,17,25,7,31	318	159	5.01573e-05	0.00112136	0.827,1.0,1.0,0.949,0.952	0.963,0.85,0.813,0.928,0.779	0.079	SE	NA	NA	NA	NA	35389966	35390169	35390738	35390780	NA	NA	35390389	35390552
18125	ENSMUSG00000015120.16	Ube2i	chr17	-	NA	NA	NA	NA	NA	NA	18125	0,20,0,0,10	66,94,113,107,40	0,2,0,0,0	108,70,77,65,39	318	159	5.09538e-05	0.00113738	0.0,0.096,0.0,0.0,0.111	0.0,0.014,0.0,0.0,0.0	0.039	SE	NA	NA	NA	NA	25488376	25488453	25492294	25492357	NA	NA	25491511	25491739
513	ENSMUSG00000026489.14	Coq8a	chr1	-	NA	NA	NA	NA	NA	NA	513	0,23,14,8,20	98192218129100	0,5,0,24,3	339,106,293,120,78	251	159	5.11365e-05	0.00113944	0.0,0.071,0.039,0.038,0.112	0.0,0.029,0.0,0.112,0.024	0.019	SE	NA	NA	NA	NA	180006760	180006849	180009626	180009812	NA	NA	180007064	180007157
19258	ENSMUSG00000041685.17	Fcho2	chr13	-	NA	NA	NA	NA	NA	NA	19258	55,30,44,5,21	16,0,0,0,0	33,81,19,22,25	0,0,0,0,0	263	159	5.12063e-05	0.00113944	0.675,1.0,1.0,1.0,1.0	1.0,1.0,1.0,1.0,1.0	-0.065	SE	NA	NA	NA	NA	98913896	98913995	98925870	98926023	NA	NA	98921283	98921388
662	ENSMUSG00000026211.19	Obsl1	chr1	-	NA	NA	NA	NA	NA	NA	662	18,18,37,18,6	23,37,1,14,0	85,22,15,23,18	0,2,0,5,0	318	159	5.14238e-05	0.00114249	0.281,0.196,0.949,0.391,1.0	1.0,0.846,1.0,0.697,1.0	-0.345	SE	NA	NA	NA	NA	75467831	75468101	75469149	75469437	NA	NA	75468710	75468986
3929	ENSMUSG00000038058.15	Nod1	chr6	-	NA	NA	NA	NA	NA	NA	3929	8,15,6,20,13	0,5,0,6,0	23,31,12,17,8	0,0,0,0,0	242	159	5.18142e-05	0.00114937	1.0,0.663,1.0,0.687,1.0	1.0,1.0,1.0,1.0,1.0	-0.13	SE	NA	NA	NA	NA	54914338	54914422	54916288	54916372	NA	NA	54915122	54915206
183	ENSMUSG00000057554.14	Lgals8	chr13	-	12468138	12468285	12468165	12468285	12467602	12467659	183	11,0,18,0,0	29,16,34,18,29	0,2,2,3,0	62,28,46,27,29	185	159	5.66531e-05	0.00116092	0.246,0.0,0.313,0.0,0.0	0.0,0.058,0.036,0.087,0.0	0.076	A5SS	NA	NA	NA	NA	NA	NA	NA	NA	NA	NA	NA	NA
2159	ENSMUSG00000024927.9	Rela	chr19	+	NA	NA	NA	NA	NA	NA	2159	54,41,52,73,82	0,0,0,0,0	138,85,85,65,41	18,0,0,0,0	263	159	5.31236e-05	0.00117658	1.0,1.0,1.0,1.0,1.0	0.823,1.0,1.0,1.0,1.0	0.035	SE	NA	NA	NA	NA	5690330	5690462	5691491	5691704	NA	NA	5691208	5691313
16241	ENSMUSG00000025902.14	Sox17	chr1	-	NA	NA	NA	NA	NA	NA	16241	8,54,36,17,51	0,0,0,0,0	22,12,100,22,33	14,4,0,0,0	318	159	5.38903e-05	0.0011917	1.0,1.0,1.0,1.0,1.0	0.44,0.6,1.0,1.0,1.0	0.192	SE	NA	NA	NA	NA	4561153	4562891	4563994	4564086	NA	NA	4563322	4563689
17075	ENSMUSG00000038766.17	Gabpb2	chr3	-	NA	NA	NA	NA	NA	NA	17075	26,9,52,14,7	0,4,7,5,0	21,15,0,3,4	12,6,14,2,4	213	159	5.41386e-05	0.00119534	1.0,0.627,0.847,0.676,1.0	0.566,0.651,0.0,0.528,0.427	0.396	SE	NA	NA	NA	NA	95113773	95113913	95124899	95125005	NA	NA	95123524	95123579
13466	ENSMUSG00000036977.9	Anapc10	chr8	+	NA	NA	NA	NA	NA	NA	13466	12,23,18,90,24	12,6,9,0,0	58,25,11,18,48	0,0,0,0,5	318	159	5.47532e-05	0.00120703	0.333,0.657,0.5,1.0,1.0	1.0,1.0,1.0,1.0,0.828	-0.268	SE	NA	NA	NA	NA	80438448	80438473	80446286	80446377	NA	NA	80439733	80439908
6579	ENSMUSG00000022701.19	Ccdc191	chr16	+	NA	NA	NA	NA	NA	NA	6579	140,200,95,67,81	0,0,0,0,0	201,125,146,51,124	0,0,41,0,0	318	159	5.4874e-05	0.00120782	1.0,1.0,1.0,1.0,1.0	1.0,1.0,0.64,1.0,1.0	0.072	SE	NA	NA	NA	NA	43735812	43735966	43759276	43759526	NA	NA	43751556	43751747
7559	ENSMUSG00000037772.14	Mrpl23	chr7	+	NA	NA	NA	NA	NA	NA	7559	1.90719e+19	21,77,32,0,14	2.32322e+19	41,19,0,18,6	281	159	5.56371e-05	0.00121813	0.981,0.933,0.969,1.0,0.984	0.97,0.985,1.0,0.983,0.993	-0.013	SE	NA	NA	NA	NA	142086748	142086931	142089806	142089889	NA	NA	142088741	142088864
19545	ENSMUSG00000028800.16	Hdac1	chr4	-	NA	NA	NA	NA	NA	NA	19545	126,92,96,52,89	19,0,0,0,0	148,71,89,67,28	0,1,0,0,0	300	159	5.56849e-05	0.00121813	0.779,1.0,1.0,1.0,1.0	1.0,0.974,1.0,1.0,1.0	-0.039	SE	NA	NA	NA	NA	129415210	129415303	129416755	129416894	NA	NA	129416155	129416297
20300	ENSMUSG00000052997.16	Uba2	chr7	-	NA	NA	NA	NA	NA	NA	20300	40,32,28,32,36	0,0,0,0,0	73,44,7,17,58	15,0,0,0,0	280	159	5.54662e-05	0.00121813	1.0,1.0,1.0,1.0,1.0	0.734,1.0,1.0,1.0,1.0	0.053	SE	NA	NA	NA	NA	33855309	33855409	33857403	33857471	NA	NA	33856667	33856789
25671	ENSMUSG00000039219.19	Arid4b	chr13	+	NA	NA	NA	NA	NA	NA	25671	594773832483845	25,46,58,18,50	992719671303362	89,13,0,5,6	311	159	5.55467e-05	0.00121813	0.924,0.896,0.88,0.932,0.896	0.851,0.966,1.0,0.969,0.969	-0.045	SE	NA	NA	NA	NA	14339351	14339527	14355804	14355889	NA	NA	14344503	14344656
1726	ENSMUSG00000015937.16	Macroh2a1	chr13	-	NA	NA	NA	NA	NA	NA	1726	85,137,120,80,132	7,9,4,0,22	217,120,110,106,69	46,13,58,8,18	249	159	5.59545e-05	0.00122027	0.886,0.907,0.95,1.0,0.793	0.751,0.855,0.548,0.894,0.71	0.156	SE	NA	NA	NA	NA	56232008	56232098	56237570	56237871	NA	NA	56236064	56236155
20310	ENSMUSG00000033735.10	Spr	chr6	-	NA	NA	NA	NA	NA	NA	20310	213254195266111	0,13,0,0,0	115152146190103	15,4,0,12,0	211	159	5.59451e-05	0.00122027	1.0,0.936,1.0,1.0,1.0	0.852,0.966,1.0,0.923,1.0	0.039	SE	NA	NA	NA	NA	85113804	85113913	85114420	85114744	NA	NA	85114042	85114095
17200	ENSMUSG00000055065.8	Ddx17	chr15	-	NA	NA	NA	NA	NA	NA	17200	115,113,95,96,138	0,0,0,0,21	112,109,83,43,113	0,1,0,0,0	292	159	5.62084e-05	0.00122393	1.0,1.0,1.0,1.0,0.782	1.0,0.983,1.0,1.0,1.0	-0.04	SE	NA	NA	NA	NA	79424613	79424679	79426687	79426787	NA	NA	79425234	79425368
46	ENSMUSG00000035268.15	Pkig	chr2	+	NA	NA	NA	NA	NA	NA	46	173,166,182,222,80	2.72233e+19	99,109,62,108,55	3.29221e+19	228	318	3.56766e-05	0.00123733	0.081,0.066,0.074,0.079,0.042	0.04,0.066,0.03,0.073,0.043	0.018	MXE	163545405	163545475	163563047	163563221	163535957	163536076	163567376	163568072	NA	NA	NA	NA
416	ENSMUSG00000032294.18	Pkm	chr9	+	NA	NA	NA	NA	NA	NA	416	1.99724e+18	114183152211169	2.05723e+19	247164334255151	318	318	3.33253e-05	0.00123733	0.946,0.93,0.914,0.937,0.838	0.893,0.935,0.842,0.884,0.881	0.026	MXE	59582311	59582478	59582850	59583017	59579203	59579356	59585326	59585508	NA	NA	NA	NA
1135	ENSMUSG00000026245.17	Farsb	chr1	-	NA	NA	NA	NA	NA	NA	1135	252316426313241	20,21,52,17,0	410383350257167	62,30,53,31,17	314	311	3.54284e-05	0.00123733	0.926,0.937,0.89,0.948,1.0	0.868,0.927,0.867,0.891,0.907	0.048	MXE	78401829	78401982	78420271	78420427	78394611	78394859	78431390	78431508	NA	NA	NA	NA
1248	ENSMUSG00000054612.5	Mgmt	chr7	+	NA	NA	NA	NA	NA	NA	1248	21,19,29,29,14	162,231,65,132,177	66,35,46,22,7	151,130,138,67,25	295	318	3.56223e-05	0.00123733	0.123,0.081,0.325,0.191,0.079	0.32,0.225,0.264,0.261,0.232	-0.101	MXE	136552996	136553133	136687677	136687838	136496342	136496416	136723217	136723357	NA	NA	NA	NA
19631	ENSMUSG00000032737.14	Inppl1	chr7	-	NA	NA	NA	NA	NA	NA	19631	1.20115e+18	37,85,52,31,5	1.17375e+16	21,17,38,11,0	292	159	5.70053e-05	0.00123828	0.946,0.908,0.925,0.95,0.99	0.968,0.96,0.935,0.974,1.0	-0.024	SE	NA	NA	NA	NA	101471838	101472610	101473099	101473766	NA	NA	101472719	101472853
23912	ENSMUSG00000039217.14	Il18	chr9	+	NA	NA	NA	NA	NA	NA	23912	19,50,48,22,22	6,0,7,0,0	49,24,12,4,8	0,0,0,0,0	292	159	5.70413e-05	0.00123828	0.633,1.0,0.789,1.0,1.0	1.0,1.0,1.0,1.0,1.0	-0.116	SE	NA	NA	NA	NA	50489060	50489192	50492789	50493137	NA	NA	50490586	50490720
420	ENSMUSG00000078652.10	Psme3	chr11	+	101210281	101210418	101210281	101210330	101210737	101210850	420	0,0,2,26,15	158151163104145	0,3,0,12,0	234143116132135	246	159	6.15602e-05	0.00124113	0.0,0.0,0.008,0.139,0.063	0.0,0.013,0.0,0.055,0.0	0.028	A5SS	NA	NA	NA	NA	NA	NA	NA	NA	NA	NA	NA	NA
13287	ENSMUSG00000005656.10	Snx6	chr12	-	NA	NA	NA	NA	NA	NA	13287	89,160,161,76,114	0,0,13,0,10	257123204119114	0,7,0,0,0	254	159	5.84332e-05	0.00126656	1.0,1.0,0.886,1.0,0.877	1.0,0.917,1.0,1.0,1.0	-0.031	SE	NA	NA	NA	NA	54810404	54810510	54814803	54814927	NA	NA	54812368	54812464
2788	ENSMUSG00000034424.6	Gcsh	chr8	-	NA	NA	NA	NA	NA	NA	2788	179,192,218,170,56	16,0,0,7,0	303147235245102	0,0,0,0,0	238	159	5.89407e-05	0.00127561	0.882,1.0,1.0,0.942,1.0	1.0,1.0,1.0,1.0,1.0	-0.035	SE	NA	NA	NA	NA	117714051	117714115	117720026	117720276	NA	NA	117715862	117715942
18135	ENSMUSG00000022800.15	Fyttd1	chr16	+	NA	NA	NA	NA	NA	NA	18135	84,41,14,16,53	0,0,0,0,0	67,47,72,27,23	18,0,0,0,0	285	159	5.91259e-05	0.00127768	1.0,1.0,1.0,1.0,1.0	0.675,1.0,1.0,1.0,1.0	0.065	SE	NA	NA	NA	NA	32719247	32719309	32725901	32726000	NA	NA	32722788	32722915
390	ENSMUSG00000060063.10	Alox5ap	chr5	+	NA	NA	NA	NA	NA	NA	390	40,35,51,62,35	0,0,0,0,0	163,51,102,24,79	0,0,20,0,0	258	159	6.03156e-05	0.00130141	1.0,1.0,1.0,1.0,1.0	1.0,1.0,0.759,1.0,1.0	0.048	SE	NA	NA	NA	NA	149201576	149201992	149215985	149216056	NA	NA	149209190	149209290
7826	ENSMUSG00000029600.11	Rita1	chr5	-	NA	NA	NA	NA	NA	NA	7826	1,0,0,7,3	26,27,14,46,33	18,6,0,11,8	53,38,20,24,35	253	159	6.1137e-05	0.00131514	0.024,0.0,0.0,0.087,0.054	0.176,0.09,0.0,0.224,0.126	-0.09	SE	NA	NA	NA	NA	120749442	120749794	120750338	120750635	NA	NA	120750044	120750139
23356	ENSMUSG00000022390.12	Zc3h7b	chr15	+	NA	NA	NA	NA	NA	NA	23356	58,75,32,3,34	0,10,3,0,0	71,18,31,31,93	0,0,0,0,0	318	159	6.109e-05	0.00131514	1.0,0.789,0.842,1.0,1.0	1.0,1.0,1.0,1.0,1.0	-0.074	SE	NA	NA	NA	NA	81653033	81653067	81655938	81656097	NA	NA	81653184	81653382
14777	ENSMUSG00000031505.12	Naxd	chr8	+	NA	NA	NA	NA	NA	NA	14777	9.64121e+16	4,5,0,11,17	1.21111e+17	19,32,13,12,1	279	159	6.14161e-05	0.00131915	0.993,0.993,1.0,0.984,0.965	0.973,0.951,0.981,0.974,0.997	0.012	SE	NA	NA	NA	NA	11560226	11560347	11562894	11563287	NA	NA	11561876	11561997
21993	ENSMUSG00000061462.19	Obscn	chr11	-	NA	NA	NA	NA	NA	NA	21993	43,36,126,66,7	0,0,0,0,0	66,86,139,72,41	0,0,0,12,4	318	159	6.31879e-05	0.00135516	1.0,1.0,1.0,1.0,1.0	1.0,1.0,1.0,0.75,0.837	0.083	SE	NA	NA	NA	NA	58943270	58943537	58957891	58958155	NA	NA	58944399	58944663
5309	ENSMUSG00000021012.17	Zc3h14	chr12	+	98751576	98751665	98751588	98751665	98751174	98751311	5309	277266231282196	17,11,36,19,0	260231235172122	27,25,21,20,44	170	159	5.40329e-05	0.00135828	0.938,0.958,0.857,0.933,1.0	0.9,0.896,0.913,0.889,0.722	0.073	A3SS	NA	NA	NA	NA	NA	NA	NA	NA	NA	NA	NA	NA
14253	ENSMUSG00000024259.10	Slc25a46	chr18	-	NA	NA	NA	NA	NA	NA	14253	33,91,2,75,26	0,0,0,0,0	108,31,70,37,55	0,0,28,0,0	215	159	6.35687e-05	0.00136106	1.0,1.0,1.0,1.0,1.0	1.0,1.0,0.649,1.0,1.0	0.07	SE	NA	NA	NA	NA	31727629	31727687	31733184	31733285	NA	NA	31730091	31730148
21646	ENSMUSG00000003476.17	Crhr2	chr6	-	NA	NA	NA	NA	NA	NA	21646	60,54,46,46,49	0,9,7,0,0	126,28,46,43,33	0,0,0,1,0	200	159	6.36547e-05	0.00136106	1.0,0.827,0.839,1.0,1.0	1.0,1.0,1.0,0.972,1.0	-0.061	SE	NA	NA	NA	NA	55067033	55068403	55069936	55070072	NA	NA	55069497	55069539
421	ENSMUSG00000079557.12	Marchf2	chr17	-	NA	NA	NA	NA	NA	NA	421	424342328477268	627670511583537	481488381377290	625379420433335	318	318	4.02099e-05	0.00136356	0.403,0.338,0.391,0.45,0.333	0.435,0.563,0.476,0.465,0.464	-0.098	MXE	33915010	33915220	33921986	33922182	33910488	33911127	33928718	33928946	NA	NA	NA	NA
986	ENSMUSG00000051747.16	Ttn	chr2	-	NA	NA	NA	NA	NA	NA	986	43,27,37,16,24	0,0,9,6,0	52,44,37,38,23	0,3,0,0,0	296	159	6.42546e-05	0.00137183	1.0,1.0,0.688,0.589,1.0	1.0,0.887,1.0,1.0,1.0	-0.122	SE	NA	NA	NA	NA	76785138	76785432	76796120	76796258	NA	NA	76795434	76795572
15813	ENSMUSG00000026305.16	Lrrfip1	chr1	+	NA	NA	NA	NA	NA	NA	15813	0,0,8,0,9	29,14,16,19,21	0,0,0,2,0	16,6,12,15,12	218	159	6.4817e-05	0.00138176	0.0,0.0,0.267,0.0,0.238	0.0,0.0,0.0,0.089,0.0	0.083	SE	NA	NA	NA	NA	90996284	90996371	91028298	91028303	NA	NA	91012667	91012727
11703	ENSMUSG00000019039.15	Dalrd3	chr9	+	NA	NA	NA	NA	NA	NA	11703	257263181191130	0,0,26,0,0	192184153160113	0,0,0,0,0	318	159	6.52138e-05	0.00138814	1.0,1.0,0.777,1.0,1.0	1.0,1.0,1.0,1.0,1.0	-0.045	SE	NA	NA	NA	NA	108448980	108449063	108449385	108449496	NA	NA	108449139	108449316
5793	ENSMUSG00000030409.17	Dmpk	chr7	+	NA	NA	NA	NA	NA	NA	5793	321464415441189	20,9,5,8,5	373344507269217	0,4,0,8,4	318	159	6.84386e-05	0.0014546	0.889,0.963,0.976,0.965,0.95	1.0,0.977,1.0,0.944,0.964	-0.028	SE	NA	NA	NA	NA	18825863	18825961	18826874	18827744	NA	NA	18826342	18826557
1147	ENSMUSG00000025646.10	Atrip	chr9	-	108894195	108894867	108894280	108894867	108890599	108890736	1147	107,83,10,59,45	0,0,0,0,0	212,25,28,53,15	9,1,0,6,0	243	159	7.39551e-05	0.00146736	1.0,1.0,1.0,1.0,1.0	0.939,0.942,1.0,0.853,1.0	0.053	A5SS	NA	NA	NA	NA	NA	NA	NA	NA	NA	NA	NA	NA
1513	ENSMUSG00000021000.18	Mia2	chr12	+	NA	NA	NA	NA	NA	NA	1513	95141268152176	9,28,45,23,75	182192216111100	14,9,20,28,7	241	287	4.49405e-05	0.00147637	0.926,0.857,0.876,0.887,0.736	0.939,0.962,0.928,0.825,0.944	-0.063	MXE	59220891	59220974	59223116	59223245	59219310	59219378	59226635	59226794	NA	NA	NA	NA
1750	ENSMUSG00000032523.12	Hhatl	chr9	-	NA	NA	NA	NA	NA	NA	1750	175349296233125	1.51817e+19	354315256237212	1.51715e+19	194	318	4.54714e-05	0.00147637	0.159,0.248,0.183,0.208,0.168	0.277,0.254,0.235,0.224,0.248	-0.054	MXE	121614117	121614319	121617079	121617115	121613653	121613795	121617224	121617369	NA	NA	NA	NA
687	ENSMUSG00000067713.8	Prkag1	chr15	-	NA	NA	NA	NA	NA	NA	687	6,9,6,26,6	68,64,106,72,38	10,13,0,0,0	79,72,150,66,60	234	159	6.591e-05	0.00148213	0.057,0.087,0.037,0.197,0.097	0.079,0.109,0.0,0.0,0.0	0.057	RI	NA	NA	NA	NA	98713063	98713118	98713194	98713240	98713063	98713240	NA	NA
2956	ENSMUSG00000021470.20	Ercc6l2	chr13	+	NA	NA	NA	NA	NA	NA	2956	9,46,36,20,6	8,0,6,0,0	16,46,28,10,10	0,0,0,0,0	318	159	6.99534e-05	0.00148458	0.36,1.0,0.75,1.0,1.0	1.0,1.0,1.0,1.0,1.0	-0.178	SE	NA	NA	NA	NA	64025192	64025347	64046347	64047317	NA	NA	64042451	64042633
11245	ENSMUSG00000025511.16	Tspan4	chr7	+	NA	NA	NA	NA	NA	NA	11245	160,233,250,237,69	9,0,0,0,17	654,118,76,110,61	0,3,0,0,0	233	159	7.22402e-05	0.00153082	0.924,1.0,1.0,1.0,0.735	1.0,0.964,1.0,1.0,1.0	-0.061	SE	NA	NA	NA	NA	141069464	141069656	141071484	141071586	NA	NA	141070674	141070749
91	ENSMUSG00000066026.15	Dhrs3	chr4	+	NA	NA	NA	NA	NA	NA	91	22,7,14,5,19	159177229277144	0,24,3,12,0	273332417145169	318	318	4.91986e-05	0.00153916	0.122,0.038,0.058,0.018,0.117	0.0,0.067,0.007,0.076,0.0	0.041	MXE	144645799	144646074	144646410	144646649	144645220	144645364	144650475	144650601	NA	NA	NA	NA
1062	ENSMUSG00000045503.17	Sys1	chr2	+	NA	NA	NA	NA	NA	NA	1062	99117117248149	4,0,16,14,0	151,99,187,159,82	21,0,50,15,0	226	318	5.04312e-05	0.00153916	0.972,1.0,0.911,0.961,1.0	0.91,1.0,0.84,0.937,1.0	0.031	MXE	164305220	164305288	164306277	164309247	164303228	164303449	164314057	164314242	NA	NA	NA	NA
1495	ENSMUSG00000032355.17	Mlip	chr9	-	NA	NA	NA	NA	NA	NA	1495	29,16,38,44,32	242242366339134	62,47,78,48,44	384286345219180	318	203	4.96829e-05	0.00153916	0.071,0.04,0.062,0.077,0.132	0.093,0.095,0.126,0.123,0.135	-0.038	MXE	77088633	77088678	77146673	77147066	77081240	77081285	77254976	77255075	NA	NA	NA	NA
3033	ENSMUSG00000012114.18	Med15	chr16	-	NA	NA	NA	NA	NA	NA	3033	9,22,16,6,11	0,0,0,0,0	16,16,6,9,8	5,0,0,0,6	318	159	7.35404e-05	0.00155144	1.0,1.0,1.0,1.0,1.0	0.615,1.0,1.0,1.0,0.4	0.197	SE	NA	NA	NA	NA	17492268	17492522	17501022	17501052	NA	NA	17498412	17498625
7127	ENSMUSG00000002109.15	Ddb2	chr2	-	NA	NA	NA	NA	NA	NA	7127	83132184144120	0,0,0,0,0	87,133,180,51,97	21,1,0,0,0	258	159	7.33939e-05	0.00155144	1.0,1.0,1.0,1.0,1.0	0.719,0.988,1.0,1.0,1.0	0.059	SE	NA	NA	NA	NA	91047397	91047575	91064452	91065676	NA	NA	91047651	91047751
17798	ENSMUSG00000033565.19	Rbfox2	chr15	-	NA	NA	NA	NA	NA	NA	17798	25,7,5,32,18	8,5,13,20,5	19,17,42,35,11	7,0,0,1,6	201	159	7.34358e-05	0.00155144	0.712,0.525,0.233,0.559,0.74	0.682,1.0,1.0,0.965,0.592	-0.294	SE	NA	NA	NA	NA	76970266	76970355	76978650	76978690	NA	NA	76976011	76976054
13832	ENSMUSG00000090841.3	Myl6	chr10	-	NA	NA	NA	NA	NA	NA	13832	291421206282315	2.76231e+19	213270235190128	4.26025e+19	178	159	7.39007e-05	0.00155673	0.086,0.109,0.064,0.066,0.1	0.043,0.087,0.082,0.055,0.058	0.02	SE	NA	NA	NA	NA	128328470	128328614	128329407	128329435	NA	NA	128329202	128329222
6944	ENSMUSG00000039183.7	Nubp2	chr17	-	NA	NA	NA	NA	NA	NA	6944	75,112,99,140,79	0,0,0,0,0	102,71,33,70,98	18,0,0,0,0	242	159	7.40209e-05	0.00155696	1.0,1.0,1.0,1.0,1.0	0.788,1.0,1.0,1.0,1.0	0.042	SE	NA	NA	NA	NA	25101585	25102288	25103098	25103209	NA	NA	25102779	25102863
8458	ENSMUSG00000020311.18	Erlec1	chr11	-	NA	NA	NA	NA	NA	NA	8458	374294348364143	0,4,0,0,0	271324378244158	0,0,29,0,0	283	159	7.41689e-05	0.00155777	1.0,0.976,1.0,1.0,1.0	1.0,1.0,0.88,1.0,1.0	0.019	SE	NA	NA	NA	NA	30885367	30885445	30893038	30893098	NA	NA	30889496	30889621
26419	ENSMUSG00000040945.14	Rcc2	chr4	+	NA	NA	NA	NA	NA	NA	26419	94,174,105,111,93	0,21,0,0,0	143,91,123,60,88	0,0,0,0,0	231	159	7.44366e-05	0.00156108	1.0,0.851,1.0,1.0,1.0	1.0,1.0,1.0,1.0,1.0	-0.03	SE	NA	NA	NA	NA	140444935	140445041	140447855	140447933	NA	NA	140445650	140445723
16870	ENSMUSG00000057672.17	Pkn1	chr8	-	NA	NA	NA	NA	NA	NA	16870	583542582611437	13,15,18,4,0	679489515381238	0,8,0,0,5	235	159	7.47662e-05	0.00156568	0.968,0.961,0.956,0.99,1.0	1.0,0.976,1.0,1.0,0.97	-0.014	SE	NA	NA	NA	NA	84397927	84398070	84398535	84398598	NA	NA	84398345	84398422
23818	ENSMUSG00000059834.13	Sclt1	chr3	-	NA	NA	NA	NA	NA	NA	23818	0,0,12,0,0	60,64,45,57,23	15,3,0,6,6	44,23,38,44,9	282	159	7.54576e-05	0.00157784	0.0,0.0,0.131,0.0,0.0	0.161,0.069,0.0,0.071,0.273	-0.089	SE	NA	NA	NA	NA	41616006	41616152	41618386	41618438	NA	NA	41617799	41617923
3495	ENSMUSG00000011305.12	Plin5	chr17	-	NA	NA	NA	NA	NA	NA	3495	586589535588302	0,0,0,3,0	465742712413241	0,7,33,0,0	272	159	7.5685e-05	0.00158027	1.0,1.0,1.0,0.991,1.0	1.0,0.984,0.927,1.0,1.0	0.016	SE	NA	NA	NA	NA	56418600	56419541	56420898	56421098	NA	NA	56419869	56419983
299	ENSMUSG00000032411.16	Tfdp2	chr9	+	96179676	96179823	96179679	96179823	96177017	96177180	299	9,10,6,10,25	43,29,111,48,42	13,2,0,2,2	117,24,63,22,24	161	159	6.50313e-05	0.00160448	0.171,0.254,0.051,0.171,0.37	0.099,0.076,0.0,0.082,0.076	0.137	A3SS	NA	NA	NA	NA	NA	NA	NA	NA	NA	NA	NA	NA
5125	ENSMUSG00000038708.11	Golga4	chr9	+	118395975	118396047	118396026	118396047	118394624	118394735	5125	29,16,41,28,30	473471482380363	0,10,19,32,16	542473661286214	209	159	6.52945e-05	0.00160448	0.045,0.025,0.061,0.053,0.059	0.0,0.016,0.021,0.078,0.054	0.015	A3SS	NA	NA	NA	NA	NA	NA	NA	NA	NA	NA	NA	NA
1063	ENSMUSG00000026991.21	Pkp4	chr2	+	59138351	59138901	59138433	59138901	59135648	59135836	1063	45,8,17,81,71	2,0,0,0,0	79,31,98,37,41	18,1,0,0,0	240	159	6.63561e-05	0.00161245	0.937,1.0,1.0,1.0,1.0	0.744,0.954,1.0,1.0,1.0	0.048	A3SS	NA	NA	NA	NA	NA	NA	NA	NA	NA	NA	NA	NA
12350	ENSMUSG00000056666.14	Retsat	chr6	+	NA	NA	NA	NA	NA	NA	12350	1.04311e+18	11,7,6,0,7	1.04317e+17	30,6,27,10,2	318	159	7.74832e-05	0.00161544	0.979,0.988,0.989,1.0,0.987	0.946,0.993,0.959,0.975,0.995	0.015	SE	NA	NA	NA	NA	72583555	72583722	72584224	72584364	NA	NA	72583856	72584016
2838	ENSMUSG00000032212.11	Sltm	chr9	+	NA	NA	NA	NA	NA	NA	2838	31,14,15,25,20	0,0,0,3,10	16,29,45,32,3	0,0,0,0,0	246	159	7.7704e-05	0.00161768	1.0,1.0,1.0,0.843,0.564	1.0,1.0,1.0,1.0,1.0	-0.119	SE	NA	NA	NA	NA	70450035	70450363	70479430	70479458	NA	NA	70451251	70451339
7429	ENSMUSG00000004319.16	Clcn3	chr8	-	NA	NA	NA	NA	NA	NA	7429	1,0,4,0,0	42,39,38,38,40	22,0,0,0,5	62,32,99,20,13	318	159	7.78704e-05	0.00161877	0.012,0.0,0.05,0.0,0.0	0.151,0.0,0.0,0.0,0.161	-0.05	SE	NA	NA	NA	NA	61363894	61366209	61372373	61372590	NA	NA	61367611	61367862
5312	ENSMUSG00000054808.16	Actn4	chr7	-	NA	NA	NA	NA	NA	NA	5312	5,14,34,33,27	9,0,10,25,0	14,37,19,37,40	0,1,0,5,0	244	159	7.84348e-05	0.00162616	0.266,1.0,0.689,0.462,1.0	1.0,0.96,1.0,0.828,1.0	-0.274	SE	NA	NA	NA	NA	28609327	28609413	28611664	28611746	NA	NA	28610914	28611000
11196	ENSMUSG00000032582.15	Rbm6	chr9	-	NA	NA	NA	NA	NA	NA	11196	28,63,38,41,144	12,0,0,5,0	70,24,43,25,38	0,0,0,0,0	232	159	7.84546e-05	0.00162616	0.615,1.0,1.0,0.849,1.0	1.0,1.0,1.0,1.0,1.0	-0.107	SE	NA	NA	NA	NA	107677897	107677972	107724466	107724525	NA	NA	107710632	107710706
18491	ENSMUSG00000032580.13	Rbm5	chr9	-	NA	NA	NA	NA	NA	NA	18491	136205213122166	9,7,0,6,2	149,123,271,82,107	0,1,0,0,0	219	159	7.87876e-05	0.00163069	0.916,0.955,1.0,0.937,0.984	1.0,0.989,1.0,1.0,1.0	-0.039	SE	NA	NA	NA	NA	107631621	107631687	107634107	107634191	NA	NA	107633051	107633112
1709	ENSMUSG00000005362.15	Crbn	chr6	-	NA	NA	NA	NA	NA	NA	1709	43,11,73,49,8	0,0,0,0,0	81,33,86,15,57	16,0,0,0,0	308	159	7.92217e-05	0.00163729	1.0,1.0,1.0,1.0,1.0	0.723,1.0,1.0,1.0,1.0	0.055	SE	NA	NA	NA	NA	106765708	106767952	106771955	106772158	NA	NA	106771148	106771298
15689	ENSMUSG00000026074.16	Map4k4	chr1	+	NA	NA	NA	NA	NA	NA	15689	24,30,35,0,26	13,64,52,27,56	0,3,7,3,10	40,24,42,11,36	318	159	8.00343e-05	0.00164929	0.48,0.19,0.252,0.0,0.188	0.0,0.059,0.077,0.12,0.122	0.146	SE	NA	NA	NA	NA	40039690	40039909	40043966	40044073	NA	NA	40040589	40040751
19690	ENSMUSG00000019920.19	Lims1	chr10	+	NA	NA	NA	NA	NA	NA	19690	12,23,49,20,14	42,23,135,88,75	0,13,0,8,32	175,48,136,47,49	298	159	8.00084e-05	0.00164929	0.132,0.348,0.162,0.108,0.091	0.0,0.126,0.0,0.083,0.258	0.075	SE	NA	NA	NA	NA	58254220	58254296	58257275	58257605	NA	NA	58254468	58254608
5795	ENSMUSG00000030409.17	Dmpk	chr7	+	NA	NA	NA	NA	NA	NA	5795	336489415435189	20,9,5,8,5	373347507276220	0,4,0,8,4	244	159	8.11684e-05	0.00167024	0.916,0.973,0.982,0.973,0.961	1.0,0.983,1.0,0.957,0.973	-0.022	SE	NA	NA	NA	NA	18825863	18825961	18826874	18827341	NA	NA	18826471	18826557
4886	ENSMUSG00000056167.9	Cnot10	chr9	-	NA	NA	NA	NA	NA	NA	4886	40,55,35,30,9	0,16,0,0,0	20,50,87,34,7	0,0,0,0,0	276	159	8.16519e-05	0.00167776	1.0,0.664,1.0,1.0,1.0	1.0,1.0,1.0,1.0,1.0	-0.067	SE	NA	NA	NA	NA	114448290	114448440	114454887	114454971	NA	NA	114451912	114452030
15926	ENSMUSG00000028743.8	Akr7a5	chr4	+	NA	NA	NA	NA	NA	NA	15926	228176155231195	0,0,0,1,31	214191155148114	0,5,0,0,0	255	159	8.1804e-05	0.00167846	1.0,1.0,1.0,0.993,0.797	1.0,0.96,1.0,1.0,1.0	-0.034	SE	NA	NA	NA	NA	139041777	139041882	139044880	139045010	NA	NA	139044020	139044117
5072	ENSMUSG00000078765.12	U2af1l4	chr7	+	30263309	30263421	30263354	30263421	30262981	30263044	5072	2,6,22,16,0	139,255,157,83,89	0,4,0,13,9	275218418106147	203	159	7.04196e-05	0.00169239	0.011,0.018,0.099,0.131,0.0	0.0,0.014,0.0,0.088,0.046	0.022	A3SS	NA	NA	NA	NA	NA	NA	NA	NA	NA	NA	NA	NA
2380	ENSMUSG00000020268.15	Lyrm7	chr11	-	NA	NA	NA	NA	NA	NA	2380	102,36,38,29,118	7,9,0,0,0	146,117,124,72,41	0,0,0,0,0	240	159	8.43243e-05	0.00172768	0.906,0.726,1.0,1.0,1.0	1.0,1.0,1.0,1.0,1.0	-0.074	SE	NA	NA	NA	NA	54717691	54717891	54741170	54741238	NA	NA	54739404	54739486
907	ENSMUSG00000002010.18	Idh3g	chrX	-	NA	NA	NA	NA	NA	NA	907	263360366377179	0,0,35,0,0	447256276221174	27,15,12,8,7	170	159	8.47295e-05	0.00173348	1.0,1.0,0.907,1.0,1.0	0.939,0.941,0.956,0.963,0.959	0.03	SE	NA	NA	NA	NA	72825611	72825709	72826280	72826322	NA	NA	72825903	72825915
269	ENSMUSG00000031023.6	Akip1	chr7	+	NA	NA	NA	NA	NA	NA	269	0,18,4,12,0	255291158209116	0,3,0,0,4	262168140148124	237	272	5.91192e-05	0.00176894	0.0,0.066,0.028,0.062,0.0	0.0,0.02,0.0,0.0,0.036	0.02	MXE	109304159	109304238	109306604	109306718	109302958	109303377	109308147	109308180	NA	NA	NA	NA
23969	ENSMUSG00000064202.16	Spata6l	chr19	-	NA	NA	NA	NA	NA	NA	23969	54,65,58,75,36	0,0,0,0,0	77,57,65,24,29	0,0,25,0,0	261	159	8.67375e-05	0.00177201	1.0,1.0,1.0,1.0,1.0	1.0,1.0,0.613,1.0,1.0	0.077	SE	NA	NA	NA	NA	28905947	28906032	28921623	28921854	NA	NA	28919111	28919214
3849	ENSMUSG00000039886.9	Tmem120a	chr5	-	NA	NA	NA	NA	NA	NA	3849	12,0,20,14,1	114135113162158	42,18,63,1,20	256,219,208,165,49	241	159	8.25713e-05	0.00181038	0.065,0.0,0.105,0.054,0.004	0.098,0.051,0.167,0.004,0.212	-0.061	RI	NA	NA	NA	NA	135765450	135765516	135765599	135765689	135765450	135765689	NA	NA
1851	ENSMUSG00000044258.11	Ctla2a	chr13	-	61083360	61083889	61083360	61083483	61084304	61084385	1851	926434770574967	15,13,0,11,17	1.26464e+16	3,13,0,6,4	318	159	7.64169e-05	0.00181656	0.969,0.943,1.0,0.963,0.966	0.995,0.961,1.0,0.981,0.985	-0.016	A3SS	NA	NA	NA	NA	NA	NA	NA	NA	NA	NA	NA	NA
13311	ENSMUSG00000017652.17	Cd40	chr2	+	NA	NA	NA	NA	NA	NA	13311	31,39,22,37,17	0,3,3,0,0	9,10,0,23,11	5,1,10,5,0	220	159	8.93714e-05	0.001822	1.0,0.904,0.841,1.0,1.0	0.565,0.878,0.0,0.769,1.0	0.307	SE	NA	NA	NA	NA	164905387	164905481	164911548	164911635	NA	NA	164908422	164908484
18606	ENSMUSG00000021759.15	Plpp1	chr13	+	NA	NA	NA	NA	NA	NA	18606	20,4,37,6,15	0,0,14,1,0	24,23,5,38,7	0,2,0,0,0	313	159	8.95688e-05	0.001822	1.0,1.0,0.573,0.753,1.0	1.0,0.854,1.0,1.0,1.0	-0.106	SE	NA	NA	NA	NA	112937325	112937800	112993279	112993560	NA	NA	112971392	112971547
19884	ENSMUSG00000019916.15	P4ha1	chr10	+	NA	NA	NA	NA	NA	NA	19884	17,12,16,13,11	0,0,4,0,8	16,27,19,7,2	0,0,0,0,0	229	159	8.94745e-05	0.001822	1.0,1.0,0.735,1.0,0.488	1.0,1.0,1.0,1.0,1.0	-0.155	SE	NA	NA	NA	NA	59187904	59188081	59197682	59197782	NA	NA	59190161	59190232
4180	ENSMUSG00000021891.9	Mettl6	chr14	-	NA	NA	NA	NA	NA	NA	4180	61,84,90,43,48	3,0,0,0,0	71,79,140,91,30	25,0,0,0,3	300	159	9.00221e-05	0.00182861	0.915,1.0,1.0,1.0,1.0	0.601,1.0,1.0,1.0,0.841	0.095	SE	NA	NA	NA	NA	31198776	31201767	31209527	31209575	NA	NA	31204747	31204889
5794	ENSMUSG00000030409.17	Dmpk	chr7	+	NA	NA	NA	NA	NA	NA	5794	326470421442204	20,9,5,8,5	373344507269217	0,4,0,8,4	248	159	9.01703e-05	0.001829	0.913,0.971,0.982,0.973,0.963	1.0,0.982,1.0,0.956,0.972	-0.022	SE	NA	NA	NA	NA	18825863	18825961	18826874	18826960	NA	NA	18826467	18826557
5994	ENSMUSG00000001039.13	B9d1	chr11	+	NA	NA	NA	NA	NA	NA	5994	68,62,36,25,15	0,0,0,0,0	34,41,27,21,16	0,0,0,11,3	255	159	9.11805e-05	0.00184686	1.0,1.0,1.0,1.0,1.0	1.0,1.0,1.0,0.543,0.769	0.138	SE	NA	NA	NA	NA	61397169	61397238	61400295	61400358	NA	NA	61399897	61399994
5891	ENSMUSG00000046230.12	Vps13a	chr19	-	NA	NA	NA	NA	NA	NA	5891	5,11,4,0,0	32,38,5,46,74	0,3,0,0,0	63,39,99,27,29	277	159	9.13297e-05	0.00184725	0.082,0.142,0.315,0.0,0.0	0.0,0.042,0.0,0.0,0.0	0.099	SE	NA	NA	NA	NA	16597987	16598073	16613132	16613244	NA	NA	16602141	16602260
1557	ENSMUSG00000028608.16	Czib	chr4	+	NA	NA	NA	NA	NA	NA	1557	187,145,76,91,106	502402456345434	188196195180125	558383501425272	215	240	6.33529e-05	0.00185916	0.294,0.287,0.157,0.227,0.214	0.273,0.364,0.303,0.321,0.339	-0.084	MXE	107748661	107748718	107749151	107749233	107747315	107747399	107749418	107749450	NA	NA	NA	NA
1059	ENSMUSG00000036578.8	Fxyd7	chr7	-	30744132	30744175	30744141	30744175	30743995	30744036	1059	5,13,14,3,13	0,8,0,1,4	0,1,7,6,0	5,0,7,9,6	167	159	9.52879e-05	0.00186109	1.0,0.607,1.0,0.741,0.756	0.0,1.0,0.488,0.388,0.0	0.446	A5SS	NA	NA	NA	NA	NA	NA	NA	NA	NA	NA	NA	NA
478	ENSMUSG00000020910.17	Adprm	chr11	-	66932218	66932933	66932306	66932933	66931044	66931161	478	0,16,0,1,0	5,39,17,43,47	29,0,21,12,10	29,40,95,19,17	246	159	9.75727e-05	0.0018764	0.0,0.21,0.0,0.015,0.0	0.393,0.0,0.125,0.29,0.275	-0.172	A5SS	NA	NA	NA	NA	NA	NA	NA	NA	NA	NA	NA	NA
14116	ENSMUSG00000062270.15	Morf4l1	chr9	-	NA	NA	NA	NA	NA	NA	14116	121,64,63,41,2	605482508609325	47,27,19,43,36	922468533386263	275	159	9.35233e-05	0.00188758	0.104,0.071,0.067,0.037,0.004	0.029,0.032,0.02,0.061,0.073	0.014	SE	NA	NA	NA	NA	89984352	89984439	89989287	89989355	NA	NA	89985707	89985824
17418	ENSMUSG00000027620.17	Rbm39	chr2	-	NA	NA	NA	NA	NA	NA	17418	14,125,122,25,75	4.04741e+19	134,130,157,70,17	5.27531e+19	230	159	9.37219e-05	0.00188758	0.002,0.021,0.02,0.005,0.01	0.017,0.029,0.021,0.019,0.003	-0.006	SE	NA	NA	NA	NA	156014747	156014942	156019255	156019305	NA	NA	156016016	156016088
18607	ENSMUSG00000021759.15	Plpp1	chr13	+	NA	NA	NA	NA	NA	NA	18607	27,10,51,69,24	0,0,14,1,0	59,26,72,27,8	0,2,0,0,0	310	159	9.35938e-05	0.00188758	1.0,1.0,0.651,0.973,1.0	1.0,0.87,1.0,1.0,1.0	-0.049	SE	NA	NA	NA	NA	112937396	112937800	112993279	112993560	NA	NA	112987936	112988088
7219	ENSMUSG00000020457.14	Drg1	chr11	-	NA	NA	NA	NA	NA	NA	7219	191,89,106,90,148	0,0,0,0,0	204,147,165,88,86	0,0,20,0,0	318	159	9.41063e-05	0.00189008	1.0,1.0,1.0,1.0,1.0	1.0,1.0,0.805,1.0,1.0	0.039	SE	NA	NA	NA	NA	3204410	3204642	3209305	3209375	NA	NA	3206542	3206712
8106	ENSMUSG00000061306.17	Slc38a10	chr11	-	NA	NA	NA	NA	NA	NA	8106	12,18,13,12,0	20,40,46,11,27	45,26,31,8,14	31,17,29,4,16	182	159	9.4112e-05	0.00189008	0.344,0.282,0.198,0.488,0.0	0.559,0.572,0.483,0.636,0.433	-0.274	SE	NA	NA	NA	NA	119997259	119997436	120000257	120000362	NA	NA	119999292	119999316
1295	ENSMUSG00000058240.15	Cryzl1	chr16	-	NA	NA	NA	NA	NA	NA	1295	0,0,0,0,0	34,68,75,64,30	15,0,0,3,0	122,73,86,49,34	227	292	6.62093e-05	0.00190633	0.0,0.0,0.0,0.0,0.0	0.137,0.0,0.0,0.073,0.0	-0.042	MXE	91497959	91498093	91504112	91504181	91496064	91496176	91509082	91509155	NA	NA	NA	NA
8091	ENSMUSG00000066442.18	Mthfs	chr9	+	NA	NA	NA	NA	NA	NA	8091	0,0,0,0,0	11,28,30,30,26	0,5,21,0,6	31,11,70,14,0	228	159	9.51095e-05	0.00190688	0.0,0.0,0.0,0.0,0.0	0.0,0.241,0.173,0.0,1.0	-0.283	SE	NA	NA	NA	NA	89093435	89093534	89097261	89097523	NA	NA	89096464	89096534
19642	ENSMUSG00000032527.14	Pccb	chr9	-	NA	NA	NA	NA	NA	NA	19642	459704480600206	0,36,6,0,0	518506558392236	0,8,0,2,0	269	159	9.52167e-05	0.00190688	1.0,0.92,0.979,1.0,1.0	1.0,0.974,1.0,0.991,1.0	-0.013	SE	NA	NA	NA	NA	100881217	100881326	100905188	100905302	NA	NA	100894757	100894868
20058	ENSMUSG00000002043.18	Trappc6a	chr7	+	NA	NA	NA	NA	NA	NA	20058	140307212294350	0,0,0,1,4	739246335329210	31,4,0,0,4	226	159	9.78457e-05	0.00195678	1.0,1.0,1.0,0.995,0.984	0.944,0.977,1.0,1.0,0.974	0.017	SE	NA	NA	NA	NA	19242636	19242757	19248346	19248464	NA	NA	19248125	19248193
26546	ENSMUSG00000022587.15	Ly6e	chr15	+	NA	NA	NA	NA	NA	NA	26546	114166117229322	0,0,0,0,0	249,126,45,168,117	0,2,0,17,0	318	159	9.82057e-05	0.00196122	1.0,1.0,1.0,1.0,1.0	1.0,0.969,1.0,0.832,1.0	0.04	SE	NA	NA	NA	NA	74826899	74827184	74829625	74829726	NA	NA	74827331	74827566
21873	ENSMUSG00000028437.15	Ubap1	chr4	+	NA	NA	NA	NA	NA	NA	21873	215216185206180	0,0,0,28,0	220169275119118	0,4,0,0,0	318	159	9.83587e-05	0.00196152	1.0,1.0,1.0,0.786,1.0	1.0,0.955,1.0,1.0,1.0	-0.034	SE	NA	NA	NA	NA	41378946	41379870	41388095	41388197	NA	NA	41387174	41387357
22022	ENSMUSG00000030282.15	Cmas	chr6	+	NA	NA	NA	NA	NA	NA	22022	45,21,48,73,60	0,6,0,7,17	132,39,21,38,18	0,0,0,3,3	301	159	9.87435e-05	0.00196643	1.0,0.649,1.0,0.846,0.651	1.0,1.0,1.0,0.87,0.76	-0.097	SE	NA	NA	NA	NA	142702411	142702752	142710279	142710435	NA	NA	142710012	142710155
2574	ENSMUSG00000001065.16	Zfp276	chr8	+	123994243	123994438	123994338	123994438	123992052	123992170	2574	0,0,0,0,0	18,5,6,13,17	19,0,0,0,0	23,16,11,5,12	253	159	8.3918e-05	0.00197343	0.0,0.0,0.0,0.0,0.0	0.342,0.0,0.0,0.0,0.0	-0.068	A3SS	NA	NA	NA	NA	NA	NA	NA	NA	NA	NA	NA	NA
799	ENSMUSG00000029559.16	2210016L21Rik	chr5	+	115083844	115083966	115083844	115083887	115084076	115084175	799	0,0,5,0,0	38,39,31,64,43	18,7,0,0,0	119,32,28,34,46	237	159	0.000105519	0.00199847	0.0,0.0,0.098,0.0,0.0	0.092,0.128,0.0,0.0,0.0	-0.024	A5SS	NA	NA	NA	NA	NA	NA	NA	NA	NA	NA	NA	NA
3346	ENSMUSG00000028329.14	Xpa	chr4	-	NA	NA	NA	NA	NA	NA	3346	54,25,9,18,36	8,0,0,4,0	21,19,42,20,28	0,0,0,0,0	318	159	0.000102078	0.00202999	0.771,1.0,1.0,0.692,1.0	1.0,1.0,1.0,1.0,1.0	-0.107	SE	NA	NA	NA	NA	46155346	46155826	46183117	46183235	NA	NA	46180206	46180398
20619	ENSMUSG00000017843.15	Ppp2r5c	chr12	+	NA	NA	NA	NA	NA	NA	20619	39,48,18,18,59	6,4,15,12,2	88,31,0,29,0	46,11,13,28,13	275	159	0.000102389	0.00203334	0.79,0.874,0.41,0.464,0.945	0.525,0.62,0.0,0.375,0.0	0.393	SE	NA	NA	NA	NA	110537129	110537202	110546834	110547238	NA	NA	110541178	110541295
747	ENSMUSG00000015377.11	Dennd6b	chr15	-	NA	NA	NA	NA	NA	NA	747	0,0,0,0,0	55,92,76,106,71	0,3,23,0,0	110,74,92,120,23	259	159	9.56549e-05	0.00204608	0.0,0.0,0.0,0.0,0.0	0.0,0.024,0.133,0.0,0.0	-0.031	RI	NA	NA	NA	NA	89070374	89070464	89070565	89071022	89070374	89071022	NA	NA
17851	ENSMUSG00000020439.18	Smtn	chr11	-	NA	NA	NA	NA	NA	NA	17851	421563410533492	88,76,78,150,65	782525685429338	66,28,15,94,82	227	159	0.000103547	0.00205347	0.77,0.838,0.786,0.713,0.841	0.892,0.929,0.97,0.762,0.743	-0.07	SE	NA	NA	NA	NA	3467522	3467827	3471816	3471968	NA	NA	3470847	3470916
12536	ENSMUSG00000037148.9	Arhgap10	chr8	-	NA	NA	NA	NA	NA	NA	12536	121127162135139	0,0,0,0,0	111,109,79,98,110	0,0,24,1,0	318	159	0.000103814	0.00205589	1.0,1.0,1.0,1.0,1.0	1.0,1.0,0.622,0.98,1.0	0.08	SE	NA	NA	NA	NA	77983954	77984046	78037359	78037510	NA	NA	78003776	78003936
15617	ENSMUSG00000078713.9	Tomm5	chr4	-	NA	NA	NA	NA	NA	NA	15617	135,197,96,138,143	1.88619e+19	217185196139137	2.00916e+19	208	159	0.000104791	0.00207235	0.052,0.072,0.048,0.05,0.064	0.076,0.08,0.064,0.081,0.09	-0.021	SE	NA	NA	NA	NA	45105211	45105644	45107912	45108108	NA	NA	45106838	45106888
4634	ENSMUSG00000056211.14	R3hdm1	chr1	+	NA	NA	NA	NA	NA	NA	4634	11,1,21,4,0	0,10,0,0,9	1,13,17,4,9	0,0,0,0,0	260	159	0.000105098	0.00207554	1.0,0.058,1.0,1.0,0.0	1.0,1.0,1.0,1.0,1.0	-0.388	SE	NA	NA	NA	NA	128114494	128114646	128121196	128121493	NA	NA	128118374	128118476
2358	ENSMUSG00000001062.19	Vps9d1	chr8	-	NA	NA	NA	NA	NA	NA	2358	0,0,0,0,0	4,18,43,16,10	0,0,33,0,0	22,5,22,3,4	318	159	9.94845e-05	0.00207733	0.0,0.0,0.0,0.0,0.0	0.0,0.0,0.429,0.0,0.0	-0.086	RI	NA	NA	NA	NA	123974892	123974945	123975352	123975415	123974892	123975415	NA	NA
12542	ENSMUSG00000037148.9	Arhgap10	chr8	-	NA	NA	NA	NA	NA	NA	12542	58,116,289,49,54	0,5,0,4,10	261,99,167,48,62	0,0,0,0,0	220	159	0.000105483	0.00208026	1.0,0.944,1.0,0.899,0.796	1.0,1.0,1.0,1.0,1.0	-0.072	SE	NA	NA	NA	NA	78159368	78159440	78177456	78177552	NA	NA	78177321	78177383
22075	ENSMUSG00000027936.19	Crtc2	chr3	+	NA	NA	NA	NA	NA	NA	22075	11,73,45,3,40	40,122,86,62,130	13,29,6,0,0	83,81,51,48,53	225	159	0.00010629	0.00209327	0.163,0.297,0.27,0.033,0.179	0.1,0.202,0.077,0.0,0.0	0.113	SE	NA	NA	NA	NA	90169757	90170021	90170477	90170664	NA	NA	90170220	90170287
18048	ENSMUSG00000021557.16	Agtpbp1	chr13	-	NA	NA	NA	NA	NA	NA	18048	8371003951901680	12,32,16,21,0	656812963493336	18,25,38,11,19	318	159	0.000106588	0.00209624	0.972,0.94,0.967,0.955,1.0	0.948,0.942,0.927,0.957,0.898	0.032	SE	NA	NA	NA	NA	59593555	59598128	59609810	59609987	NA	NA	59608282	59608443
25588	ENSMUSG00000068798.11	Rap1a	chr3	-	NA	NA	NA	NA	NA	NA	25588	0,10,12,0,24	148240224251218	0,6,6,0,1	352225249267108	273	159	0.000106808	0.00209765	0.0,0.024,0.03,0.0,0.06	0.0,0.015,0.014,0.0,0.005	0.016	SE	NA	NA	NA	NA	105639271	105639387	105645070	105645214	NA	NA	105642380	105642495
19367	ENSMUSG00000036864.17	Proser3	chr7	-	NA	NA	NA	NA	NA	NA	19367	60,66,27,31,34	0,0,0,0,0	85,29,11,13,8	0,6,0,0,8	240	159	0.00010794	0.00211695	1.0,1.0,1.0,1.0,1.0	1.0,0.762,1.0,1.0,0.398	0.168	SE	NA	NA	NA	NA	30238558	30239007	30239343	30240262	NA	NA	30239173	30239255
5224	ENSMUSG00000020307.16	Cdc34	chr10	+	NA	NA	NA	NA	NA	NA	5224	3.87345e+19	70,102,104,134,97	4.61842e+19	86,60,115,89,14	293	159	0.000108606	0.0021271	0.968,0.96,0.951,0.942,0.954	0.967,0.974,0.956,0.958,0.991	-0.014	SE	NA	NA	NA	NA	79520838	79520936	79523682	79524228	NA	NA	79521066	79521201
4134	ENSMUSG00000028099.9	Polr3c	chr3	-	96623982	96624121	96623982	96624063	96626549	96626642	4134	0,10,0,8,0	40,58,3,71,54	0,0,0,0,0	93,43,56,14,16	216	159	9.17838e-05	0.00213544	0.0,0.113,0.0,0.077,0.0	0.0,0.0,0.0,0.0,0.0	0.038	A3SS	NA	NA	NA	NA	NA	NA	NA	NA	NA	NA	NA	NA
14568	ENSMUSG00000020024.8	Cep83	chr10	+	NA	NA	NA	NA	NA	NA	14568	76,21,58,23,21	0,0,0,0,0	64,32,105,19,20	18,0,0,0,0	318	159	0.00010925	0.00213676	1.0,1.0,1.0,1.0,1.0	0.64,1.0,1.0,1.0,1.0	0.072	SE	NA	NA	NA	NA	94564452	94564584	94575918	94576050	NA	NA	94573634	94573886
17020	ENSMUSG00000042705.10	Commd10	chr18	+	NA	NA	NA	NA	NA	NA	17020	57,29,12,10,6	0,0,4,10,0	39,17,9,30,11	0,0,0,0,0	314	159	0.000109461	0.00213795	1.0,1.0,0.603,0.336,1.0	1.0,1.0,1.0,1.0,1.0	-0.212	SE	NA	NA	NA	NA	47093482	47093573	47123545	47123656	NA	NA	47100806	47100962
14518	ENSMUSG00000025512.16	Chid1	chr7	-	NA	NA	NA	NA	NA	NA	14518	0,0,0,6,10	252160203229280	11,1,21,5,6	217181310192169	214	159	0.000110084	0.00214717	0.0,0.0,0.0,0.019,0.026	0.036,0.004,0.048,0.019,0.026	-0.018	SE	NA	NA	NA	NA	141076513	141076594	141093646	141093802	NA	NA	141081452	141081508
2768	ENSMUSG00000019795.18	Pcmt1	chr10	-	NA	NA	NA	NA	NA	NA	2768	465590312675452	4,0,0,0,0	851479399500220	0,1,18,13,2	318	159	0.000110422	0.0021508	0.983,1.0,1.0,1.0,1.0	1.0,0.996,0.917,0.951,0.982	0.027	SE	NA	NA	NA	NA	7505144	7506740	7515808	7515894	NA	NA	7513772	7513989
487	ENSMUSG00000036023.7	Parp2	chr14	+	51052326	51052423	51052326	51052412	51052808	51052884	487	15,7,4,11,20	0,0,0,0,0	22,9,12,26,25	6,3,0,0,3	169	159	0.000115713	0.00215883	1.0,1.0,1.0,1.0,1.0	0.775,0.738,1.0,1.0,0.887	0.12	A5SS	NA	NA	NA	NA	NA	NA	NA	NA	NA	NA	NA	NA
14854	ENSMUSG00000022711.17	Pmm2	chr16	+	NA	NA	NA	NA	NA	NA	14854	30,60,91,20,28	9,0,0,0,8	130,107,156,39,32	0,0,0,6,0	235	159	0.000111867	0.00217597	0.693,1.0,1.0,1.0,0.703	1.0,1.0,1.0,0.815,1.0	-0.084	SE	NA	NA	NA	NA	8460601	8460713	8464036	8464128	NA	NA	8463232	8463309
20959	ENSMUSG00000026096.15	Osgepl1	chr1	+	NA	NA	NA	NA	NA	NA	20959	83,158,105,76,119	3,0,0,0,0	145,110,76,102,54	5,5,0,7,0	318	159	0.000113594	0.00220654	0.933,1.0,1.0,1.0,1.0	0.935,0.917,1.0,0.879,1.0	0.04	SE	NA	NA	NA	NA	53354014	53354258	53359101	53359455	NA	NA	53357060	53357448
1606	ENSMUSG00000037685.16	Atp8a1	chr5	-	NA	NA	NA	NA	NA	NA	1606	90,57,31,57,54	11,2,0,5,0	10,59,50,17,33	0,0,0,0,0	232	232	7.81427e-05	0.00220826	0.891,0.966,1.0,0.919,1.0	1.0,1.0,1.0,1.0,1.0	-0.045	MXE	67936302	67936376	67938330	67938404	67933471	67933541	67943968	67944009	NA	NA	NA	NA
939	ENSMUSG00000020949.10	Fkbp3	chr12	-	NA	NA	NA	NA	NA	NA	939	323530319293156	2.41333e+19	572454436322255	3.0783e+19	266	226	8.05535e-05	0.00223499	0.102,0.119,0.097,0.071,0.055	0.136,0.114,0.112,0.094,0.113	-0.025	MXE	65112510	65112578	65115775	65115883	65110451	65110549	65116724	65116826	NA	NA	NA	NA
1084	ENSMUSG00000000355.14	Mcts1	chrX	+	37700631	37700710	37700642	37700710	37697599	37697745	1084	37,39,101,10,25	0,0,0,0,0	28,40,22,44,82	24,3,0,0,0	169	159	9.78398e-05	0.00225238	1.0,1.0,1.0,1.0,1.0	0.523,0.926,1.0,1.0,1.0	0.11	A3SS	NA	NA	NA	NA	NA	NA	NA	NA	NA	NA	NA	NA
7336	ENSMUSG00000000168.11	Dlat	chr9	-	NA	NA	NA	NA	NA	NA	7336	227223229160126	0,0,0,0,0	350,220,136,126,93	0,0,26,0,0	312	159	0.000116926	0.00226816	1.0,1.0,1.0,1.0,1.0	1.0,1.0,0.727,1.0,1.0	0.055	SE	NA	NA	NA	NA	50564921	50565048	50569464	50569589	NA	NA	50569144	50569298
20920	ENSMUSG00000032355.17	Mlip	chr9	-	NA	NA	NA	NA	NA	NA	20920	107,22,30,49,23	27,5,38,33,32	17,27,33,56,3	62,39,78,48,43	314	159	0.000117095	0.00226835	0.667,0.69,0.286,0.429,0.267	0.122,0.26,0.176,0.371,0.034	0.275	SE	NA	NA	NA	NA	77146673	77147066	77254976	77255083	NA	NA	77150853	77151009
2131	ENSMUSG00000030733.11	Sh2b1	chr7	-	NA	NA	NA	NA	NA	NA	2131	109185171155117	0,1,3,0,0	221,143,188,194,67	0,2,11,6,4	258	159	0.00011814	0.00227661	1.0,0.991,0.972,1.0,1.0	1.0,0.978,0.913,0.952,0.912	0.042	SE	NA	NA	NA	NA	126066165	126066945	126067591	126067813	NA	NA	126067121	126067221
2500	ENSMUSG00000025060.16	Slk	chr19	+	NA	NA	NA	NA	NA	NA	2500	0,0,0,0,0	107,102,127,56,73	3,0,0,30,0	153,158,205,94,36	251	159	0.000118161	0.00227661	0.0,0.0,0.0,0.0,0.0	0.012,0.0,0.0,0.168,0.0	-0.036	SE	NA	NA	NA	NA	47613743	47613923	47623907	47624037	NA	NA	47616086	47616179
21784	ENSMUSG00000021313.17	Ryr2	chr13	-	NA	NA	NA	NA	NA	NA	21784	29,45,28,34,42	0,18,0,0,0	89,23,31,51,63	0,0,0,0,0	194	159	0.000117869	0.00227661	1.0,0.672,1.0,1.0,1.0	1.0,1.0,1.0,1.0,1.0	-0.066	SE	NA	NA	NA	NA	11661378	11661491	11664615	11664750	NA	NA	11662587	11662623
25753	ENSMUSG00000040913.12	Fbxw4	chr19	-	NA	NA	NA	NA	NA	NA	25753	76,214,70,177,152	4,0,4,12,0	140,100,62,161,108	0,0,0,0,0	253	159	0.000117856	0.00227661	0.923,1.0,0.917,0.903,1.0	1.0,1.0,1.0,1.0,1.0	-0.051	SE	NA	NA	NA	NA	45580167	45580233	45624173	45624306	NA	NA	45619303	45619398
20628	ENSMUSG00000025616.15	Usp16	chr16	+	NA	NA	NA	NA	NA	NA	20628	61,122,120,105,44	0,0,0,0,0	146,213,118,76,132	11,0,0,10,0	237	159	0.000118368	0.0022775	1.0,1.0,1.0,1.0,1.0	0.899,1.0,1.0,0.836,1.0	0.053	SE	NA	NA	NA	NA	87268968	87269056	87271469	87271561	NA	NA	87269994	87270073
3580	ENSMUSG00000006611.16	Hfe	chr13	-	NA	NA	NA	NA	NA	NA	3580	19,67,80,40,53	0,22,0,0,0	92,43,123,44,29	0,0,0,0,0	318	159	0.000118542	0.00227777	1.0,0.604,1.0,1.0,1.0	1.0,1.0,1.0,1.0,1.0	-0.079	SE	NA	NA	NA	NA	23890749	23891049	23894609	23894837	NA	NA	23892010	23892274
1490	ENSMUSG00000020486.20	Septin4	chr11	+	87480781	87480881	87480834	87480881	87480481	87480644	1490	8391020778832730	145172158260141	1285647844671620	161,79,127,154,49	211	159	0.00010013	0.00228109	0.813,0.817,0.788,0.707,0.798	0.857,0.861,0.834,0.767,0.906	-0.06	A3SS	NA	NA	NA	NA	NA	NA	NA	NA	NA	NA	NA	NA
16344	ENSMUSG00000052949.15	Rnf157	chr11	-	NA	NA	NA	NA	NA	NA	16344	23,15,40,32,49	0,0,0,0,16	77,16,123,37,24	0,0,0,0,0	269	159	0.000119787	0.00229859	1.0,1.0,1.0,1.0,0.644	1.0,1.0,1.0,1.0,1.0	-0.071	SE	NA	NA	NA	NA	116227178	116229656	116236732	116236781	NA	NA	116235020	116235131
3077	ENSMUSG00000024941.10	Scyl1	chr19	-	5809298	5809370	5809298	5809367	5809692	5809832	3077	377456471536256	5,28,85,58,41	508316475288140	71,38,129,29,48	161	159	0.000103786	0.00231611	0.987,0.941,0.845,0.901,0.86	0.876,0.891,0.784,0.907,0.742	0.067	A3SS	NA	NA	NA	NA	NA	NA	NA	NA	NA	NA	NA	NA
3129	ENSMUSG00000036779.13	Tent4b	chr8	+	88979013	88979201	88979154	88979201	88978809	88978913	3129	26,14,6,42,30	0,0,0,0,0	41,23,0,3,8	0,0,14,0,6	299	159	0.000102888	0.00231611	1.0,1.0,1.0,1.0,1.0	1.0,1.0,0.0,1.0,0.415	0.317	A3SS	NA	NA	NA	NA	NA	NA	NA	NA	NA	NA	NA	NA
27065	ENSMUSG00000027333.19	Smox	chr2	+	NA	NA	NA	NA	NA	NA	27065	87,72,69,53,82	0,0,0,0,0	50,18,58,59,11	0,0,21,0,0	318	159	0.000121395	0.00232629	1.0,1.0,1.0,1.0,1.0	1.0,1.0,0.58,1.0,1.0	0.084	SE	NA	NA	NA	NA	131358136	131358363	131366662	131367092	NA	NA	131362014	131362188
16196	ENSMUSG00000021111.16	Papola	chr12	+	NA	NA	NA	NA	NA	NA	16196	124,86,53,100,93	6,0,0,0,0	119,90,99,96,95	0,7,15,2,0	318	159	0.000121762	0.00233018	0.912,1.0,1.0,1.0,1.0	1.0,0.865,0.767,0.96,1.0	0.064	SE	NA	NA	NA	NA	105750952	105751173	105771185	105771267	NA	NA	105765909	105766083
886	ENSMUSG00000059208.16	Hnrnpm	chr17	-	33885467	33885659	33885620	33885659	33884465	33884619	886	141173113112180	12,7,0,0,0	226,192,136,107,63	0,1,0,0,0	311	159	0.000127871	0.00233856	0.857,0.927,1.0,1.0,1.0	1.0,0.99,1.0,1.0,1.0	-0.041	A5SS	NA	NA	NA	NA	NA	NA	NA	NA	NA	NA	NA	NA
2142	ENSMUSG00000030057.16	Cnbp	chr6	-	87822655	87822775	87822658	87822775	87822446	87822539	2142	12,8,0,5,0	184,151,220,178,39	14,9,38,2,5	199135104162136	161	159	0.000129089	0.00233856	0.061,0.05,0.0,0.027,0.0	0.065,0.062,0.265,0.012,0.035	-0.06	A5SS	NA	NA	NA	NA	NA	NA	NA	NA	NA	NA	NA	NA
21133	ENSMUSG00000071337.12	Tia1	chr6	+	NA	NA	NA	NA	NA	NA	21133	0,0,0,0,0	49,66,35,23,19	25,0,0,0,0	33,39,67,13,17	268	159	0.000122368	0.00233864	0.0,0.0,0.0,0.0,0.0	0.31,0.0,0.0,0.0,0.0	-0.062	SE	NA	NA	NA	NA	86403548	86403672	86404654	86404800	NA	NA	86403813	86403923
5316	ENSMUSG00000028041.18	Adam15	chr3	-	89247361	89247486	89247361	89247429	89248814	89248884	5316	323539402441356	10,11,10,5,0	359359512379261	11,10,43,2,7	215	159	0.000107049	0.00234117	0.96,0.973,0.967,0.985,1.0	0.96,0.964,0.898,0.993,0.965	0.021	A3SS	NA	NA	NA	NA	NA	NA	NA	NA	NA	NA	NA	NA
5637	ENSMUSG00000063511.12	Snrnp70	chr7	-	45030140	45032608	45030140	45030242	45033227	45033309	5637	13,16,10,0,0	228172147311129	25,4,22,7,0	112,163,134,127,72	318	159	0.000107043	0.00234117	0.028,0.044,0.033,0.0,0.0	0.1,0.012,0.076,0.027,0.0	-0.022	A3SS	NA	NA	NA	NA	NA	NA	NA	NA	NA	NA	NA	NA
1126	ENSMUSG00000030269.15	Mtmr14	chr6	+	NA	NA	NA	NA	NA	NA	1126	45,63,23,34,10	0,14,0,0,0	81,14,39,39,9	0,0,0,0,0	297	159	0.000122676	0.00234139	1.0,0.707,1.0,1.0,1.0	1.0,1.0,1.0,1.0,1.0	-0.059	SE	NA	NA	NA	NA	113246461	113246520	113254750	113254906	NA	NA	113246692	113246831
1933	ENSMUSG00000061474.12	Mrps36	chr13	-	100875521	100875709	100875521	100875703	100877675	100877739	1933	1.37416e+19	156245199223160	1.68917e+18	264282391312148	164	159	0.000108362	0.00234641	0.895,0.865,0.864,0.881,0.877	0.861,0.851,0.834,0.801,0.851	0.037	A3SS	NA	NA	NA	NA	NA	NA	NA	NA	NA	NA	NA	NA
18650	ENSMUSG00000045973.19	Slc25a51	chr4	-	NA	NA	NA	NA	NA	NA	18650	50,40,102,52,34	0,0,0,0,0	53,36,26,53,30	19,0,0,0,0	267	159	0.000123981	0.00236312	1.0,1.0,1.0,1.0,1.0	0.624,1.0,1.0,1.0,1.0	0.075	SE	NA	NA	NA	NA	45395922	45400179	45408694	45408761	NA	NA	45404726	45404835
24546	ENSMUSG00000002393.15	Nr2f6	chr8	-	NA	NA	NA	NA	NA	NA	24546	78,135,51,182,136	0,2,0,0,0	214,116,174,145,54	0,11,0,1,7	318	159	0.000125694	0.00239255	1.0,0.971,1.0,1.0,1.0	1.0,0.841,1.0,0.986,0.794	0.07	SE	NA	NA	NA	NA	71828462	71828917	71833634	71833821	NA	NA	71831032	71831200
1354	ENSMUSG00000070424.13	Art5	chr7	-	101747422	101747717	101747435	101747717	101746987	101747141	1354	5,7,12,0,12	0,0,36,27,0	0,0,25,0,0	8,3,0,17,12	171	159	0.00013614	0.00243106	1.0,1.0,0.237,0.0,1.0	0.0,0.0,1.0,0.0,0.0	0.447	A5SS	NA	NA	NA	NA	NA	NA	NA	NA	NA	NA	NA	NA
9006	ENSMUSG00000044258.11	Ctla2a	chr13	-	NA	NA	NA	NA	NA	NA	9006	896371678521834	15,13,0,11,17	1.07058e+16	3,13,0,6,4	317	159	0.000128568	0.00244399	0.968,0.935,1.0,0.96,0.961	0.994,0.957,1.0,0.979,0.98	-0.017	SE	NA	NA	NA	NA	61083360	61083483	61084304	61084371	NA	NA	61083771	61083930
26548	ENSMUSG00000022587.15	Ly6e	chr15	+	NA	NA	NA	NA	NA	NA	26548	114166117229322	0,0,0,0,0	249,128,45,168,117	0,2,0,17,0	309	159	0.000128885	0.00244675	1.0,1.0,1.0,1.0,1.0	1.0,0.971,1.0,0.836,1.0	0.039	SE	NA	NA	NA	NA	74826899	74827184	74829625	74829726	NA	NA	74827415	74827566
1464	ENSMUSG00000015363.14	Trabd	chr15	+	88965555	88965656	88965555	88965634	88966153	88966320	1464	0,0,12,0,8	19,52,75,35,31	0,0,0,5,0	74,53,34,28,33	180	159	0.000140408	0.00246459	0.0,0.0,0.124,0.0,0.186	0.0,0.0,0.0,0.136,0.0	0.035	A5SS	NA	NA	NA	NA	NA	NA	NA	NA	NA	NA	NA	NA
3026	ENSMUSG00000022570.8	Gfus	chr15	-	75798138	75798306	75798172	75798306	75797977	75798042	3026	38,59,45,21,35	79,114,120,111,59	139,32,0,22,6	219,148,146,98,98	192	159	0.00014196	0.00246459	0.285,0.3,0.237,0.135,0.329	0.345,0.152,0.0,0.157,0.048	0.117	A5SS	NA	NA	NA	NA	NA	NA	NA	NA	NA	NA	NA	NA
24201	ENSMUSG00000070738.11	Dgkd	chr1	+	NA	NA	NA	NA	NA	NA	24201	18,53,34,22,5	0,10,0,0,11	163,55,182,76,49	0,0,0,0,0	239	159	0.000130124	0.00246697	1.0,0.779,1.0,1.0,0.232	1.0,1.0,1.0,1.0,1.0	-0.198	SE	NA	NA	NA	NA	87808089	87808200	87842821	87842926	NA	NA	87809580	87809661
1487	ENSMUSG00000039285.13	Azi2	chr9	+	NA	NA	NA	NA	NA	NA	1487	7,0,4,0,0	78,13,26,29,43	0,15,0,8,14	49,43,13,40,26	226	159	0.0001304	0.00246892	0.059,0.0,0.098,0.0,0.0	0.0,0.197,0.0,0.123,0.275	-0.088	SE	NA	NA	NA	NA	117888687	117888734	117890781	117891328	NA	NA	117890517	117890585
2297	ENSMUSG00000033318.8	Gstt2	chr10	-	75668494	75668666	75668494	75668645	75669485	75669573	2297	12,0,0,0,16	131,40,45,65,92	0,5,0,0,0	56,16,92,81,23	179	159	0.000115228	0.00247062	0.075,0.0,0.0,0.0,0.134	0.0,0.217,0.0,0.0,0.0	-0.002	A3SS	NA	NA	NA	NA	NA	NA	NA	NA	NA	NA	NA	NA
13943	ENSMUSG00000020262.16	Adarb1	chr10	-	NA	NA	NA	NA	NA	NA	13943	21,38,32,27,43	0,2,0,0,0	60,40,23,40,6	2,4,0,1,10	231	159	0.000132638	0.00250796	1.0,0.929,1.0,1.0,1.0	0.954,0.873,1.0,0.965,0.292	0.169	SE	NA	NA	NA	NA	77157482	77158417	77161699	77161774	NA	NA	77161452	77161525
4039	ENSMUSG00000036864.17	Proser3	chr7	-	30238558	30239007	30238558	30239003	30239173	30239255	4039	38,19,6,6,34	11,0,0,8,0	68,13,11,10,6	0,0,0,2,0	162	159	0.000118511	0.00251635	0.772,1.0,1.0,0.424,1.0	1.0,1.0,1.0,0.831,1.0	-0.127	A3SS	NA	NA	NA	NA	NA	NA	NA	NA	NA	NA	NA	NA
2306	ENSMUSG00000042323.18	Pbrm1	chr14	+	30804506	30804692	30804509	30804692	30796727	30796939	2306	1.15916e+19	52,62,24,48,20	2.18911e+18	55,40,18,1,20	161	159	0.000119767	0.00251856	0.957,0.962,0.984,0.954,0.984	0.975,0.964,0.989,0.999,0.983	-0.014	A3SS	NA	NA	NA	NA	NA	NA	NA	NA	NA	NA	NA	NA
23277	ENSMUSG00000035642.17	Aamdc	chr7	-	NA	NA	NA	NA	NA	NA	23277	4.02647e+19	438629432449375	5.78039e+19	196416455402303	254	159	0.000135188	0.00255277	0.852,0.824,0.854,0.847,0.852	0.949,0.855,0.874,0.849,0.849	-0.029	SE	NA	NA	NA	NA	97199537	97199948	97214357	97214507	NA	NA	97207337	97207433
2659	ENSMUSG00000022407.11	Adsl	chr15	+	NA	NA	NA	NA	NA	NA	2659	0,0,0,0,0	18,59,79,74,25	0,0,13,9,0	79,69,39,30,48	308	159	0.000125265	0.00255482	0.0,0.0,0.0,0.0,0.0	0.0,0.0,0.147,0.134,0.0	-0.056	RI	NA	NA	NA	NA	80847860	80847930	80848080	80848228	80847860	80848228	NA	NA
18254	ENSMUSG00000030579.11	Tyrobp	chr7	+	NA	NA	NA	NA	NA	NA	18254	18,20,0,0,0	299218426288493	23,8,49,17,11	545426735309359	225	159	0.000136228	0.00256756	0.041,0.061,0.0,0.0,0.0	0.029,0.013,0.045,0.037,0.021	-0.009	SE	NA	NA	NA	NA	30113928	30114075	30115056	30115100	NA	NA	30114432	30114499
26388	ENSMUSG00000021496.13	Pcbd2	chr13	+	NA	NA	NA	NA	NA	NA	26388	601789365626305	54,77,21,45,57	915581779523454	47,23,19,70,20	290	159	0.000136332	0.00256756	0.859,0.849,0.905,0.884,0.746	0.914,0.933,0.957,0.804,0.926	-0.058	SE	NA	NA	NA	NA	55875180	55875287	55923179	55923260	NA	NA	55880748	55880880
7614	ENSMUSG00000046727.14	Cystm1	chr18	+	NA	NA	NA	NA	NA	NA	7614	4,23,0,10,9	181256209298121	0,9,0,2,3	174,214,492,235,58	273	159	0.000137911	0.00258407	0.013,0.05,0.0,0.019,0.042	0.0,0.024,0.0,0.005,0.029	0.013	SE	NA	NA	NA	NA	36481711	36481869	36499567	36499794	NA	NA	36483746	36483861
8955	ENSMUSG00000028621.18	Cyb5rl	chr4	+	NA	NA	NA	NA	NA	NA	8955	79,60,67,69,95	0,0,18,2,0	9,83,35,79,47	0,0,0,2,0	263	159	0.000137929	0.00258407	1.0,1.0,0.692,0.954,1.0	1.0,1.0,1.0,0.96,1.0	-0.063	SE	NA	NA	NA	NA	106931069	106931157	106938087	106938291	NA	NA	106934872	106934977
13135	ENSMUSG00000021375.12	Kif13a	chr13	-	NA	NA	NA	NA	NA	NA	13135	0,6,0,0,0	19,26,39,31,3	12,0,23,0,13	39,22,16,2,0	263	159	0.000137936	0.00258407	0.0,0.122,0.0,0.0,0.0	0.157,0.0,0.465,0.0,1.0	-0.3	SE	NA	NA	NA	NA	46905556	46906348	46914748	46914900	NA	NA	46914138	46914243
23061	ENSMUSG00000030431.9	Tmem238	chr7	-	NA	NA	NA	NA	NA	NA	23061	11,35,84,15,46	1,6,24,36,28	27,17,0,12,24	54,28,8,61,21	222	159	0.000137654	0.00258407	0.887,0.807,0.715,0.23,0.541	0.264,0.303,0.0,0.123,0.45	0.408	SE	NA	NA	NA	NA	4788170	4788278	4792003	4792072	NA	NA	4788473	4788537
1734	ENSMUSG00000053158.11	Fes	chr7	-	80029358	80029482	80029358	80029452	80029565	80029660	1734	74,140,70,97,67	0,0,19,0,11	159,57,79,86,70	0,3,0,0,5	188	159	0.000125001	0.00258885	1.0,1.0,0.757,1.0,0.837	1.0,0.941,1.0,1.0,0.922	-0.054	A3SS	NA	NA	NA	NA	NA	NA	NA	NA	NA	NA	NA	NA
2713	ENSMUSG00000025006.19	Sorbs1	chr19	-	40287906	40288097	40287906	40287965	40298024	40298777	2713	1,5,5,6,16	0,6,0,0,0	9,31,9,7,1	27,5,16,0,8	290	159	0.000125477	0.00258885	1.0,0.314,1.0,1.0,1.0	0.155,0.773,0.236,1.0,0.064	0.417	A3SS	NA	NA	NA	NA	NA	NA	NA	NA	NA	NA	NA	NA
23984	ENSMUSG00000026277.15	Stk25	chr1	-	NA	NA	NA	NA	NA	NA	23984	895939598877868	28,24,2,0,39	1.13997e+16	0,9,19,25,0	273	159	0.000138526	0.00259171	0.949,0.958,0.994,1.0,0.928	1.0,0.984,0.977,0.94,1.0	-0.014	SE	NA	NA	NA	NA	93552274	93552346	93553182	93553328	NA	NA	93552755	93552870
7578	ENSMUSG00000028082.15	Sh3d19	chr3	+	NA	NA	NA	NA	NA	NA	7578	0,0,6,0,0	36,5,38,51,48	25,0,0,0,0	47,13,1,8,22	198	159	0.000139073	0.00259853	0.0,0.0,0.113,0.0,0.0	0.299,0.0,0.0,0.0,0.0	-0.037	SE	NA	NA	NA	NA	85982454	85982495	85987701	85987744	NA	NA	85986251	85986291
1042	ENSMUSG00000038671.16	Arfrp1	chr2	-	NA	NA	NA	NA	NA	NA	1042	23,3,19,19,0	390401262342153	16,3,0,0,0	450472372236237	318	159	0.000131783	0.00262667	0.029,0.004,0.035,0.027,0.0	0.017,0.003,0.0,0.0,0.0	0.015	RI	NA	NA	NA	NA	181002793	181002864	181003183	181003265	181002793	181003265	NA	NA
26605	ENSMUSG00000071533.12	Pcnp	chr16	-	NA	NA	NA	NA	NA	NA	26605	134,125,124,72,106	21,4,0,0,7	214,94,157,59,77	7,1,0,2,0	233	159	0.000141395	0.00263844	0.813,0.955,1.0,1.0,0.912	0.954,0.985,1.0,0.953,1.0	-0.042	SE	NA	NA	NA	NA	55838482	55838890	55849965	55850049	NA	NA	55842417	55842492
1641	ENSMUSG00000040483.16	Xaf1	chr11	+	NA	NA	NA	NA	NA	NA	1641	48104119114103	5,11,42,16,7	106,112,133,93,81	0,15,0,12,3	247	159	0.000143826	0.00268029	0.861,0.859,0.646,0.821,0.905	1.0,0.828,1.0,0.833,0.946	-0.103	SE	NA	NA	NA	NA	72194152	72194288	72199432	72199575	NA	NA	72197389	72197478
26006	ENSMUSG00000027002.14	Nckap1	chr2	-	NA	NA	NA	NA	NA	NA	26006	64,30,42,54,20	15,0,0,0,0	39,43,54,14,52	0,0,0,0,0	255	159	0.000144071	0.00268134	0.727,1.0,1.0,1.0,1.0	1.0,1.0,1.0,1.0,1.0	-0.055	SE	NA	NA	NA	NA	80370462	80370569	80371806	80371863	NA	NA	80370853	80370950
13629	ENSMUSG00000031805.18	Jak3	chr8	+	NA	NA	NA	NA	NA	NA	13629	22,39,56,13,71	0,0,16,0,0	57,49,34,27,30	0,0,0,0,0	283	159	0.000146079	0.00271516	1.0,1.0,0.663,1.0,1.0	1.0,1.0,1.0,1.0,1.0	-0.067	SE	NA	NA	NA	NA	72134144	72134331	72134925	72135057	NA	NA	72134706	72134831
6711	ENSMUSG00000028284.14	Map3k7	chr4	+	NA	NA	NA	NA	NA	NA	6711	32,51,43,0,73	38,13,13,19,9	31,67,152,36,32	4,6,8,4,9	239	159	0.000146484	0.00271913	0.359,0.723,0.688,0.0,0.844	0.838,0.881,0.927,0.857,0.703	-0.318	SE	NA	NA	NA	NA	31992386	31992516	32002088	32002153	NA	NA	31994873	31994954
5182	ENSMUSG00000025732.7	Mcrip2	chr17	-	26082671	26083013	26082671	26082939	26083224	26083326	5182	4.16749e+19	117,109,57,92,111	5.42548e+19	90,101,40,90,45	232	159	0.000133447	0.00272756	0.961,0.968,0.981,0.968,0.961	0.976,0.97,0.99,0.966,0.981	-0.009	A3SS	NA	NA	NA	NA	NA	NA	NA	NA	NA	NA	NA	NA
13270	ENSMUSG00000037022.4	Mmaa	chr8	-	NA	NA	NA	NA	NA	NA	13270	197,95,86,63,72	0,0,8,0,0	53,92,119,66,98	0,0,14,3,8	318	159	0.000147901	0.00274186	1.0,1.0,0.843,1.0,1.0	1.0,1.0,0.81,0.917,0.86	0.051	SE	NA	NA	NA	NA	80007809	80008283	80021542	80021566	NA	NA	80010837	80011075
17219	ENSMUSG00000028568.17	Btf3l4	chr4	-	NA	NA	NA	NA	NA	NA	17219	0,3,0,0,0	21,19,59,67,22	0,2,17,0,0	55,36,39,34,28	197	159	0.000149611	0.00276994	0.0,0.113,0.0,0.0,0.0	0.0,0.043,0.26,0.0,0.0	-0.038	SE	NA	NA	NA	NA	108687714	108687780	108690704	108690751	NA	NA	108689609	108689648
12065	ENSMUSG00000005583.17	Mef2c	chr13	+	NA	NA	NA	NA	NA	NA	12065	280348236220241	0,2,12,0,16	349218205158116	0,7,0,0,0	302	159	0.0001499	0.00277169	1.0,0.989,0.912,1.0,0.888	1.0,0.943,1.0,1.0,1.0	-0.031	SE	NA	NA	NA	NA	83740896	83741100	83781173	83781254	NA	NA	83773383	83773527
12431	ENSMUSG00000025747.13	Tyms	chr5	-	NA	NA	NA	NA	NA	NA	12431	99,120,106,98,60	0,0,0,0,0	197,77,89,57,101	0,0,22,0,0	260	159	0.000150341	0.00277624	1.0,1.0,1.0,1.0,1.0	1.0,1.0,0.712,1.0,1.0	0.058	SE	NA	NA	NA	NA	30268233	30268409	30273463	30273638	NA	NA	30269082	30269184
1938	ENSMUSG00000026127.14	Imp4	chr1	+	34481990	34482185	34481990	34482074	34482458	34482568	1938	5,0,0,14,0	8,8,68,35,19	0,3,0,0,0	48,30,7,11,29	269	159	0.000162618	0.00278455	0.27,0.0,0.0,0.191,0.0	0.0,0.056,0.0,0.0,0.0	0.081	A5SS	NA	NA	NA	NA	NA	NA	NA	NA	NA	NA	NA	NA
9390	ENSMUSG00000079658.10	Eloc	chr1	-	NA	NA	NA	NA	NA	NA	9390	25,0,6,3,0	736786592789461	18,14,40,14,1	691625877625369	224	159	0.000151508	0.00279415	0.024,0.0,0.007,0.003,0.0	0.018,0.016,0.031,0.016,0.002	-0.01	SE	NA	NA	NA	NA	16715909	16716053	16718178	16718231	NA	NA	16717211	16717277
698	ENSMUSG00000030166.15	Rad52	chr6	+	119899432	119899784	119899435	119899784	119897767	119897989	698	92,81,61,34,51	0,4,22,0,0	117,86,119,43,73	44,20,30,6,0	161	159	0.000141071	0.00282006	1.0,0.952,0.732,1.0,1.0	0.724,0.809,0.797,0.876,1.0	0.096	A3SS	NA	NA	NA	NA	NA	NA	NA	NA	NA	NA	NA	NA
2411	ENSMUSG00000025609.16	Mkln1	chr6	+	31409870	31410066	31409873	31410066	31408074	31408184	2411	0,0,3,0,0	23,51,44,27,7	0,7,0,0,7	43,13,5,24,10	161	159	0.000140588	0.00282006	0.0,0.0,0.063,0.0,0.0	0.0,0.347,0.0,0.0,0.409	-0.139	A3SS	NA	NA	NA	NA	NA	NA	NA	NA	NA	NA	NA	NA
2417	ENSMUSG00000029440.16	Psmd9	chr5	+	123384256	123384345	123384259	123384345	123379894	123379996	2417	273352275306335	12,7,18,0,8	471177226134181	10,1,0,1,0	161	159	0.000141841	0.00282006	0.957,0.98,0.938,1.0,0.976	0.979,0.994,1.0,0.993,1.0	-0.023	A3SS	NA	NA	NA	NA	NA	NA	NA	NA	NA	NA	NA	NA
17579	ENSMUSG00000024534.16	Sncaip	chr18	+	NA	NA	NA	NA	NA	NA	17579	8,0,0,0,0	60,50,73,52,38	25,4,0,3,0	152,25,56,64,35	229	159	0.000153812	0.00283296	0.085,0.0,0.0,0.0,0.0	0.102,0.1,0.0,0.032,0.0	-0.03	SE	NA	NA	NA	NA	53039489	53040549	53048378	53048951	NA	NA	53041681	53041752
2581	ENSMUSG00000029152.14	Ociad1	chr5	+	73463920	73464141	73463920	73464096	73467616	73467769	2581	2,8,3,0,0	147,105,148,150,63	15,6,12,4,7	178,199,185,119,95	203	159	0.000167877	0.00283576	0.011,0.056,0.016,0.0,0.0	0.062,0.023,0.048,0.026,0.055	-0.026	A5SS	NA	NA	NA	NA	NA	NA	NA	NA	NA	NA	NA	NA
23191	ENSMUSG00000072946.13	Ptgr2	chr12	+	NA	NA	NA	NA	NA	NA	23191	495388479460415	27,41,29,5,21	453324407246299	16,6,3,11,14	214	159	0.000155648	0.00286308	0.932,0.875,0.925,0.986,0.936	0.955,0.976,0.99,0.943,0.941	-0.03	SE	NA	NA	NA	NA	84355118	84355206	84360710	84360876	NA	NA	84357676	84357732
534	ENSMUSG00000005682.10	Pan2	chr10	+	128154031	128154234	128154031	128154211	128154813	128154907	534	11,4,0,0,8	78,141,103,84,92	0,0,0,4,1	206,100,197,96,45	181	159	0.000174516	0.00287033	0.11,0.024,0.0,0.0,0.071	0.0,0.0,0.0,0.035,0.019	0.03	A5SS	NA	NA	NA	NA	NA	NA	NA	NA	NA	NA	NA	NA
2750	ENSMUSG00000054889.11	Dsp	chr13	+	38375336	38377631	38375336	38375834	38378671	38382553	2750	81,67,101,42,17	61,49,55,16,40	168,87,99,47,80	92,18,18,8,25	318	159	0.000172246	0.00287033	0.399,0.406,0.479,0.568,0.175	0.477,0.707,0.733,0.746,0.615	-0.25	A5SS	NA	NA	NA	NA	NA	NA	NA	NA	NA	NA	NA	NA
15316	ENSMUSG00000038733.15	Wdr26	chr1	-	NA	NA	NA	NA	NA	NA	15316	15,42,14,33,37	449659590498421	47,41,50,37,9	731498492207178	318	159	0.000156281	0.002871	0.016,0.031,0.012,0.032,0.042	0.031,0.04,0.048,0.082,0.025	-0.019	SE	NA	NA	NA	NA	181005239	181005396	181008868	181009054	NA	NA	181008030	181008213
8102	ENSMUSG00000024778.14	Fas	chr19	+	NA	NA	NA	NA	NA	NA	8102	37,57,72,69,97	0,0,0,0,17	61,130,54,48,9	0,0,0,0,0	220	159	0.000156598	0.00287312	1.0,1.0,1.0,1.0,0.805	1.0,1.0,1.0,1.0,1.0	-0.039	SE	NA	NA	NA	NA	34293968	34294077	34296182	34296236	NA	NA	34295989	34296051
1337	ENSMUSG00000036073.19	Galt	chr4	+	NA	NA	NA	NA	NA	NA	1337	0,0,6,2,0	117,77,71,98,116	28,5,0,5,0	103,138,178,150,77	278	159	0.000148297	0.00289014	0.0,0.0,0.046,0.012,0.0	0.135,0.02,0.0,0.019,0.0	-0.023	RI	NA	NA	NA	NA	41756512	41756561	41756681	41756811	41756512	41756811	NA	NA
325	ENSMUSG00000020882.18	Cacnb1	chr11	-	NA	NA	NA	NA	NA	NA	325	10,4,9,19,23	0,0,0,0,0	3,9,41,4,5	0,11,0,4,0	313	159	0.000159866	0.0029293	1.0,1.0,1.0,1.0,1.0	1.0,0.294,1.0,0.337,1.0	0.274	SE	NA	NA	NA	NA	97901121	97901202	97902691	97902768	NA	NA	97902168	97902323
1436	ENSMUSG00000057554.14	Lgals8	chr13	-	NA	NA	NA	NA	NA	NA	1436	69,26,70,70,43	0,0,0,0,0	78,74,133,61,52	24,0,0,0,0	278	159	0.000161345	0.00295259	1.0,1.0,1.0,1.0,1.0	0.65,1.0,1.0,1.0,1.0	0.07	SE	NA	NA	NA	NA	12467602	12467659	12469615	12469826	NA	NA	12468165	12468285
1349	ENSMUSG00000030516.15	Tjp1	chr7	-	64949417	64949561	64949456	64949561	64946455	64947415	1349	8,32,32,23,51	0,12,0,3,0	50,9,32,22,16	31,14,0,10,9	197	159	0.000184178	0.00298991	1.0,0.683,1.0,0.861,1.0	0.566,0.342,1.0,0.64,0.589	0.281	A5SS	NA	NA	NA	NA	NA	NA	NA	NA	NA	NA	NA	NA
25691	ENSMUSG00000023027.14	Atf1	chr15	+	NA	NA	NA	NA	NA	NA	25691	15,47,35,47,93	0,0,0,0,0	19,52,59,31,35	0,0,10,3,0	259	159	0.00016461	0.00300847	1.0,1.0,1.0,1.0,1.0	1.0,1.0,0.784,0.864,1.0	0.07	SE	NA	NA	NA	NA	100130613	100130712	100149949	100149956	NA	NA	100143125	100143226
15515	ENSMUSG00000067851.12	Arfgef1	chr1	-	NA	NA	NA	NA	NA	NA	15515	60,95,67,65,53	17,0,4,0,0	83,72,111,111,32	0,0,0,5,0	276	159	0.000166235	0.00303427	0.67,1.0,0.906,1.0,1.0	1.0,1.0,1.0,0.927,1.0	-0.07	SE	NA	NA	NA	NA	10207795	10209221	10211783	10211922	NA	NA	10210691	10210809
19596	ENSMUSG00000030316.14	Tamm41	chr6	-	NA	NA	NA	NA	NA	NA	19596	0,0,19,0,0	39,29,31,9,22	0,0,0,0,0	24,26,27,14,1	253	159	0.000166835	0.00304131	0.0,0.0,0.278,0.0,0.0	0.0,0.0,0.0,0.0,0.0	0.056	SE	NA	NA	NA	NA	115009180	115009273	115011911	115012094	NA	NA	115011116	115011211
846	ENSMUSG00000034211.15	Mrps17	chr5	+	129792747	129793005	129792747	129792827	129793790	129793930	846	0,0,6,1,0	90,80,58,108,21	10,6,8,4,0	109,97,102,21,33	318	159	0.000189883	0.003043	0.0,0.0,0.049,0.005,0.0	0.044,0.03,0.038,0.087,0.0	-0.029	A5SS	NA	NA	NA	NA	NA	NA	NA	NA	NA	NA	NA	NA
12555	ENSMUSG00000040167.17	Ikzf5	chr7	-	NA	NA	NA	NA	NA	NA	12555	8,12,19,0,11	10,96,29,6,53	0,0,0,12,0	41,37,29,26,5	306	159	0.000167426	0.00304819	0.294,0.061,0.254,0.0,0.097	0.0,0.0,0.0,0.193,0.0	0.103	SE	NA	NA	NA	NA	130998469	130998580	131012115	131012134	NA	NA	131010659	131010807
26026	ENSMUSG00000021302.11	Ggps1	chr13	-	NA	NA	NA	NA	NA	NA	26026	56,53,81,128,57	3,14,0,0,0	162,44,38,72,53	0,0,0,0,0	229	159	0.000168623	0.00306605	0.928,0.724,1.0,1.0,1.0	1.0,1.0,1.0,1.0,1.0	-0.07	SE	NA	NA	NA	NA	14225243	14229040	14232380	14232473	NA	NA	14229734	14229805
798	ENSMUSG00000029022.19	Miip	chr4	-	NA	NA	NA	NA	NA	NA	798	0,0,0,0,0	6,88,1,43,29	10,2,0,4,4	27,23,90,46,33	318	159	0.000160866	0.00306694	0.0,0.0,0.0,0.0,0.0	0.156,0.042,0.0,0.042,0.057	-0.059	RI	NA	NA	NA	NA	147946894	147947024	147947353	147947406	147946894	147947406	NA	NA
566	ENSMUSG00000026150.15	Mff	chr1	+	NA	NA	NA	NA	NA	NA	566	229186127198234	18,29,36,14,3	266,143,154,84,183	35,39,78,22,30	317	191	0.000112861	0.00307547	0.885,0.794,0.68,0.895,0.979	0.821,0.688,0.543,0.697,0.786	0.14	MXE	82719538	82719697	82723244	82723277	82713139	82713228	82724803	82724863	NA	NA	NA	NA
12692	ENSMUSG00000024726.11	Carnmt1	chr19	+	NA	NA	NA	NA	NA	NA	12692	6641109789648660	15,8,0,0,0	7217571014784500	27,5,8,0,16	262	159	0.000170307	0.00309271	0.964,0.988,1.0,1.0,1.0	0.942,0.989,0.987,1.0,0.95	0.017	SE	NA	NA	NA	NA	18671012	18671126	18681383	18681586	NA	NA	18680724	18680828
1424	ENSMUSG00000039456.11	Morc3	chr16	+	NA	NA	NA	NA	NA	NA	1424	116,1,51,63,49	2,13,7,0,0	62,52,136,43,17	0,0,0,0,0	318	159	0.000170674	0.00309543	0.967,0.037,0.785,1.0,1.0	1.0,1.0,1.0,1.0,1.0	-0.242	SE	NA	NA	NA	NA	93661847	93661905	93667251	93667505	NA	NA	93663262	93663426
2401	ENSMUSG00000004980.17	Hnrnpa2b1	chr6	-	NA	NA	NA	NA	NA	NA	2401	2.06631e+19	420534434618197	2.36526e+19	380254492237157	278	159	0.000172685	0.00311823	0.738,0.77,0.736,0.726,0.798	0.781,0.855,0.744,0.817,0.816	-0.049	SE	NA	NA	NA	NA	51441068	51441191	51442158	51442221	NA	NA	51441407	51441527
4367	ENSMUSG00000038876.13	Rnf146	chr10	-	NA	NA	NA	NA	NA	NA	4367	20,3,32,28,56	12,10,41,13,28	25,17,0,10,9	58,32,45,25,13	219	159	0.000172724	0.00311823	0.548,0.179,0.362,0.61,0.592	0.238,0.278,0.0,0.225,0.335	0.243	SE	NA	NA	NA	NA	29230287	29230443	29237959	29238022	NA	NA	29237280	29237341
13329	ENSMUSG00000020220.17	Vps13d	chr4	-	NA	NA	NA	NA	NA	NA	13329	30,50,55,56,27	0,3,0,0,0	28,36,130,37,34	0,0,17,0,0	255	159	0.000172287	0.00311823	1.0,0.912,1.0,1.0,1.0	1.0,1.0,0.827,1.0,1.0	0.017	SE	NA	NA	NA	NA	144780686	144780835	144783982	144784132	NA	NA	144783039	144783136
16731	ENSMUSG00000026189.14	Pecr	chr1	-	NA	NA	NA	NA	NA	NA	16731	122,213,74,172,39	0,0,0,0,0	277163119105105	21,0,0,0,0	270	159	0.000172809	0.00311823	1.0,1.0,1.0,1.0,1.0	0.886,1.0,1.0,1.0,1.0	0.023	SE	NA	NA	NA	NA	72298325	72298592	72306565	72306658	NA	NA	72301110	72301222
20470	ENSMUSG00000022814.7	Umps	chr16	-	NA	NA	NA	NA	NA	NA	20470	151201197125206	0,0,26,0,0	203170230229162	0,6,0,0,0	273	159	0.000173251	0.00312226	1.0,1.0,0.815,1.0,1.0	1.0,0.943,1.0,1.0,1.0	-0.026	SE	NA	NA	NA	NA	33775151	33777305	33780546	33780722	NA	NA	33779422	33779537
3881	ENSMUSG00000015083.12	C8g	chr2	-	NA	NA	NA	NA	NA	NA	3881	0,8,0,23,0	84,96,82,52,167	0,5,0,0,0	135,43,49,67,33	228	159	0.000167862	0.00313223	0.0,0.055,0.0,0.236,0.0	0.0,0.075,0.0,0.0,0.0	0.043	RI	NA	NA	NA	NA	25388667	25388955	25389025	25389127	25388667	25389127	NA	NA
17751	ENSMUSG00000031133.13	Arhgef6	chrX	-	NA	NA	NA	NA	NA	NA	17751	13,16,45,34,19	0,0,0,0,0	31,24,1,15,21	0,8,13,0,0	284	159	0.000176628	0.00317907	1.0,1.0,1.0,1.0,1.0	1.0,0.627,0.041,1.0,1.0	0.266	SE	NA	NA	NA	NA	56287165	56287186	56289964	56290110	NA	NA	56288749	56288875
564	ENSMUSG00000030204.11	Ddx47	chr6	+	NA	NA	NA	NA	NA	NA	564	11,34,6,40,67	26,75,11,4,0	34,8,4,10,22	98,25,47,58,40	318	230	0.000120382	0.00318316	0.234,0.247,0.283,0.879,1.0	0.201,0.188,0.058,0.111,0.285	0.36	MXE	134992157	134992346	134992538	134992610	134989264	134989358	134992784	134992903	NA	NA	NA	NA
818	ENSMUSG00000017119.21	Nbr1	chr11	+	NA	NA	NA	NA	NA	NA	818	15,26,1,17,4	75,64,74,109,37	25,17,33,20,20	48,41,39,76,63	216	264	0.000120985	0.00318316	0.196,0.332,0.016,0.16,0.117	0.389,0.336,0.508,0.243,0.28	-0.187	MXE	101468019	101468077	101468757	101468863	101467128	101467235	101471410	101472777	NA	NA	NA	NA
2044	ENSMUSG00000055531.13	Cpsf6	chr10	-	NA	NA	NA	NA	NA	NA	2044	0,0,0,5,0	96,65,94,59,58	37,0,0,0,0	81,87,98,88,82	229	159	0.000177596	0.00319246	0.0,0.0,0.0,0.056,0.0	0.241,0.0,0.0,0.0,0.0	-0.037	SE	NA	NA	NA	NA	117185278	117185372	117191839	117192032	NA	NA	117191686	117191757
27068	ENSMUSG00000027333.19	Smox	chr2	+	NA	NA	NA	NA	NA	NA	27068	54,19,56,67,21	0,0,0,0,0	4,33,43,26,0	0,10,0,0,11	318	159	0.000177836	0.00319273	1.0,1.0,1.0,1.0,1.0	1.0,0.623,1.0,1.0,0.0	0.275	SE	NA	NA	NA	NA	131362014	131362188	131363978	131364139	NA	NA	131362331	131362566
11466	ENSMUSG00000000902.14	Smarcb1	chr10	-	NA	NA	NA	NA	NA	NA	11466	39,62,109,45,42	0,0,0,0,0	127,38,42,20,30	14,0,0,0,0	270	159	0.000178289	0.00319684	1.0,1.0,1.0,1.0,1.0	0.842,1.0,1.0,1.0,1.0	0.032	SE	NA	NA	NA	NA	75750897	75751027	75757136	75757448	NA	NA	75752633	75752745
2331	ENSMUSG00000024845.20	Tmem134	chr19	+	4177548	4177835	4177548	4177638	4181227	4181281	2331	1.22616e+17	13,41,37,40,55	1.33192e+17	9,37,16,20,20	318	159	0.000203052	0.00321285	0.979,0.952,0.927,0.935,0.884	0.987,0.925,0.972,0.963,0.955	-0.025	A5SS	NA	NA	NA	NA	NA	NA	NA	NA	NA	NA	NA	NA
4547	ENSMUSG00000042302.15	Ehbp1	chr11	-	22096462	22096700	22096462	22096625	22101066	22101189	4547	34,3,18,0,4	5,28,33,9,0	0,0,0,3,2	24,19,27,2,7	233	159	0.000163717	0.00322566	0.823,0.068,0.271,0.0,1.0	0.0,0.0,0.0,0.506,0.163	0.299	A3SS	NA	NA	NA	NA	NA	NA	NA	NA	NA	NA	NA	NA
14357	ENSMUSG00000026853.16	Crat	chr2	-	NA	NA	NA	NA	NA	NA	14357	0,0,0,4,0	62,120,169,113,99	0,0,24,3,0	136,66,47,65,58	295	159	0.000181571	0.00325158	0.0,0.0,0.0,0.019,0.0	0.0,0.0,0.216,0.024,0.0	-0.044	SE	NA	NA	NA	NA	30302994	30303258	30305323	30305530	NA	NA	30303871	30304008
1537	ENSMUSG00000060373.16	Hnrnpc	chr14	-	52319245	52319360	52319284	52319360	52318716	52318764	1537	49,38,43,39,44	117102161146146	41,14,45,31,27	231109202116151	197	159	0.000210044	0.00325245	0.253,0.231,0.177,0.177,0.196	0.125,0.094,0.152,0.177,0.126	0.072	A5SS	NA	NA	NA	NA	NA	NA	NA	NA	NA	NA	NA	NA
2360	ENSMUSG00000005262.14	Ufd1	chr16	+	18633579	18633712	18633579	18633686	18634078	18634111	2360	41,92,51,57,11	0,26,0,0,0	61,60,9,20,17	12,6,46,11,3	184	159	0.000211353	0.00325245	1.0,0.754,1.0,1.0,1.0	0.815,0.896,0.145,0.611,0.83	0.291	A5SS	NA	NA	NA	NA	NA	NA	NA	NA	NA	NA	NA	NA
2496	ENSMUSG00000030611.11	Mrps11	chr7	+	78433320	78433434	78433320	78433428	78438422	78438521	2496	0,29,1,8,15	44,109,68,123,121	2,2,0,13,0	54,69,145,102,71	164	159	0.000213361	0.00325245	0.0,0.205,0.014,0.059,0.107	0.035,0.027,0.0,0.11,0.0	0.043	A5SS	NA	NA	NA	NA	NA	NA	NA	NA	NA	NA	NA	NA
30	ENSMUSG00000039599.17	Fam149b	chr14	+	NA	NA	NA	NA	NA	NA	30	2,0,0,5,0	80,45,103,65,91	23,0,0,0,0	137,47,6,54,24	275	318	0.000126458	0.00327076	0.028,0.0,0.0,0.082,0.0	0.163,0.0,0.0,0.0,0.0	-0.011	MXE	20408091	20408208	20413330	20413518	20402771	20402907	20424397	20424522	NA	NA	NA	NA
10024	ENSMUSG00000034321.15	Exosc1	chr19	-	NA	NA	NA	NA	NA	NA	10024	19,66,23,28,48	5,0,42,24,51	128,51,99,41,47	0,13,0,4,11	247	159	0.000183617	0.00328219	0.71,1.0,0.261,0.429,0.377	1.0,0.716,1.0,0.868,0.733	-0.308	SE	NA	NA	NA	NA	41914970	41915004	41919794	41919869	NA	NA	41916463	41916552
12325	ENSMUSG00000064145.13	Arih2	chr9	-	NA	NA	NA	NA	NA	NA	12325	0,0,0,4,0	13,14,8,0,5	9,8,5,10,0	16,6,16,5,2	204	159	0.000184089	0.00328219	0.0,0.0,0.0,1.0,0.0	0.305,0.51,0.196,0.609,0.0	-0.124	SE	NA	NA	NA	NA	108497257	108497325	108521224	108521299	NA	NA	108506487	108506533
26547	ENSMUSG00000022587.15	Ly6e	chr15	+	NA	NA	NA	NA	NA	NA	26547	52194115147237	17,5,0,0,0	205,144,26,165,93	0,0,0,0,0	318	159	0.000184203	0.00328219	0.605,0.951,1.0,1.0,1.0	1.0,1.0,1.0,1.0,1.0	-0.089	SE	NA	NA	NA	NA	74826899	74827184	74829628	74829726	NA	NA	74827331	74827566
27134	ENSMUSG00000031422.17	Morf4l2	chrX	-	NA	NA	NA	NA	NA	NA	27134	185186212222153	0,5,0,12,0	241142295200127	28,0,24,0,0	235	159	0.000183762	0.00328219	1.0,0.962,1.0,0.926,1.0	0.853,1.0,0.893,1.0,1.0	0.028	SE	NA	NA	NA	NA	135633690	135635250	135640553	135640643	NA	NA	135636294	135636371
854	ENSMUSG00000024944.7	Arl2	chr19	-	6186008	6187670	6186008	6186089	6187759	6187870	854	361480333598443	0,6,2,0,0	452530496460252	14,11,0,2,6	318	159	0.000171519	0.00334922	1.0,0.976,0.988,1.0,1.0	0.942,0.96,1.0,0.991,0.955	0.023	A3SS	NA	NA	NA	NA	NA	NA	NA	NA	NA	NA	NA	NA
5037	ENSMUSG00000062646.13	Ganc	chr2	+	NA	NA	NA	NA	NA	NA	5037	25,111,44,25,11	5,0,8,0,0	15,25,81,43,27	0,0,0,0,0	260	159	0.000188443	0.00335352	0.754,1.0,0.771,1.0,1.0	1.0,1.0,1.0,1.0,1.0	-0.095	SE	NA	NA	NA	NA	120271984	120272081	120276779	120277023	NA	NA	120274618	120274720
21257	ENSMUSG00000001053.16	N4bp3	chr11	-	NA	NA	NA	NA	NA	NA	21257	0,6,11,0,0	4,4,25,31,13	0,0,0,0,0	14,9,16,11,5	313	159	0.000190707	0.00338958	0.0,0.432,0.183,0.0,0.0	0.0,0.0,0.0,0.0,0.0	0.123	SE	NA	NA	NA	NA	51536753	51537101	51541504	51541647	NA	NA	51538834	51538989
25957	ENSMUSG00000003226.8	Ranbp2	chr10	+	NA	NA	NA	NA	NA	NA	25957	97,121,132,81,77	0,0,0,0,0	136,111,84,79,91	17,0,0,0,0	318	159	0.000193125	0.00342827	1.0,1.0,1.0,1.0,1.0	0.8,1.0,1.0,1.0,1.0	0.04	SE	NA	NA	NA	NA	58319718	58319805	58321501	58321703	NA	NA	58320263	58320442
13815	ENSMUSG00000090841.3	Myl6	chr10	-	NA	NA	NA	NA	NA	NA	13815	135,70,89,30,78	2.71333e+19	45,65,18,58,55	4.33422e+19	216	159	0.000193379	0.0034285	0.035,0.015,0.023,0.01,0.018	0.008,0.022,0.004,0.022,0.022	0.005	SE	NA	NA	NA	NA	128326731	128326902	128327588	128327633	NA	NA	128327158	128327216
76	ENSMUSG00000022185.20	Acin1	chr14	-	54884159	54884293	54884159	54884290	54885544	54885587	76	144,227,116,62,54	39,29,76,23,32	223100253107156	0,27,107,16,10	161	159	0.000177205	0.00342962	0.785,0.885,0.601,0.727,0.625	1.0,0.785,0.7,0.868,0.939	-0.134	A3SS	NA	NA	NA	NA	NA	NA	NA	NA	NA	NA	NA	NA
20082	ENSMUSG00000027673.13	Ndufb5	chr3	+	NA	NA	NA	NA	NA	NA	20082	0,0,0,0,8	11,55,46,33,45	13,7,7,0,0	78,21,46,19,21	225	159	0.000195447	0.00346085	0.0,0.0,0.0,0.0,0.112	0.105,0.191,0.097,0.0,0.0	-0.056	SE	NA	NA	NA	NA	32791138	32791354	32805177	32805251	NA	NA	32800596	32800663
17914	ENSMUSG00000019864.15	Rtn4ip1	chr10	+	NA	NA	NA	NA	NA	NA	17914	62,39,21,58,18	0,3,19,0,0	69,25,95,39,35	0,0,0,0,0	207	159	0.000198	0.0035017	1.0,0.909,0.459,1.0,1.0	1.0,1.0,1.0,1.0,1.0	-0.126	SE	NA	NA	NA	NA	43786788	43786913	43804318	43804455	NA	NA	43797382	43797431
3747	ENSMUSG00000028700.15	Pomgnt1	chr4	+	NA	NA	NA	NA	NA	NA	3747	0,0,0,0,0	4,64,31,33,18	0,0,19,0,0	82,38,75,14,15	242	159	0.000192042	0.00350876	0.0,0.0,0.0,0.0,0.0	0.0,0.0,0.143,0.0,0.0	-0.029	RI	NA	NA	NA	NA	116012925	116012998	116013082	116013211	116012925	116013211	NA	NA
17425	ENSMUSG00000041491.9	Cep78	chr19	-	NA	NA	NA	NA	NA	NA	17425	41,61,16,6,36	0,3,0,0,0	32,49,11,18,33	0,5,0,0,7	318	159	0.000198751	0.00351061	1.0,0.91,1.0,1.0,1.0	1.0,0.831,1.0,1.0,0.702	0.075	SE	NA	NA	NA	NA	15933137	15933767	15938306	15938473	NA	NA	15936895	15937064
3626	ENSMUSG00000041238.17	Rbbp8	chr18	+	NA	NA	NA	NA	NA	NA	3626	24,1,6,4,10	0,0,0,0,0	21,25,0,9,8	0,0,25,3,0	285	159	0.000199391	0.00351754	1.0,1.0,1.0,1.0,1.0	1.0,1.0,0.0,0.626,1.0	0.275	SE	NA	NA	NA	NA	11854696	11855582	11858463	11858552	NA	NA	11855660	11855787
1943	ENSMUSG00000079477.10	Rab7	chr6	-	87981974	87982193	87982135	87982193	87981152	87981281	1943	299,236,326,192,86	0,0,0,0,0	360,137,240,137,94	21,0,0,0,0	318	159	0.000233818	0.00352136	1.0,1.0,1.0,1.0,1.0	0.896,1.0,1.0,1.0,1.0	0.021	A5SS	NA	NA	NA	NA	NA	NA	NA	NA	NA	NA	NA	NA
4131	ENSMUSG00000041939.15	Mvk	chr5	+	NA	NA	NA	NA	NA	NA	4131	43,29,63,66,34	0,0,0,0,0	53,44,19,66,49	18,0,0,0,0	249	159	0.000199928	0.00352264	1.0,1.0,1.0,1.0,1.0	0.653,1.0,1.0,1.0,1.0	0.069	SE	NA	NA	NA	NA	114590940	114590986	114593950	114594067	NA	NA	114593457	114593548
24545	ENSMUSG00000002393.15	Nr2f6	chr8	-	NA	NA	NA	NA	NA	NA	24545	78,135,51,182,136	0,2,0,0,0	214,116,174,145,54	0,11,0,1,7	297	159	0.000200852	0.00353454	1.0,0.973,1.0,1.0,1.0	1.0,0.85,1.0,0.987,0.805	0.066	SE	NA	NA	NA	NA	71828395	71828917	71833634	71833734	NA	NA	71831032	71831171
10885	ENSMUSG00000035765.11	Dym	chr18	+	NA	NA	NA	NA	NA	NA	10885	8.57157e+17	23,5,0,17,33	1.38511e+17	77,25,22,20,2	318	159	0.000202273	0.00355515	0.949,0.994,1.0,0.972,0.909	0.9,0.958,0.971,0.952,0.994	0.01	SE	NA	NA	NA	NA	75332233	75332336	75376355	75376469	NA	NA	75363060	75363243
17947	ENSMUSG00000027287.15	Snap23	chr2	+	NA	NA	NA	NA	NA	NA	17947	0,0,0,0,0	33,96,36,56,95	0,1,26,0,0	111,70,52,65,36	315	159	0.000204785	0.00359486	0.0,0.0,0.0,0.0,0.0	0.0,0.007,0.202,0.0,0.0	-0.042	SE	NA	NA	NA	NA	120398218	120398287	120414749	120414846	NA	NA	120398529	120398686
26259	ENSMUSG00000035601.10	Trmt10b	chr4	+	NA	NA	NA	NA	NA	NA	26259	65,73,28,40,14	5,0,0,0,0	93,59,56,86,35	10,0,20,0,0	237	159	0.000214074	0.0037533	0.897,1.0,1.0,1.0,1.0	0.862,1.0,0.653,1.0,1.0	0.076	SE	NA	NA	NA	NA	45305743	45305896	45308496	45308564	NA	NA	45307891	45307970
15571	ENSMUSG00000031371.15	Haus7	chrX	-	NA	NA	NA	NA	NA	NA	15571	81,155,38,80,37	0,0,0,0,0	245,101,78,67,11	0,0,22,0,0	226	159	0.000214645	0.00375867	1.0,1.0,1.0,1.0,1.0	1.0,1.0,0.714,1.0,1.0	0.057	SE	NA	NA	NA	NA	72480920	72481171	72501579	72501695	NA	NA	72498472	72498540
21556	ENSMUSG00000035325.17	Sec31a	chr5	-	NA	NA	NA	NA	NA	NA	21556	0,9,7,5,13	61,17,53,57,0	0,5,0,0,0	18,15,41,23,16	251	159	0.000217119	0.00379732	0.0,0.251,0.077,0.053,1.0	0.0,0.174,0.0,0.0,0.0	0.241	SE	NA	NA	NA	NA	100523066	100523190	100526686	100526860	NA	NA	100523819	100523912
14967	ENSMUSG00000036820.13	Amdhd2	chr17	-	NA	NA	NA	NA	NA	NA	14967	650550439442328	0,0,0,0,0	667312547349271	39,0,0,0,0	227	159	0.000217745	0.00380359	1.0,1.0,1.0,1.0,1.0	0.923,1.0,1.0,1.0,1.0	0.015	SE	NA	NA	NA	NA	24375544	24375646	24376713	24376821	NA	NA	24376501	24376570
1294	ENSMUSG00000021951.8	Eef1akmt1	chr14	-	NA	NA	NA	NA	NA	NA	1294	37,59,13,45,14	247465242362233	31,19,18,28,6	331311468356171	318	241	0.000150746	0.00383396	0.102,0.088,0.039,0.086,0.044	0.066,0.044,0.028,0.056,0.026	0.028	MXE	57795490	57795573	57803378	57803541	57787818	57788099	57808999	57809026	NA	NA	NA	NA
23769	ENSMUSG00000021235.14	Coq6	chr12	+	NA	NA	NA	NA	NA	NA	23769	33,136,52,18,51	0,0,0,0,0	44,78,64,17,42	25,1,0,0,0	217	159	0.000219941	0.00383723	1.0,1.0,1.0,1.0,1.0	0.563,0.983,1.0,1.0,1.0	0.091	SE	NA	NA	NA	NA	84413658	84413793	84415359	84415483	NA	NA	84414916	84414975
19990	ENSMUSG00000087380.8	2210408F21Rik	chr6	+	NA	NA	NA	NA	NA	NA	19990	260411358391281	7,10,0,20,11	327280316167188	11,15,30,17,3	276	159	0.000220725	0.00384618	0.955,0.959,1.0,0.918,0.936	0.945,0.915,0.859,0.85,0.973	0.045	SE	NA	NA	NA	NA	31197339	31197454	31305223	31305235	NA	NA	31261937	31262055
6233	ENSMUSG00000034057.9	Myrfl	chr10	-	NA	NA	NA	NA	NA	NA	6233	26,38,5,43,8	7,0,0,2,13	40,7,20,21,33	0,0,0,0,4	233	159	0.000221643	0.00384874	0.717,1.0,1.0,0.936,0.296	1.0,1.0,1.0,1.0,0.849	-0.18	SE	NA	NA	NA	NA	116612439	116612719	116613248	116613360	NA	NA	116612853	116612928
8377	ENSMUSG00000021079.17	Timm9	chr12	-	NA	NA	NA	NA	NA	NA	8377	0,0,29,0,0	22,56,31,29,22	0,0,0,0,0	13,24,13,32,13	318	159	0.000221683	0.00384874	0.0,0.0,0.319,0.0,0.0	0.0,0.0,0.0,0.0,0.0	0.064	SE	NA	NA	NA	NA	71178774	71178860	71183328	71183371	NA	NA	71179280	71179532
8378	ENSMUSG00000021079.17	Timm9	chr12	-	NA	NA	NA	NA	NA	NA	8378	0,0,29,0,0	22,56,31,29,22	0,0,0,0,0	13,24,13,32,13	318	159	0.000221683	0.00384874	0.0,0.0,0.319,0.0,0.0	0.0,0.0,0.0,0.0,0.0	0.064	SE	NA	NA	NA	NA	71178774	71178860	71183328	71183386	NA	NA	71179280	71179572
3474	ENSMUSG00000004018.10	Fancl	chr11	+	NA	NA	NA	NA	NA	NA	3474	63,173,73,87,34	0,7,6,0,0	112,26,1,55,27	49,0,0,5,1	225	159	0.000222409	0.00385663	1.0,0.946,0.896,1.0,1.0	0.618,1.0,1.0,0.886,0.95	0.078	SE	NA	NA	NA	NA	26418671	26418717	26419651	26419768	NA	NA	26418815	26418882
27203	ENSMUSG00000035278.10	Plekhj1	chr10	-	NA	NA	NA	NA	NA	NA	27203	118,143,129,142,53	0,6,0,14,0	199,111,154,86,59	0,1,0,0,2	226	159	0.000222822	0.00385908	1.0,0.944,1.0,0.877,1.0	1.0,0.987,1.0,1.0,0.954	-0.024	SE	NA	NA	NA	NA	80633606	80633673	80633914	80634460	NA	NA	80633743	80633811
1214	ENSMUSG00000026176.14	Ctdsp1	chr1	+	74432436	74433060	74432436	74432585	74433177	74433234	1214	81,135,154,118,65	4,0,0,0,0	219,110,149,130,66	0,1,15,0,4	318	159	0.000262456	0.00385965	0.91,1.0,1.0,1.0,1.0	1.0,0.982,0.832,1.0,0.892	0.041	A5SS	NA	NA	NA	NA	NA	NA	NA	NA	NA	NA	NA	NA
1735	ENSMUSG00000022792.17	Yars2	chr16	+	16124361	16124482	16124361	16124463	16125073	16125244	1735	87,185,131,189,67	10,0,0,0,0	118,145,89,172,73	0,0,28,7,0	177	159	0.000261872	0.00385965	0.887,1.0,1.0,1.0,1.0	1.0,1.0,0.741,0.957,1.0	0.038	A5SS	NA	NA	NA	NA	NA	NA	NA	NA	NA	NA	NA	NA
1195	ENSMUSG00000071302.11	2610044O15Rik8	chr8	-	NA	NA	NA	NA	NA	NA	1195	26,24,8,42,49	0,2,0,4,0	10,27,9,31,14	0,5,54,0,7	208	159	0.000224114	0.00387673	1.0,0.902,1.0,0.889,1.0	1.0,0.805,0.113,1.0,0.605	0.254	SE	NA	NA	NA	NA	129942834	129944230	129948024	129948085	NA	NA	129946582	129946632
13442	ENSMUSG00000030805.15	Stx4a	chr7	+	NA	NA	NA	NA	NA	NA	13442	2.21727e+19	25,52,62,63,19	2.83819e+19	104,54,46,56,31	257	159	0.000225582	0.00389738	0.982,0.97,0.957,0.952,0.988	0.944,0.956,0.966,0.952,0.967	0.013	SE	NA	NA	NA	NA	127447559	127447670	127447922	127448191	NA	NA	127447740	127447839
11230	ENSMUSG00000001240.14	Ramp2	chr11	+	NA	NA	NA	NA	NA	NA	11230	1.05111e+18	31,5,5,0,14	1.11891e+16	0,14,71,19,0	247	159	0.000226131	0.00390214	0.956,0.993,0.993,1.0,0.965	1.0,0.977,0.931,0.966,1.0	0.007	SE	NA	NA	NA	NA	101145768	101145822	101147703	101147779	NA	NA	101146834	101146923
12733	ENSMUSG00000037860.16	Aim2	chr1	+	NA	NA	NA	NA	NA	NA	12733	25,23,50,23,57	0,0,0,0,0	51,32,63,15,9	15,0,0,0,0	318	159	0.000226464	0.00390314	1.0,1.0,1.0,1.0,1.0	0.63,1.0,1.0,1.0,1.0	0.074	SE	NA	NA	NA	NA	173289472	173289886	173292536	173293598	NA	NA	173291424	173291613
19885	ENSMUSG00000019916.15	P4ha1	chr10	+	NA	NA	NA	NA	NA	NA	19885	3,29,27,45,35	0,0,4,0,8	57,30,104,29,20	0,0,0,0,0	229	159	0.000227103	0.00390942	1.0,1.0,0.824,1.0,0.752	1.0,1.0,1.0,1.0,1.0	-0.085	SE	NA	NA	NA	NA	59187904	59188081	59197682	59197782	NA	NA	59191171	59191242
2213	ENSMUSG00000100457.7	D830032E09Rik	chr1	+	NA	NA	NA	NA	NA	NA	2213	59,34,8,58,41	0,0,0,0,0	24,35,74,13,20	0,13,0,1,0	262	159	0.000229104	0.00393909	1.0,1.0,1.0,1.0,1.0	1.0,0.62,1.0,0.888,1.0	0.098	SE	NA	NA	NA	NA	107865287	107865395	107890048	107890143	NA	NA	107869437	107869541
3547	ENSMUSG00000031023.6	Akip1	chr7	+	NA	NA	NA	NA	NA	NA	3547	448544245370222	0,18,4,11,0	418290348286239	0,3,0,0,4	272	159	0.0002307	0.00395696	1.0,0.946,0.973,0.952,1.0	1.0,0.983,1.0,1.0,0.972	-0.017	SE	NA	NA	NA	NA	109304157	109304238	109308147	109308180	NA	NA	109306604	109306718
16298	ENSMUSG00000059436.14	Max	chr12	-	NA	NA	NA	NA	NA	NA	16298	0,18,41,0,0	78,15,90,38,8	25,28,37,48,2	70,45,42,19,9	243	159	0.000230664	0.00395696	0.0,0.44,0.23,0.0,0.0	0.189,0.289,0.366,0.623,0.127	-0.185	SE	NA	NA	NA	NA	76985439	76985529	76986740	76986768	NA	NA	76986203	76986288
10911	ENSMUSG00000027257.14	Pacsin3	chr2	+	NA	NA	NA	NA	NA	NA	10911	103223229222109	8,0,2,10,0	129123210129114	23,5,7,9,0	222	159	0.000232257	0.00397887	0.902,1.0,0.988,0.941,1.0	0.801,0.946,0.956,0.911,1.0	0.043	SE	NA	NA	NA	NA	91087157	91087271	91090515	91090574	NA	NA	91090208	91090272
22696	ENSMUSG00000020265.17	Sumo3	chr10	+	NA	NA	NA	NA	NA	NA	22696	6,0,0,0,30	133,163,178,135,91	0,11,0,0,0	293,150,190,124,86	266	159	0.000233264	0.00399131	0.026,0.0,0.0,0.0,0.165	0.0,0.042,0.0,0.0,0.0	0.03	SE	NA	NA	NA	NA	77449813	77449885	77451981	77452544	NA	NA	77451760	77451868
26832	ENSMUSG00000025968.17	Ndufs1	chr1	-	NA	NA	NA	NA	NA	NA	26832	2.18924e+19	26,24,30,6,8	2.03221e+19	0,5,0,8,13	318	159	0.000234627	0.00400981	0.977,0.981,0.97,0.996,0.985	1.0,0.995,1.0,0.993,0.978	-0.011	SE	NA	NA	NA	NA	63186448	63186583	63189115	63189270	NA	NA	63187554	63187730
18795	ENSMUSG00000006519.12	Cyba	chr8	-	NA	NA	NA	NA	NA	NA	18795	2.52828e+19	70,53,45,69,86	2.61219e+19	37,32,59,17,28	242	159	0.000237641	0.00405644	0.96,0.972,0.975,0.961,0.936	0.979,0.975,0.963,0.984,0.973	-0.014	SE	NA	NA	NA	NA	123152924	123153006	123153967	123154042	NA	NA	123153674	123153758
25403	ENSMUSG00000037134.18	Prmt9	chr8	+	NA	NA	NA	NA	NA	NA	25403	185285318364114	0,11,8,5,0	253246313219320	0,4,0,0,0	312	159	0.000238412	0.00406473	1.0,0.93,0.953,0.974,1.0	1.0,0.969,1.0,1.0,1.0	-0.022	SE	NA	NA	NA	NA	78298637	78299355	78307254	78307377	NA	NA	78303966	78304120
399	ENSMUSG00000030996.9	Art1	chr7	+	101755873	101756639	101756545	101756639	101755466	101755572	399	212,286,203,268,84	62,66,61,40,42	302,224,140,99,94	44,33,0,11,22	318	159	0.000212701	0.0040805	0.631,0.684,0.625,0.77,0.5	0.774,0.772,1.0,0.818,0.681	-0.167	A3SS	NA	NA	NA	NA	NA	NA	NA	NA	NA	NA	NA	NA
2209	ENSMUSG00000000384.16	Tbrg4	chr11	-	6575964	6576067	6576022	6576067	6575148	6575213	2209	70,26,16,32,6	0,0,0,0,0	25,41,54,38,21	0,0,33,0,0	216	159	0.000280796	0.00408134	1.0,1.0,1.0,1.0,1.0	1.0,1.0,0.546,1.0,1.0	0.091	A5SS	NA	NA	NA	NA	NA	NA	NA	NA	NA	NA	NA	NA
10900	ENSMUSG00000023951.19	Vegfa	chr17	-	NA	NA	NA	NA	NA	NA	10900	182272312254148	7,43,11,52,0	226238289150164	38,22,54,26,29	230	159	0.00024002	0.00408724	0.947,0.814,0.951,0.772,1.0	0.804,0.882,0.787,0.8,0.796	0.083	SE	NA	NA	NA	NA	46329783	46329805	46334990	46335020	NA	NA	46333202	46333274
13668	ENSMUSG00000025871.19	4833439L19Rik	chr13	-	NA	NA	NA	NA	NA	NA	13668	26,78,47,11,30	0,8,0,3,0	100,11,14,34,24	32,2,0,5,9	270	159	0.000240338	0.00408775	1.0,0.852,1.0,0.683,1.0	0.648,0.764,1.0,0.8,0.611	0.142	SE	NA	NA	NA	NA	54711997	54712085	54712994	54713138	NA	NA	54712322	54712434
3462	ENSMUSG00000021134.18	Srsf5	chr12	+	NA	NA	NA	NA	NA	NA	3462	0,3,11,36,11	202,177,235,133,88	46,15,31,20,2	284,184,98,129,93	318	159	0.000228583	0.00409117	0.0,0.008,0.023,0.119,0.059	0.075,0.039,0.137,0.072,0.011	-0.025	RI	NA	NA	NA	NA	80994569	80994639	80995868	80995942	80994569	80995942	NA	NA
24182	ENSMUSG00000046753.11	Ccdc66	chr14	-	NA	NA	NA	NA	NA	NA	24182	0,7,22,0,0	78,101,32,118,69	0,0,0,0,0	80,61,55,35,53	318	159	0.000241128	0.00409629	0.0,0.033,0.256,0.0,0.0	0.0,0.0,0.0,0.0,0.0	0.058	SE	NA	NA	NA	NA	27204363	27204559	27205764	27205832	NA	NA	27204897	27205147
21089	ENSMUSG00000032359.15	Ctsh	chr9	+	NA	NA	NA	NA	NA	NA	21089	0,8,0,0,0	60,18,82,63,41	20,2,13,1,0	137,52,27,72,36	229	159	0.000241446	0.00409681	0.0,0.236,0.0,0.0,0.0	0.092,0.026,0.251,0.01,0.0	-0.029	SE	NA	NA	NA	NA	89949079	89950526	89953871	89953978	NA	NA	89950962	89951033
18095	ENSMUSG00000024177.10	Nme4	chr17	-	NA	NA	NA	NA	NA	NA	18095	54,58,79,128,74	0,0,0,0,18	216,99,133,239,87	0,0,0,1,0	260	159	0.000243767	0.00413126	1.0,1.0,1.0,1.0,0.715	1.0,1.0,1.0,0.993,1.0	-0.056	SE	NA	NA	NA	NA	26312590	26312703	26313110	26313244	NA	NA	26312832	26312934
1687	ENSMUSG00000028601.19	Echdc2	chr4	+	108029935	108030169	108029947	108030169	108029285	108029372	1687	27,96,102,27,12	3,45,29,0,13	38,23,59,51,59	7,8,0,0,0	170	159	0.000219175	0.00413221	0.894,0.666,0.767,1.0,0.463	0.835,0.729,1.0,1.0,1.0	-0.155	A3SS	NA	NA	NA	NA	NA	NA	NA	NA	NA	NA	NA	NA
5561	ENSMUSG00000054405.15	Dnajc8	chr4	+	132269031	132269149	132269092	132269149	132265497	132265599	5561	9,14,0,0,0	86,104,112,16,91	0,2,0,0,0	67,75,121,46,26	219	159	0.000218347	0.00413221	0.071,0.089,0.0,0.0,0.0	0.0,0.019,0.0,0.0,0.0	0.028	A3SS	NA	NA	NA	NA	NA	NA	NA	NA	NA	NA	NA	NA
286	ENSMUSG00000079418.6	Atg4a	chrX	+	NA	NA	NA	NA	NA	NA	286	18,15,16,14,43	0,0,9,7,0	22,24,15,26,7	0,0,0,3,0	230	244	0.000165638	0.00414367	1.0,1.0,0.653,0.68,1.0	1.0,1.0,1.0,0.902,1.0	-0.114	MXE	139888914	139888986	139889028	139889114	139887027	139887138	139890906	139891005	NA	NA	NA	NA
23369	ENSMUSG00000006958.15	Chrd	chr16	+	NA	NA	NA	NA	NA	NA	23369	7,16,22,13,3	0,0,0,0,0	4,10,0,18,0	0,0,56,0,2	252	159	0.000245504	0.00415573	1.0,1.0,1.0,1.0,1.0	1.0,1.0,0.0,1.0,0.0	0.4	SE	NA	NA	NA	NA	20557302	20557566	20557860	20557914	NA	NA	20557653	20557747
126	ENSMUSG00000031429.15	Psmd10	chrX	-	139852895	139853062	139852974	139853062	139849177	139850058	126	100,118,108,130,90	33,22,51,38,0	324,154,111,101,79	16,16,0,3,23	237	159	0.00029051	0.004174	0.67,0.783,0.587,0.697,1.0	0.931,0.866,1.0,0.958,0.697	-0.143	A5SS	NA	NA	NA	NA	NA	NA	NA	NA	NA	NA	NA	NA
231	ENSMUSG00000022220.15	Adcy4	chr14	-	56007248	56007589	56007481	56007589	56006829	56006954	231	390469387546479	9,32,11,7,0	641488637486377	48,13,103,18,0	318	159	0.000296725	0.00421484	0.956,0.88,0.946,0.975,1.0	0.87,0.949,0.756,0.931,1.0	0.05	A5SS	NA	NA	NA	NA	NA	NA	NA	NA	NA	NA	NA	NA
11035	ENSMUSG00000018565.18	Elp5	chr11	-	NA	NA	NA	NA	NA	NA	11035	158294214168158	0,0,0,3,0	236,172,198,215,47	0,5,15,0,0	318	159	0.000252541	0.00426977	1.0,1.0,1.0,0.966,1.0	1.0,0.945,0.868,1.0,1.0	0.031	SE	NA	NA	NA	NA	69860066	69860414	69865865	69866086	NA	NA	69861386	69861568
1633	ENSMUSG00000096370.9	Gm21992	chr19	-	NA	NA	NA	NA	NA	NA	1633	49,25,45,76,51	0,0,0,0,0	39,30,82,52,32	0,0,0,2,16	318	159	0.000255314	0.00431153	1.0,1.0,1.0,1.0,1.0	1.0,1.0,1.0,0.929,0.5	0.114	SE	NA	NA	NA	NA	4835180	4835595	4861199	4861536	NA	NA	4842425	4842848
13670	ENSMUSG00000025871.19	4833439L19Rik	chr13	-	NA	NA	NA	NA	NA	NA	13670	64,110,52,11,30	0,8,0,3,0	149,38,14,48,55	32,2,0,5,9	265	159	0.000255889	0.00431611	1.0,0.892,1.0,0.688,1.0	0.736,0.919,1.0,0.852,0.786	0.057	SE	NA	NA	NA	NA	54711997	54712085	54712994	54713116	NA	NA	54712327	54712434
7530	ENSMUSG00000024924.15	Vldlr	chr19	+	NA	NA	NA	NA	NA	NA	7530	120,160,105,127,94	0,0,0,0,0	160,217,338,91,61	22,0,0,0,0	284	159	0.000256383	0.00431932	1.0,1.0,1.0,1.0,1.0	0.803,1.0,1.0,1.0,1.0	0.039	SE	NA	NA	NA	NA	27217021	27217141	27217865	27218037	NA	NA	27217244	27217370
230	ENSMUSG00000074129.15	Rpl13a	chr7	-	44777965	44778159	44778123	44778159	44776919	44776992	230	221408277365300	1.02921e+24	191215251206151	1.12751e+23	316	159	0.000312438	0.00438817	0.011,0.016,0.011,0.014,0.014	0.008,0.01,0.01,0.01,0.009	0.004	A5SS	NA	NA	NA	NA	NA	NA	NA	NA	NA	NA	NA	NA
3012	ENSMUSG00000028677.20	Rnf220	chr4	-	117143047	117143169	117143125	117143169	117142575	117142708	3012	55,59,28,47,52	5,51,23,37,0	32,25,35,30,27	34,40,35,43,30	236	159	0.000315987	0.00438871	0.881,0.438,0.451,0.461,1.0	0.388,0.296,0.403,0.32,0.377	0.289	A5SS	NA	NA	NA	NA	NA	NA	NA	NA	NA	NA	NA	NA
5454	ENSMUSG00000024830.18	Rps6kb2	chr19	-	4208064	4208362	4208064	4208127	4208608	4208918	5454	9,0,6,12,0	61,130,102,34,42	0,3,0,0,0	84,56,33,46,12	318	159	0.000234954	0.00439182	0.069,0.0,0.029,0.15,0.0	0.0,0.026,0.0,0.0,0.0	0.044	A3SS	NA	NA	NA	NA	NA	NA	NA	NA	NA	NA	NA	NA
2160	ENSMUSG00000063253.12	Scoc	chr8	-	84164181	84164265	84164181	84164262	84164613	84164685	2160	37,41,13,28,49	0,5,0,0,0	1,27,42,22,26	9,4,0,14,0	161	159	0.000236971	0.004392	1.0,0.89,1.0,1.0,1.0	0.099,0.87,1.0,0.608,1.0	0.263	A3SS	NA	NA	NA	NA	NA	NA	NA	NA	NA	NA	NA	NA
1541	ENSMUSG00000032826.20	Ank2	chr3	-	NA	NA	NA	NA	NA	NA	1541	11,53,7,40,19	0,0,0,0,0	52,13,24,31,24	23,0,0,0,0	318	159	0.000262235	0.00441268	1.0,1.0,1.0,1.0,1.0	0.531,1.0,1.0,1.0,1.0	0.094	SE	NA	NA	NA	NA	126715260	126717620	126723370	126723535	NA	NA	126722313	126722496
9096	ENSMUSG00000031078.16	Cttn	chr7	-	NA	NA	NA	NA	NA	NA	9096	146155207147104	0,4,0,2,0	257,113,175,110,65	0,2,15,6,0	228	159	0.000263899	0.00443544	1.0,0.964,1.0,0.981,1.0	1.0,0.975,0.891,0.927,1.0	0.03	SE	NA	NA	NA	NA	143995435	143995584	144003296	144003352	NA	NA	143999539	143999609
1469	ENSMUSG00000042213.18	Zfand4	chr6	+	NA	NA	NA	NA	NA	NA	1469	0,102,0,19,0	2,12,52,2,37	29,19,60,21,21	20,16,7,0,3	318	226	0.000181846	0.00447577	0.0,0.858,0.0,0.871,0.0	0.508,0.458,0.859,1.0,0.833	-0.386	MXE	116251776	116251986	116262814	116262882	116250533	116250833	116264942	116265129	NA	NA	NA	NA
22230	ENSMUSG00000025521.16	Tmem192	chr8	+	NA	NA	NA	NA	NA	NA	22230	18,13,20,41,45	0,0,0,0,17	27,18,58,54,12	0,0,0,0,0	318	159	0.000267789	0.0044955	1.0,1.0,1.0,1.0,0.57	1.0,1.0,1.0,1.0,1.0	-0.086	SE	NA	NA	NA	NA	65409037	65409184	65421362	65421683	NA	NA	65411996	65412261
6078	ENSMUSG00000022568.18	Scrib	chr15	-	NA	NA	NA	NA	NA	NA	6078	76,79,57,93,39	114135185150124	59,15,8,35,28	177,106,104,102,56	233	159	0.000270319	0.00453262	0.313,0.285,0.174,0.297,0.177	0.185,0.088,0.05,0.19,0.254	0.096	SE	NA	NA	NA	NA	75919469	75919521	75919963	75920001	NA	NA	75919770	75919845
12318	ENSMUSG00000015363.14	Trabd	chr15	+	NA	NA	NA	NA	NA	NA	12318	49,146,114,96,77	0,0,0,0,30	138,119,164,71,53	0,0,0,0,0	237	159	0.000270726	0.0045341	1.0,1.0,1.0,1.0,0.633	1.0,1.0,1.0,1.0,1.0	-0.073	SE	NA	NA	NA	NA	88965182	88965247	88966153	88966320	NA	NA	88965555	88965634
10227	ENSMUSG00000035203.17	Epn1	chr7	+	NA	NA	NA	NA	NA	NA	10227	100,92,117,52,59	0,0,0,0,0	157,83,118,74,67	0,0,18,0,0	262	159	0.000272702	0.00456182	1.0,1.0,1.0,1.0,1.0	1.0,1.0,0.799,1.0,1.0	0.04	SE	NA	NA	NA	NA	5083233	5083476	5086661	5086915	NA	NA	5085016	5085120
750	ENSMUSG00000023942.16	Slc29a1	chr17	-	45899921	45900000	45899927	45900000	45899214	45899312	750	17,22,12,22,41	13,19,43,18,18	28,13,3,13,0	26,28,98,37,13	164	159	0.000336164	0.00456744	0.559,0.529,0.213,0.542,0.688	0.511,0.31,0.029,0.254,0.0	0.285	A5SS	NA	NA	NA	NA	NA	NA	NA	NA	NA	NA	NA	NA
2772	ENSMUSG00000022974.13	Paxbp1	chr16	-	90827303	90827444	90827320	90827444	90824117	90824217	2772	100,251,60,61,118	22,18,25,0,0	161,132,290,78,87	0,17,0,7,2	175	159	0.00033396	0.00456744	0.805,0.927,0.686,1.0,1.0	1.0,0.876,1.0,0.91,0.975	-0.069	A5SS	NA	NA	NA	NA	NA	NA	NA	NA	NA	NA	NA	NA
2843	ENSMUSG00000032212.11	Sltm	chr9	+	NA	NA	NA	NA	NA	NA	2843	68,58,59,59,13	0,20,0,0,0	77,98,88,49,54	0,0,0,0,0	318	159	0.000273565	0.00457088	1.0,0.592,1.0,1.0,1.0	1.0,1.0,1.0,1.0,1.0	-0.082	SE	NA	NA	NA	NA	70451251	70451339	70470095	70470143	NA	NA	70469057	70469255
4384	ENSMUSG00000037805.16	Rpl10a	chr17	+	28547764	28547859	28547784	28547859	28547557	28547592	4384	8,20,10,4,34	624686685769651	0,7,6,11,8	973753760558476	178	159	0.000250447	0.00460276	0.011,0.025,0.013,0.005,0.045	0.0,0.008,0.007,0.017,0.015	0.01	A3SS	NA	NA	NA	NA	NA	NA	NA	NA	NA	NA	NA	NA
23879	ENSMUSG00000004896.17	Rrnad1	chr3	-	NA	NA	NA	NA	NA	NA	23879	44,100,24,78,108	0,0,0,0,0	17,46,77,85,81	0,0,15,0,0	318	159	0.000275962	0.00460552	1.0,1.0,1.0,1.0,1.0	1.0,1.0,0.72,1.0,1.0	0.056	SE	NA	NA	NA	NA	87834361	87834424	87835230	87835355	NA	NA	87834869	87835062
19641	ENSMUSG00000032527.14	Pccb	chr9	-	NA	NA	NA	NA	NA	NA	19641	169,190,207,193,37	0,0,0,0,0	168,131,195,93,66	19,0,0,0,0	279	159	0.000279429	0.00465791	1.0,1.0,1.0,1.0,1.0	0.834,1.0,1.0,1.0,1.0	0.033	SE	NA	NA	NA	NA	100876620	100876702	100881217	100881326	NA	NA	100877612	100877733
17482	ENSMUSG00000042901.11	Aida	chr1	+	NA	NA	NA	NA	NA	NA	17482	214,108,175,149,88	0,0,0,9,10	128,103,150,70,189	0,0,0,0,0	281	159	0.000280234	0.00466587	1.0,1.0,1.0,0.904,0.833	1.0,1.0,1.0,1.0,1.0	-0.053	SE	NA	NA	NA	NA	183097514	183097637	183103138	183103167	NA	NA	183099746	183099869
610	ENSMUSG00000028413.14	B4galt1	chr4	-	NA	NA	NA	NA	NA	NA	610	133,107,142,77,171	0,0,0,0,0	220115180130116	0,0,21,0,0	263	159	0.000281147	0.00467182	1.0,1.0,1.0,1.0,1.0	1.0,1.0,0.838,1.0,1.0	0.032	SE	NA	NA	NA	NA	40804601	40807317	40809678	40809801	NA	NA	40807732	40807837
23938	ENSMUSG00000022674.16	Ube2v2	chr16	-	NA	NA	NA	NA	NA	NA	23938	40,69,67,74,28	17,18,5,5,4	18,20,11,14,10	9,5,26,10,4	284	159	0.000281249	0.00467182	0.568,0.682,0.882,0.892,0.797	0.528,0.691,0.192,0.439,0.583	0.278	SE	NA	NA	NA	NA	15370540	15374407	15398922	15399071	NA	NA	15394878	15395004
5212	ENSMUSG00000037503.13	Fam168b	chr1	-	34858672	34858871	34858672	34858850	34858947	34859090	5212	0,0,0,0,0	13,13,41,15,37	15,0,0,0,12	70,32,6,29,4	179	159	0.000256483	0.0046744	0.0,0.0,0.0,0.0,0.0	0.16,0.0,0.0,0.0,0.727	-0.177	A3SS	NA	NA	NA	NA	NA	NA	NA	NA	NA	NA	NA	NA
10300	ENSMUSG00000018830.11	Myh11	chr16	-	NA	NA	NA	NA	NA	NA	10300	53,68,51,118,50	106151130159106	93,83,120,52,46	102,75,126,102,46	197	159	0.000284167	0.00471012	0.288,0.267,0.24,0.375,0.276	0.424,0.472,0.435,0.292,0.447	-0.125	SE	NA	NA	NA	NA	14012763	14013048	14018558	14018731	NA	NA	14015913	14015952
19185	ENSMUSG00000024067.15	Dpy30	chr17	-	NA	NA	NA	NA	NA	NA	19185	386532439453266	15,0,3,13,0	639439553366249	0,0,0,0,4	301	159	0.000284217	0.00471012	0.931,1.0,0.987,0.948,1.0	1.0,1.0,1.0,1.0,0.97	-0.021	SE	NA	NA	NA	NA	74606468	74606819	74622896	74622944	NA	NA	74614714	74614857
302	ENSMUSG00000002546.18	Golga2	chr2	+	NA	NA	NA	NA	NA	NA	302	20,22,42,1,50	10,8,3,0,0	45,30,22,6,12	39,4,25,7,6	239	254	0.000194461	0.00471027	0.68,0.745,0.937,1.0,1.0	0.551,0.889,0.483,0.477,0.68	0.256	MXE	32183326	32183407	32186637	32186733	32182104	32182227	32186976	32187020	NA	NA	NA	NA
7493	ENSMUSG00000071172.14	Srsf3	chr17	+	NA	NA	NA	NA	NA	NA	7493	46,27,55,22,0	212350259290194	37,100,129,12,14	268300274225174	318	159	0.000286756	0.00474114	0.098,0.037,0.096,0.037,0.0	0.065,0.143,0.191,0.026,0.039	-0.039	SE	NA	NA	NA	NA	29257463	29257598	29259748	29259787	NA	NA	29258427	29258883
15181	ENSMUSG00000108414.2	Snhg1	chr19	+	NA	NA	NA	NA	NA	NA	15181	146214198142168	0,9,0,0,0	221224237115143	26,5,0,0,0	239	159	0.00028671	0.00474114	1.0,0.941,1.0,1.0,1.0	0.85,0.968,1.0,1.0,1.0	0.025	SE	NA	NA	NA	NA	8701368	8701553	8702035	8702085	NA	NA	8701766	8701847
17074	ENSMUSG00000038766.17	Gabpb2	chr3	-	NA	NA	NA	NA	NA	NA	17074	26,15,15,12,19	16,2,31,11,7	27,20,43,59,6	21,3,0,3,0	255	159	0.000287793	0.00475276	0.503,0.824,0.232,0.405,0.629	0.445,0.806,1.0,0.925,1.0	-0.317	SE	NA	NA	NA	NA	95113773	95113913	95123524	95123579	NA	NA	95116150	95116247
6821	ENSMUSG00000028459.12	Cd72	chr4	-	NA	NA	NA	NA	NA	NA	6821	8,26,47,43,29	0,0,14,0,0	9,19,38,16,26	0,0,0,0,0	248	159	0.000288245	0.0047547	1.0,1.0,0.683,1.0,1.0	1.0,1.0,1.0,1.0,1.0	-0.063	SE	NA	NA	NA	NA	43452306	43452639	43454241	43454349	NA	NA	43453082	43453172
737	ENSMUSG00000040415.16	Dtx3	chr10	-	127028477	127029226	127028477	127029207	127029598	127029672	737	52,33,70,15,16	0,0,0,6,0	22,25,34,20,34	0,10,19,0,0	177	159	0.000263203	0.00475724	1.0,1.0,1.0,0.692,1.0	1.0,0.692,0.616,1.0,1.0	0.077	A3SS	NA	NA	NA	NA	NA	NA	NA	NA	NA	NA	NA	NA
10492	ENSMUSG00000066839.13	Ecsit	chr9	-	NA	NA	NA	NA	NA	NA	10492	152,66,103,120,81	0,0,0,0,0	230,114,95,66,42	0,7,0,9,0	318	159	0.000289739	0.0047726	1.0,1.0,1.0,1.0,1.0	1.0,0.891,1.0,0.786,1.0	0.065	SE	NA	NA	NA	NA	21989443	21989561	21996644	21996723	NA	NA	21995318	21995504
13130	ENSMUSG00000021044.16	Adck1	chr12	+	NA	NA	NA	NA	NA	NA	13130	18,35,40,2,8	0,0,16,0,0	2,55,12,37,21	0,0,0,0,0	318	159	0.000290337	0.0047726	1.0,1.0,0.556,1.0,1.0	1.0,1.0,1.0,1.0,1.0	-0.089	SE	NA	NA	NA	NA	88338464	88338548	88397790	88397949	NA	NA	88368742	88368946
17189	ENSMUSG00000030706.18	Mrpl48	chr7	-	NA	NA	NA	NA	NA	NA	17189	712587511783411	0,0,2,7,0	456776748656458	0,0,26,20,0	244	159	0.000290043	0.0047726	1.0,1.0,0.994,0.986,1.0	1.0,1.0,0.949,0.955,1.0	0.015	SE	NA	NA	NA	NA	100208954	100209124	100220458	100220496	NA	NA	100214400	100214486
5643	ENSMUSG00000024404.8	Riok3	chr18	+	NA	NA	NA	NA	NA	NA	5643	178,73,144,130,142	0,0,0,7,0	183,124,299,131,97	14,13,0,0,0	286	159	0.000291274	0.00478247	1.0,1.0,1.0,0.912,1.0	0.879,0.841,1.0,1.0,1.0	0.038	SE	NA	NA	NA	NA	12272203	12272517	12281847	12282045	NA	NA	12275992	12276120
21242	ENSMUSG00000023051.12	Tarbp2	chr15	+	NA	NA	NA	NA	NA	NA	21242	73,90,52,138,26	0,0,0,7,17	101,101,132,66,82	0,0,1,2,0	318	159	0.000296641	0.00486498	1.0,1.0,1.0,0.908,0.433	1.0,1.0,0.985,0.943,1.0	-0.117	SE	NA	NA	NA	NA	102426626	102427037	102429572	102429648	NA	NA	102427556	102427726
2597	ENSMUSG00000030231.12	Plekha5	chr6	+	140525152	140525202	140525155	140525202	140522952	140523064	2597	0,8,0,0,0	44,98,38,2,39	23,3,0,0,19	58,40,57,25,14	161	159	0.000273938	0.00491067	0.0,0.075,0.0,0.0,0.0	0.281,0.069,0.0,0.0,0.573	-0.17	A3SS	NA	NA	NA	NA	NA	NA	NA	NA	NA	NA	NA	NA
25761	ENSMUSG00000007850.17	Hnrnph1	chr11	+	NA	NA	NA	NA	NA	NA	25761	1.17017e+19	67,130,116,57,154	2.14715e+17	178,41,78,46,88	208	159	0.000300421	0.00492129	0.93,0.908,0.907,0.941,0.838	0.902,0.966,0.959,0.941,0.874	-0.024	SE	NA	NA	NA	NA	50275470	50275563	50276603	50276748	NA	NA	50275967	50276017
14690	ENSMUSG00000004798.15	Ulk2	chr11	-	NA	NA	NA	NA	NA	NA	14690	30,36,28,11,40	0,0,0,0,0	126,16,16,47,34	13,0,0,0,0	296	159	0.000303608	0.00496779	1.0,1.0,1.0,1.0,1.0	0.839,1.0,1.0,1.0,1.0	0.032	SE	NA	NA	NA	NA	61694467	61694613	61703543	61703604	NA	NA	61698887	61699025
4016	ENSMUSG00000033916.6	Chmp2a	chr7	-	NA	NA	NA	NA	NA	NA	4016	2.81939e+19	15,13,4,16,0	4.02236e+19	26,30,27,18,34	318	159	0.000304396	0.00497496	0.989,0.993,0.998,0.992,1.0	0.987,0.984,0.987,0.989,0.968	0.011	SE	NA	NA	NA	NA	12766361	12766492	12767755	12767969	NA	NA	12766568	12766748
13857	ENSMUSG00000068758.9	Il3ra	chr14	-	NA	NA	NA	NA	NA	NA	13857	35,40,31,60,10	0,7,0,0,0	24,27,16,17,25	20,0,0,6,5	282	159	0.000304848	0.00497662	1.0,0.763,1.0,1.0,1.0	0.404,1.0,1.0,0.615,0.738	0.201	SE	NA	NA	NA	NA	8120390	8120520	8123250	8123323	NA	NA	8120818	8120942
3594	ENSMUSG00000073002.10	Vamp5	chr6	-	NA	NA	NA	NA	NA	NA	3594	1.53113e+19	28,97,0,77,6	2.23016e+17	21,7,0,46,23	296	159	0.000308728	0.00503418	0.967,0.875,1.0,0.908,0.994	0.983,0.992,1.0,0.913,0.939	-0.017	SE	NA	NA	NA	NA	72346010	72346453	72357363	72357405	NA	NA	72347176	72347314
1893	ENSMUSG00000042660.9	Wdr55	chr18	+	36895710	36895820	36895710	36895810	36895901	36896071	1893	0,0,0,0,0	76,24,71,61,111	6,6,0,2,1	66,73,34,19,37	168	159	0.00037553	0.00504284	0.0,0.0,0.0,0.0,0.0	0.079,0.072,0.0,0.091,0.025	-0.053	A5SS	NA	NA	NA	NA	NA	NA	NA	NA	NA	NA	NA	NA
2638	ENSMUSG00000003559.9	As3mt	chr19	+	46697985	46698122	46697985	46698100	46700659	46700729	2638	43,66,57,20,24	11,0,0,0,0	44,45,55,12,26	23,5,17,0,0	180	159	0.000379222	0.00504284	0.775,1.0,1.0,1.0,1.0	0.628,0.888,0.741,1.0,1.0	0.104	A5SS	NA	NA	NA	NA	NA	NA	NA	NA	NA	NA	NA	NA
4804	ENSMUSG00000068328.11	Aup1	chr6	+	83034194	83034375	83034256	83034375	83033958	83034074	4804	20,22,27,29,0	866698769790748	102,6,64,14,0	1.0938e+16	220	159	0.00028401	0.00504984	0.016,0.022,0.025,0.026,0.0	0.063,0.005,0.039,0.017,0.0	-0.007	A3SS	NA	NA	NA	NA	NA	NA	NA	NA	NA	NA	NA	NA
19332	ENSMUSG00000024845.20	Tmem134	chr19	+	NA	NA	NA	NA	NA	NA	19332	1.97126e+19	13,41,37,40,55	2.46317e+19	9,37,16,20,20	235	159	0.0003103	0.00505402	0.99,0.978,0.973,0.974,0.956	0.995,0.969,0.989,0.984,0.979	-0.009	SE	NA	NA	NA	NA	4177548	4177638	4181227	4181281	NA	NA	4177758	4177835
821	ENSMUSG00000024097.12	Srsf7	chr17	-	80511550	80511661	80511583	80511661	80510119	80510173	821	311199227236150	76,67,80,36,20	264211287199182	29,30,52,27,24	191	159	0.000385479	0.00507209	0.773,0.712,0.703,0.845,0.862	0.883,0.854,0.821,0.86,0.863	-0.077	A5SS	NA	NA	NA	NA	NA	NA	NA	NA	NA	NA	NA	NA
3104	ENSMUSG00000036054.16	Sugp2	chr8	+	70713118	70713967	70713118	70713239	70715520	70715755	3104	120,64,102,90,103	236313335230255	128,82,148,72,69	112196163185158	318	159	0.000392452	0.00511005	0.203,0.093,0.132,0.164,0.168	0.364,0.173,0.312,0.163,0.179	-0.086	A5SS	NA	NA	NA	NA	NA	NA	NA	NA	NA	NA	NA	NA
4735	ENSMUSG00000111497.2	Gm38431	chr9	-	20984370	20986792	20984370	20984477	20987259	20987403	4735	101,57,65,96,109	0,0,0,0,16	123,58,70,54,51	0,0,0,0,0	318	159	0.000290193	0.00511817	1.0,1.0,1.0,1.0,0.773	1.0,1.0,1.0,1.0,1.0	-0.045	A3SS	NA	NA	NA	NA	NA	NA	NA	NA	NA	NA	NA	NA
19003	ENSMUSG00000028555.16	Ttc39a	chr4	+	NA	NA	NA	NA	NA	NA	19003	33,33,49,59,29	0,0,0,0,0	78,40,69,28,25	0,0,0,9,4	275	159	0.000316874	0.00515519	1.0,1.0,1.0,1.0,1.0	1.0,1.0,1.0,0.643,0.783	0.115	SE	NA	NA	NA	NA	109299893	109300008	109301278	109301579	NA	NA	109300704	109300821
22082	ENSMUSG00000017734.16	Dbndd2	chr2	+	NA	NA	NA	NA	NA	NA	22082	0,0,0,0,0	39,53,37,54,70	18,0,0,3,0	30,46,133,52,25	236	159	0.000319521	0.00519231	0.0,0.0,0.0,0.0,0.0	0.288,0.0,0.0,0.037,0.0	-0.065	SE	NA	NA	NA	NA	164328400	164328607	164330161	164330308	NA	NA	164328846	164328924
6746	ENSMUSG00000021193.11	Pitrm1	chr13	+	NA	NA	NA	NA	NA	NA	6746	54138123162162	0,0,0,1,0	201,104,180,176,61	20,0,0,0,0	271	159	0.00032288	0.0052297	1.0,1.0,1.0,0.99,1.0	0.855,1.0,1.0,1.0,1.0	0.027	SE	NA	NA	NA	NA	6624395	6624467	6627425	6627551	NA	NA	6625052	6625165
7341	ENSMUSG00000101970.9	Chaserr	chr7	-	NA	NA	NA	NA	NA	NA	7341	316410394329289	0,0,0,4,0	452314470387174	24,2,0,7,0	237	159	0.000322926	0.0052297	1.0,1.0,1.0,0.982,1.0	0.927,0.991,1.0,0.974,1.0	0.018	SE	NA	NA	NA	NA	73199344	73199400	73205602	73205668	NA	NA	73205002	73205081
8281	ENSMUSG00000058979.8	Hdhd5	chr6	-	NA	NA	NA	NA	NA	NA	8281	8,26,37,26,23	0,0,16,0,0	5,11,6,4,9	0,2,0,0,0	189	159	0.000322479	0.0052297	1.0,1.0,0.66,1.0,1.0	1.0,0.822,1.0,1.0,1.0	-0.032	SE	NA	NA	NA	NA	120491358	120491533	120495404	120495498	NA	NA	120494010	120494041
5179	ENSMUSG00000097571.10	Jpx	chrX	+	NA	NA	NA	NA	NA	NA	5179	40,39,22,12,46	0,0,0,0,0	17,5,51,5,32	0,8,0,5,0	251	159	0.000323413	0.00523164	1.0,1.0,1.0,1.0,1.0	1.0,0.284,1.0,0.388,1.0	0.266	SE	NA	NA	NA	NA	102537163	102537306	102546465	102546536	NA	NA	102540043	102540136
21475	ENSMUSG00000063275.16	Hacd1	chr2	-	NA	NA	NA	NA	NA	NA	21475	499584606420460	169176145151261	727869927640353	195,232,155,115,88	280	159	0.000324452	0.00524248	0.626,0.653,0.704,0.612,0.5	0.679,0.68,0.773,0.76,0.695	-0.098	SE	NA	NA	NA	NA	14040589	14040768	14049593	14049682	NA	NA	14045644	14045766
147	ENSMUSG00000014771.14	Pdcd2	chr17	-	15746634	15746874	15746802	15746874	15745530	15745662	147	5,66,38,69,16	9,0,6,0,0	12,19,58,99,27	0,0,0,0,0	318	159	0.000407836	0.00525561	0.217,1.0,0.76,1.0,1.0	1.0,1.0,1.0,1.0,1.0	-0.205	A5SS	NA	NA	NA	NA	NA	NA	NA	NA	NA	NA	NA	NA
988	ENSMUSG00000051747.16	Ttn	chr2	-	NA	NA	NA	NA	NA	NA	988	36,40,65,30,41	69,47,42,25,103	102,108,88,77,38	50,51,90,15,22	296	159	0.000326591	0.00526936	0.219,0.314,0.454,0.392,0.176	0.523,0.532,0.344,0.734,0.481	-0.212	SE	NA	NA	NA	NA	76794818	76794956	76796120	76796258	NA	NA	76795434	76795572
1232	ENSMUSG00000069135.12	Cep43	chr17	+	NA	NA	NA	NA	NA	NA	1232	123,201,173,85,47	0,0,0,7,0	226,193,228,76,52	25,2,0,0,1	255	159	0.000326857	0.00526936	1.0,1.0,1.0,0.883,1.0	0.849,0.984,1.0,1.0,0.97	0.016	SE	NA	NA	NA	NA	8410229	8410269	8413352	8415307	NA	NA	8411016	8411113
13462	ENSMUSG00000030002.16	Dusp11	chr6	-	NA	NA	NA	NA	NA	NA	13462	565605647491621	13,4,0,10,58	587681874391450	22,0,8,0,12	205	159	0.00032953	0.00530644	0.971,0.992,1.0,0.974,0.893	0.954,1.0,0.988,1.0,0.967	-0.016	SE	NA	NA	NA	NA	85926999	85927075	85929286	85929347	NA	NA	85927495	85927542
554	ENSMUSG00000034620.18	Rxylt1	chr10	-	NA	NA	NA	NA	NA	NA	554	45,28,43,43,17	124184128146103	109,52,131,41,36	98,119,112,135,88	261	318	0.000222594	0.00530748	0.307,0.156,0.29,0.264,0.167	0.575,0.347,0.588,0.27,0.333	-0.186	MXE	121926364	121926679	121930494	121930597	121924783	121924954	121931843	121931999	NA	NA	NA	NA
2170	ENSMUSG00000062198.6	2700097O09Rik	chr12	-	55106159	55106363	55106241	55106363	55104026	55104137	2170	13,8,22,3,17	5,0,22,15,8	0,7,13,17,0	28,28,36,15,17	240	159	0.000421762	0.00537962	0.633,1.0,0.398,0.117,0.585	0.0,0.142,0.193,0.429,0.0	0.394	A5SS	NA	NA	NA	NA	NA	NA	NA	NA	NA	NA	NA	NA
1716	ENSMUSG00000055762.17	Eef1d	chr15	-	NA	NA	NA	NA	NA	NA	1716	2.99033e+19	253188209206303	5.38644e+19	235220169210166	230	159	0.000334638	0.0053826	0.891,0.924,0.911,0.925,0.877	0.941,0.932,0.944,0.904,0.907	-0.02	SE	NA	NA	NA	NA	75768524	75768768	75772980	75773101	NA	NA	75772539	75772611
20224	ENSMUSG00000029203.17	Ube2k	chr5	+	NA	NA	NA	NA	NA	NA	20224	64,179,150,118,59	11,4,0,0,0	207,144,184,97,85	29,0,22,8,0	252	159	0.00033543	0.00538924	0.786,0.966,1.0,1.0,1.0	0.818,1.0,0.841,0.884,1.0	0.042	SE	NA	NA	NA	NA	65694575	65694889	65738728	65738811	NA	NA	65723331	65723425
2302	ENSMUSG00000020329.13	Polrmt	chr10	-	NA	NA	NA	NA	NA	NA	2302	5,3,0,13,0	75,151,203,131,36	0,21,15,10,0	126,113,147,85,41	252	159	0.000307922	0.00540096	0.04,0.012,0.0,0.059,0.0	0.0,0.105,0.06,0.069,0.0	-0.025	RI	NA	NA	NA	NA	79573097	79573196	79573290	79573343	79573097	79573343	NA	NA
26814	ENSMUSG00000035086.14	Becn1	chr11	-	NA	NA	NA	NA	NA	NA	26814	105137134138125	10,8,7,0,0	176,90,190,124,82	0,8,0,0,0	226	159	0.000337332	0.00541368	0.881,0.923,0.931,1.0,1.0	1.0,0.888,1.0,1.0,1.0	-0.031	SE	NA	NA	NA	NA	101186359	101187142	101192553	101192682	NA	NA	101189834	101189902
604	ENSMUSG00000021716.15	Srek1ip1	chr13	+	NA	NA	NA	NA	NA	NA	604	309466452405395	9,20,18,5,0	563414363300290	21,14,38,11,11	206	318	0.000232211	0.00545159	0.981,0.973,0.975,0.992,1.0	0.976,0.979,0.936,0.977,0.976	0.015	MXE	104963562	104963610	104969361	104969613	104953746	104953874	104970755	104970828	NA	NA	NA	NA
273	ENSMUSG00000024659.16	Anxa1	chr19	-	20361838	20361947	20361838	20361943	20362056	20362136	273	79,97,88,34,16	0,11,0,0,7	176,66,109,63,46	0,0,0,0,0	162	159	0.000321839	0.00560892	1.0,0.896,1.0,1.0,0.692	1.0,1.0,1.0,1.0,1.0	-0.082	A3SS	NA	NA	NA	NA	NA	NA	NA	NA	NA	NA	NA	NA
3980	ENSMUSG00000018819.11	Lsp1	chr7	+	142047972	142048604	142047977	142048604	142044295	142044402	3980	346548437440374	23,51,40,4,28	721405373339265	16,19,0,18,28	163	159	0.000323148	0.00560892	0.936,0.913,0.914,0.991,0.929	0.978,0.954,1.0,0.948,0.902	-0.02	A3SS	NA	NA	NA	NA	NA	NA	NA	NA	NA	NA	NA	NA
27027	ENSMUSG00000024182.18	Axin1	chr17	+	NA	NA	NA	NA	NA	NA	27027	1,5,11,20,5	0,0,5,0,8	65,14,62,4,10	3,0,0,0,0	318	159	0.000351354	0.00563236	1.0,1.0,0.524,1.0,0.238	0.915,1.0,1.0,1.0,1.0	-0.231	SE	NA	NA	NA	NA	26357661	26358015	26392613	26392754	NA	NA	26361591	26362550
16385	ENSMUSG00000036550.17	Cnot1	chr8	-	NA	NA	NA	NA	NA	NA	16385	79,120,10,33,62	0,11,0,3,0	89,29,46,84,32	0,0,0,0,0	267	159	0.000353478	0.00566002	1.0,0.867,1.0,0.868,1.0	1.0,1.0,1.0,1.0,1.0	-0.053	SE	NA	NA	NA	NA	96460606	96460776	96462313	96462456	NA	NA	96460868	96460977
23595	ENSMUSG00000031671.12	Setd6	chr8	+	NA	NA	NA	NA	NA	NA	23595	29,87,69,53,16	18,10,21,25,21	83,82,95,40,15	16,4,16,0,4	318	159	0.000354378	0.00566806	0.446,0.813,0.622,0.515,0.276	0.722,0.911,0.748,1.0,0.652	-0.272	SE	NA	NA	NA	NA	96443234	96443429	96444820	96444963	NA	NA	96444548	96444729
1227	ENSMUSG00000024940.12	Ltbp3	chr19	+	NA	NA	NA	NA	NA	NA	1227	9,27,17,26,34	29,83,73,75,93	19,17,0,19,3	168,89,78,59,11	278	287	0.000248503	0.0057457	0.243,0.251,0.194,0.264,0.274	0.105,0.165,0.0,0.25,0.22	0.097	MXE	5803956	5804076	5805573	5805702	5803660	5803783	5805959	5806127	NA	NA	NA	NA
7349	ENSMUSG00000040813.17	Tex264	chr9	-	NA	NA	NA	NA	NA	NA	7349	107,47,113,147,130	0,0,0,0,0	323,124,125,136,47	0,0,20,0,0	318	159	0.000362507	0.00579156	1.0,1.0,1.0,1.0,1.0	1.0,1.0,0.758,1.0,1.0	0.048	SE	NA	NA	NA	NA	106539558	106539727	106562127	106562194	NA	NA	106550715	106550937
2264	ENSMUSG00000027257.14	Pacsin3	chr2	+	91090515	91090606	91090545	91090606	91090212	91090272	2264	152202292192158	6,0,12,2,0	185138319114125	0,8,36,0,3	188	159	0.000337207	0.00580686	0.955,1.0,0.954,0.988,1.0	1.0,0.936,0.882,1.0,0.972	0.021	A3SS	NA	NA	NA	NA	NA	NA	NA	NA	NA	NA	NA	NA
16500	ENSMUSG00000056342.17	Usp34	chr11	+	NA	NA	NA	NA	NA	NA	16500	86108177202135	0,0,5,0,13	141,82,247,136,94	0,0,0,0,2	318	159	0.000366034	0.00584134	1.0,1.0,0.947,1.0,0.839	1.0,1.0,1.0,1.0,0.959	-0.035	SE	NA	NA	NA	NA	23437078	23437222	23438583	23439744	NA	NA	23438208	23438368
12516	ENSMUSG00000030231.12	Plekha5	chr6	+	NA	NA	NA	NA	NA	NA	12516	150197202162136	27,12,21,7,0	171107236103101	2,6,0,7,7	261	159	0.000367892	0.00586442	0.772,0.909,0.854,0.934,1.0	0.981,0.916,1.0,0.9,0.898	-0.045	SE	NA	NA	NA	NA	140537353	140537490	140541974	140542836	NA	NA	140539280	140539383
2458	ENSMUSG00000020328.11	Nudcd2	chr11	+	40627319	40627471	40627394	40627471	40626844	40626893	2458	59,39,58,25,31	12,0,0,7,0	67,30,18,28,14	0,0,4,0,0	233	159	0.000344227	0.00588144	0.77,1.0,1.0,0.709,1.0	1.0,1.0,0.754,1.0,1.0	-0.055	A3SS	NA	NA	NA	NA	NA	NA	NA	NA	NA	NA	NA	NA
745	ENSMUSG00000031864.17	Ints10	chr8	+	NA	NA	NA	NA	NA	NA	745	45,32,0,38,39	55,171,134,144,68	9,16,0,23,15	159,118,156,84,84	236	159	0.000370022	0.00588517	0.355,0.112,0.0,0.151,0.279	0.037,0.084,0.0,0.156,0.107	0.103	SE	NA	NA	NA	NA	69274808	69274902	69279928	69282060	NA	NA	69276841	69276919
4936	ENSMUSG00000057531.15	Dtnbp1	chr13	-	NA	NA	NA	NA	NA	NA	4936	410429390437578	0,18,0,0,0	601429570298247	49,0,0,0,0	181	159	0.000369933	0.00588517	1.0,0.954,1.0,1.0,1.0	0.915,1.0,1.0,1.0,1.0	0.008	SE	NA	NA	NA	NA	45084471	45084627	45155392	45155567	NA	NA	45106647	45106670
86	ENSMUSG00000027829.16	Ccnl1	chr3	-	NA	NA	NA	NA	NA	NA	86	0,0,0,0,0	29,47,36,32,13	0,0,17,0,0	2,19,73,40,13	318	159	0.000371094	0.00588905	0.0,0.0,0.0,0.0,0.0	0.0,0.0,0.104,0.0,0.0	-0.021	SE	NA	NA	NA	NA	65856111	65856211	65857900	65857965	NA	NA	65857445	65857647
23695	ENSMUSG00000020859.17	Spag9	chr11	+	NA	NA	NA	NA	NA	NA	23695	59,34,73,47,40	0,0,17,0,9	71,43,70,29,49	0,4,0,3,0	197	159	0.000371055	0.00588905	1.0,1.0,0.776,1.0,0.782	1.0,0.897,1.0,0.886,1.0	-0.045	SE	NA	NA	NA	NA	94002858	94002972	94004998	94005175	NA	NA	94004088	94004127
145	ENSMUSG00000030996.9	Art1	chr7	+	NA	NA	NA	NA	NA	NA	145	66,74,62,40,48	1.78817e+19	44,40,23,20,32	2.3551e+18	252	200	0.000266955	0.00599078	0.028,0.033,0.03,0.017,0.023	0.015,0.03,0.01,0.014,0.026	0.007	MXE	101756545	101756639	101757933	101757975	101755466	101755572	101759901	101760313	NA	NA	NA	NA
903	ENSMUSG00000040648.16	Ppip5k2	chr1	-	NA	NA	NA	NA	NA	NA	903	9,0,0,7,0	85,132,128,126,44	0,45,14,2,11	206258273116106	278	221	0.000263333	0.00599078	0.078,0.0,0.0,0.042,0.0	0.0,0.122,0.039,0.014,0.076	-0.026	MXE	97644266	97644329	97645166	97645286	97640728	97640869	97647558	97647631	NA	NA	NA	NA
4143	ENSMUSG00000004667.19	Polr2e	chr10	-	NA	NA	NA	NA	NA	NA	4143	9,29,61,24,20	0,0,12,0,0	23,26,20,18,17	0,0,0,0,0	318	159	0.000348876	0.0059993	1.0,1.0,0.718,1.0,1.0	1.0,1.0,1.0,1.0,1.0	-0.056	RI	NA	NA	NA	NA	79872597	79872807	79874272	79874447	79872597	79874447	NA	NA
11538	ENSMUSG00000006021.6	Kptn	chr7	+	NA	NA	NA	NA	NA	NA	11538	113145275121163	2,5,0,18,22	106162273111110	16,0,0,0,0	232	159	0.000380151	0.00602606	0.975,0.952,1.0,0.822,0.835	0.82,1.0,1.0,1.0,1.0	-0.047	SE	NA	NA	NA	NA	15856729	15857035	15857696	15857742	NA	NA	15857124	15857198
393	ENSMUSG00000022471.15	Xrcc6	chr15	+	NA	NA	NA	NA	NA	NA	393	2,15,29,27,2	63,122,104,171,93	98,27,40,20,11	225,119,141,136,74	318	288	0.000274726	0.00607583	0.028,0.1,0.202,0.125,0.019	0.283,0.17,0.204,0.118,0.119	-0.084	MXE	81913763	81913925	81915333	81915463	81913322	81913491	81919877	81919978	NA	NA	NA	NA
25084	ENSMUSG00000025732.7	Mcrip2	chr17	-	NA	NA	NA	NA	NA	NA	25084	72,116,75,67,62	0,0,4,0,0	42,68,38,38,64	0,20,0,0,0	291	159	0.00038647	0.00611939	1.0,1.0,0.911,1.0,1.0	1.0,0.65,1.0,1.0,1.0	0.052	SE	NA	NA	NA	NA	26083567	26083695	26086607	26086810	NA	NA	26084508	26084641
14234	ENSMUSG00000029003.12	Mad2l2	chr4	+	NA	NA	NA	NA	NA	NA	14234	239303401228233	0,0,0,0,0	203230381279117	25,0,0,2,0	229	159	0.00038883	0.00614308	1.0,1.0,1.0,1.0,1.0	0.849,1.0,1.0,0.99,1.0	0.032	SE	NA	NA	NA	NA	148229110	148229184	148229828	148230153	NA	NA	148229582	148229653
21066	ENSMUSG00000032679.13	Cd59a	chr2	+	NA	NA	NA	NA	NA	NA	21066	272231327296204	0,0,24,3,18	585342251254165	0,2,13,6,0	237	159	0.000388442	0.00614308	1.0,1.0,0.901,0.985,0.884	1.0,0.991,0.928,0.966,1.0	-0.023	SE	NA	NA	NA	NA	103926145	103926272	103941084	103941189	NA	NA	103934515	103934594
523	ENSMUSG00000002963.18	Pnkp	chr7	+	NA	NA	NA	NA	NA	NA	523	95,136,81,147,107	0,0,0,0,0	141,164,181,107,58	0,0,19,0,0	266	159	0.000392076	0.00618001	1.0,1.0,1.0,1.0,1.0	1.0,1.0,0.851,1.0,1.0	0.03	SE	NA	NA	NA	NA	44509311	44509369	44509783	44509848	NA	NA	44509500	44509608
20257	ENSMUSG00000030177.15	Ccdc77	chr6	-	NA	NA	NA	NA	NA	NA	20257	12,10,14,30,8	0,0,13,2,0	9,16,67,14,38	0,0,0,0,0	222	159	0.00039233	0.00618001	1.0,1.0,0.435,0.915,1.0	1.0,1.0,1.0,1.0,1.0	-0.13	SE	NA	NA	NA	NA	120314733	120315121	120318933	120319030	NA	NA	120316095	120316159
26793	ENSMUSG00000028106.14	Rprd2	chr3	-	NA	NA	NA	NA	NA	NA	26793	25,17,14,15,6	0,5,12,12,21	75,27,40,15,5	0,3,0,11,0	290	159	0.000392471	0.00618001	1.0,0.651,0.39,0.407,0.135	1.0,0.831,1.0,0.428,1.0	-0.335	SE	NA	NA	NA	NA	95692365	95692418	95694595	95694696	NA	NA	95693631	95693763
4188	ENSMUSG00000029392.13	Rilpl1	chr5	-	NA	NA	NA	NA	NA	NA	4188	17,39,33,16,25	39,33,22,45,38	52,33,89,22,19	35,26,21,16,8	182	159	0.000393398	0.00618775	0.276,0.508,0.567,0.237,0.365	0.565,0.526,0.787,0.546,0.675	-0.229	SE	NA	NA	NA	NA	124631714	124631907	124639902	124639995	NA	NA	124633961	124633985
14622	ENSMUSG00000033543.18	Gtf2a2	chr9	+	NA	NA	NA	NA	NA	NA	14622	53,8,36,23,9	300375369510198	40,29,67,14,29	364298312326196	277	159	0.000396809	0.00622762	0.092,0.012,0.053,0.025,0.025	0.059,0.053,0.11,0.024,0.078	-0.023	SE	NA	NA	NA	NA	69924100	69924205	69926670	69926797	NA	NA	69924354	69924473
16979	ENSMUSG00000035851.15	Ythdc1	chr5	+	NA	NA	NA	NA	NA	NA	16979	205304274282289	0,0,13,0,12	273272270219164	0,0,0,3,0	293	159	0.000396587	0.00622762	1.0,1.0,0.92,1.0,0.929	1.0,1.0,1.0,0.975,1.0	-0.025	SE	NA	NA	NA	NA	86979806	86979869	86983542	86983591	NA	NA	86981366	86981501
5111	ENSMUSG00000028649.22	Macf1	chr4	-	NA	NA	NA	NA	NA	NA	5111	23,107,67,78,29	171326244204228	70,159,119,92,70	318192318166210	260	159	0.000404263	0.00633257	0.076,0.167,0.144,0.19,0.072	0.119,0.336,0.186,0.253,0.169	-0.083	SE	NA	NA	NA	NA	123245614	123245744	123248848	123249060	NA	NA	123248271	123248373
10755	ENSMUSG00000015889.9	Lta4h	chr10	+	NA	NA	NA	NA	NA	NA	10755	405464388512668	32,27,20,47,102	553627504262251	36,35,0,25,21	241	159	0.000404832	0.00633257	0.893,0.919,0.928,0.878,0.812	0.91,0.922,1.0,0.874,0.887	-0.033	SE	NA	NA	NA	NA	93316552	93316648	93318823	93318863	NA	NA	93318111	93318194
11669	ENSMUSG00000042115.5	Klhdc8a	chr1	+	NA	NA	NA	NA	NA	NA	11669	131,260,234,327,96	0,0,0,0,0	28,132,159,162,90	8,3,0,5,0	318	159	0.000404794	0.00633257	1.0,1.0,1.0,1.0,1.0	0.636,0.957,1.0,0.942,1.0	0.093	SE	NA	NA	NA	NA	132230262	132230427	132231466	132231568	NA	NA	132230677	132230893
1164	ENSMUSG00000029022.19	Miip	chr4	-	147945247	147945542	147945247	147945470	147945810	147945948	1164	277205191124137	30,41,30,40,24	367188122136197	31,21,12,23,14	230	159	0.000374418	0.00634769	0.865,0.776,0.815,0.682,0.798	0.891,0.861,0.875,0.803,0.907	-0.08	A3SS	NA	NA	NA	NA	NA	NA	NA	NA	NA	NA	NA	NA
11522	ENSMUSG00000060224.5	Pyroxd2	chr19	-	NA	NA	NA	NA	NA	NA	11522	25,55,75,7,6	0,0,12,0,0	24,10,8,1,3	0,0,0,0,0	313	159	0.000406462	0.00635108	1.0,1.0,0.76,1.0,1.0	1.0,1.0,1.0,1.0,1.0	-0.048	SE	NA	NA	NA	NA	42716095	42716216	42722159	42722316	NA	NA	42719757	42719912
2260	ENSMUSG00000024220.15	Zfp523	chr17	+	28422059	28422234	28422059	28422224	28423428	28423542	2260	10,0,0,0,0	59,124,99,69,55	0,0,21,0,11	52,55,126,89,29	168	159	0.000503205	0.0063536	0.138,0.0,0.0,0.0,0.0	0.0,0.0,0.136,0.0,0.264	-0.052	A5SS	NA	NA	NA	NA	NA	NA	NA	NA	NA	NA	NA	NA
10455	ENSMUSG00000014592.22	Camta1	chr4	-	NA	NA	NA	NA	NA	NA	10455	1.53319e+19	132,137,96,126,76	1.26313e+18	103,113,253,113,73	228	159	0.000407076	0.00635369	0.89,0.905,0.905,0.895,0.906	0.895,0.888,0.805,0.864,0.89	0.032	SE	NA	NA	NA	NA	151914874	151914993	151946081	151946126	NA	NA	151920270	151920340
13951	ENSMUSG00000026222.17	Sp100	chr1	+	NA	NA	NA	NA	NA	NA	13951	83,109,132,146,36	10,7,12,18,10	425,77,43,119,48	0,13,0,4,8	233	159	0.00041311	0.0064408	0.85,0.914,0.882,0.847,0.711	1.0,0.802,1.0,0.953,0.804	-0.071	SE	NA	NA	NA	NA	85608806	85608860	85621979	85622030	NA	NA	85619695	85619770
24214	ENSMUSG00000063931.15	Pepd	chr7	+	NA	NA	NA	NA	NA	NA	24214	0,0,10,9,0	82,113,41,72,48	0,2,0,0,0	189,79,83,51,41	190	159	0.000416862	0.00649218	0.0,0.0,0.17,0.095,0.0	0.0,0.021,0.0,0.0,0.0	0.049	SE	NA	NA	NA	NA	34671081	34671128	34720389	34720458	NA	NA	34679929	34679961
4730	ENSMUSG00000028760.17	Eif4g3	chr4	+	137907800	137907918	137907857	137907918	137905227	137905321	4730	15,22,5,30,0	7,44,25,32,12	84,34,46,21,37	10,11,44,25,11	215	159	0.000388344	0.00653314	0.613,0.27,0.129,0.409,0.0	0.861,0.696,0.436,0.383,0.713	-0.334	A3SS	NA	NA	NA	NA	NA	NA	NA	NA	NA	NA	NA	NA
1796	ENSMUSG00000042286.14	Stab1	chr14	-	30861882	30862224	30862104	30862224	30861700	30861805	1796	370275418301392	0,0,0,28,0	545310632196248	0,1,0,1,0	318	159	0.000526031	0.00657539	1.0,1.0,1.0,0.843,1.0	1.0,0.994,1.0,0.99,1.0	-0.028	A5SS	NA	NA	NA	NA	NA	NA	NA	NA	NA	NA	NA	NA
4661	ENSMUSG00000021870.18	Slmap	chr14	-	NA	NA	NA	NA	NA	NA	4661	16,73,25,39,9	7,6,0,0,0	46,29,36,23,24	0,0,0,0,0	209	159	0.000423702	0.00659099	0.635,0.902,1.0,1.0,1.0	1.0,1.0,1.0,1.0,1.0	-0.093	SE	NA	NA	NA	NA	26174692	26174755	26181196	26181340	NA	NA	26181058	26181109
26549	ENSMUSG00000022587.15	Ly6e	chr15	+	NA	NA	NA	NA	NA	NA	26549	114166117229322	0,0,0,0,0	249,126,45,168,117	0,2,0,17,0	268	159	0.000424134	0.00659099	1.0,1.0,1.0,1.0,1.0	1.0,0.974,1.0,0.854,1.0	0.034	SE	NA	NA	NA	NA	74827108	74827184	74829625	74829726	NA	NA	74827456	74827566
18489	ENSMUSG00000032580.13	Rbm5	chr9	-	NA	NA	NA	NA	NA	NA	18489	176181207167153	0,0,19,3,0	125,159,227,90,111	0,0,0,0,0	244	159	0.000428027	0.00664423	1.0,1.0,0.877,0.973,1.0	1.0,1.0,1.0,1.0,1.0	-0.03	SE	NA	NA	NA	NA	107626906	107626998	107628917	107628990	NA	NA	107627661	107627747
9927	ENSMUSG00000043987.19	Cep164	chr9	-	NA	NA	NA	NA	NA	NA	9927	0,0,0,0,0	18,2,25,24,11	0,0,17,0,0	57,12,28,21,8	241	159	0.000429983	0.00666731	0.0,0.0,0.0,0.0,0.0	0.0,0.0,0.286,0.0,0.0	-0.057	SE	NA	NA	NA	NA	45734943	45735062	45739799	45739937	NA	NA	45738023	45738106
2561	ENSMUSG00000013973.13	Dedd	chr1	+	NA	NA	NA	NA	NA	NA	2561	20,7,22,26,6	6,3,0,0,0	40,4,0,14,58	14,11,22,10,0	210	159	0.000431993	0.00666939	0.716,0.639,1.0,1.0,1.0	0.684,0.216,0.0,0.515,1.0	0.388	SE	NA	NA	NA	NA	171156966	171157094	171165819	171166208	NA	NA	171158801	171158853
11991	ENSMUSG00000027763.14	Mbnl1	chr3	+	NA	NA	NA	NA	NA	NA	11991	0,0,2,0,0	42,3,39,36,15	10,0,31,0,0	17,13,2,7,36	269	159	0.000431763	0.00666939	0.0,0.0,0.029,0.0,0.0	0.258,0.0,0.902,0.0,0.0	-0.226	SE	NA	NA	NA	NA	60503061	60503185	60511114	60511315	NA	NA	60504139	60504250
24361	ENSMUSG00000071650.7	Ganab	chr19	+	NA	NA	NA	NA	NA	NA	24361	41,86,45,18,42	0,4,0,10,0	25,83,65,73,29	0,0,0,0,0	318	159	0.000430632	0.00666939	1.0,0.915,1.0,0.474,1.0	1.0,1.0,1.0,1.0,1.0	-0.122	SE	NA	NA	NA	NA	8889837	8889939	8891664	8891729	NA	NA	8890074	8890318
27334	ENSMUSG00000063511.12	Snrnp70	chr7	-	NA	NA	NA	NA	NA	NA	27334	13,39,20,0,0	228172147311129	50,9,22,25,0	112,163,134,127,72	218	159	0.000431496	0.00666939	0.04,0.142,0.09,0.0,0.0	0.246,0.039,0.107,0.126,0.0	-0.049	SE	NA	NA	NA	NA	45030140	45030242	45033227	45033309	NA	NA	45032548	45032608
20890	ENSMUSG00000032355.17	Mlip	chr9	-	NA	NA	NA	NA	NA	NA	20890	136267146197110	0,0,0,3,0	345,266,255,264,70	0,0,30,0,0	203	159	0.000441002	0.00680109	1.0,1.0,1.0,0.981,1.0	1.0,1.0,0.869,1.0,1.0	0.022	SE	NA	NA	NA	NA	77072041	77072175	77254976	77255075	NA	NA	77081240	77081285
1482	ENSMUSG00000039285.13	Azi2	chr9	+	NA	NA	NA	NA	NA	NA	1482	165,87,126,51,79	0,0,0,0,0	72,74,103,75,66	0,0,16,0,0	258	159	0.000442395	0.00681518	1.0,1.0,1.0,1.0,1.0	1.0,1.0,0.799,1.0,1.0	0.04	SE	NA	NA	NA	NA	117878377	117878503	117880421	117880570	NA	NA	117878964	117879064
15119	ENSMUSG00000029064.16	Gnb1	chr4	+	NA	NA	NA	NA	NA	NA	15119	177140115133193	28,31,54,55,36	274,98,137,73,84	142,43,60,40,36	207	159	0.000444689	0.0068431	0.829,0.776,0.621,0.65,0.805	0.597,0.636,0.637,0.584,0.642	0.117	SE	NA	NA	NA	NA	155575817	155576037	155611869	155611966	NA	NA	155600087	155600136
23280	ENSMUSG00000035642.17	Aamdc	chr7	-	NA	NA	NA	NA	NA	NA	23280	8681137883935690	14,8,24,0,20	492897988791573	0,13,0,2,11	308	159	0.000446817	0.00686842	0.97,0.987,0.95,1.0,0.947	1.0,0.973,1.0,0.995,0.964	-0.016	SE	NA	NA	NA	NA	97199537	97199948	97224794	97224860	NA	NA	97214357	97214507
6213	ENSMUSG00000023791.19	Pigx	chr16	-	NA	NA	NA	NA	NA	NA	6213	4,0,5,24,0	22,59,14,33,43	0,3,0,0,5	32,49,29,25,9	314	159	0.000448166	0.00688172	0.084,0.0,0.153,0.269,0.0	0.0,0.03,0.0,0.0,0.22	0.051	SE	NA	NA	NA	NA	31911161	31911303	31915817	31915881	NA	NA	31914370	31914526
7808	ENSMUSG00000057367.13	Birc2	chr9	-	NA	NA	NA	NA	NA	NA	7808	58,120,101,75,93	8,6,0,0,6	110,70,36,67,29	0,0,0,0,4	237	159	0.00045197	0.00693264	0.829,0.931,1.0,1.0,0.912	1.0,1.0,1.0,1.0,0.829	-0.031	SE	NA	NA	NA	NA	7820974	7821220	7833505	7835256	NA	NA	7826931	7827010
12066	ENSMUSG00000005583.17	Mef2c	chr13	+	NA	NA	NA	NA	NA	NA	12066	58,86,33,64,132	0,2,12,0,16	49,85,59,70,86	0,7,0,0,0	296	159	0.000453347	0.00694628	1.0,0.959,0.596,1.0,0.816	1.0,0.867,1.0,1.0,1.0	-0.099	SE	NA	NA	NA	NA	83740896	83741100	83781173	83781360	NA	NA	83773588	83773726
25353	ENSMUSG00000071604.6	Fam189a2	chr19	-	NA	NA	NA	NA	NA	NA	25353	45,65,78,67,33	0,0,0,0,0	51,68,71,90,63	0,0,0,15,0	288	159	0.000455304	0.00696874	1.0,1.0,1.0,1.0,1.0	1.0,1.0,1.0,0.768,1.0	0.046	SE	NA	NA	NA	NA	23956753	23956832	23962072	23962206	NA	NA	23956949	23957079
19092	ENSMUSG00000031901.13	Dus2	chr8	+	NA	NA	NA	NA	NA	NA	19092	35,212,92,95,86	0,0,0,2,0	92,148,77,72,28	0,0,18,0,0	280	159	0.000456244	0.00697563	1.0,1.0,1.0,0.964,1.0	1.0,1.0,0.708,1.0,1.0	0.051	SE	NA	NA	NA	NA	106772532	106772701	106776948	106777098	NA	NA	106775284	106775406
24082	ENSMUSG00000047583.10	Tyw3	chr3	-	NA	NA	NA	NA	NA	NA	24082	21,32,54,2,19	0,0,0,0,0	30,39,39,7,13	0,0,17,0,0	292	159	0.000457181	0.00698245	1.0,1.0,1.0,1.0,1.0	1.0,1.0,0.555,1.0,1.0	0.089	SE	NA	NA	NA	NA	154282067	154285928	154296720	154296792	NA	NA	154293113	154293247
225	ENSMUSG00000039456.11	Morc3	chr16	+	NA	NA	NA	NA	NA	NA	225	0,0,0,0,0	16,49,46,50,7	8,0,14,0,0	49,29,6,27,13	262	159	0.000415954	0.00701522	0.0,0.0,0.0,0.0,0.0	0.09,0.0,0.586,0.0,0.0	-0.135	RI	NA	NA	NA	NA	93659301	93659424	93659528	93659603	93659301	93659603	NA	NA
24778	ENSMUSG00000101904.2	Gm29427	chr1	-	NA	NA	NA	NA	NA	NA	24778	39,45,108,72,36	0,0,0,0,0	52,120,128,46,57	13,0,0,0,3	242	159	0.00046063	0.00702758	1.0,1.0,1.0,1.0,1.0	0.724,1.0,1.0,1.0,0.926	0.07	SE	NA	NA	NA	NA	130598683	130598810	130605419	130605457	NA	NA	130601961	130602045
29	ENSMUSG00000029775.15	Klhdc10	chr6	+	NA	NA	NA	NA	NA	NA	29	0,0,0,0,0	6,62,36,11,6	19,0,0,0,0	24,29,29,25,10	318	159	0.000427544	0.00707465	0.0,0.0,0.0,0.0,0.0	0.284,0.0,0.0,0.0,0.0	-0.057	RI	NA	NA	NA	NA	30447939	30447987	30449489	30449629	30447939	30449629	NA	NA
6741	ENSMUSG00000005674.10	Tomm40l	chr1	-	NA	NA	NA	NA	NA	NA	6741	242179110266166	0,0,0,0,0	281200155219147	0,0,22,0,0	318	159	0.000464364	0.00707694	1.0,1.0,1.0,1.0,1.0	1.0,1.0,0.779,1.0,1.0	0.044	SE	NA	NA	NA	NA	171048748	171049208	171049943	171050001	NA	NA	171049472	171049722
2909	ENSMUSG00000027007.17	Itprid2	chr2	+	NA	NA	NA	NA	NA	NA	2909	23,2,36,33,94	0,0,0,0,0	81,17,5,30,44	13,0,0,0,0	208	159	0.000466856	0.00710228	1.0,1.0,1.0,1.0,1.0	0.826,1.0,1.0,1.0,1.0	0.035	SE	NA	NA	NA	NA	79466376	79466422	79470489	79470546	NA	NA	79469600	79469650
20308	ENSMUSG00000005610.18	Eif4g2	chr7	-	NA	NA	NA	NA	NA	NA	20308	346423504305276	47,32,26,16,17	871389468313338	11,10,55,9,16	272	159	0.000467025	0.00710228	0.811,0.885,0.919,0.918,0.905	0.979,0.958,0.833,0.953,0.925	-0.042	SE	NA	NA	NA	NA	110674793	110674919	110675902	110676063	NA	NA	110675486	110675600
13160	ENSMUSG00000034108.7	Ccs	chr19	-	NA	NA	NA	NA	NA	NA	13160	282388286275157	0,0,0,0,0	343320400262246	0,0,26,0,0	318	159	0.000475402	0.00722194	1.0,1.0,1.0,1.0,1.0	1.0,1.0,0.885,1.0,1.0	0.023	SE	NA	NA	NA	NA	4882860	4882921	4884267	4884338	NA	NA	4883368	4883546
15784	ENSMUSG00000029659.17	Medag	chr5	+	NA	NA	NA	NA	NA	NA	15784	8,39,55,39,79	0,2,0,11,0	45,45,96,40,22	0,0,0,0,0	268	159	0.000477696	0.00724905	1.0,0.92,1.0,0.678,1.0	1.0,1.0,1.0,1.0,1.0	-0.08	SE	NA	NA	NA	NA	149335213	149335720	149350685	149350971	NA	NA	149345598	149345708
20199	ENSMUSG00000021156.18	Zmynd11	chr13	-	NA	NA	NA	NA	NA	NA	20199	0,12,9,0,0	36,105,32,42,142	0,3,0,0,0	59,53,38,59,53	203	159	0.000479886	0.00727453	0.0,0.082,0.181,0.0,0.0	0.0,0.042,0.0,0.0,0.0	0.044	SE	NA	NA	NA	NA	9748663	9748741	9770808	9770968	NA	NA	9763018	9763063
15543	ENSMUSG00000031714.10	Gab1	chr8	-	NA	NA	NA	NA	NA	NA	15543	14,0,0,0,16	0,29,6,12,12	0,0,0,0,0	24,5,17,9,9	248	159	0.000481567	0.00729192	1.0,0.0,0.0,0.0,0.461	0.0,0.0,0.0,0.0,0.0	0.292	SE	NA	NA	NA	NA	81501562	81501656	81511255	81511559	NA	NA	81502789	81502879
25344	ENSMUSG00000044122.16	Proca1	chr11	+	NA	NA	NA	NA	NA	NA	25344	15,13,14,6,29	0,0,0,0,0	42,25,41,2,21	13,0,0,0,0	239	159	0.00048206	0.00729192	1.0,1.0,1.0,1.0,1.0	0.682,1.0,1.0,1.0,1.0	0.064	SE	NA	NA	NA	NA	78085529	78085780	78094890	78095023	NA	NA	78092637	78092718
24183	ENSMUSG00000046753.11	Ccdc66	chr14	-	NA	NA	NA	NA	NA	NA	24183	117198138162156	0,7,0,0,0	116,141,182,133,73	21,0,0,0,2	283	159	0.000483075	0.00729952	1.0,0.941,1.0,1.0,1.0	0.756,1.0,1.0,1.0,0.954	0.046	SE	NA	NA	NA	NA	27203046	27204559	27206021	27206275	NA	NA	27205764	27205889
984	ENSMUSG00000051747.16	Ttn	chr2	-	NA	NA	NA	NA	NA	NA	984	52,37,59,20,39	25,0,0,0,0	86,108,60,53,30	0,0,0,0,0	296	159	0.000485147	0.00732304	0.528,1.0,1.0,1.0,1.0	1.0,1.0,1.0,1.0,1.0	-0.094	SE	NA	NA	NA	NA	76785138	76785432	76795434	76795572	NA	NA	76794818	76794956
1717	ENSMUSG00000055762.17	Eef1d	chr15	-	NA	NA	NA	NA	NA	NA	1717	2.36426e+19	31,37,33,26,48	4.56336e+19	44,17,5,39,30	230	159	0.000485873	0.00732622	0.981,0.98,0.982,0.987,0.974	0.986,0.993,0.998,0.977,0.978	-0.006	SE	NA	NA	NA	NA	75769074	75769131	75772980	75773101	NA	NA	75772539	75772611
15117	ENSMUSG00000009995.18	Tafazzin	chrX	+	NA	NA	NA	NA	NA	NA	15117	30,4,0,0,6	11,15,21,41,28	7,13,18,8,18	16,11,0,18,8	194	159	0.000486709	0.00733105	0.691,0.179,0.0,0.0,0.149	0.264,0.492,1.0,0.267,0.648	-0.33	SE	NA	NA	NA	NA	73332053	73332119	73332710	73332788	NA	NA	73332589	73332625
4622	ENSMUSG00000041459.16	Tardbp	chr4	-	148702022	148702282	148702022	148702162	148703130	148703248	4622	16,25,0,8,0	330367209149355	23,6,0,15,17	304,134,219,121,70	278	159	0.000442842	0.00739309	0.027,0.037,0.0,0.03,0.0	0.041,0.025,0.0,0.066,0.122	-0.032	A3SS	NA	NA	NA	NA	NA	NA	NA	NA	NA	NA	NA	NA
7775	ENSMUSG00000058886.10	Deaf1	chr7	-	NA	NA	NA	NA	NA	NA	7775	0,0,2,6,0	54,33,74,37,38	8,0,0,3,13	94,37,7,46,20	318	159	0.000492169	0.00740468	0.0,0.0,0.013,0.075,0.0	0.041,0.0,0.0,0.032,0.245	-0.046	SE	NA	NA	NA	NA	140894774	140894901	140901022	140901088	NA	NA	140894990	140895160
23291	ENSMUSG00000035642.17	Aamdc	chr7	-	NA	NA	NA	NA	NA	NA	23291	8929807931040690	112,197,125,173,39	8.38101e+16	179199174164167	262	159	0.000492638	0.00740468	0.829,0.751,0.794,0.785,0.916	0.74,0.755,0.802,0.757,0.653	0.074	SE	NA	NA	NA	NA	97214357	97214507	97228572	97228605	NA	NA	97224794	97224898
14361	ENSMUSG00000062753.15	AI413582	chr17	-	NA	NA	NA	NA	NA	NA	14361	64,123,59,96,112	0,16,0,0,0	218,112,120,69,53	0,0,0,0,0	287	159	0.000493987	0.00741711	1.0,0.81,1.0,1.0,1.0	1.0,1.0,1.0,1.0,1.0	-0.038	SE	NA	NA	NA	NA	27783358	27783384	27784633	27784691	NA	NA	27783595	27783724
19951	ENSMUSG00000019787.10	Trdn	chr10	+	NA	NA	NA	NA	NA	NA	19951	282336337167362	49,21,52,42,62	560288355147131	118,69,130,23,33	188	159	0.000495249	0.00742821	0.83,0.931,0.846,0.771,0.832	0.801,0.779,0.698,0.844,0.771	0.063	SE	NA	NA	NA	NA	33275090	33275141	33315170	33315218	NA	NA	33313713	33313743
13713	ENSMUSG00000026414.14	Tnnt2	chr1	+	NA	NA	NA	NA	NA	NA	13713	1.92821e+18	4.35961e+19	1.55815e+18	5.48351e+19	170	159	0.000502735	0.00752462	0.293,0.248,0.262,0.255,0.253	0.21,0.22,0.208,0.23,0.235	0.042	SE	NA	NA	NA	NA	135769638	135769649	135773292	135773382	NA	NA	135769752	135769764
19919	ENSMUSG00000019787.10	Trdn	chr10	+	NA	NA	NA	NA	NA	NA	19919	8,15,17,16,27	8,0,0,0,0	23,16,16,2,4	13,6,44,0,0	188	159	0.000502515	0.00752462	0.458,1.0,1.0,1.0,1.0	0.599,0.693,0.235,1.0,1.0	0.186	SE	NA	NA	NA	NA	33134082	33134136	33211135	33211162	NA	NA	33208431	33208461
10008	ENSMUSG00000042389.14	Tsen2	chr6	+	NA	NA	NA	NA	NA	NA	10008	25,0,16,39,20	11,8,0,0,0	41,19,25,13,9	0,0,0,0,0	240	159	0.000504515	0.00754333	0.601,0.0,1.0,1.0,1.0	1.0,1.0,1.0,1.0,1.0	-0.28	SE	NA	NA	NA	NA	115524782	115524991	115530951	115530988	NA	NA	115526873	115526955
14274	ENSMUSG00000057181.16	5730455P16Rik	chr11	-	NA	NA	NA	NA	NA	NA	14274	31,51,25,19,9	0,12,0,0,0	59,30,21,48,4	0,0,0,0,0	295	159	0.000509138	0.00760445	1.0,0.696,1.0,1.0,1.0	1.0,1.0,1.0,1.0,1.0	-0.061	SE	NA	NA	NA	NA	80255661	80255765	80259353	80259418	NA	NA	80258887	80259024
22068	ENSMUSG00000042133.17	Ppig	chr2	+	NA	NA	NA	NA	NA	NA	22068	2.08925e+19	2,0,9,9,13	2.51222e+19	8,6,58,5,16	318	159	0.000509771	0.00760591	0.998,1.0,0.992,0.988,0.991	0.994,0.995,0.959,0.994,0.978	0.01	SE	NA	NA	NA	NA	69571829	69572037	69576371	69576459	NA	NA	69573956	69574124
557	ENSMUSG00000021428.10	Riok1	chr13	+	NA	NA	NA	NA	NA	NA	557	0,1,10,0,0	327327335238197	0,9,37,7,6	406228389238204	318	159	0.000471375	0.00765548	0.0,0.002,0.015,0.0,0.0	0.0,0.019,0.045,0.014,0.014	-0.015	RI	NA	NA	NA	NA	38242663	38242717	38243915	38244068	38242663	38244068	NA	NA
9108	ENSMUSG00000062822.9	4833420G17Rik	chr13	+	NA	NA	NA	NA	NA	NA	9108	28,33,48,27,42	0,4,0,8,0	28,21,102,34,8	0,2,0,0,0	318	159	0.000515107	0.00766943	1.0,0.805,1.0,0.628,1.0	1.0,0.84,1.0,1.0,1.0	-0.081	SE	NA	NA	NA	NA	119599319	119599655	119603402	119603492	NA	NA	119601815	119602840
10808	ENSMUSG00000091625.9	Lsm5	chr6	-	NA	NA	NA	NA	NA	NA	10808	70,115,155,116,52	0,0,0,15,6	185,90,199,88,105	0,4,0,3,0	186	159	0.000514662	0.00766943	1.0,1.0,1.0,0.869,0.881	1.0,0.951,1.0,0.962,1.0	-0.033	SE	NA	NA	NA	NA	56679080	56679153	56680302	56680394	NA	NA	56679990	56680018
24860	ENSMUSG00000026670.16	Uap1	chr1	-	NA	NA	NA	NA	NA	NA	24860	86,75,95,122,77	34,42,5,34,19	107,121,252,64,24	0,15,14,27,2	206	159	0.00051902	0.00771961	0.661,0.58,0.936,0.735,0.758	1.0,0.862,0.933,0.647,0.903	-0.135	SE	NA	NA	NA	NA	169970965	169971032	169976839	169977028	NA	NA	169975564	169975612
21496	ENSMUSG00000026098.14	Pms1	chr1	-	NA	NA	NA	NA	NA	NA	21496	57,73,24,69,65	20,0,0,0,0	72,71,76,15,38	0,0,0,0,0	318	159	0.00052266	0.00776562	0.588,1.0,1.0,1.0,1.0	1.0,1.0,1.0,1.0,1.0	-0.082	SE	NA	NA	NA	NA	53228345	53228657	53234086	53234217	NA	NA	53231258	53231419
25972	ENSMUSG00000045098.20	Kmt5b	chr19	+	NA	NA	NA	NA	NA	NA	25972	25,33,6,32,50	0,0,1,0,0	24,11,25,4,26	17,0,0,2,0	227	159	0.000523569	0.00777101	1.0,1.0,0.808,1.0,1.0	0.497,1.0,1.0,0.583,1.0	0.146	SE	NA	NA	NA	NA	3843067	3843215	3852074	3852240	NA	NA	3846639	3846708
9395	ENSMUSG00000027384.7	Ndufaf5	chr2	+	NA	NA	NA	NA	NA	NA	9395	182,142,92,174,132	11,0,10,0,0	161,204,124,109,65	0,0,0,0,3	222	159	0.00052514	0.00778621	0.922,1.0,0.868,1.0,1.0	1.0,1.0,1.0,1.0,0.939	-0.03	SE	NA	NA	NA	NA	140013946	140013987	140023493	140023541	NA	NA	140019153	140019217
12087	ENSMUSG00000063698.10	Sfxn4	chr19	-	NA	NA	NA	NA	NA	NA	12087	11,25,11,6,17	0,0,0,0,0	0,6,13,2,5	6,11,0,0,0	184	159	0.000531788	0.00787655	1.0,1.0,1.0,1.0,1.0	0.0,0.32,1.0,1.0,1.0	0.336	SE	NA	NA	NA	NA	60842444	60842498	60845647	60845702	NA	NA	60844264	60844290
850	ENSMUSG00000034211.15	Mrps17	chr5	+	129792747	129792976	129792747	129792974	129793790	129793930	850	0,7,0,0,16	57,10,9,33,0	0,2,0,0,0	47,30,18,7,16	160	159	0.000644105	0.00790797	0.0,0.41,0.0,0.0,1.0	0.0,0.062,0.0,0.0,0.0	0.27	A5SS	NA	NA	NA	NA	NA	NA	NA	NA	NA	NA	NA	NA
1623	ENSMUSG00000031885.15	Cbfb	chr8	+	105929083	105929210	105929083	105929179	105942535	105944613	1623	26,69,91,25,25	0,28,0,41,0	66,30,25,17,14	62,8,32,6,5	189	159	0.000645291	0.00790797	1.0,0.675,1.0,0.339,1.0	0.472,0.759,0.397,0.704,0.702	0.196	A5SS	NA	NA	NA	NA	NA	NA	NA	NA	NA	NA	NA	NA
26792	ENSMUSG00000028106.14	Rprd2	chr3	-	NA	NA	NA	NA	NA	NA	26792	38,50,61,48,23	0,5,12,12,21	127,44,97,28,15	0,3,0,11,0	236	159	0.000537139	0.00794754	1.0,0.871,0.774,0.729,0.425	1.0,0.908,1.0,0.632,1.0	-0.148	SE	NA	NA	NA	NA	95692365	95692418	95694595	95694696	NA	NA	95693631	95693709
11498	ENSMUSG00000052712.18	BC004004	chr17	+	NA	NA	NA	NA	NA	NA	11498	166,172,97,201,123	0,0,0,0,0	639,171,246,158,86	0,3,23,0,0	249	159	0.000537731	0.00794802	1.0,1.0,1.0,1.0,1.0	1.0,0.973,0.872,1.0,1.0	0.031	SE	NA	NA	NA	NA	29493048	29493247	29501033	29501241	NA	NA	29496830	29496921
2172	ENSMUSG00000010110.18	Stx5a	chr19	+	8720716	8720866	8720716	8720787	8725824	8725941	2172	0,0,0,0,0	4,30,36,9,51	0,2,0,11,4	61,34,117,12,23	237	159	0.000655637	0.00795676	0.0,0.0,0.0,0.0,0.0	0.0,0.038,0.0,0.381,0.104	-0.105	A5SS	NA	NA	NA	NA	NA	NA	NA	NA	NA	NA	NA	NA
8926	ENSMUSG00000029610.14	Aimp2	chr5	-	NA	NA	NA	NA	NA	NA	8926	116,102,93,174,140	0,0,0,0,0	186,197,112,124,73	0,0,19,0,0	318	159	0.000541202	0.007987	1.0,1.0,1.0,1.0,1.0	1.0,1.0,0.747,1.0,1.0	0.051	SE	NA	NA	NA	NA	143841382	143841614	143846398	143846657	NA	NA	143843366	143843573
14005	ENSMUSG00000028559.18	Osbpl9	chr4	-	NA	NA	NA	NA	NA	NA	14005	65,71,70,55,61	0,0,0,0,0	193,78,68,67,46	15,0,0,0,0	318	159	0.000541491	0.007987	1.0,1.0,1.0,1.0,1.0	0.865,1.0,1.0,1.0,1.0	0.027	SE	NA	NA	NA	NA	108930233	108930346	108943523	108943628	NA	NA	108940285	108940445
1492	ENSMUSG00000033752.8	Mnd1	chr3	-	NA	NA	NA	NA	NA	NA	1492	50,117,45,43,62	0,0,0,0,0	66,104,71,50,41	30,0,0,0,0	273	159	0.000542175	0.00798879	1.0,1.0,1.0,1.0,1.0	0.562,1.0,1.0,1.0,1.0	0.088	SE	NA	NA	NA	NA	84000861	84000906	84023733	84023808	NA	NA	84012241	84012356
27384	ENSMUSG00000026988.16	Wdsub1	chr2	-	NA	NA	NA	NA	NA	NA	27384	80,65,52,70,57	8,4,0,9,0	29,58,9,46,54	0,5,0,0,0	252	159	0.000544605	0.00801629	0.863,0.911,1.0,0.831,1.0	1.0,0.88,1.0,1.0,1.0	-0.055	SE	NA	NA	NA	NA	59694645	59694679	59704582	59704672	NA	NA	59703559	59703653
2150	ENSMUSG00000056851.15	Pcbp2	chr15	+	NA	NA	NA	NA	NA	NA	2150	9728261098971530	40,40,37,23,33	1.28673e+16	78,66,47,25,44	197	159	0.000546501	0.00803589	0.951,0.943,0.96,0.971,0.928	0.93,0.899,0.951,0.96,0.905	0.022	SE	NA	NA	NA	NA	102396639	102396712	102398186	102398232	NA	NA	102397210	102397249
886	ENSMUSG00000031158.12	Timm17b	chrX	+	NA	NA	NA	NA	NA	NA	886	0,3,12,0,6	125,209,122,169,53	0,0,0,3,0	174,207,121,167,64	222	287	0.00037004	0.00806688	0.0,0.018,0.113,0.0,0.128	0.0,0.0,0.0,0.023,0.0	0.047	MXE	7769911	7769975	7772309	7772438	7765595	7765708	7772519	7772630	NA	NA	NA	NA
7311	ENSMUSG00000024335.21	Brd2	chr17	-	NA	NA	NA	NA	NA	NA	7311	26,0,28,3,3	40,31,10,17,17	91,12,60,22,12	45,15,3,18,16	250	159	0.000553297	0.00811097	0.292,0.0,0.64,0.101,0.101	0.563,0.337,0.927,0.437,0.323	-0.291	SE	NA	NA	NA	NA	34335171	34335309	34335881	34336185	NA	NA	34335571	34335663
7593	ENSMUSG00000023861.18	Mpc1	chr17	+	NA	NA	NA	NA	NA	NA	7593	13,32,28,58,0	20,0,0,0,9	13,49,6,51,8	0,0,0,0,2	239	159	0.000553097	0.00811097	0.302,1.0,1.0,1.0,0.0	1.0,1.0,1.0,1.0,0.727	-0.285	SE	NA	NA	NA	NA	8502683	8502793	8515366	8515463	NA	NA	8512246	8512327
23254	ENSMUSG00000003345.17	Csnk1g2	chr10	+	NA	NA	NA	NA	NA	NA	23254	432490476383241	0,0,11,0,21	446295355372265	0,2,0,0,0	265	159	0.000553319	0.00811097	1.0,1.0,0.963,1.0,0.873	1.0,0.989,1.0,1.0,1.0	-0.031	SE	NA	NA	NA	NA	80474918	80475067	80475855	80475988	NA	NA	80475601	80475708
6740	ENSMUSG00000005674.10	Tomm40l	chr1	-	NA	NA	NA	NA	NA	NA	6740	114,150,83,171,156	0,0,0,0,0	178,139,83,126,91	0,0,22,0,0	308	159	0.000557587	0.00815589	1.0,1.0,1.0,1.0,1.0	1.0,1.0,0.661,1.0,1.0	0.068	SE	NA	NA	NA	NA	171049140	171049208	171049943	171050029	NA	NA	171049472	171049622
9110	ENSMUSG00000062822.9	4833420G17Rik	chr13	+	NA	NA	NA	NA	NA	NA	9110	28,39,48,38,41	0,4,0,8,0	37,21,102,37,8	0,2,0,0,0	318	159	0.000557022	0.00815589	1.0,0.83,1.0,0.704,1.0	1.0,0.84,1.0,1.0,1.0	-0.061	SE	NA	NA	NA	NA	119599309	119599655	119603402	119603492	NA	NA	119602609	119602840
24971	ENSMUSG00000020389.20	Cdkl3	chr11	+	NA	NA	NA	NA	NA	NA	24971	10,12,10,17,31	10,20,34,16,9	25,34,22,21,17	12,19,0,5,4	232	159	0.000558104	0.00815589	0.407,0.291,0.168,0.421,0.702	0.588,0.551,1.0,0.742,0.744	-0.327	SE	NA	NA	NA	NA	51924340	51924438	51928257	51928992	NA	NA	51926773	51926847
24445	ENSMUSG00000028772.20	Zcchc17	chr4	-	NA	NA	NA	NA	NA	NA	24445	60,101,48,67,120	0,16,0,0,0	85,79,49,81,111	0,1,0,0,0	259	159	0.000569924	0.00832006	1.0,0.795,1.0,1.0,1.0	1.0,0.98,1.0,1.0,1.0	-0.037	SE	NA	NA	NA	NA	130223366	130223467	130253668	130253736	NA	NA	130232276	130232377
4106	ENSMUSG00000005871.16	Apc	chr18	+	NA	NA	NA	NA	NA	NA	4106	6,6,5,1,17	0,0,0,0,0	10,1,3,3,0	0,0,0,12,3	311	159	0.000570846	0.00832499	1.0,1.0,1.0,1.0,1.0	1.0,1.0,1.0,0.113,0.0	0.377	SE	NA	NA	NA	NA	34354036	34354329	34401350	34401432	NA	NA	34394057	34394210
10568	ENSMUSG00000042675.16	Ypel3	chr7	+	NA	NA	NA	NA	NA	NA	10568	16,26,4,18,42	31,79,45,128,43	4,11,0,8,10	57,33,62,53,46	270	159	0.000578616	0.00842966	0.233,0.162,0.05,0.076,0.365	0.04,0.164,0.0,0.082,0.113	0.097	SE	NA	NA	NA	NA	126376149	126376275	126376942	126377125	NA	NA	126376677	126376789
569	ENSMUSG00000063524.14	Eno1	chr4	+	NA	NA	NA	NA	NA	NA	569	28,88,72,70,0	150139139133109	130,94,126,42,64	256,103,184,77,29	217	217	0.000395371	0.0084977	0.157,0.388,0.341,0.345,0.0	0.337,0.477,0.406,0.353,0.688	-0.206	MXE	150326223	150326282	150326578	150326637	150325501	150325597	150328461	150328531	NA	NA	NA	NA
3113	ENSMUSG00000067916.10	Zfp991	chr4	+	147249797	147249866	147249797	147249843	147260303	147260361	3113	8,80,62,23,74	109,36,2,34,42	57,10,67,4,17	155,54,154,62,67	181	159	0.000707646	0.00850537	0.061,0.661,0.965,0.373,0.607	0.244,0.14,0.277,0.054,0.182	0.354	A5SS	NA	NA	NA	NA	NA	NA	NA	NA	NA	NA	NA	NA
12461	ENSMUSG00000001418.14	Glmp	chr3	+	NA	NA	NA	NA	NA	NA	12461	180,184,101,136,30	17,0,0,0,0	157,121,62,126,97	0,0,0,0,0	318	159	0.000589523	0.00857977	0.841,1.0,1.0,1.0,1.0	1.0,1.0,1.0,1.0,1.0	-0.032	SE	NA	NA	NA	NA	88233350	88233619	88235163	88235420	NA	NA	88233717	88233936
22370	ENSMUSG00000032966.15	Fkbp1a	chr2	+	NA	NA	NA	NA	NA	NA	22370	9,10,6,24,1	225,205,244,197,92	12,6,38,11,20	311195138134120	318	159	0.000590277	0.00858195	0.02,0.024,0.012,0.057,0.005	0.019,0.015,0.121,0.039,0.077	-0.031	SE	NA	NA	NA	NA	151384737	151384785	151399305	151399395	NA	NA	151385825	151386060
1801	ENSMUSG00000022220.15	Adcy4	chr14	-	NA	NA	NA	NA	NA	NA	1801	39,79,56,58,5	0,0,0,0,0	69,58,41,5,23	0,0,21,0,0	243	159	0.000592796	0.00860977	1.0,1.0,1.0,1.0,1.0	1.0,1.0,0.561,1.0,1.0	0.088	SE	NA	NA	NA	NA	56010117	56011016	56011929	56012027	NA	NA	56011122	56011207
13336	ENSMUSG00000016495.13	Plgrkt	chr19	-	NA	NA	NA	NA	NA	NA	13336	396533439335394	37,11,9,15,0	446393425284263	0,7,17,2,4	269	159	0.000598916	0.00868979	0.864,0.966,0.966,0.93,1.0	1.0,0.971,0.937,0.988,0.975	-0.029	SE	NA	NA	NA	NA	29335716	29335803	29339196	29339273	NA	NA	29338216	29338327
12759	ENSMUSG00000031158.12	Timm17b	chrX	+	NA	NA	NA	NA	NA	NA	12759	113,159,126,267,61	0,0,13,0,6	256,152,185,156,85	0,0,0,3,0	258	159	0.000602287	0.00872979	1.0,1.0,0.857,1.0,0.862	1.0,1.0,1.0,0.97,1.0	-0.05	SE	NA	NA	NA	NA	7765595	7765708	7769911	7769975	NA	NA	7767199	7767299
7211	ENSMUSG00000019907.11	Ppp1r12a	chr10	+	NA	NA	NA	NA	NA	NA	7211	9.87107e+17	227259172181131	1.18479e+16	296221399262145	318	159	0.000605335	0.00876502	0.685,0.674,0.762,0.68,0.799	0.667,0.64,0.625,0.559,0.706	0.081	SE	NA	NA	NA	NA	108088617	108088785	108095616	108095707	NA	NA	108089185	108089356
720	ENSMUSG00000031626.19	Sorbs2	chr8	+	NA	NA	NA	NA	NA	NA	720	23,0,15,15,9	0,7,14,0,0	13,10,32,4,9	0,0,0,0,0	317	242	0.000413706	0.00876828	1.0,0.0,0.45,1.0,1.0	1.0,1.0,1.0,1.0,1.0	-0.31	MXE	46235838	46235997	46236579	46236663	46228625	46228740	46243012	46243062	NA	NA	NA	NA
16639	ENSMUSG00000114053.2	Gm35330	chr13	-	NA	NA	NA	NA	NA	NA	16639	50,84,36,26,18	0,12,0,9,0	15,44,43,42,32	0,0,0,5,0	265	159	0.000611312	0.00884257	1.0,0.808,1.0,0.634,1.0	1.0,1.0,1.0,0.834,1.0	-0.078	SE	NA	NA	NA	NA	5673385	5673413	5774397	5774509	NA	NA	5688843	5688950
5016	ENSMUSG00000015790.17	Surf1	chr2	-	26805607	26805761	26805607	26805741	26805966	26806018	5016	15,0,0,7,0	40,69,68,110,41	0,3,0,0,0	32,44,19,33,24	178	159	0.000539292	0.00893509	0.251,0.0,0.0,0.054,0.0	0.0,0.057,0.0,0.0,0.0	0.05	A3SS	NA	NA	NA	NA	NA	NA	NA	NA	NA	NA	NA	NA
11465	ENSMUSG00000000902.14	Smarcb1	chr10	-	NA	NA	NA	NA	NA	NA	11465	5,98,66,25,25	0,0,0,0,0	49,21,70,36,27	14,0,0,0,0	297	159	0.000623078	0.0090036	1.0,1.0,1.0,1.0,1.0	0.652,1.0,1.0,1.0,1.0	0.07	SE	NA	NA	NA	NA	75750897	75751027	75757136	75757451	NA	NA	75752606	75752745
1461	ENSMUSG00000047888.11	Tnrc6b	chr15	+	NA	NA	NA	NA	NA	NA	1461	35,114,64,120,45	1.25112e+18	80,31,25,21,42	1.39245e+16	226	249	0.00043374	0.00906696	0.03,0.094,0.055,0.128,0.044	0.06,0.071,0.021,0.039,0.056	0.021	MXE	80631606	80631674	80643740	80643831	80595513	80595689	80668939	80669007	NA	NA	NA	NA
20796	ENSMUSG00000028639.15	Ybx1	chr4	-	NA	NA	NA	NA	NA	NA	20796	7.11984e+19	38,93,52,62,19	1.11688e+20	86,75,175,27,57	248	159	0.000630836	0.00910645	0.992,0.983,0.99,0.989,0.994	0.988,0.985,0.969,0.994,0.985	0.005	SE	NA	NA	NA	NA	119139342	119139645	119142305	119142339	NA	NA	119139977	119140067
23109	ENSMUSG00000004562.17	Arhgef40	chr14	+	NA	NA	NA	NA	NA	NA	23109	114,78,158,160,241	0,3,5,14,0	202106228124104	0,7,32,16,4	302	159	0.000631548	0.00910748	1.0,0.932,0.943,0.857,1.0	1.0,0.889,0.79,0.803,0.932	0.064	SE	NA	NA	NA	NA	52241110	52241215	52242068	52242199	NA	NA	52241429	52241573
735	ENSMUSG00000030016.15	Zfp638	chr6	+	NA	NA	NA	NA	NA	NA	735	15,7,0,0,0	37,12,31,26,57	0,7,0,0,0	74,62,100,29,13	224	221	0.000442626	0.00912766	0.286,0.365,0.0,0.0,0.0	0.0,0.1,0.0,0.0,0.0	0.11	MXE	83955003	83955069	83956828	83956891	83953183	83953332	83958665	83958767	NA	NA	NA	NA
2539	ENSMUSG00000014959.13	Gorasp2	chr2	+	NA	NA	NA	NA	NA	NA	2539	103,83,84,94,68	0,0,0,5,19	190,110,144,90,65	0,5,0,3,0	245	159	0.000641268	0.00923829	1.0,1.0,1.0,0.924,0.699	1.0,0.935,1.0,0.951,1.0	-0.053	SE	NA	NA	NA	NA	70514323	70514447	70519526	70519646	NA	NA	70518729	70518816
24103	ENSMUSG00000003617.17	Cp	chr3	+	NA	NA	NA	NA	NA	NA	24103	173,118,165,107,64	0,0,9,0,0	134180114104140	0,0,33,2,7	318	159	0.000642559	0.00924751	1.0,1.0,0.902,1.0,1.0	1.0,1.0,0.633,0.963,0.909	0.079	SE	NA	NA	NA	NA	20039723	20039830	20042096	20042236	NA	NA	20041522	20041739
12139	ENSMUSG00000002661.15	Alkbh7	chr17	+	NA	NA	NA	NA	NA	NA	12139	783729760930586	0,10,4,18,29	764760482662465	0,15,0,0,9	318	159	0.000644376	0.00926429	1.0,0.973,0.99,0.963,0.91	1.0,0.962,1.0,1.0,0.963	-0.018	SE	NA	NA	NA	NA	57304342	57304567	57305929	57306322	NA	NA	57305388	57305562
4927	ENSMUSG00000057531.15	Dtnbp1	chr13	-	NA	NA	NA	NA	NA	NA	4927	3.29239e+19	29,30,10,55,23	4.49532e+19	5,8,34,25,0	302	159	0.000651398	0.00935579	0.984,0.986,0.995,0.967,0.985	0.998,0.995,0.983,0.983,1.0	-0.008	SE	NA	NA	NA	NA	45075550	45075930	45084471	45084627	NA	NA	45076624	45076768
9791	ENSMUSG00000040028.11	Elavl1	chr8	-	NA	NA	NA	NA	NA	NA	9791	34,58,32,8,16	0,0,0,0,0	53,40,69,25,32	14,0,0,0,0	318	159	0.000655854	0.00941028	1.0,1.0,1.0,1.0,1.0	0.654,1.0,1.0,1.0,1.0	0.069	SE	NA	NA	NA	NA	4335381	4339924	4351684	4351838	NA	NA	4345335	4345561
12185	ENSMUSG00000022323.12	Rida	chr15	-	NA	NA	NA	NA	NA	NA	12185	112,196,86,96,66	0,0,4,0,0	167,166,114,94,75	12,0,0,0,8	227	159	0.000659347	0.00945087	1.0,1.0,0.938,1.0,1.0	0.907,1.0,1.0,1.0,0.868	0.033	SE	NA	NA	NA	NA	34485039	34485801	34487887	34487942	NA	NA	34486756	34486825
2112	ENSMUSG00000031295.14	Phka2	chrX	+	NA	NA	NA	NA	NA	NA	2112	182238367153150	0,0,14,0,18	302233231151199	0,0,0,4,7	318	159	0.000663419	0.00947105	1.0,1.0,0.929,1.0,0.806	1.0,1.0,1.0,0.95,0.934	-0.03	SE	NA	NA	NA	NA	159371960	159372014	159373934	159374137	NA	NA	159373161	159373364
9136	ENSMUSG00000031508.15	Ankrd10	chr8	-	NA	NA	NA	NA	NA	NA	9136	1,8,15,22,41	12,6,4,0,18	70,46,80,31,9	0,6,0,13,0	318	159	0.00066304	0.00947105	0.04,0.4,0.652,1.0,0.532	1.0,0.793,1.0,0.544,1.0	-0.343	SE	NA	NA	NA	NA	11669061	11669297	11678438	11678530	NA	NA	11673696	11673858
10124	ENSMUSG00000031516.12	Dctn6	chr8	-	NA	NA	NA	NA	NA	NA	10124	9,0,4,0,17	127,249,184,223,88	0,5,3,28,27	266153201110132	318	159	0.000661848	0.00947105	0.034,0.0,0.011,0.0,0.088	0.0,0.016,0.007,0.113,0.093	-0.019	SE	NA	NA	NA	NA	34564342	34564448	34573495	34573560	NA	NA	34566072	34566255
12704	ENSMUSG00000021420.14	Fars2	chr13	+	NA	NA	NA	NA	NA	NA	12704	335199235361105	4,0,8,0,8	175212168168151	32,0,0,11,4	318	159	0.000663161	0.00947105	0.977,1.0,0.936,1.0,0.868	0.732,1.0,1.0,0.884,0.95	0.043	SE	NA	NA	NA	NA	36301394	36301988	36416104	36416264	NA	NA	36388491	36389124
16904	ENSMUSG00000020782.19	Llgl2	chr11	+	NA	NA	NA	NA	NA	NA	16904	108,88,169,116,53	0,10,11,20,0	192,104,57,82,28	1,4,0,1,6	206	159	0.000671624	0.0095726	1.0,0.872,0.922,0.817,1.0	0.993,0.953,1.0,0.984,0.783	-0.02	SE	NA	NA	NA	NA	115745372	115745401	115745888	115745931	NA	NA	115745637	115745685
20468	ENSMUSG00000006019.16	Dhx34	chr7	-	NA	NA	NA	NA	NA	NA	20468	49,45,55,43,45	0,0,0,0,0	46,56,50,68,17	18,0,0,0,0	276	159	0.000671879	0.0095726	1.0,1.0,1.0,1.0,1.0	0.596,1.0,1.0,1.0,1.0	0.081	SE	NA	NA	NA	NA	15935854	15935961	15937498	15937672	NA	NA	15937096	15937214
9740	ENSMUSG00000035064.18	Eef2k	chr7	+	NA	NA	NA	NA	NA	NA	9740	127,132,109,265,88	0,0,0,0,0	63,81,124,69,118	23,0,0,0,0	283	159	0.00067603	0.0096221	1.0,1.0,1.0,1.0,1.0	0.606,1.0,1.0,1.0,1.0	0.079	SE	NA	NA	NA	NA	120491077	120491276	120498590	120498769	NA	NA	120494406	120494531
5310	ENSMUSG00000054808.16	Actn4	chr7	-	NA	NA	NA	NA	NA	NA	5310	42,3,36,45,7	222174350372347	7,30,15,2,12	410209244230217	218	159	0.000679473	0.00966142	0.121,0.012,0.07,0.081,0.014	0.012,0.095,0.043,0.006,0.039	0.021	SE	NA	NA	NA	NA	28593925	28594084	28594856	28594937	NA	NA	28594545	28594605
2439	ENSMUSG00000022235.16	Cmbl	chr15	+	31581985	31582219	31581985	31582183	31584110	31584218	2439	72,73,99,62,44	0,0,0,0,0	160,134,108,78,41	19,0,0,0,0	194	159	0.000817637	0.00973377	1.0,1.0,1.0,1.0,1.0	0.873,1.0,1.0,1.0,1.0	0.025	A5SS	NA	NA	NA	NA	NA	NA	NA	NA	NA	NA	NA	NA
7288	ENSMUSG00000030035.15	Wbp1	chr6	-	NA	NA	NA	NA	NA	NA	7288	387406419391266	34,4,34,17,14	369303316340209	23,4,19,0,0	263	159	0.000688511	0.00977535	0.873,0.984,0.882,0.933,0.92	0.907,0.979,0.91,1.0,1.0	-0.041	SE	NA	NA	NA	NA	83097165	83097268	83098183	83098387	NA	NA	83097752	83097857
15378	ENSMUSG00000025911.15	Adhfe1	chr1	+	NA	NA	NA	NA	NA	NA	15378	90,119,157,115,25	1,14,10,2,0	88,129,281,72,90	0,0,12,0,0	237	159	0.00068886	0.00977535	0.984,0.851,0.913,0.975,1.0	1.0,1.0,0.94,1.0,1.0	-0.043	SE	NA	NA	NA	NA	9630333	9630432	9634021	9634118	NA	NA	9633733	9633812
1187	ENSMUSG00000021884.19	Hacl1	chr14	-	NA	NA	NA	NA	NA	NA	1187	4,0,8,0,9	10,15,18,6,9	26,2,3,9,0	0,3,0,8,1	231	236	0.000481783	0.00980269	0.29,0.0,0.312,0.0,0.505	1.0,0.405,1.0,0.535,0.0	-0.367	MXE	31352917	31352995	31354852	31354925	31351989	31352084	31356155	31356236	NA	NA	NA	NA
20399	ENSMUSG00000061207.12	Stk19	chr17	-	NA	NA	NA	NA	NA	NA	20399	146,218,97,134,73	0,0,0,0,0	154,123,110,83,68	16,0,0,0,0	313	159	0.000691936	0.00980922	1.0,1.0,1.0,1.0,1.0	0.83,1.0,1.0,1.0,1.0	0.034	SE	NA	NA	NA	NA	35043726	35043824	35051421	35051471	NA	NA	35050973	35051128
15895	ENSMUSG00000008658.17	Rbfox1	chr16	+	NA	NA	NA	NA	NA	NA	15895	0,0,4,0,0	18,13,52,10,3	14,1,0,1,0	30,6,44,19,7	198	159	0.000694369	0.00983389	0.0,0.0,0.058,0.0,0.0	0.273,0.118,0.0,0.041,0.0	-0.075	SE	NA	NA	NA	NA	7170795	7170928	7187664	7187707	NA	NA	7181728	7181768
2540	ENSMUSG00000034911.9	Ushbp1	chr8	-	71843284	71843425	71843284	71843373	71843564	71843698	2540	137,118,102,134,37	27,9,16,1,16	132,112,104,68,92	13,3,0,0,10	210	159	0.000601474	0.0098904	0.793,0.908,0.828,0.99,0.636	0.885,0.966,1.0,1.0,0.874	-0.114	A3SS	NA	NA	NA	NA	NA	NA	NA	NA	NA	NA	NA	NA
656	ENSMUSG00000060675.14	Plaat3	chr19	+	NA	NA	NA	NA	NA	NA	656	1.02012e+17	6.41669e+19	9.87107e+16	7.03245e+19	261	318	0.000494906	0.00993719	0.162,0.177,0.151,0.19,0.077	0.146,0.223,0.191,0.198,0.162	-0.033	MXE	7552301	7552404	7556318	7556587	7535296	7535360	7562929	7564076	NA	NA	NA	NA
15145	ENSMUSG00000055897.14	Ppp4r1l-ps	chr2	-	NA	NA	NA	NA	NA	NA	15145	161,53,150,88,45	0,0,0,0,0	44,63,58,47,32	23,0,0,0,0	242	159	0.000702645	0.00994121	1.0,1.0,1.0,1.0,1.0	0.557,1.0,1.0,1.0,1.0	0.089	SE	NA	NA	NA	NA	173429625	173429714	173431297	173431467	NA	NA	173430959	173431043
21244	ENSMUSG00000023051.12	Tarbp2	chr15	+	NA	NA	NA	NA	NA	NA	21244	32,12,20,1,0	0,0,0,7,17	11,14,16,18,10	0,0,1,2,0	261	159	0.000704083	0.00995165	1.0,1.0,1.0,0.08,0.0	1.0,1.0,0.907,0.846,1.0	-0.335	SE	NA	NA	NA	NA	102426889	102427037	102429572	102429648	NA	NA	102428909	102429012
17391	ENSMUSG00000028878.12	Fam76a	chr4	-	NA	NA	NA	NA	NA	NA	17391	62,39,49,27,22	0,0,0,0,6	52,39,9,60,44	13,13,0,0,0	245	159	0.000709432	0.0100173	1.0,1.0,1.0,1.0,0.704	0.722,0.661,1.0,1.0,1.0	0.064	SE	NA	NA	NA	NA	132631208	132631344	132640979	132641137	NA	NA	132638002	132638089
23726	ENSMUSG00000041890.18	Git2	chr5	-	NA	NA	NA	NA	NA	NA	23726	29,24,26,15,35	0,0,0,0,14	16,22,23,18,23	0,0,0,0,0	245	159	0.000710542	0.010023	1.0,1.0,1.0,1.0,0.619	1.0,1.0,1.0,1.0,1.0	-0.076	SE	NA	NA	NA	NA	114902407	114902538	114904512	114904584	NA	NA	114902647	114902734
3115	ENSMUSG00000046949.17	Nqo2	chr13	+	NA	NA	NA	NA	NA	NA	3115	141277161281118	0,0,0,0,24	252187151169122	0,0,0,0,0	272	159	0.000712095	0.010035	1.0,1.0,1.0,1.0,0.742	1.0,1.0,1.0,1.0,1.0	-0.052	SE	NA	NA	NA	NA	34163514	34163645	34166430	34166532	NA	NA	34165407	34165521
26211	ENSMUSG00000031536.7	Polb	chr8	-	NA	NA	NA	NA	NA	NA	26211	265329326356253	68,130,93,114,80	476399356309195	109,76,110,52,42	223	159	0.000715995	0.0100799	0.735,0.643,0.714,0.69,0.693	0.757,0.789,0.698,0.809,0.768	-0.069	SE	NA	NA	NA	NA	23118141	23118385	23127083	23127170	NA	NA	23121470	23121535
9947	ENSMUSG00000031382.15	Asb11	chrX	+	NA	NA	NA	NA	NA	NA	9947	336414477630353	0,16,0,0,0	483623454409403	8,3,0,18,12	293	159	0.000716926	0.0100831	1.0,0.934,1.0,1.0,1.0	0.97,0.991,1.0,0.925,0.948	0.02	SE	NA	NA	NA	NA	163235894	163236045	163238792	163238984	NA	NA	163237383	163237518
464	ENSMUSG00000020590.17	Snx13	chr12	+	35169731	35169904	35169764	35169904	35162433	35162503	464	0,0,0,11,0	19,4,14,13,17	0,6,26,3,4	42,3,11,0,4	191	159	0.000625621	0.0101235	0.0,0.0,0.0,0.413,0.0	0.0,0.625,0.663,1.0,0.454	-0.466	A3SS	NA	NA	NA	NA	NA	NA	NA	NA	NA	NA	NA	NA
2142	ENSMUSG00000015291.11	Gdi1	chrX	+	73353995	73354140	73354085	73354140	73353568	73353740	2142	80,160,108,120,85	0,0,18,9,0	215,128,167,73,32	1,3,0,0,5	248	159	0.000629535	0.0101235	1.0,1.0,0.794,0.895,1.0	0.993,0.965,1.0,1.0,0.804	-0.015	A3SS	NA	NA	NA	NA	NA	NA	NA	NA	NA	NA	NA	NA
4493	ENSMUSG00000021313.17	Ryr2	chr13	-	11661378	11662623	11661378	11661491	11664615	11664750	4493	18,41,32,27,29	0,18,0,0,0	54,17,59,34,62	0,0,0,0,0	318	159	0.000623721	0.0101235	1.0,0.532,1.0,1.0,1.0	1.0,1.0,1.0,1.0,1.0	-0.094	A3SS	NA	NA	NA	NA	NA	NA	NA	NA	NA	NA	NA	NA
1631	ENSMUSG00000024059.11	Clip4	chr17	+	NA	NA	NA	NA	NA	NA	1631	144,126,130,170,70	541630490633345	111,141,115,135,51	1018543705569360	293	223	0.000512616	0.0101591	0.168,0.132,0.168,0.17,0.134	0.077,0.165,0.11,0.153,0.096	0.034	MXE	72138199	72138334	72144688	72144753	72135501	72135645	72156886	72156959	NA	NA	NA	NA
288	ENSMUSG00000032547.13	Ryk	chr9	+	102763192	102763327	102763201	102763327	102758852	102758953	288	0,33,0,0,0	21,0,8,21,16	28,10,14,0,36	0,15,36,18,10	167	159	0.000637131	0.0101708	0.0,1.0,0.0,0.0,0.0	1.0,0.388,0.27,0.0,0.774	-0.286	A3SS	NA	NA	NA	NA	NA	NA	NA	NA	NA	NA	NA	NA
20268	ENSMUSG00000014504.17	Srp19	chr18	+	NA	NA	NA	NA	NA	NA	20268	309781409549312	0,10,9,0,0	517478433323254	27,4,0,6,3	230	159	0.000731623	0.0102796	1.0,0.982,0.969,1.0,1.0	0.93,0.988,1.0,0.974,0.983	0.015	SE	NA	NA	NA	NA	34464802	34464878	34467509	34467621	NA	NA	34467345	34467417
4554	ENSMUSG00000000605.10	Clcn4	chr7	-	NA	NA	NA	NA	NA	NA	4554	42,10,31,31,42	0,0,0,0,0	26,27,24,18,18	5,0,0,5,0	313	159	0.000733297	0.0102929	1.0,1.0,1.0,1.0,1.0	0.725,1.0,1.0,0.646,1.0	0.126	SE	NA	NA	NA	NA	7298968	7299068	7301690	7301770	NA	NA	7299722	7299877
1860	ENSMUSG00000078427.4	Sarnp	chr10	+	NA	NA	NA	NA	NA	NA	1860	558611666864467	36,0,0,11,0	733772735607426	0,4,0,2,0	227	159	0.000735106	0.0103054	0.916,1.0,1.0,0.982,1.0	1.0,0.993,1.0,0.995,1.0	-0.018	SE	NA	NA	NA	NA	128687025	128687051	128708289	128708379	NA	NA	128689051	128689120
23176	ENSMUSG00000037395.17	Rcor3	chr1	-	NA	NA	NA	NA	NA	NA	23176	52,75,55,48,48	0,0,0,0,18	15,58,73,40,29	0,0,0,0,0	236	159	0.000735637	0.0103054	1.0,1.0,1.0,1.0,0.642	1.0,1.0,1.0,1.0,1.0	-0.072	SE	NA	NA	NA	NA	191785683	191786167	191804214	191804433	NA	NA	191800568	191800646
7209	ENSMUSG00000019907.11	Ppp1r12a	chr10	+	NA	NA	NA	NA	NA	NA	7209	339532479439364	78,94,72,91,109	527357787393306	86,34,68,70,55	318	159	0.00073712	0.010316	0.685,0.739,0.769,0.707,0.625	0.754,0.84,0.853,0.737,0.736	-0.079	SE	NA	NA	NA	NA	108087700	108087805	108089185	108089356	NA	NA	108088617	108088785
6822	ENSMUSG00000028459.12	Cd72	chr4	-	NA	NA	NA	NA	NA	NA	6822	18,26,40,39,29	0,0,14,0,0	9,19,38,16,26	0,0,0,0,0	287	159	0.000739879	0.0103343	1.0,1.0,0.613,1.0,1.0	1.0,1.0,1.0,1.0,1.0	-0.077	SE	NA	NA	NA	NA	43452320	43452639	43454241	43454323	NA	NA	43453082	43453211
11692	ENSMUSG00000014554.14	Dguok	chr6	-	NA	NA	NA	NA	NA	NA	11692	73,118,111,93,19	0,0,0,5,0	27,95,124,70,14	0,1,9,0,8	271	159	0.00073982	0.0103343	1.0,1.0,1.0,0.916,1.0	1.0,0.982,0.89,1.0,0.507	0.107	SE	NA	NA	NA	NA	83467402	83467590	83483729	83483803	NA	NA	83473667	83473780
12941	ENSMUSG00000025006.19	Sorbs1	chr19	-	NA	NA	NA	NA	NA	NA	12941	18,50,55,12,5	14,50,24,13,8	77,46,120,28,33	44,17,29,10,8	318	159	0.000741435	0.0103459	0.391,0.333,0.534,0.316,0.238	0.467,0.575,0.674,0.583,0.673	-0.232	SE	NA	NA	NA	NA	40287906	40287965	40300112	40300307	NA	NA	40298024	40298777
17052	ENSMUSG00000022940.18	Pigp	chr16	-	NA	NA	NA	NA	NA	NA	17052	8.72113e+16	25,44,42,22,77	1.31712e+17	20,47,21,33,24	231	159	0.00074553	0.0103928	0.96,0.946,0.942,0.974,0.898	0.978,0.948,0.979,0.951,0.948	-0.017	SE	NA	NA	NA	NA	94166213	94166332	94170947	94171051	NA	NA	94168419	94168492
26797	ENSMUSG00000038722.18	Bud31	chr5	+	NA	NA	NA	NA	NA	NA	26797	8.5411e+16	0,43,0,13,0	1.24988e+16	0,4,0,11,0	281	159	0.000746407	0.0103949	1.0,0.935,1.0,0.98,1.0	1.0,0.992,1.0,0.982,1.0	-0.012	SE	NA	NA	NA	NA	145079257	145079377	145083252	145083419	NA	NA	145081708	145081831
9109	ENSMUSG00000062822.9	4833420G17Rik	chr13	+	NA	NA	NA	NA	NA	NA	9109	31,38,60,27,48	0,4,0,8,0	28,21,102,45,24	0,2,0,0,0	318	159	0.000750567	0.0104426	1.0,0.826,1.0,0.628,1.0	1.0,0.84,1.0,1.0,1.0	-0.077	SE	NA	NA	NA	NA	119599303	119599655	119603402	119603492	NA	NA	119602546	119602840
12940	ENSMUSG00000025006.19	Sorbs1	chr19	-	NA	NA	NA	NA	NA	NA	12940	76,54,28,46,6	0,0,0,0,0	7,56,19,45,23	9,0,0,5,0	218	159	0.000751769	0.0104491	1.0,1.0,1.0,1.0,1.0	0.362,1.0,1.0,0.868,1.0	0.154	SE	NA	NA	NA	NA	40287906	40288097	40298024	40298777	NA	NA	40288686	40288746
[truncated: 18,663 more rows]

## Sheet: P635L HOM vs WT
ID	GeneID	geneSymbol	chr	strand	longExonStart_0base	longExonEnd	shortES	shortEE	flankingES	flankingEE	ID.1	IJC_SAMPLE_1	SJC_SAMPLE_1	IJC_SAMPLE_2	SJC_SAMPLE_2	IncFormLen	SkipFormLen	PValue	FDR	IncLevel1	IncLevel2	IncLevelDifference	SJ_name	X1stExonStart_0base	X1stExonEnd	X2ndExonStart_0base	X2ndExonEnd	upstreamES	upstreamEE	downstreamES	downstreamEE	riExonStart_0base	riExonEnd	exonStart_0base	exonEnd
[truncated: 22,316 more rows]

[truncated: 2 more sheets: R636Q HET vs WT, R636Q HOM vs WT]
