# Supplementary material for: Striated muscle-specific base editing enables correction of mutations causing dilated cardiomyopathy
Source: Nat Commun. 2023 Jun 22;14:3714. doi: 10.1038/s41467-023-39352-1 (PMC10287752; doi:10.1038/s41467-023-39352-1)
Supplement: Supplementary file 7 — Dataset 3 [file 41467_2023_39352_MOESM7_ESM.xlsx]

## Sheet: DEGs snRNAseq
cluster	ident1	ident2	gene_name	p_val	avg_log2FC	pct.1	pct.2	all
Adipocytes	P635L HOM	WT	Tshr	1.1961e-06	1.45593	0.9	0	0.0244208
Adipocytes	SPRY	WT	Xist	1.80832e-06	-1.79558	0	0.8	0.0369204
Atrial Cardiomyocyte	NRCH	WT	Cmss1	8.09649e-86	0.764556	0.943	0.707	1.65306e-81
Atrial Cardiomyocyte	NRCH	WT	Tpm1	2.46535e-77	-0.714419	0.598	0.966	5.0335e-73
Atrial Cardiomyocyte	SPRY	WT	Xist	4.83498e-70	-1.57475	0	0.869	9.87158e-66
Atrial Cardiomyocyte	NRCH	WT	Trim30a	1.30426e-65	1.19564	0.474	0.046	2.6629e-61
Atrial Cardiomyocyte	NRCH	WT	AY036118	1.46386e-53	0.971705	0.557	0.146	2.98876e-49
Atrial Cardiomyocyte	NRCH	WT	Gm40841	4.03515e-52	-0.915838	0.129	0.638	8.23856e-48
Atrial Cardiomyocyte	SPRY	WT	Adam33	7.28052e-49	0.839829	0.482	0.054	1.48646e-44
Atrial Cardiomyocyte	NRCH	WT	Fhl2	1.64245e-44	0.457782	0.888	0.76	3.3534e-40
Atrial Cardiomyocyte	SPRY	WT	Uty	3.83138e-44	0.520747	0.274	0	7.82253e-40
Atrial Cardiomyocyte	SPRY	WT	Ankrd1	2.75547e-42	0.818336	0.923	0.536	5.62585e-38
Atrial Cardiomyocyte	NRCH	WT	Tnnc1	9.12082e-42	-0.780488	0.184	0.655	1.8622e-37
Atrial Cardiomyocyte	NRCH	WT	Gm26917	6.70212e-41	0.294162	0.943	0.912	1.36837e-36
Atrial Cardiomyocyte	SPRY	WT	Kcnj3	7.71587e-40	-0.393279	0.905	0.991	1.57535e-35
Atrial Cardiomyocyte	SPRY	WT	Grm1	2.63344e-39	0.598438	0.244	0	5.37669e-35
Atrial Cardiomyocyte	NRCH	WT	Actg1	6.27321e-38	-0.733921	0.187	0.632	1.2808e-33
Atrial Cardiomyocyte	NRCH	WT	Actc1	6.0198e-34	-0.665308	0.348	0.754	1.22906e-29
Atrial Cardiomyocyte	NRCH	WT	Gm49708	6.38598e-33	-0.671278	0.256	0.661	1.30383e-28
Atrial Cardiomyocyte	SPRY	WT	Eif2s3y	9.8406e-31	0.374511	0.19	0	2.00916e-26
Atrial Cardiomyocyte	NRCH	WT	Hnrnpa2b1	1.82809e-30	-0.641573	0.19	0.589	3.73241e-26
Atrial Cardiomyocyte	SPRY	WT	Ddx3y	8.61377e-30	0.375663	0.185	0	1.75867e-25
Atrial Cardiomyocyte	8e-NRCH	WT	Gm19951	1.55408e-28	0.878559	0.425	0.054	3.17297e-24
Atrial Cardiomyocyte	SPRY	WT	Zfp385b	2.90237e-28	-0.748118	0.351	0.781	5.92576e-24
Atrial Cardiomyocyte	NRCH	WT	Slc27a1	4.58861e-28	-0.592087	0.284	0.676	9.36857e-24
Atrial Cardiomyocyte	NRCH	WT	Actn2	2.23624e-27	-0.410185	0.652	0.915	4.56573e-23
Atrial Cardiomyocyte	NRCH	WT	Gm24474	2.25824e-27	-0.639287	0.178	0.543	4.61065e-23
Atrial Cardiomyocyte	P635L HOM	WT	Mybpc3	2.28333e-27	0.890418	0.949	0.504	4.66187e-23
Atrial Cardiomyocyte	NRCH	WT	Appl2	3.53215e-27	-0.588286	0.316	0.708	7.21159e-23
Atrial Cardiomyocyte	SPRY	WT	Gm13481	4.06652e-27	-0.596359	0.565	0.875	8.30262e-23
Atrial Cardiomyocyte	NRCH	WT	Nppa	7.93712e-27	-0.50987	0.491	0.762	1.62052e-22
Atrial Cardiomyocyte	P635L HOM	WT	Adam33	7.67871e-26	0.802978	0.441	0.054	1.56776e-21
Atrial Cardiomyocyte	SPRY	WT	Tnni3k	2.60882e-25	-0.437371	0.714	0.932	5.32643e-21
Atrial Cardiomyocyte	NRCH	WT	Gphn	6.44235e-25	0.342158	0.802	0.696	1.31533e-20
Atrial Cardiomyocyte	P635L HOM	WT	Kcnj3	2.79619e-24	-0.607391	0.78	0.991	5.70897e-20
Atrial Cardiomyocyte	NRCH	WT	Zfp385b	4.47865e-24	-0.539398	0.399	0.781	9.14406e-20
Atrial Cardiomyocyte	8e-NRCH	WT	Grm1	4.85875e-24	0.383298	0.15	0	9.9201e-20
Atrial Cardiomyocyte	8e-NRCH	WT	Ddx3y	4.85882e-24	0.3097	0.15	0	9.92026e-20
Atrial Cardiomyocyte	NRCH	WT	Grm1	7.75645e-24	0.392122	0.144	0	1.58363e-19
Atrial Cardiomyocyte	NRCH	WT	Xist	9.82903e-24	-0.553598	0.408	0.869	2.00679e-19
Atrial Cardiomyocyte	NRCH	WT	Rhobtb1	1.13005e-23	-0.545979	0.325	0.688	2.30722e-19
Atrial Cardiomyocyte	NRCH	WT	Myl4	1.76787e-23	-0.41173	0.624	0.897	3.60946e-19
Atrial Cardiomyocyte	NRCH	WT	Gm19951	2.60427e-23	0.511159	0.264	0.054	5.31713e-19
Atrial Cardiomyocyte	NRCH	WT	Clu	3.14678e-23	-0.575054	0.112	0.43	6.42478e-19
Atrial Cardiomyocyte	SPRY	WT	Gm40841	5.15868e-23	-0.733804	0.25	0.638	1.05325e-18
Atrial Cardiomyocyte	SPRY	WT	Kcnd2	1.06946e-22	-0.583279	0.542	0.863	2.18352e-18
Atrial Cardiomyocyte	SPRY	WT	Gm12295	1.65919e-22	0.538992	0.827	0.586	3.38757e-18
Atrial Cardiomyocyte	NRCH	WT	Uty	1.93008e-22	0.324974	0.135	0	3.94064e-18
Atrial Cardiomyocyte	8e-NRCH	WT	Uty	3.8329e-22	0.321159	0.138	0	7.82563e-18
Atrial Cardiomyocyte	NRCH	WT	Adam33	4.40716e-22	0.498567	0.256	0.054	8.9981e-18
Atrial Cardiomyocyte	NRCH	WT	F830016B08Rik	8.70093e-21	0.393905	0.158	0.01	1.77647e-16
Atrial Cardiomyocyte	NRCH	WT	Cpne5	1.00909e-20	0.527884	0.296	0.083	2.06026e-16
Atrial Cardiomyocyte	SPRY	WT	Txnip	1.52861e-20	0.441987	0.268	0.043	3.12096e-16
Atrial Cardiomyocyte	SPRY	WT	Kdm5d	1.78058e-20	0.253721	0.125	0	3.6354e-16
Atrial Cardiomyocyte	NRCH	WT	Mllt3	1.87152e-20	-0.522449	0.129	0.435	3.82108e-16
Atrial Cardiomyocyte	NRCH	WT	Lgals4	2.10917e-20	-0.476536	0.023	0.257	4.30629e-16
Atrial Cardiomyocyte	NRCH	WT	Atp1a1	6.71199e-19	-0.487778	0.273	0.591	1.37039e-14
Atrial Cardiomyocyte	NRCH	WT	Scd4	1.49211e-18	-0.435763	0	0.195	3.04644e-14
Atrial Cardiomyocyte	NRCH	WT	Mylk4	2.34624e-18	-0.508992	0.155	0.445	4.79031e-14
Atrial Cardiomyocyte	NRCH	WT	Phkg1	2.91738e-18	-0.451271	0.414	0.735	5.95642e-14
Atrial Cardiomyocyte	NRCH	WT	Cdk8	6.36551e-18	0.416639	0.626	0.512	1.29965e-13
Atrial Cardiomyocyte	P635L HOM	WT	Psd3	7.82669e-18	-0.729015	0.542	0.932	1.59798e-13
Atrial Cardiomyocyte	SPRY	WT	Fgf14	1.04397e-17	-0.320949	0.798	0.936	2.13148e-13
Atrial Cardiomyocyte	P635L HOM	WT	Atp2a2	1.13296e-17	-0.250168	0.932	0.999	2.31317e-13
Atrial Cardiomyocyte	SPRY	WT	Auts2	2.60192e-17	-0.346863	0.738	0.874	5.31235e-13
Atrial Cardiomyocyte	NRCH	WT	Pde7b	3.68361e-17	-0.465474	0.098	0.353	7.52083e-13
Atrial Cardiomyocyte	NRCH	WT	Gm13481	5.17877e-17	-0.389869	0.598	0.875	1.05735e-12
Atrial Cardiomyocyte	NRCH	WT	Cpt1b	7.6004e-17	-0.447736	0.17	0.463	1.55177e-12
Atrial Cardiomyocyte	8e-NRCH	WT	Txnip	9.75007e-17	0.531701	0.288	0.043	1.99067e-12
Atrial Cardiomyocyte	NRCH	WT	Kalrn	1.32641e-16	0.426013	0.58	0.411	2.70813e-12
Atrial Cardiomyocyte	8e-NRCH	WT	Cmss1	1.85897e-16	0.634868	0.95	0.707	3.79545e-12
Atrial Cardiomyocyte	NRCH	WT	Rnpc3	3.17216e-16	-0.420567	0.098	0.35	6.4766e-12
Atrial Cardiomyocyte	NRCH	WT	Lars2	9.62233e-16	0.3499	0.661	0.534	1.96459e-11
Atrial Cardiomyocyte	P635L HOM	WT	Fhl2	1.08265e-15	0.51284	0.932	0.76	2.21044e-11
Atrial Cardiomyocyte	NRCH	WT	Gpcpd1	1.17611e-15	-0.436446	0.368	0.65	2.40127e-11
Atrial Cardiomyocyte	NRCH	WT	Ifrd1	1.62873e-15	-0.41572	0.124	0.375	3.32539e-11
Atrial Cardiomyocyte	NRCH	WT	Cryab	1.78954e-15	-0.406413	0.052	0.259	3.6537e-11
Atrial Cardiomyocyte	NRCH	WT	Zranb2	2.47064e-15	-0.41303	0.092	0.324	5.0443e-11
Atrial Cardiomyocyte	SPRY	WT	Zbtb16	2.67862e-15	-0.594377	0.19	0.503	5.46895e-11
Atrial Cardiomyocyte	NRCH	WT	Gm40604	4.96206e-15	-0.422847	0.103	0.341	1.0131e-10
Atrial Cardiomyocyte	NRCH	WT	Hsp90ab1	7.12268e-15	-0.396078	0.072	0.293	1.45424e-10
Atrial Cardiomyocyte	P635L HOM	WT	Gm12092	7.32939e-15	0.56005	0.305	0.046	1.49644e-10
Atrial Cardiomyocyte	NRCH	WT	Dock4	7.72928e-15	-0.436924	0.167	0.438	1.57809e-10
Atrial Cardiomyocyte	NRCH	WT	Actb	8.468e-15	-0.397398	0.101	0.336	1.72891e-10
Atrial Cardiomyocyte	NRCH	WT	Kcnd2	8.49137e-15	-0.373997	0.601	0.863	1.73368e-10
Atrial Cardiomyocyte	NRCH	WT	Popdc2	9.51905e-15	-0.412124	0.147	0.399	1.9435e-10
Atrial Cardiomyocyte	8e-NRCH	WT	Kcnd2	9.53665e-15	-0.694104	0.462	0.863	1.9471e-10
Atrial Cardiomyocyte	P635L HOM	WT	Gm12295	9.9073e-15	0.646269	0.881	0.586	2.02277e-10
Atrial Cardiomyocyte	NRCH	WT	Atp6v0b	1.28446e-14	-0.408996	0.092	0.314	2.62247e-10
Atrial Cardiomyocyte	NRCH	WT	Hopx	1.81442e-14	-0.383259	0.06	0.266	3.70449e-10
Atrial Cardiomyocyte	NRCH	WT	Trim55	2.24224e-14	-0.406283	0.388	0.699	4.57799e-10
Atrial Cardiomyocyte	SPRY	WT	Pdzrn4	2.3073e-14	-0.255175	0.851	0.945	4.71082e-10
Atrial Cardiomyocyte	NRCH	WT	Mical2	2.79324e-14	0.330335	0.632	0.522	5.70296e-10
Atrial Cardiomyocyte	NRCH	WT	Fermt2	3.10213e-14	-0.407393	0.282	0.574	6.33362e-10
Atrial Cardiomyocyte	NRCH	WT	Socs2	3.14834e-14	-0.411413	0.164	0.411	6.42796e-10
Atrial Cardiomyocyte	NRCH	WT	Mat2a	4.15462e-14	-0.394854	0.126	0.356	8.48248e-10
Atrial Cardiomyocyte	SPRY	WT	Il31ra	4.61944e-14	-0.567977	0.006	0.283	9.43151e-10
Atrial Cardiomyocyte	NRCH	WT	Grk5	4.69983e-14	-0.416441	0.376	0.65	9.59563e-10
Atrial Cardiomyocyte	NRCH	WT	Cdk6	4.96215e-14	-0.39063	0.078	0.289	1.01312e-09
Atrial Cardiomyocyte	8e-NRCH	WT	Clasp1	5.0156e-14	-0.564756	0.55	0.866	1.02404e-09
Atrial Cardiomyocyte	NRCH	WT	Ryr3	6.93174e-14	-0.521353	0.239	0.479	1.41525e-09
Atrial Cardiomyocyte	NRCH	WT	Plcb4	8.05519e-14	0.383105	0.537	0.387	1.64463e-09
Atrial Cardiomyocyte	P635L HOM	WT	Rhobtb1	8.13321e-14	-0.90928	0.186	0.688	1.66056e-09
Atrial Cardiomyocyte	SPRY	WT	Dock4	8.54641e-14	-0.589425	0.119	0.438	1.74492e-09
Atrial Cardiomyocyte	NRCH	WT	Ctnnd1	9.78951e-14	-0.39652	0.184	0.446	1.99872e-09
Atrial Cardiomyocyte	NRCH	WT	Gm12295	1.04271e-13	0.337682	0.67	0.586	2.12891e-09
Atrial Cardiomyocyte	NRCH	WT	Cox7c	1.06704e-13	-0.377723	0.083	0.296	2.17858e-09
Atrial Cardiomyocyte	NRCH	WT	Dstn	1.29575e-13	-0.385087	0.106	0.327	2.64553e-09
Atrial Cardiomyocyte	NRCH	WT	Synpo2	1.60018e-13	-0.410527	0.224	0.479	3.26709e-09
Atrial Cardiomyocyte	SPRY	WT	Gm24474	1.60448e-13	-0.564128	0.244	0.543	3.27587e-09
Atrial Cardiomyocyte	SPRY	WT	Tnnc1	1.72863e-13	-0.490761	0.375	0.655	3.52933e-09
Atrial Cardiomyocyte	NRCH	WT	C130080G10Rik	1.83507e-13	-0.387335	0.089	0.295	3.74667e-09
Atrial Cardiomyocyte	NRCH	WT	3300002A11Rik	2.02748e-13	-0.382076	0.034	0.207	4.13952e-09
Atrial Cardiomyocyte	NRCH	WT	Clasp1	2.09824e-13	-0.290378	0.667	0.866	4.28397e-09
Atrial Cardiomyocyte	SPRY	WT	Cpne5	2.36243e-13	0.407226	0.292	0.083	4.82337e-09
Atrial Cardiomyocyte	SPRY	WT	Pde7b	2.74212e-13	-0.574137	0.065	0.353	5.59859e-09
Atrial Cardiomyocyte	SPRY	WT	Mybpc3	3.5312e-13	0.419343	0.75	0.504	7.20965e-09
Atrial Cardiomyocyte	P635L HOM	WT	Kcnd2	3.88629e-13	-0.796173	0.407	0.863	7.93464e-09
Atrial Cardiomyocyte	NRCH	WT	Atp5g3	4.18935e-13	-0.346308	0.049	0.229	8.55339e-09
Atrial Cardiomyocyte	P635L HOM	WT	Erbb4	5.30443e-13	-0.282282	0.932	0.993	1.08301e-08
Atrial Cardiomyocyte	NRCH	WT	Mybpc3	5.49715e-13	0.348141	0.647	0.504	1.12235e-08
Atrial Cardiomyocyte	NRCH	WT	Cish	6.12992e-13	-0.353478	0.055	0.237	1.25155e-08
Atrial Cardiomyocyte	NRCH	WT	Cox6a2	7.77789e-13	-0.334037	0.049	0.232	1.58801e-08
Atrial Cardiomyocyte	NRCH	WT	Mypn	8.1646e-13	-0.389042	0.348	0.628	1.66697e-08
Atrial Cardiomyocyte	P635L HOM	WT	Zfp385b	1.02071e-12	-0.766868	0.356	0.781	2.08398e-08
Atrial Cardiomyocyte	NRCH	WT	Art1	1.07126e-12	-0.382176	0.279	0.548	2.18718e-08
Atrial Cardiomyocyte	NRCH	WT	Mtr	1.09834e-12	-0.379973	0.147	0.378	2.24247e-08
Atrial Cardiomyocyte	P635L HOM	WT	Fgf14	1.10409e-12	-0.501107	0.678	0.936	2.25422e-08
Atrial Cardiomyocyte	P635L HOM	WT	Pcdh7	1.18322e-12	-0.26781	0.915	0.99	2.41577e-08
Atrial Cardiomyocyte	NRCH	WT	Agpat3	1.21467e-12	-0.375394	0.112	0.32	2.47998e-08
Atrial Cardiomyocyte	SPRY	WT	Nppb	1.34145e-12	0.455861	0.405	0.167	2.73884e-08
Atrial Cardiomyocyte	NRCH	WT	Bmp10	1.6697e-12	-0.403285	0.072	0.26	3.40903e-08
Atrial Cardiomyocyte	NRCH	WT	Tnni3	1.76497e-12	-0.329638	0.589	0.847	3.60354e-08
Atrial Cardiomyocyte	8e-NRCH	WT	Kcnj3	2.77911e-12	-0.393378	0.8	0.991	5.67411e-08
Atrial Cardiomyocyte	P635L HOM	WT	Cdh13	3.10787e-12	-0.333531	0.881	0.943	6.34534e-08
Atrial Cardiomyocyte	P635L HOM	WT	Nav3	3.19169e-12	-1.05686	0.034	0.537	6.51647e-08
Atrial Cardiomyocyte	NRCH	WT	Dpyd	3.50083e-12	-0.372979	0.253	0.524	7.14764e-08
Atrial Cardiomyocyte	SPRY	WT	Vwa8	4.26842e-12	-0.446052	0.387	0.637	8.71483e-08
Atrial Cardiomyocyte	NRCH	WT	Ckm	4.70733e-12	-0.32492	0.046	0.216	9.61096e-08
Atrial Cardiomyocyte	NRCH	WT	Gipr	5.37578e-12	0.262355	0.118	0.018	1.09757e-07
Atrial Cardiomyocyte	NRCH	WT	Hs3st5	5.55687e-12	-0.350811	0.052	0.222	1.13455e-07
Atrial Cardiomyocyte	NRCH	WT	Lpl	5.98942e-12	-0.366466	0.161	0.379	1.22286e-07
Atrial Cardiomyocyte	NRCH	WT	Lpin1	6.33831e-12	-0.363219	0.112	0.317	1.29409e-07
Atrial Cardiomyocyte	P635L HOM	WT	D830005E20Rik	7.73318e-12	-0.397842	0.78	0.946	1.57888e-07
Atrial Cardiomyocyte	NRCH	WT	Doc2g	8.35282e-12	-0.369149	0.273	0.524	1.7054e-07
Atrial Cardiomyocyte	NRCH	WT	Bves	8.83416e-12	-0.343551	0.089	0.281	1.80367e-07
Atrial Cardiomyocyte	NRCH	WT	Dnaja2	1.0558e-11	-0.339036	0.08	0.265	2.15562e-07
Atrial Cardiomyocyte	NRCH	WT	Frmd5	1.06809e-11	-0.331143	0.066	0.243	2.18071e-07
Atrial Cardiomyocyte	NRCH	WT	Adamtsl1	1.27065e-11	0.468669	0.397	0.24	2.5943e-07
Atrial Cardiomyocyte	NRCH	WT	Gm50321	1.43463e-11	-0.306402	0.034	0.189	2.92908e-07
Atrial Cardiomyocyte	NRCH	WT	Slc38a2	1.45799e-11	-0.366522	0.132	0.341	2.97679e-07
Atrial Cardiomyocyte	SPRY	WT	Mylk4	1.52617e-11	-0.517684	0.161	0.445	3.11598e-07
Atrial Cardiomyocyte	P635L HOM	WT	Appl2	1.56805e-11	-0.794572	0.237	0.708	3.20149e-07
Atrial Cardiomyocyte	NRCH	WT	Dnaja1	1.61862e-11	-0.296772	0.029	0.179	3.30473e-07
Atrial Cardiomyocyte	NRCH	WT	Kcmf1	1.78674e-11	-0.35529	0.138	0.344	3.64799e-07
Atrial Cardiomyocyte	NRCH	WT	Cox4i1	2.12383e-11	-0.315001	0.046	0.208	4.33623e-07
Atrial Cardiomyocyte	NRCH	WT	A330102I10Rik	2.13157e-11	-0.361467	0.092	0.286	4.35203e-07
Atrial Cardiomyocyte	8e-NRCH	WT	Gphn	2.26611e-11	0.493175	0.875	0.696	4.62671e-07
Atrial Cardiomyocyte	SPRY	WT	Mllt3	2.59385e-11	-0.505965	0.173	0.435	5.29585e-07
Atrial Cardiomyocyte	8e-NRCH	WT	Zfp385b	2.61092e-11	-0.613071	0.4	0.781	5.33072e-07
Atrial Cardiomyocyte	NRCH	WT	Mrps6	2.63486e-11	-0.351471	0.115	0.312	5.37959e-07
Atrial Cardiomyocyte	NRCH	WT	Vwa8	2.7801e-11	-0.361634	0.371	0.637	5.67613e-07
Atrial Cardiomyocyte	NRCH	WT	Chd6	3.09471e-11	-0.356689	0.365	0.635	6.31848e-07
Atrial Cardiomyocyte	NRCH	WT	Smtn	3.45161e-11	-0.258224	0.69	0.879	7.04715e-07
Atrial Cardiomyocyte	SPRY	WT	Gpcpd1	3.5281e-11	-0.443688	0.411	0.65	7.20331e-07
Atrial Cardiomyocyte	NRCH	WT	Srsf5	3.57217e-11	-0.341181	0.198	0.435	7.29329e-07
Atrial Cardiomyocyte	NRCH	WT	Atp5a1	3.83025e-11	-0.351987	0.17	0.391	7.82022e-07
Atrial Cardiomyocyte	NRCH	WT	Hadha	4.23826e-11	-0.344896	0.144	0.345	8.65325e-07
Atrial Cardiomyocyte	P635L HOM	WT	Gm13481	5.15094e-11	-0.54482	0.593	0.875	1.05167e-06
Atrial Cardiomyocyte	NRCH	WT	Lrrc4c	5.26146e-11	0.362134	0.612	0.494	1.07423e-06
Atrial Cardiomyocyte	SPRY	WT	Myl4	5.35835e-11	-0.261667	0.78	0.897	1.09401e-06
Atrial Cardiomyocyte	NRCH	WT	Nudt4	5.40291e-11	-0.361532	0.279	0.522	1.10311e-06
Atrial Cardiomyocyte	NRCH	WT	Gse1	5.55646e-11	0.347042	0.514	0.387	1.13446e-06
Atrial Cardiomyocyte	NRCH	WT	Gramd1b	6.23857e-11	-0.341852	0.095	0.28	1.27373e-06
Atrial Cardiomyocyte	NRCH	WT	Dnajb2	6.28122e-11	-0.313942	0.055	0.214	1.28244e-06
Atrial Cardiomyocyte	SPRY	WT	Rbfox1	7.50468e-11	-0.301094	0.702	0.842	1.53223e-06
Atrial Cardiomyocyte	P635L HOM	WT	Nudt4	7.89192e-11	-0.878222	0.051	0.522	1.61129e-06
Atrial Cardiomyocyte	SPRY	WT	Slco3a1	8.23614e-11	-0.357948	0.583	0.78	1.68157e-06
Atrial Cardiomyocyte	NRCH	WT	Esrrg	1.17112e-10	-0.274744	0.69	0.905	2.39108e-06
Atrial Cardiomyocyte	NRCH	WT	Dhx36	1.30888e-10	-0.323565	0.141	0.345	2.67233e-06
Atrial Cardiomyocyte	P635L HOM	WT	Tnnc1	1.33414e-10	-0.78227	0.203	0.655	2.72392e-06
Atrial Cardiomyocyte	NRCH	WT	Epha4	1.37578e-10	-0.327493	0.526	0.786	2.80892e-06
Atrial Cardiomyocyte	SPRY	WT	Appl2	1.38017e-10	-0.401714	0.47	0.708	2.8179e-06
Atrial Cardiomyocyte	NRCH	WT	Txnip	1.4369e-10	0.285131	0.155	0.043	2.93373e-06
Atrial Cardiomyocyte	NRCH	WT	Shld1	1.55827e-10	-0.361064	0.187	0.388	3.18152e-06
Atrial Cardiomyocyte	NRCH	WT	Slc25a3	1.64922e-10	-0.329578	0.178	0.393	3.36722e-06
Atrial Cardiomyocyte	8e-NRCH	WT	Tnni3k	2.01208e-10	-0.425459	0.675	0.932	4.10807e-06
Atrial Cardiomyocyte	P635L HOM	WT	Fgf12	2.29019e-10	-0.268966	0.881	1	4.67588e-06
Atrial Cardiomyocyte	NRCH	WT	Stat3	3.28415e-10	-0.345552	0.25	0.479	6.70526e-06
Atrial Cardiomyocyte	NRCH	WT	Med12l	3.71637e-10	-0.328502	0.161	0.368	7.58771e-06
Atrial Cardiomyocyte	NRCH	WT	Asb14	3.80754e-10	-0.316906	0.126	0.318	7.77385e-06
Atrial Cardiomyocyte	NRCH	WT	Jam2	3.96472e-10	-0.281085	0.037	0.177	8.09477e-06
Atrial Cardiomyocyte	NRCH	WT	4632427E13Rik	3.97224e-10	-0.315952	0.129	0.323	8.11013e-06
Atrial Cardiomyocyte	P635L HOM	WT	Rogdi	4.16981e-10	0.276331	0.136	0.012	8.5135e-06
Atrial Cardiomyocyte	NRCH	WT	Lsp1	4.17635e-10	-0.343145	0.17	0.371	8.52686e-06
Atrial Cardiomyocyte	NRCH	WT	Ucp3	4.18226e-10	-0.263592	0.014	0.135	8.53892e-06
Atrial Cardiomyocyte	NRCH	WT	Asb2	4.21618e-10	-0.348133	0.319	0.57	8.60817e-06
Atrial Cardiomyocyte	P635L HOM	WT	Rrad	4.9972e-10	0.557177	0.39	0.112	1.02028e-05
Atrial Cardiomyocyte	NRCH	WT	Galm	5.62348e-10	-0.283384	0.037	0.176	1.14815e-05
Atrial Cardiomyocyte	P635L HOM	WT	Colq	5.77375e-10	0.399421	0.22	0.036	1.17883e-05
Atrial Cardiomyocyte	8e-NRCH	WT	Gapdh	5.97766e-10	0.440414	0.3	0.079	1.22046e-05
Atrial Cardiomyocyte	NRCH	WT	Snrnp70	6.52352e-10	-0.331684	0.259	0.476	1.33191e-05
Atrial Cardiomyocyte	NRCH	WT	Sugp2	7.0216e-10	-0.293255	0.083	0.25	1.4336e-05
Atrial Cardiomyocyte	SPRY	WT	Nkain2	7.08393e-10	-0.439679	0.048	0.266	1.44633e-05
Atrial Cardiomyocyte	NRCH	WT	Gm47547	7.74281e-10	-0.272892	0.055	0.207	1.58085e-05
Atrial Cardiomyocyte	SPRY	WT	Atrnl1	8.46464e-10	-0.374112	0.494	0.701	1.72823e-05
Atrial Cardiomyocyte	NRCH	WT	Srsf3	9.52804e-10	-0.31095	0.155	0.351	1.94534e-05
Atrial Cardiomyocyte	NRCH	WT	Fabp3	9.93984e-10	-0.308073	0.129	0.317	2.02942e-05
Atrial Cardiomyocyte	P635L HOM	WT	Adamtsl2	1.08573e-09	0.259941	0.102	0.006	2.21673e-05
Atrial Cardiomyocyte	SPRY	WT	Foxn3	1.15253e-09	-0.330505	0.565	0.747	2.35311e-05
Atrial Cardiomyocyte	NRCH	WT	Inpp4b	1.18747e-09	-0.326789	0.365	0.624	2.42446e-05
Atrial Cardiomyocyte	NRCH	WT	Ckmt2	1.328e-09	-0.33993	0.31	0.528	2.71137e-05
Atrial Cardiomyocyte	P635L HOM	WT	Gm26917	1.33375e-09	0.253157	0.949	0.912	2.72311e-05
Atrial Cardiomyocyte	NRCH	WT	Atcayos	1.3354e-09	-0.319909	0.31	0.536	2.7265e-05
Atrial Cardiomyocyte	NRCH	WT	Rmdn1	1.44897e-09	-0.32307	0.319	0.576	2.95836e-05
Atrial Cardiomyocyte	P635L HOM	WT	Ank3	1.50956e-09	0.292811	0.898	0.827	3.08207e-05
Atrial Cardiomyocyte	P635L HOM	WT	Rp1	1.53182e-09	-0.643512	0.373	0.757	3.12751e-05
Atrial Cardiomyocyte	8e-NRCH	WT	Gm13481	1.60336e-09	-0.480679	0.588	0.875	3.27359e-05
Atrial Cardiomyocyte	NRCH	WT	Acadm	1.62588e-09	-0.299281	0.161	0.366	3.31957e-05
Atrial Cardiomyocyte	NRCH	WT	Qk	1.6845e-09	-0.257075	0.678	0.885	3.43924e-05
Atrial Cardiomyocyte	NRCH	WT	Pfkm	1.71303e-09	-0.313863	0.158	0.347	3.4975e-05
Atrial Cardiomyocyte	P635L HOM	WT	Cpne5	1.82466e-09	0.542782	0.322	0.083	3.72541e-05
Atrial Cardiomyocyte	SPRY	WT	Nav3	1.85552e-09	-0.478669	0.292	0.537	3.78842e-05
Atrial Cardiomyocyte	NRCH	WT	Sptan1	2.1612e-09	-0.318159	0.241	0.469	4.41251e-05
Atrial Cardiomyocyte	P635L HOM	WT	Gm40841	2.3237e-09	-0.733065	0.22	0.638	4.74429e-05
Atrial Cardiomyocyte	NRCH	WT	Tsc22d4	2.41861e-09	-0.306293	0.155	0.345	4.93807e-05
Atrial Cardiomyocyte	NRCH	WT	Adk	2.42548e-09	-0.309943	0.425	0.655	4.9521e-05
Atrial Cardiomyocyte	NRCH	WT	Larp4	2.46368e-09	-0.2738	0.066	0.219	5.0301e-05
Atrial Cardiomyocyte	NRCH	WT	Hexb	2.53966e-09	0.374805	0.299	0.167	5.18522e-05
Atrial Cardiomyocyte	NRCH	WT	Asap1	2.61993e-09	-0.320777	0.284	0.536	5.3491e-05
Atrial Cardiomyocyte	NRCH	WT	Rc3h1	2.6632e-09	-0.319149	0.244	0.457	5.43745e-05
Atrial Cardiomyocyte	NRCH	WT	Slmap	2.81564e-09	-0.326089	0.259	0.479	5.7487e-05
Atrial Cardiomyocyte	NRCH	WT	Tbc1d1	2.96888e-09	-0.319464	0.397	0.643	6.06156e-05
Atrial Cardiomyocyte	SPRY	WT	Pkp4	3.08226e-09	-0.398144	0.345	0.57	6.29304e-05
Atrial Cardiomyocyte	NRCH	WT	Acss1	3.15806e-09	-0.321137	0.23	0.445	6.44782e-05
Atrial Cardiomyocyte	P635L HOM	WT	Esrrg	3.20085e-09	-0.491878	0.593	0.905	6.53518e-05
Atrial Cardiomyocyte	SPRY	WT	Creb5	3.31053e-09	0.297881	0.232	0.073	6.75911e-05
Atrial Cardiomyocyte	NRCH	WT	Mrps5	3.32815e-09	-0.276588	0.078	0.231	6.79509e-05
Atrial Cardiomyocyte	SPRY	WT	Slc27a1	3.60194e-09	-0.367641	0.452	0.676	7.35409e-05
Atrial Cardiomyocyte	NRCH	WT	Slco3a1	4.04352e-09	-0.292466	0.54	0.78	8.25566e-05
Atrial Cardiomyocyte	NRCH	WT	Hadhb	4.41685e-09	-0.283198	0.118	0.295	9.01788e-05
Atrial Cardiomyocyte	NRCH	WT	Nfyc	4.51541e-09	-0.307375	0.431	0.673	9.21911e-05
Atrial Cardiomyocyte	SPRY	WT	Nfyc	4.53199e-09	-0.348173	0.476	0.673	9.25296e-05
Atrial Cardiomyocyte	NRCH	WT	Gm30382	4.7433e-09	-0.322865	0.207	0.408	9.68439e-05
Atrial Cardiomyocyte	NRCH	WT	Tln2	5.05933e-09	-0.316976	0.259	0.481	0.000103296
Atrial Cardiomyocyte	NRCH	WT	Hsdl2	5.08037e-09	-0.280998	0.103	0.271	0.000103726
Atrial Cardiomyocyte	NRCH	WT	Kcnip2	5.38342e-09	-0.266872	0.046	0.182	0.000109913
Atrial Cardiomyocyte	NRCH	WT	Gm26760	5.56478e-09	-0.300492	0.172	0.366	0.000113616
Atrial Cardiomyocyte	NRCH	WT	Acadl	5.87863e-09	-0.297803	0.147	0.332	0.000120024
Atrial Cardiomyocyte	SPRY	WT	Gm40604	5.91703e-09	-0.43788	0.113	0.341	0.000120808
Atrial Cardiomyocyte	NRCH	WT	Fras1	6.20004e-09	0.29248	0.552	0.469	0.000126586
Atrial Cardiomyocyte	SPRY	WT	Rgs7	6.85598e-09	-0.358287	0.506	0.695	0.000139979
Atrial Cardiomyocyte	NRCH	WT	D3Ertd751e	6.8998e-09	-0.287055	0.135	0.318	0.000140873
Atrial Cardiomyocyte	NRCH	WT	Tsnax	7.16305e-09	-0.280724	0.138	0.326	0.000146248
Atrial Cardiomyocyte	NRCH	WT	Pde7a	7.56379e-09	-0.311134	0.244	0.457	0.00015443
Atrial Cardiomyocyte	8e-NRCH	WT	Xist	7.62945e-09	-0.55339	0.425	0.869	0.00015577
Atrial Cardiomyocyte	NRCH	WT	Esrrb	7.63609e-09	-0.293794	0.121	0.29	0.000155906
Atrial Cardiomyocyte	NRCH	WT	Art3	7.65838e-09	-0.307359	0.213	0.418	0.000156361
Atrial Cardiomyocyte	8e-NRCH	WT	Ube2e2	8.48684e-09	-0.508877	0.412	0.702	0.000173276
Atrial Cardiomyocyte	NRCH	WT	Gon4l	8.54949e-09	-0.307429	0.218	0.426	0.000174555
Atrial Cardiomyocyte	NRCH	WT	Acsl1	8.66732e-09	-0.303876	0.21	0.408	0.000176961
Atrial Cardiomyocyte	NRCH	WT	Picalm	9.43037e-09	-0.317075	0.279	0.497	0.00019254
Atrial Cardiomyocyte	NRCH	WT	Slc25a4	9.51991e-09	-0.301017	0.201	0.4	0.000194368
Atrial Cardiomyocyte	NRCH	WT	Bag3	9.64303e-09	-0.3027	0.218	0.432	0.000196882
Atrial Cardiomyocyte	SPRY	WT	Epha4	9.89548e-09	-0.279603	0.649	0.786	0.000202036
Atrial Cardiomyocyte	SPRY	WT	Trim30a	1.0291e-08	0.259201	0.173	0.046	0.000210112
Atrial Cardiomyocyte	8e-NRCH	WT	Sh3bgr	1.03069e-08	0.480735	0.488	0.21	0.000210435
Atrial Cardiomyocyte	SPRY	WT	Ryr3	1.05231e-08	-0.533388	0.25	0.479	0.00021485
Atrial Cardiomyocyte	P635L HOM	WT	5430431A17Rik	1.07835e-08	0.497261	0.763	0.549	0.000220167
Atrial Cardiomyocyte	NRCH	WT	Nav3	1.09317e-08	-0.328251	0.313	0.537	0.000223192
Atrial Cardiomyocyte	P635L HOM	WT	Thsd7a	1.11106e-08	0.266158	0.153	0.019	0.000226845
Atrial Cardiomyocyte	8e-NRCH	WT	Esrrg	1.1201e-08	-0.371906	0.688	0.905	0.000228691
Atrial Cardiomyocyte	NRCH	WT	Unc45b	1.13648e-08	-0.289415	0.195	0.396	0.000232035
Atrial Cardiomyocyte	NRCH	WT	Ube2b	1.14821e-08	-0.301439	0.224	0.426	0.00023443
Atrial Cardiomyocyte	SPRY	WT	Cdk6	1.15352e-08	-0.422659	0.083	0.289	0.000235514
Atrial Cardiomyocyte	P635L HOM	WT	Txnip	1.17636e-08	0.396363	0.22	0.043	0.000240178
Atrial Cardiomyocyte	SPRY	WT	Chd6	1.17965e-08	-0.368066	0.417	0.635	0.000240849
Atrial Cardiomyocyte	P635L HOM	WT	Rbfox1	1.26738e-08	-0.483431	0.576	0.842	0.00025876
Atrial Cardiomyocyte	P635L HOM	WT	Lncpint	1.30128e-08	-0.416817	0.661	0.882	0.000265682
Atrial Cardiomyocyte	8e-NRCH	WT	Fgf14	1.357e-08	-0.449261	0.637	0.936	0.000277058
Atrial Cardiomyocyte	NRCH	WT	Trabd2b	1.36221e-08	0.317259	0.445	0.33	0.000278122
Atrial Cardiomyocyte	8e-NRCH	WT	Adam33	1.36455e-08	0.378834	0.225	0.054	0.0002786
Atrial Cardiomyocyte	P635L HOM	WT	Sptbn1	1.42963e-08	0.268872	0.932	0.859	0.000291887
Atrial Cardiomyocyte	NRCH	WT	Ccn2	1.63788e-08	-0.284324	0.032	0.147	0.000334405
Atrial Cardiomyocyte	NRCH	WT	Arrdc3	1.74121e-08	-0.262176	0.055	0.186	0.000355503
Atrial Cardiomyocyte	NRCH	WT	Pirt	1.79841e-08	-0.275338	0.092	0.246	0.000367182
Atrial Cardiomyocyte	NRCH	WT	Raph1	1.80205e-08	-0.289053	0.121	0.283	0.000367925
Atrial Cardiomyocyte	NRCH	WT	Carmn	1.82722e-08	-0.273426	0.092	0.243	0.000373063
Atrial Cardiomyocyte	NRCH	WT	Bri3	1.83164e-08	-0.263735	0.083	0.234	0.000373967
Atrial Cardiomyocyte	NRCH	WT	Ube2d3	1.89541e-08	-0.281536	0.147	0.327	0.000386985
Atrial Cardiomyocyte	NRCH	WT	Tmem108	1.92536e-08	-0.30963	0.339	0.577	0.000393101
Atrial Cardiomyocyte	P635L HOM	WT	Pdzrn4	2.07638e-08	-0.362843	0.763	0.945	0.000423934
Atrial Cardiomyocyte	NRCH	WT	Ubac1	2.08975e-08	-0.266009	0.086	0.24	0.000426664
Atrial Cardiomyocyte	8e-NRCH	WT	Gm12295	2.38231e-08	0.423306	0.762	0.586	0.000486396
Atrial Cardiomyocyte	NRCH	WT	Ktn1	2.55032e-08	-0.301442	0.405	0.641	0.0005207
Atrial Cardiomyocyte	P635L HOM	WT	Matn2	2.61314e-08	0.264998	0.119	0.012	0.000533524
Atrial Cardiomyocyte	NRCH	WT	Zbtb16	2.62036e-08	-0.300131	0.284	0.503	0.000534999
Atrial Cardiomyocyte	P635L HOM	WT	Abcb4	2.65777e-08	0.32461	0.169	0.027	0.000542637
Atrial Cardiomyocyte	NRCH	WT	Dusp11	2.75485e-08	-0.286844	0.221	0.424	0.000562458
Atrial Cardiomyocyte	P635L HOM	WT	Gpcpd1	2.7627e-08	-0.640578	0.305	0.65	0.00056406
Atrial Cardiomyocyte	SPRY	WT	Hsp90ab1	2.85703e-08	-0.398336	0.089	0.293	0.00058332
Atrial Cardiomyocyte	NRCH	WT	Lrrc10	3.10696e-08	-0.28948	0.089	0.231	0.000634348
Atrial Cardiomyocyte	NRCH	WT	Mettl24	3.12518e-08	-0.261991	0.083	0.231	0.000638067
Atrial Cardiomyocyte	NRCH	WT	Gkap1	3.25669e-08	-0.257542	0.052	0.176	0.000664919
Atrial Cardiomyocyte	SPRY	WT	Fmnl2	3.44876e-08	-0.399562	0.119	0.33	0.000704133
Atrial Cardiomyocyte	NRCH	WT	Sik3	3.67529e-08	-0.289224	0.443	0.673	0.000750383
Atrial Cardiomyocyte	SPRY	WT	Gramd1b	3.91717e-08	-0.411946	0.077	0.28	0.000799769
Atrial Cardiomyocyte	NRCH	WT	Gnas	4.24664e-08	-0.270984	0.138	0.311	0.000867037
Atrial Cardiomyocyte	NRCH	WT	2010001K21Rik	4.41712e-08	-0.275466	0.106	0.262	0.000901843
Atrial Cardiomyocyte	SPRY	WT	Nudt4	4.67883e-08	-0.390684	0.304	0.522	0.000955276
Atrial Cardiomyocyte	8e-NRCH	WT	Gm40841	4.78016e-08	-0.530721	0.338	0.638	0.000975965
Atrial Cardiomyocyte	SPRY	WT	Tbc1d1	4.80644e-08	-0.344723	0.446	0.643	0.00098133
Atrial Cardiomyocyte	NRCH	WT	Trpm7	4.92455e-08	-0.291791	0.379	0.613	0.00100545
Atrial Cardiomyocyte	NRCH	WT	Hp1bp3	5.02918e-08	-0.255499	0.098	0.249	0.00102681
Atrial Cardiomyocyte	NRCH	WT	Ppm1e	5.53043e-08	0.333594	0.385	0.268	0.00112915
Atrial Cardiomyocyte	NRCH	WT	Pfkfb2	5.69924e-08	-0.264844	0.144	0.315	0.00116361
Atrial Cardiomyocyte	P635L HOM	WT	Qk	5.91118e-08	-0.365368	0.695	0.885	0.00120689
Atrial Cardiomyocyte	NRCH	WT	Plekhm2	5.92277e-08	-0.278624	0.218	0.414	0.00120925
Atrial Cardiomyocyte	P635L HOM	WT	Ddx5	5.98545e-08	0.32023	0.847	0.743	0.00122205
Atrial Cardiomyocyte	P635L HOM	WT	Akap6	6.00139e-08	-0.307475	0.814	0.961	0.0012253
Atrial Cardiomyocyte	SPRY	WT	Lpl	6.09302e-08	-0.402945	0.161	0.379	0.00124401
Atrial Cardiomyocyte	NRCH	WT	Myoz2	6.15522e-08	-0.300315	0.299	0.524	0.00125671
Atrial Cardiomyocyte	8e-NRCH	WT	Gm17428	6.47395e-08	-0.494821	0.388	0.677	0.00132179
Atrial Cardiomyocyte	NRCH	WT	Cdh20	6.61077e-08	-0.301748	0.218	0.405	0.00134972
Atrial Cardiomyocyte	NRCH	WT	Dnajc3	6.74079e-08	-0.268572	0.115	0.265	0.00137627
Atrial Cardiomyocyte	P635L HOM	WT	Epb41	6.84101e-08	-0.544641	0.424	0.738	0.00139673
Atrial Cardiomyocyte	NRCH	WT	Ahnak	6.95466e-08	0.336385	0.299	0.174	0.00141993
Atrial Cardiomyocyte	P635L HOM	WT	Arhgap6	7.95476e-08	0.51304	0.729	0.482	0.00162412
Atrial Cardiomyocyte	NRCH	WT	Zfand5	7.96552e-08	-0.251694	0.086	0.229	0.00162632
Atrial Cardiomyocyte	P635L HOM	WT	Actg1	8.39181e-08	-0.593888	0.305	0.632	0.00171336
Atrial Cardiomyocyte	P635L HOM	WT	Myl7	8.57625e-08	0.401202	0.814	0.646	0.00175101
Atrial Cardiomyocyte	NRCH	WT	Kif6	8.71435e-08	-0.283839	0.27	0.482	0.00177921
Atrial Cardiomyocyte	8e-NRCH	WT	D830005E20Rik	8.74085e-08	-0.356212	0.713	0.946	0.00178462
Atrial Cardiomyocyte	NRCH	WT	Tkt	9.60953e-08	-0.251459	0.106	0.256	0.00196198
Atrial Cardiomyocyte	NRCH	WT	Cfap61	9.70377e-08	-0.262399	0.149	0.321	0.00198122
Atrial Cardiomyocyte	SPRY	WT	Itgb6	1.10606e-07	-0.38691	0.113	0.323	0.00225824
Atrial Cardiomyocyte	NRCH	WT	Slc4a4	1.11423e-07	-0.275635	0.201	0.39	0.00227492
Atrial Cardiomyocyte	SPRY	WT	Tmem108	1.12159e-07	-0.38318	0.369	0.577	0.00228995
Atrial Cardiomyocyte	NRCH	WT	Abhd18	1.16023e-07	-0.273674	0.218	0.417	0.00236884
Atrial Cardiomyocyte	NRCH	WT	Clpx	1.16515e-07	-0.265949	0.121	0.274	0.00237889
Atrial Cardiomyocyte	NRCH	WT	Hectd2os	1.29332e-07	0.256003	0.566	0.507	0.00264057
Atrial Cardiomyocyte	8e-NRCH	WT	Cox6c	1.32573e-07	0.438415	0.338	0.121	0.00270674
Atrial Cardiomyocyte	NRCH	WT	Ecpas	1.34736e-07	-0.272589	0.276	0.488	0.0027509
Atrial Cardiomyocyte	NRCH	WT	Rhot1	1.35034e-07	-0.271346	0.233	0.439	0.00275698
Atrial Cardiomyocyte	NRCH	WT	Tmem135	1.38518e-07	-0.275944	0.236	0.436	0.00282813
Atrial Cardiomyocyte	SPRY	WT	Ptprk	1.4038e-07	-0.337392	0.429	0.634	0.00286614
Atrial Cardiomyocyte	NRCH	WT	Dapk2	1.44948e-07	0.312623	0.282	0.159	0.00295939
Atrial Cardiomyocyte	NRCH	WT	Ppfibp2	1.47421e-07	-0.270543	0.19	0.375	0.00300989
Atrial Cardiomyocyte	SPRY	WT	Msrb3	1.50165e-07	-0.319661	0.518	0.738	0.00306592
Atrial Cardiomyocyte	P635L HOM	WT	Nfia	1.55211e-07	-0.4168	0.627	0.868	0.00316894
Atrial Cardiomyocyte	NRCH	WT	Fnip1	1.55624e-07	-0.274254	0.227	0.412	0.00317738
Atrial Cardiomyocyte	P635L HOM	WT	Plcb1	1.59073e-07	0.41041	0.254	0.065	0.0032478
Atrial Cardiomyocyte	NRCH	WT	Herc4	1.5913e-07	-0.268229	0.184	0.357	0.00324895
Atrial Cardiomyocyte	8e-NRCH	WT	Grk5	1.60897e-07	-0.505172	0.375	0.65	0.00328503
Atrial Cardiomyocyte	P635L HOM	WT	Pnisr	1.68917e-07	0.404172	0.78	0.585	0.00344877
Atrial Cardiomyocyte	8e-NRCH	WT	Epha4	1.72909e-07	-0.403837	0.537	0.786	0.00353029
Atrial Cardiomyocyte	8e-NRCH	WT	Gm24474	1.73475e-07	-0.548539	0.25	0.543	0.00354185
Atrial Cardiomyocyte	NRCH	WT	Hnrnpl	1.85112e-07	-0.274998	0.25	0.43	0.00377943
Atrial Cardiomyocyte	NRCH	WT	Ednra	1.93979e-07	-0.283832	0.422	0.635	0.00396047
Atrial Cardiomyocyte	SPRY	WT	Tcf7l2	2.00222e-07	-0.347382	0.417	0.629	0.00408792
Atrial Cardiomyocyte	NRCH	WT	Pygb	2.11962e-07	-0.283797	0.307	0.522	0.00432762
Atrial Cardiomyocyte	8e-NRCH	WT	Gm31251	2.26366e-07	-0.32458	0.738	0.972	0.00462172
Atrial Cardiomyocyte	SPRY	WT	Lgals4	2.27643e-07	-0.371696	0.071	0.257	0.00464778
Atrial Cardiomyocyte	SPRY	WT	Trim55	2.28553e-07	-0.303746	0.512	0.699	0.00466636
Atrial Cardiomyocyte	NRCH	WT	Mdh1	2.41339e-07	-0.262056	0.181	0.362	0.00492742
Atrial Cardiomyocyte	NRCH	WT	Tmem245	2.45908e-07	-0.252983	0.124	0.275	0.00502071
Atrial Cardiomyocyte	8e-NRCH	WT	Airn	2.59931e-07	-0.393131	0.6	0.85	0.005307
Atrial Cardiomyocyte	SPRY	WT	Stk39	2.63542e-07	-0.254637	0.649	0.805	0.00538073
Atrial Cardiomyocyte	P635L HOM	WT	Mllt3	2.75851e-07	-0.669696	0.068	0.435	0.00563204
Atrial Cardiomyocyte	SPRY	WT	Actg1	2.78883e-07	-0.335191	0.435	0.632	0.00569396
Atrial Cardiomyocyte	NRCH	WT	Xirp2	3.04953e-07	0.297474	0.454	0.341	0.00622622
Atrial Cardiomyocyte	SPRY	WT	Fndc3b	3.11327e-07	-0.276299	0.589	0.766	0.00635635
Atrial Cardiomyocyte	NRCH	WT	Lrrc2	3.19954e-07	-0.257285	0.147	0.307	0.00653249
Atrial Cardiomyocyte	NRCH	WT	Tnks2	3.28042e-07	-0.255418	0.207	0.397	0.00669763
Atrial Cardiomyocyte	P635L HOM	WT	Atp2b2	3.35837e-07	0.272791	0.119	0.015	0.00685679
Atrial Cardiomyocyte	P635L HOM	WT	Col4a5	3.36258e-07	0.432578	0.763	0.53	0.00686539
Atrial Cardiomyocyte	NRCH	WT	Fxr1	3.42694e-07	-0.271228	0.261	0.452	0.00699678
Atrial Cardiomyocyte	NRCH	WT	Nceh1	3.53027e-07	-0.268017	0.121	0.259	0.00720776
Atrial Cardiomyocyte	NRCH	WT	Msrb3	3.60736e-07	-0.290503	0.474	0.738	0.00736515
Atrial Cardiomyocyte	NRCH	WT	Mgrn1	3.64043e-07	-0.262813	0.287	0.488	0.00743267
Atrial Cardiomyocyte	SPRY	WT	Slx1b	3.75098e-07	-0.295208	0.006	0.149	0.00765838
Atrial Cardiomyocyte	P635L HOM	WT	Tmem108	3.78196e-07	-0.632115	0.203	0.577	0.00772163
Atrial Cardiomyocyte	SPRY	WT	Grk5	3.91976e-07	-0.332155	0.476	0.65	0.00800296
Atrial Cardiomyocyte	NRCH	WT	Zfp579	3.99768e-07	-0.261641	0.213	0.397	0.00816207
Atrial Cardiomyocyte	NRCH	WT	Gm12381	4.15791e-07	0.321708	0.161	0.065	0.00848921
Atrial Cardiomyocyte	NRCH	WT	Dsc2	4.1598e-07	-0.268643	0.227	0.412	0.00849306
Atrial Cardiomyocyte	8e-NRCH	WT	Rcan2	4.19538e-07	-0.310486	0.725	0.923	0.00856572
Atrial Cardiomyocyte	NRCH	WT	AC149090.1	4.2089e-07	-0.258848	0.264	0.457	0.00859331
Atrial Cardiomyocyte	SPRY	WT	Stat3	4.32092e-07	-0.366679	0.28	0.479	0.00882203
Atrial Cardiomyocyte	SPRY	WT	Socs2	4.392e-07	-0.370953	0.208	0.411	0.00896714
Atrial Cardiomyocyte	SPRY	WT	Adcy1	4.40835e-07	0.264568	0.196	0.071	0.00900052
Atrial Cardiomyocyte	SPRY	WT	Sik3	4.4923e-07	-0.305224	0.494	0.673	0.00917193
Atrial Cardiomyocyte	P635L HOM	WT	Picalm	4.51061e-07	-0.629182	0.136	0.497	0.00920931
Atrial Cardiomyocyte	SPRY	WT	Pygb	4.96802e-07	-0.354111	0.304	0.522	0.0101432
Atrial Cardiomyocyte	SPRY	WT	Ppara	5.04217e-07	-0.352552	0.268	0.479	0.0102946
Atrial Cardiomyocyte	SPRY	WT	Rrad	5.0848e-07	0.274621	0.268	0.112	0.0103816
Atrial Cardiomyocyte	8e-NRCH	WT	Tmem108	5.53049e-07	-0.521651	0.262	0.577	0.0112916
Atrial Cardiomyocyte	SPRY	WT	Agpat3	5.91876e-07	-0.369219	0.143	0.32	0.0120843
Atrial Cardiomyocyte	SPRY	WT	Hexb	6.03086e-07	-0.311988	0.018	0.167	0.0123132
Atrial Cardiomyocyte	P635L HOM	WT	Pla2r1	6.35646e-07	0.496218	0.407	0.167	0.012978
Atrial Cardiomyocyte	SPRY	WT	Sptan1	7.08487e-07	-0.353267	0.268	0.469	0.0144652
Atrial Cardiomyocyte	NRCH	WT	Kidins220	7.5251e-07	-0.262995	0.457	0.67	0.015364
Atrial Cardiomyocyte	P635L HOM	WT	Ptprm	8.02514e-07	-0.423068	0.559	0.801	0.0163849
Atrial Cardiomyocyte	NRCH	WT	Miga2	8.19644e-07	-0.258656	0.261	0.454	0.0167347
Atrial Cardiomyocyte	8e-NRCH	WT	Auts2	8.26503e-07	-0.396158	0.6	0.874	0.0168747
Atrial Cardiomyocyte	SPRY	WT	Arhgap6	8.30998e-07	0.30151	0.637	0.482	0.0169665
Atrial Cardiomyocyte	NRCH	WT	Usp15	8.97903e-07	-0.259449	0.207	0.378	0.0183325
Atrial Cardiomyocyte	NRCH	WT	Atf6	9.03696e-07	-0.259546	0.299	0.478	0.0184508
Atrial Cardiomyocyte	8e-NRCH	WT	Dynll2	9.17053e-07	0.374092	0.188	0.049	0.0187235
Atrial Cardiomyocyte	SPRY	WT	Fto	9.49371e-07	-0.314714	0.423	0.615	0.0193833
Atrial Cardiomyocyte	NRCH	WT	Wwox	9.50233e-07	-0.273841	0.399	0.622	0.0194009
Atrial Cardiomyocyte	P635L HOM	WT	Slco3a1	9.61303e-07	-0.446745	0.525	0.78	0.0196269
Atrial Cardiomyocyte	P635L HOM	WT	Fgf13	9.61865e-07	-0.332356	0.746	0.926	0.0196384
Atrial Cardiomyocyte	NRCH	WT	Trim63	9.75843e-07	-0.265287	0.299	0.499	0.0199238
Atrial Cardiomyocyte	NRCH	WT	Slk	1.0516e-06	-0.266635	0.319	0.528	0.0214706
Atrial Cardiomyocyte	NRCH	WT	2210408F21Rik	1.09723e-06	-0.259564	0.374	0.573	0.0224021
Atrial Cardiomyocyte	NRCH	WT	Ivns1abp	1.11344e-06	-0.251626	0.284	0.5	0.0227331
Atrial Cardiomyocyte	SPRY	WT	Mypn	1.11869e-06	-0.316036	0.44	0.628	0.0228403
Atrial Cardiomyocyte	P635L HOM	WT	Adamtsl1	1.22295e-06	0.527253	0.508	0.24	0.024969
Atrial Cardiomyocyte	8e-NRCH	WT	Ank2	1.37792e-06	-0.341737	0.7	0.945	0.028133
Atrial Cardiomyocyte	SPRY	WT	Foxp1	1.39803e-06	-0.261062	0.613	0.763	0.0285436
Atrial Cardiomyocyte	SPRY	WT	Adam19	1.41904e-06	-0.320166	0.423	0.591	0.0289726
Atrial Cardiomyocyte	P635L HOM	WT	Grk4	1.52345e-06	0.355643	0.254	0.071	0.0311043
Atrial Cardiomyocyte	SPRY	WT	Mrps6	1.53931e-06	-0.349824	0.131	0.312	0.0314281
Atrial Cardiomyocyte	P635L HOM	WT	Sema6c	1.59199e-06	0.360868	0.271	0.08	0.0325037
Atrial Cardiomyocyte	NRCH	WT	Kbtbd12	1.66262e-06	-0.267356	0.388	0.618	0.0339457
Atrial Cardiomyocyte	SPRY	WT	Lrrc10	1.67471e-06	-0.35547	0.071	0.231	0.0341925
Atrial Cardiomyocyte	NRCH	WT	Atrnl1	1.73121e-06	-0.264982	0.471	0.701	0.0353461
Atrial Cardiomyocyte	NRCH	WT	Nipsnap2	1.77153e-06	-0.253144	0.236	0.412	0.0361694
Atrial Cardiomyocyte	8e-NRCH	WT	Cst3	1.77395e-06	0.337346	0.2	0.057	0.0362186
Atrial Cardiomyocyte	NRCH	WT	Sbf2	2.06401e-06	-0.254121	0.33	0.497	0.0421408
Atrial Cardiomyocyte	SPRY	WT	Scd4	2.1141e-06	-0.346016	0.048	0.195	0.0431635
Atrial Cardiomyocyte	P635L HOM	WT	Tnni3k	2.1326e-06	-0.324766	0.746	0.932	0.0435413
Atrial Cardiomyocyte	SPRY	WT	Kcnip2	2.13598e-06	-0.315093	0.036	0.182	0.0436102
Atrial Cardiomyocyte	P635L HOM	WT	Ankrd1	2.14011e-06	0.480016	0.831	0.536	0.0436946
Atrial Cardiomyocyte	SPRY	WT	Kcnd3	2.14977e-06	-0.308267	0.47	0.682	0.0438919
Atrial Cardiomyocyte	SPRY	WT	2210408F21Rik	2.31579e-06	-0.305784	0.411	0.573	0.0472815
Atrial Cardiomyocyte	NRCH	WT	Lrrfip2	2.33756e-06	-0.257434	0.474	0.696	0.0477259
Atrial Cardiomyocyte	P635L HOM	WT	Rgs12	2.4216e-06	0.527622	0.542	0.301	0.0494417
Endothelial	NRCH	WT	Cmss1	2.07741e-236	0.921162	0.94	0.589	4.24145e-232
Endothelial	P635L HOM	WT	Gm42418	1.55375e-229	-0.254326	0.994	1	3.1723e-225
Endothelial	SPRY	WT	Gm42418	4.35481e-185	-0.298844	0.98	1	8.89121e-181
Endothelial	NRCH	WT	AY036118	1.34098e-179	1.35216	0.669	0.122	2.73787e-175
Endothelial	SPRY	WT	Xist	9.62195e-131	-1.22998	0	0.47	1.96451e-126
Endothelial	NRCH	WT	Cdk8	1.04469e-124	0.90537	0.719	0.309	2.13295e-120
Endothelial	NRCH	WT	Gm19951	1.21059e-77	0.827668	0.352	0.046	2.47166e-73
Endothelial	8e-NRCH	WT	Gm19951	6.31188e-72	0.778944	0.347	0.046	1.2887e-67
Endothelial	SPRY	WT	Lars2	4.00237e-71	-0.838514	0.15	0.51	8.17164e-67
Endothelial	NRCH	WT	Camk1d	6.04759e-71	0.467051	0.821	0.619	1.23474e-66
Endothelial	SPRY	WT	Il31ra	8.6891e-69	-0.830816	0.003	0.28	1.77405e-64
Endothelial	NRCH	WT	Ttn	3.4099e-64	-0.620846	0.348	0.696	6.96199e-60
Endothelial	NRCH	WT	Gphn	2.00928e-63	0.46428	0.801	0.555	4.10236e-59
Endothelial	8e-NRCH	WT	Cmss1	2.27196e-55	0.464189	0.832	0.589	4.63867e-51
Endothelial	NRCH	WT	Jarid2	2.00957e-53	0.65319	0.489	0.2	4.10294e-49
Endothelial	P635L HOM	WT	Lars2	4.18112e-52	-0.599381	0.244	0.51	8.5366e-48
Endothelial	NRCH	WT	Egfl7	4.63882e-52	-0.515023	0.428	0.681	9.47108e-48
Endothelial	NRCH	WT	Gm26917	5.84806e-52	0.447793	0.739	0.521	1.194e-47
Endothelial	NRCH	WT	Myh6	3.57675e-51	-0.638344	0.212	0.505	7.30264e-47
Endothelial	NRCH	WT	Trim30a	7.63596e-51	0.691927	0.383	0.126	1.55903e-46
Endothelial	P635L HOM	WT	Camk1d	1.45563e-49	-0.517139	0.37	0.619	2.97196e-45
Endothelial	NRCH	WT	Ryr2	9.77523e-49	-0.639335	0.169	0.445	1.99581e-44
Endothelial	8e-NRCH	WT	Ryr2	6.35899e-48	-0.657639	0.179	0.445	1.29831e-43
Endothelial	SPRY	WT	Nxpe4	2.60048e-44	-0.623018	0.012	0.211	5.3094e-40
Endothelial	P635L HOM	WT	Il31ra	8.09744e-43	-0.562408	0.081	0.28	1.65325e-38
Endothelial	SPRY	WT	Uty	9.459e-43	0.467936	0.147	0	1.93124e-38
Endothelial	8e-NRCH	WT	Gphn	3.845e-41	0.418634	0.797	0.555	7.85034e-37
Endothelial	NRCH	WT	Lars2	1.77955e-40	0.417585	0.71	0.51	3.63332e-36
Endothelial	8e-NRCH	WT	Myh6	1.48694e-38	0.434296	0.759	0.505	3.03589e-34
Endothelial	SPRY	WT	Camk1d	2.23423e-38	-0.508604	0.366	0.619	4.56163e-34
Endothelial	NRCH	WT	Hexb	9.47109e-38	0.569693	0.399	0.17	1.93371e-33
Endothelial	P635L HOM	WT	Cmss1	8.07116e-37	-0.460206	0.36	0.589	1.64789e-32
Endothelial	SPRY	WT	Hexb	3.99352e-35	-0.511267	0.01	0.17	8.15357e-31
Endothelial	NRCH	WT	Gm48099	7.49274e-34	0.463242	0.181	0.028	1.52979e-29
Endothelial	8e-NRCH	WT	Pcdh7	2.55138e-32	-0.56094	0.153	0.378	5.20915e-28
Endothelial	8e-NRCH	WT	Prkg1	6.64123e-32	-0.6027	0.198	0.433	1.35594e-27
Endothelial	8e-NRCH	WT	Dmd	1.1135e-31	-0.525684	0.189	0.394	2.27344e-27
Endothelial	8e-NRCH	WT	Slc8a1	7.2937e-30	-0.530652	0.1	0.294	1.48915e-25
Endothelial	8e-NRCH	WT	Cacna1c	1.1055e-29	-0.520177	0.107	0.3	2.2571e-25
Endothelial	P635L HOM	WT	Npr3	1.29224e-28	-0.483618	0.062	0.207	2.63836e-24
Endothelial	8e-NRCH	WT	Pde4d	2.98835e-28	-0.50089	0.207	0.415	6.10131e-24
Endothelial	NRCH	WT	Iigp1	3.54975e-28	0.497819	0.306	0.122	7.24753e-24
Endothelial	NRCH	WT	Atp2a2	1.14969e-27	-0.483834	0.145	0.326	2.34733e-23
Endothelial	P635L HOM	WT	2610035D17Rik	1.55789e-26	0.38125	0.141	0.023	3.18075e-22
Endothelial	NRCH	WT	Hnrnpa2b1	1.67872e-26	-0.469902	0.155	0.33	3.42743e-22
Endothelial	8e-NRCH	WT	Ttn	2.13938e-25	0.273153	0.852	0.696	4.36797e-21
Endothelial	8e-NRCH	WT	Ctnna3	1.48827e-24	-0.466931	0.065	0.217	3.03861e-20
Endothelial	NRCH	WT	Fgf13	2.97822e-24	-0.42826	0.064	0.21	6.08064e-20
Endothelial	P635L HOM	WT	Ankrd1	4.62742e-24	0.357785	0.131	0.023	9.4478e-20
Endothelial	NRCH	WT	F830016B08Rik	2.38141e-23	0.329524	0.12	0.017	4.86213e-19
Endothelial	NRCH	WT	Dmd	3.32852e-23	-0.42327	0.217	0.394	6.79584e-19
Endothelial	P635L HOM	WT	Kcnc2	8.29252e-23	-0.390715	0.042	0.153	1.69308e-18
Endothelial	8e-NRCH	WT	Xist	1.08014e-22	-0.424309	0.27	0.47	2.20532e-18
Endothelial	NRCH	WT	Pde4d	1.52541e-22	-0.423658	0.231	0.415	3.11443e-18
Endothelial	8e-NRCH	WT	Magi2	1.71157e-22	-0.460095	0.091	0.245	3.4945e-18
Endothelial	8e-NRCH	WT	Hbb-bs	8.11894e-22	0.370596	0.144	0.03	1.65764e-17
Endothelial	8e-NRCH	WT	Cxcl12	2.53616e-21	0.434087	0.368	0.178	5.17807e-17
Endothelial	NRCH	WT	Ebf2	4.52422e-21	0.296876	0.103	0.013	9.2371e-17
Endothelial	8e-NRCH	WT	Fabp4	1.04591e-20	0.402016	0.556	0.344	2.13543e-16
Endothelial	NRCH	WT	Gbp4	1.24614e-20	0.414925	0.273	0.124	2.54424e-16
Endothelial	NRCH	WT	Apobec3	2.09151e-20	0.355242	0.171	0.052	4.27024e-16
Endothelial	8e-NRCH	WT	Pde3a	2.23109e-20	-0.472428	0.12	0.274	4.55521e-16
Endothelial	P635L HOM	WT	Pde3a	7.87687e-20	-0.415542	0.142	0.274	1.60822e-15
Endothelial	NRCH	WT	Tpm1	1.42924e-19	-0.384245	0.084	0.218	2.91809e-15
Endothelial	8e-NRCH	WT	Mir99ahg	2.36108e-19	-0.416363	0.198	0.369	4.82062e-15
Endothelial	SPRY	WT	Pde1c	2.55899e-19	-0.372227	0.047	0.172	5.22469e-15
Endothelial	NRCH	WT	Zeb1	4.82315e-19	0.278155	0.641	0.505	9.84743e-15
Endothelial	8e-NRCH	WT	Gm12002	7.80622e-19	0.398803	0.321	0.152	1.5938e-14
Endothelial	NRCH	WT	Gab2	8.97744e-19	0.301303	0.593	0.445	1.83292e-14
Endothelial	P635L HOM	WT	Tmem108	1.12644e-18	-0.383561	0.089	0.214	2.29985e-14
Endothelial	NRCH	WT	Il31ra	1.40731e-18	0.372555	0.441	0.28	2.87331e-14
Endothelial	NRCH	WT	Abca8a	1.42738e-18	0.32746	0.127	0.03	2.91428e-14
Endothelial	P635L HOM	WT	Apobec3	1.63804e-18	0.33435	0.157	0.052	3.34439e-14
Endothelial	P635L HOM	WT	Rftn1	3.83072e-18	0.351108	0.434	0.276	7.82117e-14
Endothelial	NRCH	WT	Kcnd2	6.01053e-18	-0.331568	0.035	0.133	1.22717e-13
Endothelial	P635L HOM	WT	Abca8a	6.58716e-18	0.304883	0.121	0.03	1.3449e-13
Endothelial	SPRY	WT	Nkain2	7.79224e-18	-0.302096	0.014	0.105	1.59094e-13
Endothelial	P635L HOM	WT	Hmcn1	1.42949e-17	-0.34438	0.366	0.49	2.9186e-13
Endothelial	NRCH	WT	Fabp4	1.79665e-17	-0.404356	0.205	0.344	3.66821e-13
Endothelial	NRCH	WT	Gvin1	1.90531e-17	0.348732	0.212	0.087	3.89007e-13
Endothelial	8e-NRCH	WT	Fgf13	2.30959e-17	-0.383822	0.081	0.21	4.71549e-13
Endothelial	8e-NRCH	WT	Actc1	4.87074e-17	0.322045	0.18	0.063	9.9446e-13
Endothelial	P635L HOM	WT	Mndal	5.73093e-17	0.337018	0.431	0.283	1.17008e-12
Endothelial	8e-NRCH	WT	Cox5b	6.44831e-17	0.281424	0.123	0.029	1.31655e-12
Endothelial	8e-NRCH	WT	Myo10	6.57402e-17	0.363914	0.524	0.324	1.34222e-12
Endothelial	NRCH	WT	Tnnt2	8.77364e-17	-0.365631	0.088	0.212	1.79131e-12
Endothelial	P635L HOM	WT	Foxp1	1.18784e-16	-0.254513	0.5	0.63	2.42522e-12
Endothelial	NRCH	WT	Trpm3	2.04752e-16	-0.323803	0.032	0.123	4.18043e-12
Endothelial	NRCH	WT	Wars	2.73003e-16	0.292728	0.122	0.032	5.5739e-12
Endothelial	8e-NRCH	WT	Oxr1	2.85029e-16	0.353785	0.47	0.284	5.81943e-12
Endothelial	8e-NRCH	WT	Ank2	3.3431e-16	-0.326237	0.034	0.133	6.82561e-12
Endothelial	P635L HOM	WT	Acer2	3.80164e-16	-0.346809	0.109	0.223	7.76181e-12
Endothelial	8e-NRCH	WT	Hmcn1	4.37398e-16	-0.370764	0.36	0.49	8.93035e-12
Endothelial	8e-NRCH	WT	Slc28a2	5.92559e-16	0.364509	0.384	0.214	1.20983e-11
Endothelial	8e-NRCH	WT	Rnf220	6.63606e-16	0.328917	0.203	0.079	1.35488e-11
Endothelial	8e-NRCH	WT	Kcnd2	1.18646e-15	-0.325449	0.036	0.133	2.42239e-11
Endothelial	NRCH	WT	Dnaja1	1.1941e-15	-0.302275	0.044	0.14	2.43798e-11
Endothelial	P635L HOM	WT	Tnnt2	1.19703e-15	0.333087	0.352	0.212	2.44398e-11
Endothelial	8e-NRCH	WT	Meis2	2.14222e-15	-0.374713	0.118	0.249	4.37377e-11
Endothelial	NRCH	WT	Gm4951	2.22574e-15	0.282588	0.13	0.039	4.5443e-11
Endothelial	8e-NRCH	WT	Rbm20	3.04184e-15	-0.31788	0.039	0.137	6.21052e-11
Endothelial	NRCH	WT	Zc3h7a	3.10031e-15	0.333157	0.327	0.183	6.3299e-11
Endothelial	P635L HOM	WT	Hsp90ab1	4.25577e-15	-0.274484	0.057	0.149	8.689e-11
Endothelial	8e-NRCH	WT	Sparcl1	8.98673e-15	0.338679	0.3	0.153	1.83482e-10
Endothelial	P635L HOM	WT	Mybpc3	1.10793e-14	0.28027	0.123	0.039	2.26207e-10
Endothelial	8e-NRCH	WT	Celf2	1.23051e-14	-0.348617	0.085	0.199	2.51234e-10
Endothelial	NRCH	WT	Gm4070	1.4418e-14	0.323562	0.217	0.102	2.94372e-10
Endothelial	8e-NRCH	WT	Ets1	1.47055e-14	0.320897	0.521	0.344	3.00242e-10
Endothelial	8e-NRCH	WT	Erbb4	1.56658e-14	-0.296596	0.031	0.12	3.19849e-10
Endothelial	NRCH	WT	D830005E20Rik	1.99078e-14	-0.269496	0.028	0.108	4.06457e-10
Endothelial	8e-NRCH	WT	Mgll	2.11353e-14	0.31028	0.548	0.383	4.3152e-10
Endothelial	NRCH	WT	Gbp5	2.36835e-14	0.297587	0.142	0.05	4.83546e-10
Endothelial	P635L HOM	WT	Fhl2	2.9641e-14	0.315797	0.298	0.176	6.05181e-10
Endothelial	8e-NRCH	WT	Lims2	3.61316e-14	0.333107	0.419	0.246	7.37698e-10
Endothelial	NRCH	WT	Nlrc5	4.52243e-14	0.29969	0.173	0.072	9.23345e-10
Endothelial	NRCH	WT	Dusp11	6.36405e-14	-0.312456	0.084	0.189	1.29935e-09
Endothelial	8e-NRCH	WT	Tmem108	6.89877e-14	-0.380243	0.096	0.214	1.40852e-09
Endothelial	NRCH	WT	Gucy1a2	7.77148e-14	0.255378	0.118	0.036	1.5867e-09
Endothelial	8e-NRCH	WT	Lama2	9.71474e-14	-0.317781	0.049	0.144	1.98346e-09
Endothelial	8e-NRCH	WT	Gpc6	9.76408e-14	-0.336697	0.067	0.173	1.99353e-09
Endothelial	P635L HOM	WT	Sncaip	1.04419e-13	-0.309234	0.186	0.308	2.13193e-09
Endothelial	P635L HOM	WT	Col8a1	1.62632e-13	0.277825	0.135	0.049	3.32047e-09
Endothelial	NRCH	WT	Gpc6	1.62757e-13	0.359979	0.296	0.173	3.32301e-09
Endothelial	P635L HOM	WT	Slc28a2	1.87601e-13	0.30987	0.339	0.214	3.83024e-09
Endothelial	8e-NRCH	WT	AC149090.1	1.87883e-13	-0.333971	0.139	0.259	3.83601e-09
Endothelial	SPRY	WT	Myh6	4.16616e-13	-0.300569	0.358	0.505	8.50605e-09
Endothelial	P635L HOM	WT	Emcn	4.84799e-13	-0.278184	0.359	0.497	9.89814e-09
Endothelial	8e-NRCH	WT	Igfbp7	6.42222e-13	0.322136	0.441	0.281	1.31122e-08
Endothelial	P635L HOM	WT	Prkg1	1.08379e-12	-0.303229	0.337	0.433	2.21278e-08
Endothelial	P635L HOM	WT	Cdh11	1.19991e-12	-0.281551	0.064	0.148	2.44987e-08
Endothelial	8e-NRCH	WT	Tnni3	1.2437e-12	0.250713	0.134	0.047	2.53926e-08
Endothelial	NRCH	WT	Zranb2	1.79991e-12	-0.275838	0.06	0.149	3.67487e-08
Endothelial	8e-NRCH	WT	Npr3	2.14514e-12	-0.342975	0.095	0.207	4.37974e-08
Endothelial	8e-NRCH	WT	D830005E20Rik	2.68082e-12	-0.258289	0.03	0.108	5.47342e-08
Endothelial	NRCH	WT	Gbp7	4.15726e-12	0.289419	0.18	0.084	8.48788e-08
Endothelial	NRCH	WT	Neat1	4.25157e-12	0.266514	0.463	0.335	8.68042e-08
Endothelial	P635L HOM	WT	Card10	4.7166e-12	0.267276	0.155	0.069	9.62988e-08
Endothelial	P635L HOM	WT	Stard13	5.35304e-12	-0.282262	0.24	0.359	1.09293e-07
Endothelial	NRCH	WT	Zbtb7c	6.79087e-12	0.254057	0.146	0.059	1.38649e-07
Endothelial	P635L HOM	WT	Cemip2	7.92415e-12	-0.284155	0.137	0.244	1.61787e-07
Endothelial	8e-NRCH	WT	Dach1	1.08155e-11	0.288475	0.559	0.398	2.2082e-07
Endothelial	8e-NRCH	WT	Itga6	1.17091e-11	0.297826	0.432	0.274	2.39064e-07
Endothelial	NRCH	WT	Gse1	1.46634e-11	0.289443	0.32	0.199	2.99383e-07
Endothelial	8e-NRCH	WT	Fgf14	1.66342e-11	-0.298195	0.039	0.118	3.39621e-07
Endothelial	NRCH	WT	Arap3	1.70767e-11	-0.289554	0.199	0.319	3.48656e-07
Endothelial	8e-NRCH	WT	Fhl2	3.71621e-11	-0.286211	0.082	0.176	7.58738e-07
Endothelial	8e-NRCH	WT	Cdh11	4.1388e-11	-0.296155	0.061	0.148	8.45018e-07
Endothelial	P635L HOM	WT	Hspa12b	4.33429e-11	0.271984	0.29	0.182	8.84933e-07
Endothelial	8e-NRCH	WT	Cav1	4.4851e-11	0.265983	0.545	0.396	9.15722e-07
Endothelial	P635L HOM	WT	Sgms1	5.31272e-11	-0.259903	0.257	0.369	1.0847e-06
Endothelial	P635L HOM	WT	Lims2	6.40236e-11	0.268307	0.362	0.246	1.30717e-06
Endothelial	NRCH	WT	Hmcn1	7.09731e-11	-0.276351	0.396	0.49	1.44906e-06
Endothelial	P635L HOM	WT	Lama2	7.1523e-11	0.281931	0.242	0.144	1.46029e-06
Endothelial	8e-NRCH	WT	Thrb	1.20155e-10	-0.262211	0.054	0.136	2.45321e-06
Endothelial	SPRY	WT	Fhl2	1.22135e-10	0.283904	0.291	0.176	2.49364e-06
Endothelial	8e-NRCH	WT	Rapgef1	1.65989e-10	0.280168	0.467	0.304	3.389e-06
Endothelial	8e-NRCH	WT	Hspg2	1.98329e-10	0.270153	0.52	0.36	4.04929e-06
Endothelial	P635L HOM	WT	Pcdh9	2.32808e-10	0.254766	0.172	0.088	4.75325e-06
Endothelial	NRCH	WT	Ctnna3	2.79388e-10	-0.273908	0.121	0.217	5.70427e-06
Endothelial	8e-NRCH	WT	Ablim3	2.85734e-10	0.280478	0.445	0.293	5.83382e-06
Endothelial	8e-NRCH	WT	Efr3b	3.15715e-10	0.270864	0.257	0.14	6.44596e-06
Endothelial	P635L HOM	WT	Ntn1	3.48621e-10	-0.25355	0.088	0.168	7.11779e-06
Endothelial	8e-NRCH	WT	Pdgfb	3.71579e-10	0.254909	0.208	0.105	7.58653e-06
Endothelial	NRCH	WT	Rnf213	4.02343e-10	0.262885	0.299	0.181	8.21464e-06
Endothelial	NRCH	WT	Pde1c	4.71429e-10	0.258431	0.276	0.172	9.62518e-06
Endothelial	8e-NRCH	WT	Kcnt2	4.97471e-10	-0.2876	0.097	0.191	1.01569e-05
Endothelial	SPRY	WT	Phf20l1	5.03018e-10	0.270338	0.408	0.276	1.02701e-05
Endothelial	P635L HOM	WT	Atp2a2	6.13074e-10	-0.25163	0.22	0.326	1.25171e-05
Endothelial	P635L HOM	WT	Gmds	6.1513e-10	-0.255377	0.225	0.322	1.25591e-05
Endothelial	P635L HOM	WT	Ptpn14	6.24331e-10	-0.251556	0.179	0.279	1.2747e-05
Endothelial	8e-NRCH	WT	Kank3	7.0686e-10	0.261868	0.327	0.201	1.4432e-05
Endothelial	8e-NRCH	WT	Plxna2	7.30299e-10	0.267609	0.433	0.284	1.49105e-05
Endothelial	8e-NRCH	WT	Cp	7.33148e-10	-0.253372	0.069	0.154	1.49687e-05
Endothelial	8e-NRCH	WT	Zfp366	8.48283e-10	0.268408	0.337	0.204	1.73194e-05
Endothelial	8e-NRCH	WT	Sox5	8.76065e-10	-0.273262	0.071	0.154	1.78866e-05
Endothelial	NRCH	WT	Ushbp1	9.16238e-10	-0.259423	0.292	0.399	1.87068e-05
Endothelial	NRCH	WT	Aplp2	9.27397e-10	-0.269749	0.144	0.24	1.89347e-05
Endothelial	8e-NRCH	WT	Sparc	1.09941e-09	0.254506	0.252	0.142	2.24467e-05
Endothelial	P635L HOM	WT	Cgnl1	1.46766e-09	-0.260788	0.233	0.339	2.99652e-05
Endothelial	P635L HOM	WT	Entpd1	1.50401e-09	-0.259966	0.161	0.254	3.07073e-05
Endothelial	8e-NRCH	WT	Slc26a10	1.72045e-09	0.253147	0.229	0.124	3.51265e-05
Endothelial	8e-NRCH	WT	Mef2c	1.88366e-09	0.255467	0.506	0.359	3.84588e-05
Endothelial	8e-NRCH	WT	Cgnl1	2.34594e-09	-0.290047	0.239	0.339	4.78971e-05
Endothelial	8e-NRCH	WT	Btnl9	2.75172e-09	0.267974	0.283	0.17	5.61819e-05
Endothelial	8e-NRCH	WT	Col5a2	2.86927e-09	-0.266496	0.092	0.178	5.85818e-05
Endothelial	NRCH	WT	Hdac9	5.85638e-09	-0.286779	0.25	0.343	0.00011957
Endothelial	8e-NRCH	WT	Palld	6.00808e-09	-0.265246	0.103	0.187	0.000122667
Endothelial	8e-NRCH	WT	Rbms3	6.66907e-09	-0.273008	0.16	0.254	0.000136162
Endothelial	8e-NRCH	WT	Kcnc2	7.69966e-09	-0.268942	0.073	0.153	0.000157204
Endothelial	8e-NRCH	WT	Nav1	1.56588e-08	0.252703	0.451	0.308	0.000319706
Endothelial	8e-NRCH	WT	Adamts9	2.0697e-08	0.253455	0.38	0.259	0.00042257
Endothelial	8e-NRCH	WT	Pard3	2.34128e-08	-0.254424	0.158	0.246	0.000478019
Endothelial	SPRY	WT	Kcnc2	8.78312e-08	-0.25539	0.079	0.153	0.00179325
Endothelial	8e-NRCH	WT	Cfh	1.3032e-07	-0.252045	0.12	0.206	0.00266074
Endothelial	8e-NRCH	WT	Setbp1	1.62712e-07	-0.253196	0.184	0.271	0.00332209
Fibroblast	NRCH	WT	Cmss1	0	0.806764	0.881	0.543	0
Fibroblast	SPRY	WT	Gm42418	0	-0.279952	0.975	1	0
Fibroblast	SPRY	WT	Xist	0	-1.61981	0	0.717	0
Fibroblast	P635L HOM	WT	Gm42418	0	-0.312077	0.982	1	0
Fibroblast	NRCH	WT	AY036118	4.97043e-228	1.13216	0.531	0.088	1.01481e-223
Fibroblast	P635L HOM	WT	Col8a1	7.00831e-184	0.665567	0.706	0.379	1.43089e-179
Fibroblast	NRCH	WT	Gm26917	1.97693e-169	0.445174	0.866	0.681	4.03631e-165
Fibroblast	NRCH	WT	Ttn	3.25137e-166	-0.762732	0.264	0.678	6.63832e-162
Fibroblast	P635L HOM	WT	Camk1d	8.54293e-139	-0.523271	0.371	0.633	1.74421e-134
Fibroblast	NRCH	WT	Myh6	7.25402e-132	-0.736079	0.158	0.497	1.48105e-127
Fibroblast	NRCH	WT	Gab2	3.14559e-130	0.333016	0.899	0.763	6.42234e-126
Fibroblast	SPRY	WT	Il31ra	4.22354e-121	-0.642556	0.002	0.222	8.6232e-117
Fibroblast	P635L HOM	WT	Lars2	2.04666e-115	-0.535144	0.195	0.427	4.17867e-111
Fibroblast	SPRY	WT	Lars2	2.59969e-108	-0.689021	0.125	0.427	5.3078e-104
Fibroblast	NRCH	WT	Trim30a	5.12511e-104	0.767731	0.33	0.073	1.04639e-99
Fibroblast	NRCH	WT	Ryr2	1.674e-99	-0.642303	0.143	0.426	3.4178e-95
Fibroblast	P635L HOM	WT	Gab2	6.81304e-99	0.256645	0.883	0.763	1.39102e-94
Fibroblast	NRCH	WT	Iigp1	5.69593e-98	0.716395	0.263	0.035	1.16294e-93
Fibroblast	P635L HOM	WT	Cmss1	9.89852e-94	-0.452014	0.334	0.543	2.02098e-89
Fibroblast	SPRY	WT	Lsamp	6.37245e-93	-0.536809	0.425	0.714	1.30106e-88
Fibroblast	P635L HOM	WT	Il31ra	1.43592e-88	-0.426685	0.07	0.222	2.93172e-84
Fibroblast	SPRY	WT	Rgs6	1.85699e-84	-0.624524	0.224	0.489	3.79141e-80
Fibroblast	P635L HOM	WT	Abca8a	1.03952e-82	0.29422	0.838	0.678	2.1224e-78
Fibroblast	NRCH	WT	Cfh	1.58696e-82	0.48809	0.644	0.417	3.24009e-78
Fibroblast	P635L HOM	WT	Itgbl1	2.55969e-82	0.475975	0.574	0.334	5.22611e-78
Fibroblast	NRCH	WT	Rgs6	1.84532e-79	-0.600117	0.225	0.489	3.76758e-75
Fibroblast	NRCH	WT	Cdk8	1.57333e-78	0.415484	0.689	0.491	3.21226e-74
Fibroblast	NRCH	WT	Gphn	9.95758e-78	0.376182	0.728	0.539	2.03304e-73
Fibroblast	P635L HOM	WT	Adcy7	5.12372e-75	0.502457	0.361	0.151	1.04611e-70
Fibroblast	P635L HOM	WT	Zbtb16	2.08963e-73	-0.425028	0.116	0.273	4.26639e-69
Fibroblast	NRCH	WT	Hnrnpa2b1	2.10583e-72	-0.538216	0.163	0.399	4.29947e-68
Fibroblast	P635L HOM	WT	Mical2	1.37892e-67	0.48209	0.35	0.152	2.81535e-63
Fibroblast	SPRY	WT	Arhgap24	1.19602e-66	0.527843	0.512	0.284	2.44191e-62
Fibroblast	NRCH	WT	Gm19951	3.60162e-64	0.493499	0.207	0.037	7.35343e-60
Fibroblast	P635L HOM	WT	Adamtsl2	6.93384e-63	0.487159	0.285	0.106	1.41568e-58
Fibroblast	NRCH	WT	Ldlrad4	1.58407e-62	0.350469	0.71	0.545	3.2342e-58
Fibroblast	P635L HOM	WT	Rgs6	1.53945e-60	-0.403583	0.314	0.489	3.14309e-56
Fibroblast	P635L HOM	WT	Rhoj	4.5771e-59	-0.372904	0.326	0.492	9.34507e-55
Fibroblast	P635L HOM	WT	Plekha6	1.2058e-58	0.37833	0.548	0.352	2.46188e-54
Fibroblast	SPRY	WT	Uty	2.24121e-57	0.364025	0.118	0	4.57588e-53
Fibroblast	NRCH	WT	H2-Q6	3.45696e-57	0.398275	0.136	0.007	7.05808e-53
Fibroblast	NRCH	WT	Gm4951	6.06123e-57	0.482925	0.194	0.038	1.23752e-52
Fibroblast	P635L HOM	WT	Pi16	1.29536e-56	0.432283	0.343	0.158	2.64474e-52
Fibroblast	P635L HOM	WT	Nav1	2.3125e-55	0.299674	0.697	0.531	4.72142e-51
Fibroblast	NRCH	WT	Fgf13	3.71127e-53	-0.416597	0.047	0.196	7.57731e-49
Fibroblast	P635L HOM	WT	Chrm3	1.94332e-52	-0.358849	0.061	0.168	3.96767e-48
Fibroblast	NRCH	WT	Gbp4	5.04871e-52	0.368028	0.113	0.002	1.03079e-47
Fibroblast	P635L HOM	WT	Ltbp4	3.65132e-51	0.366517	0.48	0.3	7.45491e-47
Fibroblast	8e-NRCH	WT	Uty	5.28969e-51	0.312815	0.109	0	1.08e-46
Fibroblast	NRCH	WT	Nlrc5	7.67006e-51	0.383781	0.138	0.015	1.566e-46
Fibroblast	NRCH	WT	Nav1	9.42244e-51	0.319694	0.681	0.531	1.92378e-46
Fibroblast	SPRY	WT	C7	1.96454e-50	0.465929	0.167	0.03	4.011e-46
Fibroblast	NRCH	WT	Tpm1	7.07706e-50	-0.423306	0.066	0.217	1.44492e-45
Fibroblast	NRCH	WT	Atp2a2	1.98038e-49	-0.443101	0.181	0.372	4.04335e-45
Fibroblast	P635L HOM	WT	Ankrd1	2.44799e-48	0.333519	0.123	0.013	4.99806e-44
Fibroblast	P635L HOM	WT	Col4a4	2.48179e-47	0.351417	0.501	0.325	5.06706e-43
Fibroblast	SPRY	WT	Hexb	6.65484e-47	-0.345252	0.021	0.138	1.35872e-42
Fibroblast	SPRY	WT	Camk1d	3.44057e-46	-0.371868	0.428	0.633	7.02462e-42
Fibroblast	NRCH	WT	Tnnt2	3.48434e-46	-0.397005	0.063	0.207	7.11397e-42
Fibroblast	SPRY	WT	Itgbl1	1.50734e-45	0.423724	0.515	0.334	3.07754e-41
Fibroblast	P635L HOM	WT	Mfap4	2.85787e-45	0.366774	0.201	0.068	5.83491e-41
Fibroblast	8e-NRCH	WT	Gm19951	4.44117e-45	0.497658	0.233	0.037	9.06754e-41
Fibroblast	P635L HOM	WT	Col4a3	4.81256e-45	0.385269	0.348	0.188	9.82579e-41
Fibroblast	NRCH	WT	H2-K1	2.09521e-44	0.415944	0.226	0.075	4.2778e-40
Fibroblast	8e-NRCH	WT	Xist	3.47788e-44	-0.732715	0.296	0.717	7.10079e-40
Fibroblast	P635L HOM	WT	Kcnk2	3.56501e-44	0.376497	0.218	0.079	7.27868e-40
Fibroblast	SPRY	WT	Lvrn	1.18338e-41	0.322545	0.101	0.006	2.41612e-37
Fibroblast	SPRY	WT	Thsd7a	1.15532e-40	0.392771	0.495	0.322	2.35881e-36
Fibroblast	P635L HOM	WT	Dcn	3.47218e-40	0.31319	0.525	0.361	7.08916e-36
Fibroblast	P635L HOM	WT	Abca9	5.82139e-40	0.355635	0.323	0.171	1.18855e-35
Fibroblast	SPRY	WT	Gm17167	7.29572e-40	0.406329	0.194	0.06	1.48957e-35
Fibroblast	P635L HOM	WT	Fhl2	3.05675e-39	0.346713	0.324	0.172	6.24098e-35
Fibroblast	P635L HOM	WT	Rsrp1	1.1016e-38	0.333753	0.4	0.239	2.24914e-34
Fibroblast	P635L HOM	WT	Frem1	3.6831e-38	0.288297	0.111	0.017	7.51978e-34
Fibroblast	NRCH	WT	Gm17167	3.835e-38	0.39175	0.188	0.06	7.82991e-34
Fibroblast	NRCH	WT	Atp6v0b	6.93077e-38	-0.346106	0.064	0.192	1.41506e-33
Fibroblast	P635L HOM	WT	Cilp	1.19106e-37	0.296555	0.113	0.02	2.43179e-33
Fibroblast	P635L HOM	WT	Synpo2	1.55573e-37	-0.312779	0.137	0.249	3.17633e-33
Fibroblast	SPRY	WT	Olfr1033	7.74401e-37	0.396999	0.279	0.127	1.58109e-32
Fibroblast	NRCH	WT	Zbtb16	4.19303e-35	-0.377509	0.127	0.273	8.5609e-31
Fibroblast	SPRY	WT	Pde1c	8.61094e-35	-0.349013	0.08	0.213	1.7581e-30
Fibroblast	NRCH	WT	Gm49692	1.01744e-34	0.291153	0.121	0.023	2.07731e-30
Fibroblast	NRCH	WT	F830016B08Rik	1.38736e-34	0.325047	0.137	0.032	2.83258e-30
Fibroblast	P635L HOM	WT	Tnnt2	1.81445e-34	0.325253	0.354	0.207	3.70455e-30
Fibroblast	NRCH	WT	H2-Q4	5.64e-34	0.292717	0.12	0.023	1.15152e-29
Fibroblast	P635L HOM	WT	Cygb	6.17918e-34	0.318473	0.241	0.115	1.2616e-29
Fibroblast	NRCH	WT	Jarid2	1.45239e-33	0.360439	0.4	0.244	2.96534e-29
Fibroblast	NRCH	WT	Cpq	2.56392e-33	0.264344	0.648	0.523	5.23476e-29
Fibroblast	NRCH	WT	Negr1	5.35694e-33	-0.357164	0.315	0.487	1.09373e-28
Fibroblast	NRCH	WT	Col5a3	2.8859e-32	-0.371023	0.174	0.322	5.89213e-28
Fibroblast	NRCH	WT	Kcnd2	4.70996e-32	-0.273395	0.024	0.111	9.61632e-28
Fibroblast	P635L HOM	WT	Meox1	1.25735e-31	0.292457	0.149	0.051	2.56713e-27
Fibroblast	P635L HOM	WT	Ckb	5.77274e-31	0.275464	0.144	0.048	1.17862e-26
Fibroblast	NRCH	WT	Pdzrn3	9.57971e-31	0.352601	0.438	0.289	1.95589e-26
Fibroblast	NRCH	WT	Adgrl3	1.40292e-30	-0.362302	0.114	0.241	2.86434e-26
Fibroblast	SPRY	WT	Trabd2b	2.12853e-30	-0.294039	0.039	0.136	4.34582e-26
Fibroblast	P635L HOM	WT	Nox4	2.96636e-30	0.310803	0.295	0.166	6.05642e-26
Fibroblast	P635L HOM	WT	Synpo	4.10624e-30	0.277221	0.164	0.064	8.38372e-26
Fibroblast	8e-NRCH	WT	C7	2.04173e-29	0.44472	0.165	0.03	4.16859e-25
Fibroblast	P635L HOM	WT	Igfbp7	6.17128e-29	0.264603	0.544	0.405	1.25999e-24
Fibroblast	NRCH	WT	Col8a1	1.73393e-28	0.324742	0.513	0.379	3.54018e-24
Fibroblast	NRCH	WT	Hexb	1.80841e-28	0.349383	0.265	0.138	3.69223e-24
Fibroblast	SPRY	WT	St3gal4	2.39634e-28	-0.339291	0.159	0.292	4.89261e-24
Fibroblast	NRCH	WT	Gbp6	2.95114e-28	0.273797	0.103	0.021	6.02533e-24
Fibroblast	SPRY	WT	Adgrl3	3.37362e-28	-0.347911	0.115	0.241	6.88792e-24
Fibroblast	SPRY	WT	Gm47283	4.42866e-28	-0.31657	0.098	0.22	9.04199e-24
Fibroblast	NRCH	WT	Prkca	5.26811e-28	0.319211	0.426	0.291	1.07559e-23
Fibroblast	NRCH	WT	Slc1a3	6.03535e-28	0.323681	0.199	0.084	1.23224e-23
Fibroblast	P635L HOM	WT	Slc1a3	6.55534e-28	0.275366	0.187	0.084	1.3384e-23
Fibroblast	NRCH	WT	Esrrg	8.4054e-28	-0.336041	0.13	0.26	1.71613e-23
Fibroblast	P635L HOM	WT	Mgp	1.27505e-27	0.290111	0.242	0.129	2.60326e-23
Fibroblast	P635L HOM	WT	Svep1	1.68725e-27	0.292118	0.342	0.214	3.44487e-23
Fibroblast	P635L HOM	WT	Prkca	2.05095e-27	0.270101	0.417	0.291	4.18742e-23
Fibroblast	P635L HOM	WT	D630003M21Rik	2.32416e-27	0.286977	0.323	0.196	4.74524e-23
Fibroblast	P635L HOM	WT	Nedd9	2.50814e-27	0.283817	0.308	0.182	5.12088e-23
Fibroblast	NRCH	WT	Gbp7	3.89274e-27	0.267234	0.112	0.028	7.9478e-23
Fibroblast	NRCH	WT	Lsamp	6.02263e-27	-0.264001	0.557	0.714	1.22964e-22
Fibroblast	SPRY	WT	Col14a1	8.31416e-27	-0.326223	0.116	0.241	1.6975e-22
Fibroblast	NRCH	WT	Dcn	1.41298e-26	0.294214	0.493	0.361	2.88488e-22
Fibroblast	NRCH	WT	Zranb2	2.50463e-26	-0.293933	0.085	0.196	5.11371e-22
Fibroblast	SPRY	WT	Slit3	4.30277e-26	0.36086	0.374	0.242	8.78497e-22
Fibroblast	NRCH	WT	Sat1	6.96422e-26	-0.263423	0.048	0.138	1.42189e-21
Fibroblast	NRCH	WT	Dmd	7.89273e-26	-0.312595	0.264	0.415	1.61146e-21
Fibroblast	P635L HOM	WT	Emp1	2.28999e-25	0.270258	0.221	0.116	4.67547e-21
Fibroblast	NRCH	WT	Klhl29	2.68308e-25	0.286124	0.141	0.048	5.47804e-21
Fibroblast	P635L HOM	WT	Itgb5	2.77005e-25	0.273613	0.27	0.161	5.65561e-21
Fibroblast	P635L HOM	WT	Flt3l	3.90415e-25	0.268753	0.215	0.11	7.9711e-21
Fibroblast	SPRY	WT	Chrm3	4.7962e-25	-0.332421	0.068	0.168	9.7924e-21
Fibroblast	P635L HOM	WT	Dnm1	2.22378e-24	0.263151	0.302	0.184	4.54029e-20
Fibroblast	8e-NRCH	WT	Tef	3.16728e-24	0.396661	0.228	0.066	6.46663e-20
Fibroblast	SPRY	WT	Hmcn2	7.02273e-24	0.329899	0.323	0.196	1.43383e-19
Fibroblast	NRCH	WT	Slco3a1	1.03722e-23	0.323618	0.281	0.163	2.1177e-19
Fibroblast	SPRY	WT	Esrrg	1.52378e-23	-0.317906	0.142	0.26	3.11111e-19
Fibroblast	8e-NRCH	WT	Ankrd1	1.92653e-23	0.251186	0.102	0.013	3.9334e-19
Fibroblast	SPRY	WT	Stxbp6	4.77572e-23	-0.284019	0.077	0.174	9.75058e-19
Fibroblast	8e-NRCH	WT	Ryr2	5.30938e-23	-0.565723	0.189	0.426	1.08402e-18
Fibroblast	SPRY	WT	Gsn	6.28977e-23	-0.295486	0.295	0.432	1.28418e-18
Fibroblast	NRCH	WT	Itgbl1	8.64079e-23	0.295263	0.456	0.334	1.76419e-18
Fibroblast	NRCH	WT	Ahnak	1.00072e-22	0.25827	0.516	0.398	2.04317e-18
Fibroblast	NRCH	WT	Gsn	1.01109e-22	-0.294458	0.296	0.432	2.06435e-18
Fibroblast	SPRY	WT	Abca9	1.62712e-22	0.299696	0.296	0.171	3.3221e-18
Fibroblast	NRCH	WT	Klf12	1.81141e-22	0.265057	0.483	0.361	3.69836e-18
Fibroblast	SPRY	WT	Adamtsl3	2.3254e-22	-0.298873	0.125	0.238	4.74777e-18
Fibroblast	SPRY	WT	Setbp1	3.30296e-22	-0.258448	0.434	0.573	6.74366e-18
Fibroblast	SPRY	WT	Col8a1	6.68495e-22	0.281944	0.501	0.379	1.36487e-17
Fibroblast	SPRY	WT	Fhl2	7.24665e-22	0.296799	0.291	0.172	1.47955e-17
Fibroblast	SPRY	WT	Nkain2	2.8221e-21	-0.272074	0.113	0.231	5.76189e-17
Fibroblast	NRCH	WT	Ctnna3	6.00626e-21	-0.277886	0.147	0.268	1.2263e-16
Fibroblast	SPRY	WT	Synpo2	1.29234e-20	-0.289199	0.14	0.249	2.63857e-16
Fibroblast	NRCH	WT	Abca1	1.35723e-20	0.273232	0.186	0.091	2.77105e-16
Fibroblast	NRCH	WT	Xdh	1.43752e-20	0.284574	0.369	0.252	2.93498e-16
Fibroblast	NRCH	WT	Gse1	1.62418e-20	0.287082	0.313	0.199	3.31608e-16
Fibroblast	SPRY	WT	Fkbp5	2.16951e-20	0.286123	0.275	0.162	4.42949e-16
Fibroblast	SPRY	WT	Pde7b	2.66099e-20	-0.284567	0.138	0.249	5.43295e-16
Fibroblast	8e-NRCH	WT	Arhgap24	3.93223e-20	0.4671	0.51	0.284	8.02844e-16
Fibroblast	SPRY	WT	Kcnk2	4.15379e-20	0.269979	0.173	0.079	8.4808e-16
Fibroblast	SPRY	WT	Rsrp1	6.10549e-20	0.274674	0.358	0.239	1.24656e-15
Fibroblast	SPRY	WT	Dclk1	8.12659e-20	-0.282805	0.178	0.294	1.65921e-15
Fibroblast	NRCH	WT	Stat1	9.01042e-20	0.25849	0.147	0.063	1.83966e-15
Fibroblast	SPRY	WT	Eya2	3.66115e-19	0.262636	0.185	0.089	7.47497e-15
Fibroblast	SPRY	WT	Nalcn	3.87208e-19	0.276661	0.208	0.11	7.90562e-15
Fibroblast	SPRY	WT	Dpep1	5.28043e-19	0.278652	0.208	0.11	1.07811e-14
Fibroblast	SPRY	WT	Pde3a	5.68215e-19	-0.258325	0.346	0.469	1.16012e-14
Fibroblast	8e-NRCH	WT	Nr1d2	1.30547e-18	0.36976	0.262	0.098	2.66538e-14
Fibroblast	NRCH	WT	Vcan	1.66652e-18	0.270875	0.374	0.267	3.40254e-14
Fibroblast	SPRY	WT	Cyp27a1	1.74943e-18	0.275198	0.235	0.137	3.57182e-14
Fibroblast	SPRY	WT	Myh6	3.43601e-18	-0.253055	0.36	0.497	7.01531e-14
Fibroblast	SPRY	WT	Prex2	6.35316e-18	0.262246	0.393	0.276	1.29712e-13
Fibroblast	SPRY	WT	Arglu1	6.37954e-18	0.253782	0.396	0.28	1.30251e-13
Fibroblast	NRCH	WT	Gas7	7.28669e-18	0.270297	0.303	0.199	1.48772e-13
Fibroblast	NRCH	WT	Pde4d	7.40893e-18	-0.256438	0.273	0.402	1.51268e-13
Fibroblast	8e-NRCH	WT	Olfr1033	7.62835e-18	0.384989	0.306	0.127	1.55748e-13
Fibroblast	NRCH	WT	Meg3	1.33811e-17	-0.256704	0.295	0.408	2.73202e-13
Fibroblast	8e-NRCH	WT	Rgs6	2.86598e-17	-0.483267	0.299	0.489	5.85148e-13
Fibroblast	NRCH	WT	Zc3h7a	5.10969e-17	0.25256	0.294	0.194	1.04324e-12
Fibroblast	NRCH	WT	AC149090.1	6.31275e-17	-0.252877	0.238	0.35	1.28887e-12
Fibroblast	8e-NRCH	WT	Per3	1.29394e-16	0.288112	0.163	0.048	2.64183e-12
Fibroblast	SPRY	WT	Sdk1	4.25188e-16	-0.257486	0.128	0.22	8.68106e-12
Fibroblast	8e-NRCH	WT	Gphn	1.33763e-15	0.33735	0.76	0.539	2.73103e-11
Fibroblast	8e-NRCH	WT	Abca9	8.88322e-15	0.375169	0.345	0.171	1.81369e-10
Fibroblast	8e-NRCH	WT	Ctnna3	3.92104e-14	-0.456162	0.1	0.268	8.0056e-10
Fibroblast	8e-NRCH	WT	Lsamp	4.74243e-14	-0.330621	0.532	0.714	9.68263e-10
Fibroblast	8e-NRCH	WT	Npas2	6.21075e-14	-0.460689	0.095	0.254	1.26805e-09
Fibroblast	8e-NRCH	WT	Iigp1	2.42499e-13	0.276824	0.121	0.035	4.95111e-09
Fibroblast	8e-NRCH	WT	Cyp27a1	2.80686e-13	0.334947	0.289	0.137	5.73077e-09
Fibroblast	8e-NRCH	WT	Fgf13	8.86541e-13	-0.415143	0.053	0.196	1.81005e-08
Fibroblast	8e-NRCH	WT	Slit3	1.20317e-12	0.371615	0.42	0.242	2.45651e-08
Fibroblast	8e-NRCH	WT	Pcsk6	1.30222e-12	0.35745	0.488	0.297	2.65874e-08
Fibroblast	8e-NRCH	WT	Hmcn2	2.46639e-11	0.347024	0.35	0.196	5.03563e-07
Fibroblast	8e-NRCH	WT	Arhgef3	2.56422e-11	0.312769	0.311	0.162	5.23536e-07
Fibroblast	8e-NRCH	WT	Abca1	6.07225e-11	0.263382	0.206	0.091	1.23977e-06
Fibroblast	8e-NRCH	WT	Prex2	7.21313e-11	0.327912	0.464	0.276	1.47271e-06
Fibroblast	8e-NRCH	WT	Erbb4	9.45684e-11	-0.37276	0.032	0.15	1.9308e-06
Fibroblast	8e-NRCH	WT	Cfh	1.14468e-10	0.306367	0.59	0.417	2.33709e-06
Fibroblast	8e-NRCH	WT	Cpeb1	3.8408e-10	0.267835	0.252	0.123	7.84176e-06
Fibroblast	8e-NRCH	WT	Nid1	9.32772e-10	0.295312	0.376	0.216	1.90444e-05
Fibroblast	8e-NRCH	WT	Sulf1	1.56878e-09	0.300311	0.541	0.348	3.20297e-05
Fibroblast	8e-NRCH	WT	Cmss1	2.47147e-09	0.274329	0.726	0.543	5.046e-05
Fibroblast	8e-NRCH	WT	Eya2	3.86033e-09	0.255365	0.192	0.089	7.88164e-05
Fibroblast	8e-NRCH	WT	Rbm33	3.97106e-09	0.262185	0.299	0.162	8.10772e-05
Fibroblast	8e-NRCH	WT	Slc43a3	4.25186e-09	0.280735	0.325	0.182	8.68103e-05
Fibroblast	8e-NRCH	WT	Scara5	5.54511e-09	0.273412	0.272	0.146	0.000113215
Fibroblast	8e-NRCH	WT	Slco3a1	7.64689e-09	0.269399	0.296	0.163	0.000156126
Fibroblast	8e-NRCH	WT	Col5a3	7.81777e-09	-0.343808	0.206	0.322	0.000159615
Fibroblast	8e-NRCH	WT	Ablim1	8.90887e-09	0.282553	0.476	0.316	0.000181892
Fibroblast	8e-NRCH	WT	Myh6	9.43991e-09	0.274096	0.675	0.497	0.000192735
Fibroblast	8e-NRCH	WT	Dcn	9.88287e-09	0.290297	0.529	0.361	0.000201779
Fibroblast	8e-NRCH	WT	Prkca	1.11183e-08	0.281545	0.447	0.291	0.000227003
Fibroblast	8e-NRCH	WT	Pid1	1.21258e-08	0.274063	0.607	0.434	0.000247572
Fibroblast	8e-NRCH	WT	Adgrd1	2.33783e-08	0.250681	0.206	0.103	0.000477315
Fibroblast	8e-NRCH	WT	Pds5b	3.19055e-08	0.252228	0.299	0.168	0.000651414
Fibroblast	8e-NRCH	WT	Pdgfra	3.49843e-08	0.273722	0.408	0.26	0.000714274
Fibroblast	8e-NRCH	WT	Fhod3	4.75159e-08	-0.271462	0.029	0.119	0.000970133
Fibroblast	8e-NRCH	WT	Gas7	5.14808e-08	0.263813	0.333	0.199	0.00105108
Fibroblast	8e-NRCH	WT	Axl	5.93853e-08	0.266576	0.439	0.283	0.00121247
Fibroblast	8e-NRCH	WT	Dmd	9.23321e-08	-0.266917	0.311	0.415	0.00188515
Fibroblast	8e-NRCH	WT	Hivep2	1.13234e-07	0.262213	0.568	0.402	0.00231189
Fibroblast	8e-NRCH	WT	Abca6	1.28161e-07	0.265921	0.371	0.232	0.00261667
Fibroblast	8e-NRCH	WT	Rbm20	1.34932e-07	-0.284457	0.044	0.132	0.00275491
Fibroblast	8e-NRCH	WT	Thsd7a	7.77146e-07	0.251097	0.461	0.322	0.015867
Lymphoid	SPRY	WT	Gm42418	2.93974e-13	-0.292233	1	1	6.00206e-09
Lymphoid	NRCH	WT	Nav1	1.96876e-10	1.40936	0.591	0	4.01961e-06
Lymphoid	NRCH	WT	Cdk8	6.28985e-10	1.39459	0.818	0.153	1.2842e-05
Lymphoid	NRCH	WT	Cpq	9.55088e-08	1.22205	0.5	0.017	0.00195
Lymphoid	SPRY	WT	Xist	2.19518e-07	-1.38426	0	0.542	0.0044819
Lymphoid	NRCH	WT	Ube2e2	2.6877e-07	1.12461	0.455	0.017	0.00548747
Lymphoid	NRCH	WT	Mecom	3.56868e-07	1.0784	0.455	0.017	0.00728618
Lymphoid	P635L HOM	WT	Apobec3	4.02619e-07	1.12611	0.382	0	0.00822026
Lymphoid	NRCH	WT	Gab2	1.03488e-06	1.17823	0.682	0.136	0.0211291
Lymphoid	NRCH	WT	Cfh	1.36494e-06	0.999277	0.364	0	0.0278679
Lymphoid	NRCH	WT	Col8a1	1.36494e-06	1.03637	0.364	0	0.0278679
Lymphoid	8e-NRCH	WT	Bank1	1.57511e-06	-1.64901	0.042	0.644	0.032159
Mesothelial	SPRY	WT	Gm42418	2.79803e-10	-0.297655	1	1	5.71274e-06
Mesothelial	NRCH	WT	AY036118	1.14706e-08	1.332	0.689	0.13	0.000234195
Mesothelial	SPRY	WT	Xist	2.65601e-08	-1.3116	0	0.543	0.000542278
Mesothelial	NRCH	WT	Cmss1	3.31455e-08	0.62589	0.933	0.717	0.000676731
Mesothelial	NRCH	WT	Muc16	1.42441e-06	0.390183	0.933	0.848	0.0290821
Myeloid	NRCH	WT	Cmss1	1.51497e-55	0.910271	0.925	0.545	3.09311e-51
Myeloid	SPRY	WT	Xist	1.81462e-51	-1.55514	0	0.658	3.70491e-47
Myeloid	SPRY	WT	Gm42418	4.04174e-44	-0.289033	0.984	1	8.25203e-40
Myeloid	NRCH	WT	Gm26917	9.96902e-41	0.582969	0.928	0.696	2.03538e-36
Myeloid	NRCH	WT	AY036118	2.78925e-32	1.17638	0.56	0.109	5.69481e-28
Myeloid	SPRY	WT	Clmp	4.43956e-29	1.09371	0.42	0.012	9.06424e-25
Myeloid	NRCH	WT	Mctp1	9.6468e-26	-0.711302	0.456	0.86	1.96959e-21
Myeloid	NRCH	WT	Atp2a2	9.11473e-21	-0.804426	0.098	0.436	1.86095e-16
Myeloid	NRCH	WT	Tgfbr1	6.03456e-20	0.789184	0.577	0.23	1.23208e-15
Myeloid	NRCH	WT	Gphn	1.09783e-19	0.666475	0.723	0.366	2.24144e-15
Myeloid	NRCH	WT	Cdk8	1.44878e-18	0.656583	0.632	0.342	2.95798e-14
Myeloid	NRCH	WT	Apoe	2.88486e-18	-0.733228	0.081	0.381	5.89001e-14
Myeloid	NRCH	WT	Colec12	2.20491e-17	-0.731736	0.221	0.564	4.50176e-13
Myeloid	NRCH	WT	F13a1	1.13138e-15	-0.654885	0.378	0.743	2.30994e-11
Myeloid	SPRY	WT	Il31ra	7.28374e-15	-0.665931	0.004	0.233	1.48712e-10
Myeloid	NRCH	WT	Cadm1	7.32266e-15	0.726056	0.417	0.121	1.49507e-10
Myeloid	NRCH	WT	Ppp3ca	1.12314e-14	-0.534419	0.423	0.732	2.2931e-10
Myeloid	NRCH	WT	Cpq	1.36494e-14	0.615559	0.57	0.284	2.7868e-10
Myeloid	NRCH	WT	Atp6v0b	2.41751e-14	-0.627593	0.218	0.525	4.93584e-10
Myeloid	NRCH	WT	Slco3a1	4.06732e-14	0.693747	0.322	0.066	8.30426e-10
Myeloid	NRCH	WT	Bank1	4.80771e-14	-0.64657	0.163	0.455	9.81591e-10
Myeloid	NRCH	WT	Myh6	7.03589e-14	-0.604922	0.241	0.553	1.43652e-09
Myeloid	NRCH	WT	Iigp1	9.44898e-14	0.692368	0.283	0.047	1.9292e-09
Myeloid	NRCH	WT	Cd84	2.51331e-13	0.593954	0.554	0.288	5.13143e-09
Myeloid	8e-NRCH	WT	Xist	3.62433e-13	-0.932075	0.162	0.658	7.39979e-09
Myeloid	8e-NRCH	WT	Uty	6.81656e-13	0.558918	0.19	0	1.39174e-08
Myeloid	NRCH	WT	Slc9a9	1.52406e-12	-0.383983	0.651	0.883	3.11167e-08
Myeloid	NRCH	WT	Ttn	1.52738e-12	-0.496878	0.381	0.696	3.11845e-08
Myeloid	SPRY	WT	Lars2	1.64309e-12	-0.645972	0.165	0.459	3.35471e-08
Myeloid	NRCH	WT	Psd3	2.33683e-12	-0.38885	0.612	0.821	4.77111e-08
Myeloid	NRCH	WT	Ciita	3.21677e-12	0.630591	0.401	0.136	6.56768e-08
Myeloid	NRCH	WT	Hdac9	3.41766e-12	-0.530432	0.375	0.673	6.97784e-08
Myeloid	NRCH	WT	Nlrc5	6.10913e-12	0.603459	0.417	0.16	1.2473e-07
Myeloid	P635L HOM	WT	Rin2	1.45267e-11	0.585012	0.356	0.121	2.96591e-07
Myeloid	P635L HOM	WT	Nrp1	1.8258e-11	0.46734	0.616	0.393	3.72774e-07
Myeloid	NRCH	WT	Gab2	2.03018e-11	0.307333	0.801	0.665	4.14503e-07
Myeloid	SPRY	WT	Uty	2.49204e-11	0.507727	0.16	0	5.088e-07
Myeloid	NRCH	WT	Hnrnpa2b1	4.14815e-11	-0.547522	0.199	0.463	8.46928e-07
Myeloid	NRCH	WT	Aoah	4.47536e-11	0.483265	0.599	0.385	9.13735e-07
Myeloid	NRCH	WT	Wwp1	5.32578e-11	-0.520676	0.332	0.603	1.08737e-06
Myeloid	P635L HOM	WT	Il31ra	5.64958e-11	-0.497315	0.055	0.233	1.15348e-06
Myeloid	NRCH	WT	AC149090.1	7.165e-11	-0.433466	0.453	0.685	1.46288e-06
Myeloid	NRCH	WT	Dab2	8.66933e-11	-0.513415	0.336	0.615	1.77002e-06
Myeloid	NRCH	WT	Pigk	9.97544e-11	0.532465	0.235	0.043	2.03669e-06
Myeloid	NRCH	WT	Abca9	1.11193e-10	-0.521104	0.27	0.525	2.27022e-06
Myeloid	NRCH	WT	Apobec3	1.23668e-10	0.565746	0.257	0.058	2.52493e-06
Myeloid	NRCH	WT	Plekhg5	1.35294e-10	-0.558801	0.147	0.389	2.76229e-06
Myeloid	NRCH	WT	Myo1e	1.69721e-10	0.580299	0.352	0.125	3.46519e-06
Myeloid	NRCH	WT	Lrmda	2.02333e-10	0.348949	0.788	0.619	4.13103e-06
Myeloid	NRCH	WT	Ndfip1	2.76791e-10	-0.512388	0.078	0.284	5.65123e-06
Myeloid	NRCH	WT	Cbr2	3.67944e-10	-0.475222	0.042	0.218	7.51231e-06
Myeloid	NRCH	WT	Gbp8	3.70213e-10	0.520919	0.205	0.031	7.55865e-06
Myeloid	NRCH	WT	Gm19951	4.81057e-10	0.530828	0.254	0.058	9.82175e-06
Myeloid	NRCH	WT	Gbp2b	6.08069e-10	0.485162	0.156	0.008	1.2415e-05
Myeloid	NRCH	WT	Trim30a	6.28637e-10	0.559736	0.44	0.226	1.28349e-05
Myeloid	NRCH	WT	Snx29	6.33349e-10	-0.487615	0.319	0.568	1.29311e-05
Myeloid	P635L HOM	WT	Wwp1	7.8896e-10	0.3239	0.764	0.603	1.61082e-05
Myeloid	NRCH	WT	Runx1	8.29988e-10	-0.385422	0.521	0.728	1.69459e-05
Myeloid	NRCH	WT	Gbp4	1.22365e-09	0.439174	0.153	0.008	2.49832e-05
Myeloid	P635L HOM	WT	Cmah	1.32252e-09	0.473628	0.501	0.292	2.70018e-05
Myeloid	NRCH	WT	Iqgap2	2.37652e-09	-0.478889	0.277	0.514	4.85213e-05
Myeloid	NRCH	WT	Lair1	3.00527e-09	0.521721	0.378	0.163	6.13587e-05
Myeloid	NRCH	WT	Trf	3.21345e-09	-0.412562	0.029	0.179	6.5609e-05
Myeloid	NRCH	WT	Ube2e2	3.83353e-09	0.515794	0.339	0.117	7.82692e-05
Myeloid	NRCH	WT	Stab1	5.01817e-09	-0.478855	0.306	0.545	0.000102456
Myeloid	P635L HOM	WT	Ccnd3	5.08227e-09	-0.489347	0.123	0.307	0.000103765
Myeloid	NRCH	WT	Cxcl16	5.34134e-09	0.47031	0.205	0.039	0.000109054
Myeloid	NRCH	WT	Sptbn1	7.35597e-09	0.504805	0.384	0.183	0.000150187
Myeloid	P635L HOM	WT	Atrnl1	9.8476e-09	-0.452204	0.241	0.467	0.000201058
Myeloid	NRCH	WT	Lrp6	1.02264e-08	-0.478359	0.195	0.412	0.000208792
Myeloid	NRCH	WT	Zdhhc14	1.1697e-08	-0.439222	0.365	0.591	0.000238818
Myeloid	NRCH	WT	Foxp1	1.19168e-08	-0.355737	0.547	0.755	0.000243306
Myeloid	P635L HOM	WT	Ankrd1	1.49029e-08	0.442365	0.156	0.019	0.000304273
Myeloid	P635L HOM	WT	Lars2	1.59306e-08	-0.443166	0.255	0.459	0.000325255
Myeloid	NRCH	WT	Syne1	1.77805e-08	0.483727	0.401	0.198	0.000363023
Myeloid	P635L HOM	WT	Ifi202b	1.88872e-08	0.372714	0.115	0	0.000385619
Myeloid	NRCH	WT	Airn	2.00145e-08	0.514773	0.355	0.16	0.000408636
Myeloid	NRCH	WT	Tshz2	2.54428e-08	0.488688	0.218	0.054	0.000519466
Myeloid	NRCH	WT	Zswim6	2.64263e-08	-0.382329	0.469	0.673	0.000539545
Myeloid	SPRY	WT	Nkain2	2.92634e-08	-0.392074	0.008	0.14	0.000597471
Myeloid	NRCH	WT	Akap9	2.93429e-08	0.474809	0.326	0.132	0.000599095
Myeloid	P635L HOM	WT	Rgl1	2.94242e-08	0.449353	0.463	0.265	0.000600755
Myeloid	NRCH	WT	Dnaja1	3.55737e-08	-0.368978	0.02	0.144	0.000726308
Myeloid	NRCH	WT	Stk17b	3.95472e-08	-0.44297	0.062	0.218	0.000807436
Myeloid	P635L HOM	WT	Ddx60	5.72281e-08	0.439427	0.458	0.261	0.00116843
Myeloid	NRCH	WT	Gucy1a2	5.95332e-08	0.46727	0.173	0.031	0.00121549
Myeloid	NRCH	WT	Tsc22d3	7.14003e-08	-0.33514	0.016	0.132	0.00145778
Myeloid	NRCH	WT	Cacna1a	7.25848e-08	-0.431859	0.055	0.202	0.00148196
Myeloid	NRCH	WT	Tmcc1	8.35258e-08	-0.36188	0.498	0.712	0.00170535
Myeloid	NRCH	WT	Fgf13	8.823e-08	-0.435222	0.059	0.21	0.00180139
Myeloid	NRCH	WT	Prpf38b	9.87752e-08	0.471802	0.336	0.148	0.00201669
Myeloid	P635L HOM	WT	Hpcal1	9.91116e-08	-0.429486	0.192	0.377	0.00202356
Myeloid	NRCH	WT	Pip4p1	9.92458e-08	-0.379284	0.046	0.191	0.0020263
Myeloid	NRCH	WT	Gm30382	9.94522e-08	-0.35094	0.016	0.128	0.00203052
Myeloid	NRCH	WT	Itgax	1.09892e-07	0.388383	0.15	0.019	0.00224366
Myeloid	NRCH	WT	Snx2	1.36368e-07	-0.434032	0.205	0.405	0.00278423
Myeloid	SPRY	WT	Ddx3y	1.38526e-07	0.334909	0.103	0	0.00282828
Myeloid	NRCH	WT	Alox5ap	1.3881e-07	-0.35514	0.026	0.148	0.00283409
Myeloid	NRCH	WT	Mrc1	1.42147e-07	-0.342939	0.544	0.755	0.00290221
Myeloid	NRCH	WT	Mast4	1.42765e-07	0.522932	0.306	0.136	0.00291483
Myeloid	NRCH	WT	Zeb1	1.48511e-07	0.468601	0.368	0.179	0.00303215
Myeloid	NRCH	WT	AU020206	1.48585e-07	0.464006	0.261	0.093	0.00303366
Myeloid	NRCH	WT	Psap	1.55459e-07	0.455884	0.401	0.218	0.00317401
Myeloid	NRCH	WT	Ccr5	1.57109e-07	0.475448	0.274	0.105	0.0032077
Myeloid	NRCH	WT	4933406J09Rik	1.67516e-07	0.35525	0.101	0	0.00342017
Myeloid	NRCH	WT	Birc3	1.81281e-07	0.472969	0.309	0.132	0.00370121
Myeloid	P635L HOM	WT	Dennd4a	2.49023e-07	-0.366313	0.044	0.167	0.00508429
Myeloid	NRCH	WT	Dst	2.51688e-07	0.337442	0.664	0.49	0.00513871
Myeloid	P635L HOM	WT	Cybb	2.56751e-07	0.436574	0.241	0.086	0.00524209
Myeloid	P635L HOM	WT	Atp2a2	2.73901e-07	-0.39655	0.258	0.436	0.00559224
Myeloid	NRCH	WT	Fgr	2.9746e-07	0.387756	0.15	0.023	0.00607323
Myeloid	NRCH	WT	Nlrp1b	3.04905e-07	0.423406	0.463	0.272	0.00622525
Myeloid	P635L HOM	WT	Klhl6	3.44162e-07	0.395268	0.167	0.039	0.00702676
Myeloid	SPRY	WT	Atp2a2	3.44865e-07	-0.442739	0.243	0.436	0.00704111
Myeloid	NRCH	WT	F630028O10Rik	3.48198e-07	-0.39763	0.062	0.206	0.00710917
Myeloid	SPRY	WT	Cd74	3.54206e-07	-0.486966	0.095	0.276	0.00723183
Myeloid	NRCH	WT	Pepd	3.60674e-07	-0.415434	0.137	0.323	0.00736389
Myeloid	NRCH	WT	Fgfr1	3.64039e-07	-0.377682	0.055	0.195	0.00743259
Myeloid	NRCH	WT	Dleu2	3.68825e-07	-0.367671	0.456	0.689	0.0075303
Myeloid	NRCH	WT	Cybb	4.01637e-07	0.443611	0.241	0.086	0.00820022
Myeloid	NRCH	WT	Immp2l	4.04129e-07	-0.426466	0.29	0.49	0.00825111
Myeloid	NRCH	WT	Ppp1r9a	4.06461e-07	-0.425479	0.127	0.3	0.00829872
Myeloid	NRCH	WT	Stat1	5.24484e-07	0.451291	0.257	0.105	0.0107084
Myeloid	SPRY	WT	Gm21887	5.71633e-07	-0.383241	0.029	0.16	0.011671
Myeloid	P635L HOM	WT	Apbb1ip	5.75801e-07	0.401813	0.405	0.233	0.0117561
Myeloid	NRCH	WT	Ryr2	6.05053e-07	-0.430939	0.202	0.385	0.0123534
Myeloid	NRCH	WT	Rock2	6.5687e-07	-0.392521	0.257	0.447	0.0134113
Myeloid	NRCH	WT	Slfn9	6.6851e-07	0.341094	0.127	0.016	0.013649
Myeloid	NRCH	WT	Nhsl2	6.70697e-07	-0.370215	0.062	0.202	0.0136936
Myeloid	NRCH	WT	Arhgef3	6.78452e-07	-0.408716	0.28	0.471	0.0138519
Myeloid	P635L HOM	WT	Zswim6	6.92246e-07	-0.307064	0.518	0.673	0.0141336
Myeloid	NRCH	WT	Wdfy3	7.58605e-07	-0.366215	0.368	0.549	0.0154884
Myeloid	NRCH	WT	Rell1	8.74417e-07	-0.379955	0.062	0.198	0.017853
Myeloid	P635L HOM	WT	Cmip	8.76859e-07	-0.327478	0.414	0.58	0.0179028
Myeloid	NRCH	WT	Ly86	9.14271e-07	0.412631	0.417	0.245	0.0186667
Myeloid	NRCH	WT	Clcn5	9.19504e-07	-0.405709	0.101	0.261	0.0187735
Myeloid	NRCH	WT	Serinc3	1.00879e-06	-0.402355	0.264	0.451	0.0205966
Myeloid	P635L HOM	WT	Apobec1	1.08663e-06	0.405738	0.441	0.261	0.0221856
Myeloid	NRCH	WT	H2-Q6	1.11821e-06	0.368367	0.16	0.035	0.0228305
Myeloid	NRCH	WT	Ltc4s	1.17226e-06	-0.275813	0.01	0.101	0.0239341
Myeloid	NRCH	WT	Arhgap45	1.24596e-06	-0.408698	0.195	0.381	0.0254388
Myeloid	P635L HOM	WT	Cyth1	1.24975e-06	-0.388641	0.178	0.354	0.0255162
Myeloid	P635L HOM	WT	Tifa	1.26648e-06	-0.302115	0.036	0.144	0.0258577
Myeloid	NRCH	WT	Itsn1	1.36785e-06	-0.360782	0.404	0.599	0.0279273
Myeloid	NRCH	WT	Cyp27a1	1.50329e-06	-0.395969	0.114	0.272	0.0306927
Myeloid	SPRY	WT	Taco1	1.68663e-06	-0.305583	0.004	0.101	0.0344358
Myeloid	NRCH	WT	Klra2	1.70834e-06	0.430667	0.212	0.074	0.0348792
Myeloid	NRCH	WT	Ap2a2	1.75928e-06	-0.403493	0.169	0.35	0.0359193
Myeloid	P635L HOM	WT	Cmss1	1.80305e-06	-0.35145	0.373	0.545	0.036813
Myeloid	NRCH	WT	Ifrd1	1.8806e-06	-0.275157	0.013	0.105	0.0383963
Myeloid	NRCH	WT	Slc43a2	1.94049e-06	-0.403982	0.169	0.346	0.0396189
Myeloid	NRCH	WT	Pakap.1	1.94573e-06	0.337922	0.134	0.023	0.0397259
Myeloid	NRCH	WT	Sat1	1.99906e-06	-0.389697	0.143	0.315	0.0408148
Myeloid	P635L HOM	WT	Stk17b	2.03561e-06	-0.372386	0.088	0.218	0.041561
Myeloid	NRCH	WT	2610203C22Rik	2.09307e-06	-0.399225	0.176	0.354	0.0427343
Myeloid	NRCH	WT	Reps2	2.09875e-06	-0.413602	0.134	0.296	0.0428501
Myeloid	NRCH	WT	Slamf7	2.23001e-06	0.344254	0.134	0.023	0.04553
Myeloid	P635L HOM	WT	Snx8	2.29077e-06	-0.37662	0.162	0.319	0.0467706
Myeloid	P635L HOM	WT	Rab8b	2.31247e-06	-0.362396	0.29	0.471	0.0472137
Myeloid	NRCH	WT	Tpm1	2.31759e-06	-0.37656	0.072	0.206	0.0473183
Myeloid	NRCH	WT	Stxbp6	2.31879e-06	-0.376362	0.085	0.23	0.0473426
Myeloid	P635L HOM	WT	Son	2.32871e-06	0.267276	0.732	0.576	0.0475453
Myeloid	P635L HOM	WT	Maml2	2.34721e-06	-0.356169	0.351	0.521	0.0479229
Myeloid	8e-NRCH	WT	Zbtb20	2.3658e-06	-0.382806	0.543	0.739	0.0483026
Myeloid	SPRY	WT	Pde1c	2.38967e-06	-0.359432	0.037	0.167	0.04879
Neuronal	NRCH	WT	Cmss1	1.16361e-08	0.865199	0.957	0.615	0.000237574
Neuronal	P635L HOM	WT	Gm42418	1.09075e-07	-0.268276	1	1	0.00222698
Neuronal	NRCH	WT	Cdk8	1.10297e-07	1.41385	0.783	0.115	0.00225193
Neuronal	NRCH	WT	Epb41l4b	8.28893e-07	-1.15938	0.152	0.769	0.0169235
Pericytes	P635L HOM	WT	Gm42418	1.77066e-142	-0.283661	0.988	0.998	3.61517e-138
Pericytes	SPRY	WT	Gm42418	1.11069e-106	-0.302802	0.963	0.998	2.2677e-102
Pericytes	SPRY	WT	Xist	3.91137e-104	-1.28731	0.001	0.502	7.98583e-100
Pericytes	NRCH	WT	Cmss1	5.99428e-76	0.907654	0.913	0.517	1.22385e-71
Pericytes	NRCH	WT	AY036118	4.02525e-59	1.25427	0.577	0.1	8.21836e-55
Pericytes	SPRY	WT	Lars2	1.40049e-41	-0.783528	0.114	0.432	2.85939e-37
Pericytes	SPRY	WT	Il31ra	2.35911e-37	-0.639396	0.001	0.201	4.81659e-33
Pericytes	P635L HOM	WT	Camk1d	6.90646e-37	-0.602174	0.287	0.577	1.41009e-32
Pericytes	P635L HOM	WT	Lars2	1.1419e-35	-0.630657	0.163	0.432	2.33141e-31
Pericytes	NRCH	WT	Cdk8	4.58557e-29	0.680862	0.638	0.33	9.36237e-25
Pericytes	SPRY	WT	Camk1d	4.1327e-27	-0.557862	0.312	0.577	8.43774e-23
Pericytes	NRCH	WT	Ttn	4.84411e-27	-0.694348	0.325	0.708	9.89021e-23
Pericytes	8e-NRCH	WT	Gm19951	3.71184e-26	0.827728	0.345	0.033	7.57846e-22
Pericytes	P635L HOM	WT	Cmss1	3.88397e-26	-0.506493	0.297	0.517	7.9299e-22
Pericytes	NRCH	WT	Myh6	6.98647e-26	-0.819403	0.133	0.488	1.42643e-21
Pericytes	NRCH	WT	Gm26917	7.57033e-23	0.463084	0.745	0.523	1.54563e-18
Pericytes	SPRY	WT	Nkain2	2.57242e-22	-0.413351	0.003	0.125	5.25211e-18
Pericytes	NRCH	WT	Iigp1	3.807e-22	0.62556	0.186	0.006	7.77274e-18
Pericytes	SPRY	WT	Nrxn1	3.32313e-21	-0.491312	0.403	0.637	6.78484e-17
Pericytes	NRCH	WT	Trim30a	2.28642e-20	0.675626	0.235	0.035	4.66819e-16
Pericytes	NRCH	WT	Ryr2	3.47735e-19	-0.678464	0.168	0.459	7.0997e-15
Pericytes	NRCH	WT	Gm19951	4.73742e-19	0.590629	0.223	0.033	9.67239e-15
Pericytes	P635L HOM	WT	Il31ra	8.35062e-19	-0.420617	0.064	0.201	1.70495e-14
Pericytes	SPRY	WT	Hexb	3.85322e-18	-0.379282	0.012	0.127	7.86712e-14
Pericytes	NRCH	WT	Gucy1a2	4.00838e-18	0.307655	0.838	0.693	8.18391e-14
Pericytes	SPRY	WT	Pde1c	1.15768e-16	-0.393613	0.029	0.158	2.36364e-12
Pericytes	8e-NRCH	WT	Uty	2.33985e-16	0.37955	0.127	0	4.77727e-12
Pericytes	NRCH	WT	Zeb1	3.31221e-16	0.446203	0.655	0.44	6.76254e-12
Pericytes	NRCH	WT	Gphn	7.36585e-15	0.433909	0.658	0.434	1.50389e-10
Pericytes	SPRY	WT	Gm21887	1.12562e-14	-0.303375	0.009	0.102	2.29819e-10
Pericytes	NRCH	WT	Colec11	2.24499e-14	-0.569836	0.064	0.27	4.5836e-10
Pericytes	SPRY	WT	Uty	3.13995e-14	0.350646	0.105	0	6.41083e-10
Pericytes	NRCH	WT	Xdh	6.33386e-14	0.486082	0.209	0.046	1.29318e-09
Pericytes	NRCH	WT	Hnrnpa2b1	1.22202e-13	-0.556243	0.157	0.388	2.49499e-09
Pericytes	NRCH	WT	F830016B08Rik	6.46077e-13	0.379872	0.119	0.008	1.31909e-08
Pericytes	8e-NRCH	WT	Ryr2	1.42552e-12	-0.89006	0.1	0.459	2.91048e-08
Pericytes	NRCH	WT	Lars2	2.65194e-12	0.382469	0.614	0.432	5.41446e-08
Pericytes	NRCH	WT	Fgf13	3.77641e-12	-0.503879	0.038	0.205	7.71029e-08
Pericytes	P635L HOM	WT	Kcnd2	5.86072e-12	-0.295864	0.048	0.141	1.19658e-07
Pericytes	NRCH	WT	Atp2a2	9.88735e-12	-0.526411	0.116	0.322	2.0187e-07
Pericytes	P635L HOM	WT	Ankrd1	1.10534e-11	0.331507	0.114	0.015	2.25677e-07
Pericytes	SPRY	WT	Adgrl3	3.83417e-11	-0.335236	0.393	0.56	7.82823e-07
Pericytes	NRCH	WT	9930111J21Rik2	4.21802e-11	0.406388	0.177	0.042	8.61193e-07
Pericytes	P635L HOM	WT	Colec11	9.31922e-11	-0.326384	0.142	0.27	1.90271e-06
Pericytes	NRCH	WT	Jarid2	9.51607e-11	0.461472	0.325	0.147	1.9429e-06
Pericytes	SPRY	WT	Cmss1	1.26198e-10	-0.340961	0.357	0.517	2.57659e-06
Pericytes	P635L HOM	WT	Adgrl3	3.15814e-10	-0.28227	0.418	0.56	6.44797e-06
Pericytes	P635L HOM	WT	Cd36	3.35006e-10	-0.272465	0.052	0.139	6.83981e-06
Pericytes	NRCH	WT	Rapgef2	3.99084e-10	0.317749	0.736	0.554	8.1481e-06
Pericytes	NRCH	WT	Dmd	6.6747e-10	-0.439936	0.272	0.494	1.36277e-05
Pericytes	NRCH	WT	Hexb	7.44497e-10	0.447247	0.281	0.127	1.52004e-05
Pericytes	NRCH	WT	Gab2	7.78746e-10	0.366811	0.583	0.407	1.58997e-05
Pericytes	NRCH	WT	H2-K1	1.23819e-09	0.360757	0.157	0.039	2.528e-05
Pericytes	NRCH	WT	Fermt2	1.2448e-09	-0.448713	0.214	0.415	2.54151e-05
Pericytes	NRCH	WT	Nlrc5	2.15832e-09	0.31365	0.113	0.017	4.40665e-05
Pericytes	SPRY	WT	Lsamp	2.74021e-09	-0.335039	0.346	0.506	5.59469e-05
Pericytes	P635L HOM	WT	Col8a1	3.47154e-09	0.307822	0.13	0.037	7.08785e-05
Pericytes	8e-NRCH	WT	Nrxn1	3.8387e-09	-0.583417	0.382	0.637	7.83748e-05
Pericytes	NRCH	WT	Tpm1	4.68524e-09	-0.430396	0.081	0.234	9.56585e-05
Pericytes	P635L HOM	WT	Neat1	4.93717e-09	0.321444	0.347	0.216	0.000100802
Pericytes	NRCH	WT	Nrxn1	5.99365e-09	-0.386368	0.432	0.637	0.000122372
Pericytes	NRCH	WT	Fbxl7	7.65101e-09	0.412604	0.377	0.21	0.000156211
Pericytes	8e-NRCH	WT	Dbp	7.99029e-09	0.324643	0.127	0.015	0.000163138
Pericytes	SPRY	WT	Nhsl1	1.54114e-08	-0.326162	0.23	0.367	0.000314654
Pericytes	8e-NRCH	WT	Myh6	1.89566e-08	0.457871	0.773	0.488	0.000387037
Pericytes	NRCH	WT	Pde4d	2.76393e-08	-0.423158	0.116	0.274	0.000564312
Pericytes	P635L HOM	WT	Rhoj	2.86866e-08	-0.297588	0.209	0.324	0.000585694
Pericytes	NRCH	WT	Kcnd2	4.05292e-08	-0.367581	0.029	0.141	0.000827484
Pericytes	8e-NRCH	WT	Tef	4.371e-08	0.368485	0.173	0.035	0.000892427
Pericytes	8e-NRCH	WT	Gphn	4.37922e-08	0.475466	0.709	0.434	0.000894105
Pericytes	8e-NRCH	WT	Nppa	4.50603e-08	0.392736	0.191	0.042	0.000919996
Pericytes	NRCH	WT	Kalrn	4.53139e-08	0.375763	0.484	0.305	0.000925173
Pericytes	8e-NRCH	WT	Flt1	5.14959e-08	0.277944	0.1	0.01	0.00105139
Pericytes	SPRY	WT	Myh6	5.56749e-08	-0.276343	0.369	0.488	0.00113671
Pericytes	P635L HOM	WT	Tnnt2	5.74473e-08	0.305942	0.342	0.207	0.0011729
Pericytes	NRCH	WT	Tbx20	5.87674e-08	0.384993	0.339	0.187	0.00119985
Pericytes	8e-NRCH	WT	Ankrd1	6.13715e-08	0.307005	0.118	0.015	0.00125302
Pericytes	NRCH	WT	Tenm3	7.72211e-08	0.301381	0.113	0.025	0.00157662
Pericytes	NRCH	WT	Neat1	1.56034e-07	0.380454	0.365	0.216	0.00318574
Pericytes	P635L HOM	WT	Mybpc3	1.6662e-07	0.262003	0.12	0.041	0.00340188
Pericytes	P635L HOM	WT	2610307P16Rik	2.20347e-07	-0.259862	0.118	0.212	0.00449883
Pericytes	NRCH	WT	Carmil1	2.39269e-07	0.330818	0.188	0.071	0.00488515
Pericytes	SPRY	WT	Hsp90ab1	2.42498e-07	-0.252656	0.047	0.125	0.00495107
Pericytes	8e-NRCH	WT	Dmd	3.07511e-07	-0.533894	0.273	0.494	0.00627844
Pericytes	NRCH	WT	Dtx3	3.85263e-07	-0.345603	0.33	0.512	0.00786592
Pericytes	NRCH	WT	Ngf	3.91954e-07	0.345978	0.435	0.274	0.00800252
Pericytes	NRCH	WT	Dnaja1	4.84552e-07	-0.30047	0.02	0.114	0.00989309
Pericytes	NRCH	WT	Ube2e2	4.94228e-07	0.35549	0.388	0.241	0.0100906
Pericytes	NRCH	WT	Cdc42bpa	5.08808e-07	0.352767	0.336	0.193	0.0103883
Pericytes	P635L HOM	WT	Grk5	6.27198e-07	-0.250007	0.323	0.446	0.0128055
Pericytes	P635L HOM	WT	Galnt18	6.505e-07	-0.264098	0.187	0.297	0.0132813
Pericytes	NRCH	WT	D830005E20Rik	1.08128e-06	-0.300819	0.023	0.114	0.0220764
Pericytes	8e-NRCH	WT	Slc16a12	1.2767e-06	0.415985	0.309	0.114	0.0260664
Pericytes	NRCH	WT	Gm12185	1.27972e-06	0.277123	0.128	0.039	0.0261281
Pericytes	NRCH	WT	Stat1	1.43887e-06	0.289521	0.125	0.039	0.0293775
Pericytes	P635L HOM	WT	Fhl2	1.80069e-06	0.267485	0.292	0.185	0.0367646
Pericytes	NRCH	WT	Mir100hg	1.88841e-06	0.329832	0.348	0.212	0.0385557
Pericytes	NRCH	WT	Errfi1	1.89259e-06	-0.378999	0.154	0.29	0.038641
Pericytes	NRCH	WT	Pde4dip	2.0061e-06	-0.320923	0.038	0.133	0.0409586
Pericytes	SPRY	WT	Rsrp1	2.09621e-06	0.278985	0.268	0.156	0.0427983
Pericytes	8e-NRCH	WT	Cmss1	2.18784e-06	0.401863	0.745	0.517	0.044669
Pericytes	NRCH	WT	Tnnt2	2.19942e-06	-0.350657	0.084	0.207	0.0449055
Smooth muscle cells	P635L HOM	WT	Gm42418	1.31915e-20	-0.348596	0.963	1	2.69331e-16
Smooth muscle cells	NRCH	WT	Cmss1	1.58254e-19	1.10389	0.893	0.437	3.23107e-15
Smooth muscle cells	SPRY	WT	Xist	9.72997e-19	-1.38931	0	0.648	1.98657e-14
Smooth muscle cells	NRCH	WT	AY036118	6.28723e-12	1.21263	0.55	0.056	1.28366e-07
Smooth muscle cells	SPRY	WT	Gm42418	1.29983e-11	-0.298638	0.956	1	2.65387e-07
Smooth muscle cells	NRCH	WT	Gm26917	1.13088e-10	0.551534	0.84	0.606	2.30892e-06
Smooth muscle cells	NRCH	WT	Tagln	9.27084e-10	-0.767736	0.313	0.718	1.89283e-05
Smooth muscle cells	P635L HOM	WT	Hsp90ab1	4.85163e-07	-0.499862	0.055	0.268	0.00990556
Smooth muscle cells	NRCH	WT	Trim30a	5.25716e-07	0.892715	0.336	0.028	0.0107335
Smooth muscle cells	NRCH	WT	Acta2	1.09761e-06	-0.403337	0.672	0.845	0.0224099
Smooth muscle cells	NRCH	WT	Leng8	2.34967e-06	-0.571863	0.099	0.38	0.0479732
Ventricular Cardiomyocyte	8e-NRCH	WT	Grm1	0	1.21893	0.527	0	0
Ventricular Cardiomyocyte	NRCH	WT	Cmss1	0	0.716183	0.909	0.758	0
Ventricular Cardiomyocyte	NRCH	WT	F830016B08Rik	0	1.49703	0.639	0.118	0
Ventricular Cardiomyocyte	SPRY	WT	Grm1	0	1.5137	0.7	0	0
Ventricular Cardiomyocyte	SPRY	WT	Vwa8	0	-0.607879	0.544	0.83	0
Ventricular Cardiomyocyte	SPRY	WT	Ankrd1	0	1.28432	0.765	0.159	0
Ventricular Cardiomyocyte	SPRY	WT	Xist	0	-1.27059	0.001	0.668	0
Ventricular Cardiomyocyte	P635L HOM	WT	Mybpc3	0	0.453639	0.98	0.812	0
Ventricular Cardiomyocyte	P635L HOM	WT	Myh7b	0	-1.17507	0.002	0.603	0
Ventricular Cardiomyocyte	P635L HOM	WT	Hopx	0	-0.626484	0.006	0.313	0
Ventricular Cardiomyocyte	P635L HOM	WT	Atp2a2	0	-0.295309	0.936	0.984	0
Ventricular Cardiomyocyte	P635L HOM	WT	Kcnd2	0	-0.719451	0.496	0.856	0
Ventricular Cardiomyocyte	P635L HOM	WT	Tacc2	0	-0.45213	0.677	0.886	0
Ventricular Cardiomyocyte	P635L HOM	WT	Gm12295	0	0.811575	0.758	0.334	0
Ventricular Cardiomyocyte	P635L HOM	WT	Ntn1	0	-0.644857	0.046	0.367	0
Ventricular Cardiomyocyte	P635L HOM	WT	Actg1	0	-0.607515	0.454	0.792	0
Ventricular Cardiomyocyte	P635L HOM	WT	Mylk4	0	-0.87549	0.126	0.543	0
Ventricular Cardiomyocyte	P635L HOM	WT	Vwa8	0	-0.838748	0.396	0.83	0
Ventricular Cardiomyocyte	P635L HOM	WT	Ankrd1	0	1.52443	0.881	0.159	0
Ventricular Cardiomyocyte	P635L HOM	WT	Pdgfd	1.07794e-307	-0.546046	0.013	0.26	2.20083e-303
Ventricular Cardiomyocyte	P635L HOM	WT	Gm12092	1.08281e-290	0.72945	0.531	0.139	2.21077e-286
Ventricular Cardiomyocyte	P635L HOM	WT	Adra1a	1.20519e-288	-0.597931	0.057	0.347	2.46063e-284
Ventricular Cardiomyocyte	P635L HOM	WT	Lgals4	3.36204e-286	-0.640668	0.287	0.646	6.86428e-282
Ventricular Cardiomyocyte	P635L HOM	WT	Fgf14	2.21959e-285	-0.735082	0.195	0.545	4.53173e-281
Ventricular Cardiomyocyte	P635L HOM	WT	Setbp1	2.067e-280	-0.628561	0.287	0.629	4.2202e-276
Ventricular Cardiomyocyte	SPRY	WT	Il31ra	2.64282e-273	-0.729137	0.004	0.358	5.39584e-269
Ventricular Cardiomyocyte	P635L HOM	WT	Gm20619	1.24733e-268	-0.615206	0.313	0.644	2.54667e-264
Ventricular Cardiomyocyte	P635L HOM	WT	Ush1c	1.42381e-262	0.701098	0.504	0.126	2.90699e-258
Ventricular Cardiomyocyte	SPRY	WT	Uty	3.77459e-259	0.641023	0.335	0	7.70658e-255
Ventricular Cardiomyocyte	NRCH	WT	Tpm1	1.17321e-258	-0.645303	0.582	0.951	2.39535e-254
Ventricular Cardiomyocyte	P635L HOM	WT	Cacna1g	4.25561e-256	0.699873	0.448	0.086	8.68867e-252
Ventricular Cardiomyocyte	P635L HOM	WT	Rrad	2.09626e-255	0.687233	0.444	0.083	4.27993e-251
Ventricular Cardiomyocyte	NRCH	WT	Grm1	5.55024e-245	0.946919	0.337	0	1.13319e-240
Ventricular Cardiomyocyte	P635L HOM	WT	Ripor2	5.99067e-242	-0.514516	0.041	0.282	1.22312e-237
Ventricular Cardiomyocyte	P635L HOM	WT	Actc1	4.92692e-238	-0.454227	0.6	0.831	1.00593e-233
Ventricular Cardiomyocyte	SPRY	WT	Lgals4	5.78789e-233	-0.699276	0.262	0.646	1.18171e-228
Ventricular Cardiomyocyte	SPRY	WT	Gm40604	4.27379e-218	-0.675287	0.046	0.377	8.72579e-214
Ventricular Cardiomyocyte	P635L HOM	WT	Kcnj3	5.70573e-216	-0.551434	0.338	0.626	1.16494e-211
Ventricular Cardiomyocyte	NRCH	WT	AY036118	6.36827e-216	1.02112	0.572	0.175	1.30021e-211
Ventricular Cardiomyocyte	P635L HOM	WT	Nfia	8.10122e-214	-0.365514	0.658	0.827	1.65403e-209
Ventricular Cardiomyocyte	P635L HOM	WT	Thrb	5.89598e-212	-0.419074	0.572	0.773	1.20378e-207
Ventricular Cardiomyocyte	SPRY	WT	Fgf14	8.25514e-211	-0.774588	0.177	0.545	1.68545e-206
Ventricular Cardiomyocyte	NRCH	WT	Trim30a	2.81333e-208	1.01476	0.375	0.037	5.74397e-204
Ventricular Cardiomyocyte	P635L HOM	WT	Cd36	2.79158e-205	-0.381871	0.622	0.799	5.69956e-201
Ventricular Cardiomyocyte	P635L HOM	WT	Cpeb3	5.09717e-204	-0.410001	0.595	0.791	1.04069e-199
Ventricular Cardiomyocyte	P635L HOM	WT	Ccbe1	1.03041e-202	-0.380758	0.012	0.184	2.10379e-198
Ventricular Cardiomyocyte	P635L HOM	WT	Ppm1e	2.86153e-201	0.634456	0.434	0.125	5.84239e-197
Ventricular Cardiomyocyte	P635L HOM	WT	Esrrg	4.02343e-197	-0.293962	0.764	0.892	8.21464e-193
Ventricular Cardiomyocyte	P635L HOM	WT	Il15	6.50018e-196	-0.500572	0.095	0.342	1.32714e-191
Ventricular Cardiomyocyte	P635L HOM	WT	Erbb4	7.97252e-196	-0.383117	0.633	0.811	1.62775e-191
Ventricular Cardiomyocyte	P635L HOM	WT	Hs3st5	7.35018e-192	-0.492424	0.422	0.686	1.50069e-187
Ventricular Cardiomyocyte	SPRY	WT	Myh7b	9.22227e-189	-0.645957	0.224	0.603	1.88291e-184
Ventricular Cardiomyocyte	P635L HOM	WT	Phkg1	6.81551e-185	-0.468831	0.078	0.311	1.39152e-180
Ventricular Cardiomyocyte	P635L HOM	WT	Sbk1	7.29324e-185	-0.497759	0.128	0.386	1.48906e-180
Ventricular Cardiomyocyte	SPRY	WT	Ush1c	3.75605e-181	0.611063	0.468	0.126	7.66873e-177
Ventricular Cardiomyocyte	P635L HOM	WT	Ucp3	1.96893e-180	-0.477992	0.084	0.316	4.01997e-176
Ventricular Cardiomyocyte	P635L HOM	WT	Gm40604	4.07192e-180	-0.502905	0.125	0.377	8.31364e-176
Ventricular Cardiomyocyte	P635L HOM	WT	Hspa8	8.87171e-176	-0.442372	0.076	0.301	1.81134e-171
Ventricular Cardiomyocyte	NRCH	WT	Mylk4	3.62088e-170	-0.887557	0.097	0.543	7.39276e-166
Ventricular Cardiomyocyte	P635L HOM	WT	Arhgap6	4.74378e-167	0.477283	0.682	0.425	9.68537e-163
Ventricular Cardiomyocyte	P635L HOM	WT	Rhobtb1	1.09187e-166	-0.497448	0.191	0.448	2.22927e-162
Ventricular Cardiomyocyte	SPRY	WT	Eif2s3y	6.88745e-166	0.445387	0.226	0	1.40621e-161
Ventricular Cardiomyocyte	SPRY	WT	Taco1	1.21795e-163	-0.523135	0.015	0.256	2.48669e-159
Ventricular Cardiomyocyte	P635L HOM	WT	Rgs6	4.54545e-163	0.497589	0.673	0.386	9.28044e-159
Ventricular Cardiomyocyte	NRCH	WT	Atp2a2	4.08997e-161	-0.286889	0.858	0.984	8.3505e-157
Ventricular Cardiomyocyte	NRCH	WT	Actc1	7.74654e-161	-0.697676	0.378	0.831	1.58161e-156
Ventricular Cardiomyocyte	P635L HOM	WT	Pfkfb1	2.14885e-160	-0.418387	0.062	0.261	4.38731e-156
Ventricular Cardiomyocyte	P635L HOM	WT	Apex2	3.18455e-160	-0.482465	0.126	0.358	6.50189e-156
Ventricular Cardiomyocyte	P635L HOM	WT	Zdhhc14	4.59079e-160	-0.462779	0.135	0.373	9.37301e-156
Ventricular Cardiomyocyte	SPRY	WT	Hopx	1.4844e-158	-0.537868	0.048	0.313	3.03069e-154
Ventricular Cardiomyocyte	P635L HOM	WT	Abcc9	2.19446e-154	-0.468756	0.256	0.517	4.48043e-150
Ventricular Cardiomyocyte	P635L HOM	WT	Erc1	3.89169e-154	-0.456369	0.329	0.576	7.94565e-150
Ventricular Cardiomyocyte	P635L HOM	WT	Myoz2	8.63225e-154	-0.452563	0.35	0.59	1.76245e-149
Ventricular Cardiomyocyte	NRCH	WT	Vwa8	9.23693e-154	-0.647632	0.405	0.83	1.8859e-149
Ventricular Cardiomyocyte	NRCH	WT	Lgals4	7.4687e-153	-0.757601	0.179	0.646	1.52488e-148
Ventricular Cardiomyocyte	P635L HOM	WT	Cdk6	5.15487e-152	-0.317711	0.022	0.174	1.05247e-147
Ventricular Cardiomyocyte	P635L HOM	WT	D830032E09Rik	8.67227e-151	-0.471364	0.191	0.441	1.77062e-146
Ventricular Cardiomyocyte	P635L HOM	WT	Adk	1.50155e-149	-0.30166	0.674	0.818	3.06572e-145
Ventricular Cardiomyocyte	SPRY	WT	Tacc2	4.42125e-149	-0.284795	0.791	0.886	9.02687e-145
Ventricular Cardiomyocyte	P635L HOM	WT	Hsp90ab1	1.5108e-148	-0.431954	0.115	0.341	3.08461e-144
Ventricular Cardiomyocyte	NRCH	WT	Ankrd1	1.90614e-147	0.850808	0.495	0.159	3.89176e-143
Ventricular Cardiomyocyte	P635L HOM	WT	Rora	1.93963e-147	-0.345395	0.623	0.801	3.96014e-143
Ventricular Cardiomyocyte	P635L HOM	WT	Immp2l	4.58087e-147	-0.391718	0.513	0.715	9.35277e-143
Ventricular Cardiomyocyte	P635L HOM	WT	Gramd1b	6.65477e-147	-0.462101	0.267	0.517	1.3587e-142
Ventricular Cardiomyocyte	P635L HOM	WT	Casq1	5.23894e-146	0.432513	0.217	0.011	1.06963e-141
Ventricular Cardiomyocyte	P635L HOM	WT	Arhgap29	3.10362e-145	0.302275	0.872	0.721	6.33666e-141
Ventricular Cardiomyocyte	NRCH	WT	Myh7b	7.63175e-145	-0.744374	0.151	0.603	1.55817e-140
Ventricular Cardiomyocyte	NRCH	WT	Actg1	3.28337e-144	-0.68716	0.323	0.792	6.70365e-140
Ventricular Cardiomyocyte	P635L HOM	WT	Gm36827	4.1973e-144	-0.436667	0.088	0.291	8.56963e-140
Ventricular Cardiomyocyte	P635L HOM	WT	Rp1	9.93317e-144	-0.31681	0.012	0.144	2.02806e-139
Ventricular Cardiomyocyte	P635L HOM	WT	Cfap61	5.86446e-141	-0.288778	0.015	0.149	1.19735e-136
Ventricular Cardiomyocyte	P635L HOM	WT	Jph2	2.72229e-140	-0.368623	0.529	0.721	5.5581e-136
Ventricular Cardiomyocyte	P635L HOM	WT	Pde7b	1.0438e-139	-0.446151	0.381	0.613	2.13113e-135
Ventricular Cardiomyocyte	P635L HOM	WT	Lncpint	3.24296e-139	-0.332393	0.605	0.769	6.62114e-135
Ventricular Cardiomyocyte	P635L HOM	WT	Il31ra	5.80168e-137	-0.432419	0.134	0.358	1.18453e-132
Ventricular Cardiomyocyte	P635L HOM	WT	Fsd1l	7.25543e-137	-0.423707	0.162	0.393	1.48134e-132
Ventricular Cardiomyocyte	P635L HOM	WT	Pde7a	4.22354e-135	-0.425282	0.146	0.368	8.62321e-131
Ventricular Cardiomyocyte	P635L HOM	WT	Ppip5k2	5.6016e-135	-0.381007	0.51	0.722	1.14368e-130
Ventricular Cardiomyocyte	P635L HOM	WT	Slc27a1	6.62832e-135	-0.38919	0.466	0.689	1.3533e-130
Ventricular Cardiomyocyte	P635L HOM	WT	Rsrp1	1.24532e-134	0.343908	0.785	0.59	2.54256e-130
Ventricular Cardiomyocyte	P635L HOM	WT	Ldlrad4	1.5571e-132	-0.439218	0.255	0.493	3.17913e-128
Ventricular Cardiomyocyte	P635L HOM	WT	Myl3	4.19757e-132	-0.428935	0.256	0.495	8.57018e-128
Ventricular Cardiomyocyte	P635L HOM	WT	Sik3	4.84486e-129	-0.402869	0.39	0.607	9.89175e-125
Ventricular Cardiomyocyte	P635L HOM	WT	Gpcpd1	9.52761e-129	-0.390485	0.47	0.664	1.94525e-124
Ventricular Cardiomyocyte	P635L HOM	WT	Resf1	1.68555e-128	-0.427556	0.123	0.329	3.44139e-124
Ventricular Cardiomyocyte	SPRY	WT	Kcnd2	2.40322e-128	-0.371569	0.686	0.856	4.90666e-124
Ventricular Cardiomyocyte	SPRY	WT	Pdgfd	4.20705e-128	-0.489791	0.039	0.26	8.58954e-124
Ventricular Cardiomyocyte	P635L HOM	WT	Sgcd	4.88543e-128	-0.289565	0.659	0.796	9.97458e-124
Ventricular Cardiomyocyte	SPRY	WT	Hspa8	2.88736e-127	-0.475976	0.065	0.301	5.89513e-123
Ventricular Cardiomyocyte	P635L HOM	WT	Angpt1	8.89426e-127	-0.467126	0.314	0.56	1.81594e-122
Ventricular Cardiomyocyte	P635L HOM	WT	Fam78a	5.20017e-126	0.405936	0.225	0.029	1.06172e-121
Ventricular Cardiomyocyte	P635L HOM	WT	Nav2	8.44218e-125	-0.27789	0.697	0.82	1.72364e-120
Ventricular Cardiomyocyte	SPRY	WT	Nkain2	3.66252e-124	-0.472093	0.046	0.268	7.47777e-120
Ventricular Cardiomyocyte	NRCH	WT	Cdk8	4.08666e-123	0.580078	0.67	0.481	8.34373e-119
Ventricular Cardiomyocyte	P635L HOM	WT	Ptprg	7.33122e-123	-0.383233	0.431	0.641	1.49682e-118
Ventricular Cardiomyocyte	P635L HOM	WT	Nrap	8.32596e-123	0.345408	0.76	0.557	1.69991e-118
Ventricular Cardiomyocyte	P635L HOM	WT	Col4a5	8.43708e-123	0.369548	0.708	0.503	1.7226e-118
Ventricular Cardiomyocyte	SPRY	WT	Hmcn1	1.02564e-122	0.31754	0.907	0.729	2.09405e-118
Ventricular Cardiomyocyte	P635L HOM	WT	Lrtm1	4.28874e-122	-0.42342	0.13	0.33	8.75633e-118
Ventricular Cardiomyocyte	P635L HOM	WT	4930402D18Rik	3.16962e-121	-0.317107	0.04	0.189	6.47141e-117
Ventricular Cardiomyocyte	NRCH	WT	Hnrnpa2b1	4.08333e-120	-0.654327	0.141	0.537	8.33693e-116
Ventricular Cardiomyocyte	P635L HOM	WT	Tecrl	4.32194e-120	-0.411814	0.238	0.464	8.8241e-116
Ventricular Cardiomyocyte	P635L HOM	WT	Prrg1	5.8755e-120	-0.354727	0.071	0.244	1.1996e-115
Ventricular Cardiomyocyte	P635L HOM	WT	Akap8l	6.48383e-120	0.385738	0.664	0.44	1.3238e-115
Ventricular Cardiomyocyte	SPRY	WT	Ddx3y	1.8785e-119	0.338121	0.167	0	3.83534e-115
Ventricular Cardiomyocyte	SPRY	WT	Gm12295	1.3356e-118	0.504962	0.603	0.334	2.7269e-114
Ventricular Cardiomyocyte	SPRY	WT	Lars2	2.12937e-118	-0.469308	0.416	0.67	4.34753e-114
Ventricular Cardiomyocyte	NRCH	WT	Gm40604	5.96025e-118	-0.648783	0.042	0.377	1.2169e-113
Ventricular Cardiomyocyte	P635L HOM	WT	Prune2	1.58946e-117	-0.326788	0.629	0.804	3.24519e-113
Ventricular Cardiomyocyte	P635L HOM	WT	Plxdc2	5.26489e-116	-0.370708	0.055	0.213	1.07493e-111
Ventricular Cardiomyocyte	P635L HOM	WT	Hmcn1	1.45829e-115	0.266209	0.869	0.729	2.9774e-111
Ventricular Cardiomyocyte	P635L HOM	WT	Camk1d	1.65029e-115	-0.367415	0.542	0.756	3.3694e-111
Ventricular Cardiomyocyte	P635L HOM	WT	Lars2	2.38447e-115	-0.390617	0.45	0.67	4.86837e-111
Ventricular Cardiomyocyte	P635L HOM	WT	Pdlim5	3.54008e-114	-0.257227	0.694	0.799	7.22779e-110
Ventricular Cardiomyocyte	NRCH	WT	H2-K1	9.59407e-114	0.552538	0.227	0.023	1.95882e-109
Ventricular Cardiomyocyte	P635L HOM	WT	Rbfox1	2.26738e-113	-0.350747	0.529	0.715	4.62931e-109
Ventricular Cardiomyocyte	P635L HOM	WT	Ctla4	2.44524e-113	-0.286492	0.033	0.168	4.99245e-109
Ventricular Cardiomyocyte	P635L HOM	WT	Carns1	1.12943e-112	0.427169	0.493	0.256	2.30595e-108
Ventricular Cardiomyocyte	P635L HOM	WT	Fbn2	3.7805e-112	0.402307	0.218	0.034	7.71865e-108
Ventricular Cardiomyocyte	P635L HOM	WT	Gm36372	6.37233e-112	-0.298785	0.042	0.185	1.30104e-107
Ventricular Cardiomyocyte	P635L HOM	WT	Nr3c2	1.11332e-111	-0.296422	0.619	0.769	2.27308e-107
Ventricular Cardiomyocyte	P635L HOM	WT	Actb	2.21878e-111	-0.369958	0.118	0.309	4.53009e-107
Ventricular Cardiomyocyte	P635L HOM	WT	Pank1	2.2783e-110	-0.38369	0.203	0.415	4.65161e-106
Ventricular Cardiomyocyte	NRCH	WT	Oasl2	4.21759e-110	0.510985	0.171	0.004	8.61104e-106
Ventricular Cardiomyocyte	P635L HOM	WT	Gm49164	1.20939e-109	-0.256397	0.013	0.12	2.46921e-105
Ventricular Cardiomyocyte	NRCH	WT	Hopx	1.76716e-109	-0.590039	0.018	0.313	3.60802e-105
Ventricular Cardiomyocyte	P635L HOM	WT	Gnao1	2.77021e-109	0.387347	0.233	0.046	5.65593e-105
Ventricular Cardiomyocyte	8e-NRCH	WT	Uty	3.00329e-109	0.357774	0.162	0	6.13181e-105
Ventricular Cardiomyocyte	SPRY	WT	Hexb	1.02437e-108	-0.393635	0.023	0.204	2.09146e-104
Ventricular Cardiomyocyte	P635L HOM	WT	Acacb	4.90456e-108	-0.299817	0.606	0.763	1.00136e-103
Ventricular Cardiomyocyte	P635L HOM	WT	Popdc2	3.11168e-105	-0.38724	0.255	0.46	6.35312e-101
Ventricular Cardiomyocyte	P635L HOM	WT	Tob2	3.11872e-105	-0.294968	0.049	0.193	6.3675e-101
Ventricular Cardiomyocyte	P635L HOM	WT	Mylk3	5.60906e-105	-0.329072	0.509	0.688	1.1452e-100
Ventricular Cardiomyocyte	P635L HOM	WT	Gm24474	3.36451e-103	-0.390686	0.168	0.364	6.86932e-99
Ventricular Cardiomyocyte	P635L HOM	WT	Tpm2	8.57393e-103	0.343142	0.16	0.009	1.75054e-98
Ventricular Cardiomyocyte	P635L HOM	WT	Ahnak	1.407e-102	0.402055	0.523	0.292	2.87267e-98
Ventricular Cardiomyocyte	SPRY	WT	Mylk4	1.50137e-102	-0.495007	0.293	0.543	3.06535e-98
Ventricular Cardiomyocyte	P635L HOM	WT	Tlr4	3.01714e-102	-0.38988	0.16	0.347	6.16009e-98
Ventricular Cardiomyocyte	P635L HOM	WT	2210408F21Rik	2.73431e-101	-0.372855	0.324	0.524	5.58265e-97
Ventricular Cardiomyocyte	NRCH	WT	Fgf14	2.7991e-101	-0.668122	0.176	0.545	5.71493e-97
Ventricular Cardiomyocyte	P635L HOM	WT	Socs2	2.38589e-99	0.399331	0.483	0.265	4.87126e-95
Ventricular Cardiomyocyte	NRCH	WT	Xirp2	3.23959e-99	0.51014	0.66	0.517	6.61428e-95
Ventricular Cardiomyocyte	P635L HOM	WT	Coq10b	5.19642e-99	-0.267024	0.042	0.174	1.06095e-94
Ventricular Cardiomyocyte	P635L HOM	WT	Nrp1	1.60711e-97	0.289884	0.763	0.623	3.28123e-93
Ventricular Cardiomyocyte	NRCH	WT	Kcnd2	2.87923e-97	-0.51411	0.521	0.856	5.87852e-93
Ventricular Cardiomyocyte	SPRY	WT	Actg1	3.58722e-97	-0.320297	0.633	0.792	7.32402e-93
Ventricular Cardiomyocyte	NRCH	WT	Gphn	3.4056e-95	0.29237	0.797	0.755	6.95321e-91
Ventricular Cardiomyocyte	NRCH	WT	Ifrd1	8.80683e-94	-0.564291	0.124	0.459	1.79809e-89
Ventricular Cardiomyocyte	NRCH	WT	Gm49708	1.15011e-93	-0.562751	0.277	0.648	2.34817e-89
Ventricular Cardiomyocyte	P635L HOM	WT	Rnf207	1.23365e-93	0.285885	0.78	0.619	2.51874e-89
Ventricular Cardiomyocyte	SPRY	WT	Synpo2	3.80119e-93	-0.332047	0.583	0.735	7.76089e-89
Ventricular Cardiomyocyte	P635L HOM	WT	Sh3rf2	3.82128e-93	0.390844	0.386	0.177	7.8019e-89
Ventricular Cardiomyocyte	NRCH	WT	Rnpc3	2.84572e-92	-0.566189	0.127	0.457	5.81012e-88
Ventricular Cardiomyocyte	NRCH	WT	Gbp6	3.12409e-92	0.553063	0.212	0.03	6.37846e-88
Ventricular Cardiomyocyte	P635L HOM	WT	Synpo2	6.00845e-92	-0.292864	0.582	0.735	1.22674e-87
Ventricular Cardiomyocyte	P635L HOM	WT	Rgs7	1.21779e-91	-0.268817	0.034	0.152	2.48636e-87
Ventricular Cardiomyocyte	NRCH	WT	Myl3	4.66029e-91	-0.552769	0.149	0.495	9.51491e-87
Ventricular Cardiomyocyte	P635L HOM	WT	Mllt3	2.52348e-90	-0.334988	0.127	0.298	5.1522e-86
Ventricular Cardiomyocyte	SPRY	WT	Hsp90ab1	3.9822e-90	-0.421151	0.129	0.341	8.13047e-86
Ventricular Cardiomyocyte	P635L HOM	WT	Dock4	5.65869e-90	-0.345921	0.171	0.355	1.15534e-85
Ventricular Cardiomyocyte	P635L HOM	WT	Gm12381	1.7346e-89	-0.326075	0.029	0.138	3.54154e-85
Ventricular Cardiomyocyte	P635L HOM	WT	Cacna1h	2.37529e-89	0.337528	0.183	0.031	4.84963e-85
Ventricular Cardiomyocyte	NRCH	WT	Nlrc5	2.81075e-89	0.447061	0.172	0.014	5.73871e-85
Ventricular Cardiomyocyte	P635L HOM	WT	Kcnd3	1.33347e-88	-0.318078	0.492	0.661	2.72254e-84
Ventricular Cardiomyocyte	8e-NRCH	WT	Gm19951	1.82124e-88	0.668	0.329	0.053	3.71843e-84
Ventricular Cardiomyocyte	NRCH	WT	Prune2	5.41634e-88	-0.524739	0.434	0.804	1.10585e-83
Ventricular Cardiomyocyte	NRCH	WT	Tnnc1	7.53675e-88	-0.549239	0.266	0.639	1.53878e-83
Ventricular Cardiomyocyte	P635L HOM	WT	Ndrg4	1.53278e-87	0.384334	0.403	0.199	3.12948e-83
Ventricular Cardiomyocyte	P635L HOM	WT	A330102I10Rik	2.48675e-87	0.347202	0.21	0.05	5.0772e-83
Ventricular Cardiomyocyte	P635L HOM	WT	Bag3	1.4316e-86	-0.341181	0.338	0.528	2.92289e-82
Ventricular Cardiomyocyte	P635L HOM	WT	Tmem245	8.86952e-86	-0.341605	0.266	0.459	1.81089e-81
Ventricular Cardiomyocyte	SPRY	WT	Camk1d	4.036e-85	-0.345112	0.584	0.756	8.24029e-81
Ventricular Cardiomyocyte	SPRY	WT	Zbtb16	4.30454e-85	-0.403827	0.347	0.553	8.78857e-81
Ventricular Cardiomyocyte	P635L HOM	WT	Pcolce	5.19403e-85	0.279504	0.137	0.009	1.06046e-80
Ventricular Cardiomyocyte	P635L HOM	WT	Etfa	1.65113e-84	-0.337191	0.32	0.506	3.37111e-80
Ventricular Cardiomyocyte	SPRY	WT	Gm21887	3.47518e-84	-0.301492	0.021	0.168	7.09527e-80
Ventricular Cardiomyocyte	P635L HOM	WT	Macrod2	2.78209e-83	-0.359181	0.256	0.441	5.6802e-79
Ventricular Cardiomyocyte	NRCH	WT	Ddx60	1.28158e-82	0.571907	0.251	0.059	2.6166e-78
Ventricular Cardiomyocyte	NRCH	WT	Gm19951	1.79539e-82	0.514625	0.241	0.053	3.66565e-78
Ventricular Cardiomyocyte	SPRY	WT	Ucp3	2.29115e-82	-0.413977	0.119	0.316	4.67785e-78
Ventricular Cardiomyocyte	P635L HOM	WT	Tmem135	3.87412e-82	-0.333423	0.284	0.469	7.90979e-78
Ventricular Cardiomyocyte	P635L HOM	WT	Tsnax	6.88393e-82	-0.325856	0.157	0.331	1.40549e-77
Ventricular Cardiomyocyte	P635L HOM	WT	Tesmin	7.27042e-82	-0.256885	0.054	0.18	1.4844e-77
Ventricular Cardiomyocyte	NRCH	WT	Zranb2	1.83603e-81	-0.498395	0.065	0.342	3.74863e-77
Ventricular Cardiomyocyte	P635L HOM	WT	Plekhh1	3.21041e-81	0.269562	0.135	0.01	6.55469e-77
Ventricular Cardiomyocyte	NRCH	WT	Adra1a	4.42919e-81	-0.523588	0.073	0.347	9.04307e-77
Ventricular Cardiomyocyte	SPRY	WT	Setbp1	4.97276e-81	-0.353155	0.462	0.629	1.01529e-76
Ventricular Cardiomyocyte	NRCH	WT	Cryab	5.54695e-81	-0.50521	0.051	0.31	1.13252e-76
Ventricular Cardiomyocyte	P635L HOM	WT	Slk	1.30706e-80	-0.276867	0.557	0.706	2.66863e-76
Ventricular Cardiomyocyte	NRCH	WT	Tns1	3.25668e-80	0.287351	0.762	0.718	6.64916e-76
Ventricular Cardiomyocyte	P635L HOM	WT	Gm49390	3.80601e-79	-0.256143	0.06	0.187	7.77073e-75
Ventricular Cardiomyocyte	P635L HOM	WT	Foxn3	1.16445e-78	-0.276126	0.542	0.689	2.37746e-74
Ventricular Cardiomyocyte	P635L HOM	WT	Hcn1	1.27993e-78	0.322628	0.166	0.029	2.61323e-74
Ventricular Cardiomyocyte	P635L HOM	WT	2310014F06Rik	2.63865e-78	0.336294	0.283	0.109	5.38733e-74
Ventricular Cardiomyocyte	SPRY	WT	Cryab	5.48513e-78	-0.399484	0.122	0.31	1.1199e-73
Ventricular Cardiomyocyte	P635L HOM	WT	Trim63	1.65791e-77	0.29966	0.642	0.48	3.38496e-73
Ventricular Cardiomyocyte	P635L HOM	WT	Cryab	2.53521e-77	-0.326385	0.149	0.31	5.17615e-73
Ventricular Cardiomyocyte	NRCH	WT	Iigp1	3.1548e-77	0.677376	0.344	0.14	6.44115e-73
Ventricular Cardiomyocyte	P635L HOM	WT	Tnfaip8	1.17664e-76	-0.334309	0.202	0.374	2.40235e-72
Ventricular Cardiomyocyte	P635L HOM	WT	Crip2	1.38297e-76	0.281067	0.719	0.554	2.82361e-72
Ventricular Cardiomyocyte	SPRY	WT	Plxdc2	1.54834e-76	-0.381765	0.052	0.213	3.16125e-72
Ventricular Cardiomyocyte	P635L HOM	WT	Amd1	4.59518e-76	-0.256154	0.069	0.2	9.38199e-72
Ventricular Cardiomyocyte	P635L HOM	WT	Gm30382	1.10125e-75	-0.337319	0.268	0.447	2.24842e-71
Ventricular Cardiomyocyte	P635L HOM	WT	Pdzrn4	1.11241e-75	-0.337902	0.156	0.321	2.2712e-71
Ventricular Cardiomyocyte	P635L HOM	WT	Zfp462	2.18248e-75	0.315807	0.244	0.083	4.45596e-71
Ventricular Cardiomyocyte	P635L HOM	WT	Pabpn1	2.27487e-75	0.342663	0.362	0.178	4.64459e-71
Ventricular Cardiomyocyte	SPRY	WT	Slc27a1	3.27005e-75	-0.318316	0.525	0.689	6.67645e-71
Ventricular Cardiomyocyte	NRCH	WT	Ripor2	6.42645e-75	-0.484672	0.042	0.282	1.31209e-70
Ventricular Cardiomyocyte	P635L HOM	WT	Lama5	7.60414e-75	-0.288359	0.09	0.23	1.55254e-70
Ventricular Cardiomyocyte	P635L HOM	WT	Kctd16	1.27247e-74	0.339578	0.196	0.051	2.598e-70
Ventricular Cardiomyocyte	P635L HOM	WT	Atp1a1	1.89476e-74	-0.320943	0.349	0.519	3.86853e-70
Ventricular Cardiomyocyte	SPRY	WT	Gm47283	2.68924e-74	-0.389095	0.189	0.395	5.49062e-70
Ventricular Cardiomyocyte	P635L HOM	WT	5031425E22Rik	4.36108e-74	-0.321978	0.274	0.451	8.90401e-70
Ventricular Cardiomyocyte	P635L HOM	WT	Osbp2	1.18426e-73	-0.29255	0.125	0.278	2.4179e-69
Ventricular Cardiomyocyte	NRCH	WT	Gm4841	1.37992e-73	0.359803	0.112	0.001	2.81737e-69
Ventricular Cardiomyocyte	P635L HOM	WT	Lrrc3b	1.55007e-73	-0.331389	0.294	0.47	3.16478e-69
Ventricular Cardiomyocyte	P635L HOM	WT	Med12l	2.00705e-73	-0.304782	0.144	0.301	4.09779e-69
Ventricular Cardiomyocyte	P635L HOM	WT	Itgb6	6.64669e-73	-0.319264	0.321	0.496	1.35706e-68
Ventricular Cardiomyocyte	NRCH	WT	Ppp1r10	7.7177e-73	-0.430101	0.035	0.265	1.57572e-68
Ventricular Cardiomyocyte	P635L HOM	WT	Foxp1	8.93765e-73	-0.287121	0.47	0.631	1.8248e-68
Ventricular Cardiomyocyte	P635L HOM	WT	Thra	1.52293e-72	0.335403	0.387	0.202	3.10936e-68
Ventricular Cardiomyocyte	NRCH	WT	Kcnj3	1.73735e-72	-0.506382	0.288	0.626	3.54714e-68
Ventricular Cardiomyocyte	P635L HOM	WT	Gm31013	2.0156e-72	-0.300354	0.155	0.315	4.11524e-68
Ventricular Cardiomyocyte	P635L HOM	WT	Pnisr	2.77086e-72	0.26725	0.721	0.561	5.65727e-68
Ventricular Cardiomyocyte	SPRY	WT	Rp1	3.42334e-72	-0.306208	0.017	0.144	6.98943e-68
Ventricular Cardiomyocyte	NRCH	WT	Fxr1	3.8135e-72	-0.477824	0.15	0.453	7.78603e-68
Ventricular Cardiomyocyte	NRCH	WT	Popdc2	2.39963e-71	-0.48212	0.154	0.46	4.89933e-67
Ventricular Cardiomyocyte	SPRY	WT	Slx1b	3.04511e-71	-0.274388	0.018	0.142	6.21719e-67
Ventricular Cardiomyocyte	NRCH	WT	Atp1a1	3.48646e-71	-0.494104	0.207	0.519	7.1183e-67
Ventricular Cardiomyocyte	P635L HOM	WT	Zbtb16	3.49078e-71	-0.307722	0.392	0.553	7.12712e-67
Ventricular Cardiomyocyte	P635L HOM	WT	Enah	6.56499e-71	0.301816	0.586	0.422	1.34037e-66
Ventricular Cardiomyocyte	P635L HOM	WT	Ltbp3	6.86135e-71	0.311678	0.24	0.084	1.40088e-66
Ventricular Cardiomyocyte	NRCH	WT	Inpp4b	1.43768e-70	-0.480825	0.326	0.668	2.93531e-66
Ventricular Cardiomyocyte	NRCH	WT	mt-Co1	1.80054e-70	-0.505256	0.166	0.459	3.67616e-66
Ventricular Cardiomyocyte	NRCH	WT	Thsd7a	2.91595e-70	0.461991	0.193	0.036	5.9535e-66
Ventricular Cardiomyocyte	P635L HOM	WT	Picalm	3.99507e-70	-0.299732	0.162	0.316	8.15674e-66
Ventricular Cardiomyocyte	NRCH	WT	Pde7a	5.28875e-70	-0.464336	0.1	0.368	1.0798e-65
Ventricular Cardiomyocyte	P635L HOM	WT	Atf7ip	6.83551e-70	-0.307503	0.302	0.481	1.39561e-65
Ventricular Cardiomyocyte	P635L HOM	WT	mt-Co1	2.82586e-69	-0.334075	0.287	0.459	5.76957e-65
Ventricular Cardiomyocyte	NRCH	WT	Fsd1l	4.53669e-69	-0.455455	0.114	0.393	9.26257e-65
Ventricular Cardiomyocyte	NRCH	WT	Ktn1	5.50186e-69	-0.440833	0.485	0.824	1.12331e-64
Ventricular Cardiomyocyte	P635L HOM	WT	Tnnc1	1.12587e-68	-0.28817	0.47	0.639	2.29868e-64
Ventricular Cardiomyocyte	NRCH	WT	Phkg1	4.9989e-68	-0.452648	0.067	0.311	1.02063e-63
Ventricular Cardiomyocyte	P635L HOM	WT	Crim1	5.29896e-68	-0.275361	0.108	0.247	1.08189e-63
Ventricular Cardiomyocyte	NRCH	WT	Pfkfb1	7.22561e-68	-0.443415	0.041	0.261	1.47525e-63
Ventricular Cardiomyocyte	NRCH	WT	Ucp3	1.08665e-67	-0.463953	0.072	0.316	2.21862e-63
Ventricular Cardiomyocyte	P635L HOM	WT	Rbms3	1.41094e-67	0.323507	0.339	0.165	2.88072e-63
Ventricular Cardiomyocyte	P635L HOM	WT	Hadha	4.47104e-67	-0.298132	0.358	0.531	9.12853e-63
Ventricular Cardiomyocyte	P635L HOM	WT	Aox1	6.64799e-67	-0.309297	0.217	0.38	1.35732e-62
Ventricular Cardiomyocyte	P635L HOM	WT	Gas6	6.66323e-67	0.302043	0.238	0.088	1.36043e-62
Ventricular Cardiomyocyte	NRCH	WT	D830032E09Rik	7.89625e-67	-0.471638	0.153	0.441	1.61218e-62
Ventricular Cardiomyocyte	P635L HOM	WT	Bri3bp	5.29328e-66	-0.258755	0.089	0.218	1.08073e-61
Ventricular Cardiomyocyte	NRCH	WT	Hspa8	7.42733e-66	-0.429285	0.064	0.301	1.51644e-61
Ventricular Cardiomyocyte	NRCH	WT	Apex2	1.60036e-65	-0.469512	0.104	0.358	3.26745e-61
Ventricular Cardiomyocyte	P635L HOM	WT	Adamtsl5	2.34404e-65	0.310755	0.516	0.34	4.78583e-61
Ventricular Cardiomyocyte	P635L HOM	WT	Luc7l3	4.5328e-65	0.304116	0.521	0.346	9.25461e-61
Ventricular Cardiomyocyte	NRCH	WT	Trim55	4.88163e-65	-0.45768	0.256	0.585	9.96683e-61
Ventricular Cardiomyocyte	P635L HOM	WT	Ncald	1.28213e-64	-0.282592	0.133	0.277	2.61772e-60
Ventricular Cardiomyocyte	NRCH	WT	Synpo2	1.5271e-64	-0.456436	0.403	0.735	3.11788e-60
Ventricular Cardiomyocyte	P635L HOM	WT	Ube2e2	1.54388e-64	-0.283235	0.435	0.591	3.15214e-60
Ventricular Cardiomyocyte	P635L HOM	WT	Pparg	1.74814e-64	0.313919	0.291	0.132	3.56918e-60
Ventricular Cardiomyocyte	NRCH	WT	Gm12185	2.17547e-64	0.323417	0.1	0.002	4.44166e-60
Ventricular Cardiomyocyte	NRCH	WT	Actn2	2.52285e-64	-0.379472	0.58	0.853	5.15091e-60
Ventricular Cardiomyocyte	P635L HOM	WT	Pdlim3	3.15737e-64	0.311223	0.288	0.128	6.44641e-60
Ventricular Cardiomyocyte	P635L HOM	WT	Ddx17	4.29334e-64	0.250943	0.704	0.559	8.76571e-60
Ventricular Cardiomyocyte	P635L HOM	WT	Ephx2	5.74573e-64	-0.291885	0.178	0.331	1.17311e-59
Ventricular Cardiomyocyte	SPRY	WT	Slc24a2	7.7851e-64	0.298693	0.188	0.046	1.58948e-59
Ventricular Cardiomyocyte	SPRY	WT	Trim30a	8.03087e-64	0.252661	0.171	0.037	1.63966e-59
Ventricular Cardiomyocyte	8e-NRCH	WT	Ephb1	9.55688e-64	0.363724	0.187	0.019	1.95123e-59
Ventricular Cardiomyocyte	SPRY	WT	Rrad	1.02233e-63	0.309624	0.248	0.083	2.08729e-59
Ventricular Cardiomyocyte	SPRY	WT	Il15	2.45279e-63	-0.359973	0.164	0.342	5.00786e-59
Ventricular Cardiomyocyte	P635L HOM	WT	Atp11a	3.20069e-63	0.316351	0.348	0.184	6.53484e-59
Ventricular Cardiomyocyte	P635L HOM	WT	Hsdl2	3.53944e-63	-0.282472	0.164	0.315	7.22647e-59
Ventricular Cardiomyocyte	SPRY	WT	Sh3rf2	4.16749e-63	0.342109	0.372	0.177	8.50877e-59
Ventricular Cardiomyocyte	P635L HOM	WT	Esrrb	5.25787e-63	-0.291805	0.194	0.351	1.0735e-58
Ventricular Cardiomyocyte	SPRY	WT	Gramd1b	6.94254e-63	-0.348569	0.334	0.517	1.41746e-58
Ventricular Cardiomyocyte	NRCH	WT	Etfa	1.50379e-62	-0.44548	0.207	0.506	3.07028e-58
Ventricular Cardiomyocyte	NRCH	WT	Bag3	1.80184e-62	-0.450129	0.217	0.528	3.67883e-58
Ventricular Cardiomyocyte	P635L HOM	WT	Nppa	1.91379e-62	0.325687	0.18	0.054	3.90738e-58
Ventricular Cardiomyocyte	P635L HOM	WT	3425401B19Rik	2.36855e-62	0.300672	0.297	0.138	4.83587e-58
Ventricular Cardiomyocyte	P635L HOM	WT	Srgap2	2.49932e-62	-0.265741	0.119	0.257	5.10285e-58
Ventricular Cardiomyocyte	NRCH	WT	Atcayos	4.82648e-62	-0.453001	0.263	0.581	9.85423e-58
Ventricular Cardiomyocyte	NRCH	WT	Hadha	7.31811e-62	-0.447027	0.224	0.531	1.49414e-57
Ventricular Cardiomyocyte	NRCH	WT	Hsp90ab1	1.30023e-61	-0.423624	0.094	0.341	2.65469e-57
Ventricular Cardiomyocyte	SPRY	WT	Kcnj3	1.30718e-61	-0.309345	0.479	0.626	2.66886e-57
Ventricular Cardiomyocyte	P635L HOM	WT	Nos1ap	1.33163e-61	-0.269776	0.137	0.278	2.71879e-57
Ventricular Cardiomyocyte	NRCH	WT	Ntn1	1.93756e-61	-0.434315	0.111	0.367	3.95591e-57
Ventricular Cardiomyocyte	P635L HOM	WT	Pitpnc1	2.321e-61	-0.293784	0.29	0.457	4.73878e-57
Ventricular Cardiomyocyte	P635L HOM	WT	Pfkp	3.88672e-61	0.28761	0.227	0.087	7.93551e-57
Ventricular Cardiomyocyte	SPRY	WT	Pdlim3	1.57006e-60	0.32559	0.304	0.128	3.20558e-56
Ventricular Cardiomyocyte	NRCH	WT	Zdhhc14	1.79315e-60	-0.427691	0.117	0.373	3.66108e-56
Ventricular Cardiomyocyte	P635L HOM	WT	Gm49708	2.11352e-60	-0.251389	0.513	0.648	4.31518e-56
Ventricular Cardiomyocyte	SPRY	WT	Bcl2	2.45712e-60	0.268513	0.183	0.047	5.01671e-56
Ventricular Cardiomyocyte	P635L HOM	WT	Gipc2	2.75165e-60	0.304404	0.371	0.207	5.61804e-56
Ventricular Cardiomyocyte	P635L HOM	WT	Klf12	3.59515e-60	-0.29067	0.275	0.436	7.34022e-56
Ventricular Cardiomyocyte	SPRY	WT	Phkg1	1.68726e-59	-0.345829	0.142	0.311	3.44489e-55
Ventricular Cardiomyocyte	NRCH	WT	Dnaja2	2.29151e-59	-0.406601	0.079	0.309	4.67857e-55
Ventricular Cardiomyocyte	8e-NRCH	WT	Ankrd1	3.9677e-59	0.692016	0.467	0.159	8.10085e-55
Ventricular Cardiomyocyte	P635L HOM	WT	Abcd3	4.30795e-59	-0.279691	0.353	0.514	8.79555e-55
Ventricular Cardiomyocyte	NRCH	WT	Ckmt2	5.76608e-59	-0.429899	0.41	0.73	1.17726e-54
Ventricular Cardiomyocyte	NRCH	WT	Mhrt	6.09017e-59	-0.286574	0.759	0.959	1.24343e-54
Ventricular Cardiomyocyte	P635L HOM	WT	Adar	9.86525e-59	0.27674	0.226	0.087	2.01419e-54
Ventricular Cardiomyocyte	P635L HOM	WT	Hjv	1.25693e-58	0.277912	0.232	0.091	2.56628e-54
Ventricular Cardiomyocyte	SPRY	WT	Crppa	2.91759e-58	-0.297548	0.065	0.203	5.95684e-54
Ventricular Cardiomyocyte	P635L HOM	WT	Slc25a42	3.52203e-58	-0.255176	0.111	0.239	7.19093e-54
Ventricular Cardiomyocyte	NRCH	WT	Snrnp70	5.24796e-58	-0.43014	0.206	0.504	1.07148e-53
Ventricular Cardiomyocyte	SPRY	WT	Prune2	6.47006e-58	-0.253394	0.672	0.804	1.32099e-53
Ventricular Cardiomyocyte	P635L HOM	WT	Gm26862	8.35636e-58	-0.2784	0.167	0.313	1.70612e-53
Ventricular Cardiomyocyte	SPRY	WT	Angpt1	9.84801e-58	-0.362782	0.376	0.56	2.01067e-53
Ventricular Cardiomyocyte	P635L HOM	WT	Eno3	1.11733e-57	0.292464	0.487	0.324	2.28125e-53
Ventricular Cardiomyocyte	P635L HOM	WT	Dapk1	1.24204e-57	0.291279	0.492	0.328	2.53587e-53
Ventricular Cardiomyocyte	NRCH	WT	Slc27a1	2.50961e-57	-0.432946	0.353	0.689	5.12388e-53
Ventricular Cardiomyocyte	NRCH	WT	Tnni3	2.67254e-57	-0.383207	0.568	0.876	5.45652e-53
Ventricular Cardiomyocyte	NRCH	WT	Irgm2	7.06321e-57	0.31037	0.121	0.013	1.4421e-52
Ventricular Cardiomyocyte	SPRY	WT	Palmd	8.37687e-57	0.288942	0.244	0.09	1.71031e-52
Ventricular Cardiomyocyte	P635L HOM	WT	Myzap	1.23446e-56	-0.266281	0.409	0.557	2.52039e-52
Ventricular Cardiomyocyte	NRCH	WT	Dlat	1.91922e-56	-0.401703	0.11	0.354	3.91847e-52
Ventricular Cardiomyocyte	P635L HOM	WT	Phtf2	2.10609e-56	-0.277204	0.297	0.448	4.30001e-52
Ventricular Cardiomyocyte	P635L HOM	WT	Ppp1r10	2.33104e-56	-0.255304	0.132	0.265	4.75928e-52
Ventricular Cardiomyocyte	SPRY	WT	Lrrc3b	4.1502e-56	-0.342312	0.299	0.47	8.47347e-52
Ventricular Cardiomyocyte	NRCH	WT	Art3	5.32151e-56	-0.409726	0.123	0.372	1.08649e-51
Ventricular Cardiomyocyte	NRCH	WT	Ndufaf4	6.47833e-56	-0.402912	0.119	0.36	1.32268e-51
Ventricular Cardiomyocyte	NRCH	WT	Tecrl	7.38716e-56	-0.416858	0.186	0.464	1.50824e-51
Ventricular Cardiomyocyte	P635L HOM	WT	Mapt	8.22549e-56	0.281376	0.511	0.344	1.6794e-51
Ventricular Cardiomyocyte	NRCH	WT	Atp5a1	9.75737e-56	-0.407335	0.164	0.434	1.99216e-51
Ventricular Cardiomyocyte	NRCH	WT	Art1	1.09568e-55	-0.423363	0.279	0.59	2.23704e-51
Ventricular Cardiomyocyte	NRCH	WT	Gm30382	1.12785e-55	-0.423709	0.172	0.447	2.30273e-51
Ventricular Cardiomyocyte	NRCH	WT	Prpf4b	1.21597e-55	-0.423783	0.328	0.652	2.48264e-51
Ventricular Cardiomyocyte	SPRY	WT	D830032E09Rik	1.60052e-55	-0.340486	0.27	0.441	3.26778e-51
Ventricular Cardiomyocyte	P635L HOM	WT	Stat3	2.47803e-55	-0.2658	0.155	0.292	5.05939e-51
Ventricular Cardiomyocyte	NRCH	WT	Ephx2	2.78923e-55	-0.393879	0.099	0.331	5.69477e-51
Ventricular Cardiomyocyte	P635L HOM	WT	Hadhb	2.92671e-55	-0.277717	0.255	0.408	5.97546e-51
Ventricular Cardiomyocyte	P635L HOM	WT	Shld1	3.01734e-55	-0.287027	0.176	0.312	6.1605e-51
Ventricular Cardiomyocyte	NRCH	WT	Setbp1	4.71096e-55	-0.428599	0.315	0.629	9.61836e-51
Ventricular Cardiomyocyte	NRCH	WT	Gm50321	1.1451e-54	-0.360819	0.054	0.254	2.33795e-50
Ventricular Cardiomyocyte	P635L HOM	WT	Sh3bgr	1.56028e-54	0.294387	0.41	0.254	3.18562e-50
Ventricular Cardiomyocyte	P635L HOM	WT	Thsd7a	1.83636e-54	0.263627	0.144	0.036	3.7493e-50
Ventricular Cardiomyocyte	NRCH	WT	Hs3st5	1.87071e-54	-0.433322	0.362	0.686	3.81944e-50
Ventricular Cardiomyocyte	P635L HOM	WT	Tcf7l2	1.95329e-54	-0.277346	0.304	0.448	3.98804e-50
Ventricular Cardiomyocyte	SPRY	WT	Cdk6	3.69132e-54	-0.264344	0.049	0.174	7.53657e-50
Ventricular Cardiomyocyte	SPRY	WT	Ctla4	5.4078e-54	-0.265856	0.046	0.168	1.10411e-49
Ventricular Cardiomyocyte	SPRY	WT	Myom2	5.81676e-54	0.293077	0.661	0.465	1.18761e-49
Ventricular Cardiomyocyte	NRCH	WT	Cd36	6.41205e-54	-0.383536	0.512	0.799	1.30915e-49
Ventricular Cardiomyocyte	NRCH	WT	Hnrnpdl	7.16734e-54	-0.390386	0.098	0.324	1.46336e-49
Ventricular Cardiomyocyte	P635L HOM	WT	Tox3	1.36834e-53	0.273273	0.209	0.082	2.79375e-49
Ventricular Cardiomyocyte	NRCH	WT	4930402D18Rik	1.58535e-53	-0.349971	0.021	0.189	3.23681e-49
Ventricular Cardiomyocyte	SPRY	WT	Pfkfb2	1.80828e-53	0.312551	0.482	0.288	3.69197e-49
Ventricular Cardiomyocyte	P635L HOM	WT	Gm12353	3.67008e-53	-0.272178	0.151	0.282	7.49321e-49
Ventricular Cardiomyocyte	P635L HOM	WT	Phldb2	3.96147e-53	0.281546	0.307	0.16	8.08814e-49
Ventricular Cardiomyocyte	SPRY	WT	Ppm1e	4.0725e-53	0.320472	0.282	0.125	8.31482e-49
Ventricular Cardiomyocyte	NRCH	WT	Ckm	4.64205e-53	-0.382074	0.087	0.307	9.47767e-49
Ventricular Cardiomyocyte	NRCH	WT	Pln	7.56798e-53	-0.353355	0.573	0.831	1.54515e-48
Ventricular Cardiomyocyte	P635L HOM	WT	Caprin1	9.28596e-53	-0.257788	0.158	0.292	1.89591e-48
Ventricular Cardiomyocyte	NRCH	WT	Macrod2	1.11943e-52	-0.420828	0.179	0.441	2.28554e-48
Ventricular Cardiomyocyte	NRCH	WT	Lrtm1	1.20324e-52	-0.41191	0.104	0.33	2.45666e-48
Ventricular Cardiomyocyte	NRCH	WT	Xrn2	1.26029e-52	-0.372937	0.086	0.303	2.57312e-48
Ventricular Cardiomyocyte	SPRY	WT	Ntn1	1.40009e-52	-0.326966	0.198	0.367	2.85856e-48
Ventricular Cardiomyocyte	NRCH	WT	Lpl	1.90739e-52	-0.415102	0.257	0.54	3.89431e-48
Ventricular Cardiomyocyte	P635L HOM	WT	Zfp407	3.39387e-52	-0.274046	0.3	0.45	6.92927e-48
Ventricular Cardiomyocyte	NRCH	WT	Gpcpd1	3.85668e-52	-0.410608	0.371	0.664	7.87418e-48
Ventricular Cardiomyocyte	NRCH	WT	Ppm1e	4.49177e-52	0.480077	0.287	0.125	9.17084e-48
Ventricular Cardiomyocyte	P635L HOM	WT	Ankrd23	9.36473e-52	0.284049	0.312	0.167	1.912e-47
Ventricular Cardiomyocyte	NRCH	WT	Abcd3	1.29278e-51	-0.402388	0.224	0.514	2.63946e-47
Ventricular Cardiomyocyte	SPRY	WT	Ankrd23	1.51087e-51	0.306188	0.337	0.167	3.08474e-47
Ventricular Cardiomyocyte	NRCH	WT	Lrrfip2	2.61067e-51	-0.398903	0.425	0.744	5.33021e-47
Ventricular Cardiomyocyte	P635L HOM	WT	Smyd2	2.67301e-51	0.271999	0.294	0.151	5.45748e-47
Ventricular Cardiomyocyte	SPRY	WT	Gm24474	2.80329e-51	-0.335446	0.202	0.364	5.72348e-47
Ventricular Cardiomyocyte	SPRY	WT	Wnt5b	3.88569e-51	0.302016	0.335	0.163	7.93341e-47
Ventricular Cardiomyocyte	P635L HOM	WT	Coq8a	4.99167e-51	0.276909	0.427	0.273	1.01915e-46
Ventricular Cardiomyocyte	NRCH	WT	Prrg1	5.48398e-51	-0.359692	0.055	0.244	1.11966e-46
Ventricular Cardiomyocyte	P635L HOM	WT	Cnksr3	6.25284e-51	-0.259866	0.163	0.296	1.27664e-46
Ventricular Cardiomyocyte	SPRY	WT	Adra1a	7.054e-51	-0.330428	0.186	0.347	1.44022e-46
Ventricular Cardiomyocyte	P635L HOM	WT	Nr1d2	1.12847e-50	-0.259315	0.236	0.381	2.304e-46
Ventricular Cardiomyocyte	NRCH	WT	Aox1	1.71923e-50	-0.391244	0.14	0.38	3.51015e-46
Ventricular Cardiomyocyte	NRCH	WT	Ccbe1	4.6607e-50	-0.3414	0.023	0.184	9.51576e-46
Ventricular Cardiomyocyte	P635L HOM	WT	Adcy5	5.13816e-50	0.269576	0.269	0.134	1.04906e-45
Ventricular Cardiomyocyte	P635L HOM	WT	Atrnl1	6.48486e-50	-0.269366	0.314	0.456	1.32401e-45
Ventricular Cardiomyocyte	SPRY	WT	Kcnd3	8.10155e-50	-0.257086	0.549	0.661	1.65409e-45
Ventricular Cardiomyocyte	NRCH	WT	Smtn	8.10851e-50	-0.371716	0.519	0.812	1.65551e-45
Ventricular Cardiomyocyte	P635L HOM	WT	Sbf2	8.50265e-50	-0.252969	0.387	0.529	1.73599e-45
Ventricular Cardiomyocyte	NRCH	WT	Tmem135	1.00985e-49	-0.381521	0.2	0.469	2.06182e-45
Ventricular Cardiomyocyte	P635L HOM	WT	Klc1	1.07125e-49	0.26817	0.454	0.304	2.18716e-45
Ventricular Cardiomyocyte	SPRY	WT	Gm17428	1.25226e-49	-0.251421	0.57	0.69	2.55674e-45
Ventricular Cardiomyocyte	NRCH	WT	Cox4i1	2.29576e-49	-0.334643	0.049	0.231	4.68725e-45
Ventricular Cardiomyocyte	NRCH	WT	Ggnbp1	3.22265e-49	-0.371174	0.108	0.327	6.57968e-45
Ventricular Cardiomyocyte	NRCH	WT	Il15	4.9174e-49	-0.377868	0.118	0.342	1.00399e-44
Ventricular Cardiomyocyte	NRCH	WT	Pdgfd	6.37345e-49	-0.382962	0.068	0.26	1.30127e-44
Ventricular Cardiomyocyte	NRCH	WT	Ldlrad4	9.05523e-49	-0.391499	0.224	0.493	1.84881e-44
Ventricular Cardiomyocyte	NRCH	WT	Hadhb	1.32912e-48	-0.376697	0.16	0.408	2.71367e-44
Ventricular Cardiomyocyte	SPRY	WT	Pde7b	1.76194e-48	-0.283977	0.483	0.613	3.59735e-44
Ventricular Cardiomyocyte	SPRY	WT	Ubc	2.17381e-48	-0.310114	0.149	0.298	4.43827e-44
Ventricular Cardiomyocyte	SPRY	WT	Zdhhc14	3.01491e-48	-0.314019	0.217	0.373	6.15554e-44
Ventricular Cardiomyocyte	SPRY	WT	Ldlrad4	3.06509e-48	-0.305352	0.345	0.493	6.258e-44
Ventricular Cardiomyocyte	NRCH	WT	Erc1	4.00374e-48	-0.393845	0.291	0.576	8.17443e-44
Ventricular Cardiomyocyte	P635L HOM	WT	Lgr6	4.16818e-48	-0.265153	0.232	0.369	8.51017e-44
Ventricular Cardiomyocyte	NRCH	WT	Dhx36	5.52021e-48	-0.381316	0.167	0.415	1.12706e-43
Ventricular Cardiomyocyte	SPRY	WT	Ccbe1	5.65763e-48	-0.269457	0.062	0.184	1.15512e-43
Ventricular Cardiomyocyte	P635L HOM	WT	Creb5	7.2187e-48	0.258918	0.26	0.126	1.47384e-43
Ventricular Cardiomyocyte	NRCH	WT	Ide	9.59062e-48	-0.365871	0.123	0.346	1.95812e-43
Ventricular Cardiomyocyte	NRCH	WT	Cyfip2	9.90531e-48	-0.361662	0.131	0.365	2.02237e-43
Ventricular Cardiomyocyte	NRCH	WT	Lars2	1.47877e-47	0.27308	0.696	0.67	3.01921e-43
Ventricular Cardiomyocyte	NRCH	WT	Tmem245	1.5867e-47	-0.376343	0.197	0.459	3.23957e-43
Ventricular Cardiomyocyte	P635L HOM	WT	Slco3a1	1.60818e-47	0.251526	0.548	0.405	3.28342e-43
Ventricular Cardiomyocyte	NRCH	WT	Nfyc	1.69093e-47	-0.390975	0.293	0.58	3.45238e-43
Ventricular Cardiomyocyte	NRCH	WT	Atp5g3	1.71869e-47	-0.320803	0.038	0.206	3.50905e-43
Ventricular Cardiomyocyte	P635L HOM	WT	Pfkm	1.80787e-47	0.256015	0.488	0.34	3.69112e-43
Ventricular Cardiomyocyte	P635L HOM	WT	Nrip1	2.21373e-47	-0.250501	0.176	0.306	4.51978e-43
Ventricular Cardiomyocyte	NRCH	WT	Fyco1	3.9048e-47	-0.379104	0.25	0.528	7.97244e-43
Ventricular Cardiomyocyte	P635L HOM	WT	Dpf3	5.55708e-47	-0.251416	0.375	0.51	1.13459e-42
Ventricular Cardiomyocyte	NRCH	WT	Erbb4	5.84333e-47	-0.348383	0.554	0.811	1.19303e-42
Ventricular Cardiomyocyte	NRCH	WT	Rhobtb1	1.54288e-46	-0.385156	0.196	0.448	3.1501e-42
Ventricular Cardiomyocyte	NRCH	WT	5031425E22Rik	3.69748e-46	-0.369333	0.195	0.451	7.54914e-42
Ventricular Cardiomyocyte	SPRY	WT	Cyfip2	4.28533e-46	-0.298388	0.208	0.365	8.74935e-42
Ventricular Cardiomyocyte	SPRY	WT	Kdm6a	4.79645e-46	-0.295955	0.194	0.348	9.79291e-42
Ventricular Cardiomyocyte	NRCH	WT	Tob2	5.29544e-46	-0.311014	0.033	0.193	1.08117e-41
Ventricular Cardiomyocyte	NRCH	WT	Rpl3l	5.34266e-46	-0.373125	0.167	0.412	1.09081e-41
Ventricular Cardiomyocyte	SPRY	WT	Lrtm1	6.18183e-46	-0.32058	0.181	0.33	1.26214e-41
Ventricular Cardiomyocyte	P635L HOM	WT	Lrmda	6.19429e-46	-0.271272	0.172	0.297	1.26469e-41
Ventricular Cardiomyocyte	NRCH	WT	Lonp2	6.30252e-46	-0.367306	0.176	0.422	1.28679e-41
Ventricular Cardiomyocyte	SPRY	WT	Clic5	6.39316e-46	0.295051	0.374	0.211	1.30529e-41
Ventricular Cardiomyocyte	SPRY	WT	Pfkfb1	1.37878e-45	-0.296353	0.123	0.261	2.81506e-41
Ventricular Cardiomyocyte	SPRY	WT	Bag3	1.39259e-45	-0.281974	0.384	0.528	2.84325e-41
Ventricular Cardiomyocyte	SPRY	WT	Erc1	2.31786e-45	-0.268138	0.448	0.576	4.73237e-41
Ventricular Cardiomyocyte	NRCH	WT	Dnaja1	2.41775e-45	-0.298681	0.022	0.171	4.93632e-41
Ventricular Cardiomyocyte	NRCH	WT	Stat2	2.96073e-45	0.347263	0.158	0.04	6.04492e-41
Ventricular Cardiomyocyte	NRCH	WT	Gm36372	5.16208e-45	-0.302439	0.03	0.185	1.05394e-40
Ventricular Cardiomyocyte	NRCH	WT	Mia2	5.24316e-45	-0.369724	0.212	0.469	1.0705e-40
Ventricular Cardiomyocyte	8e-NRCH	WT	Fgf14	6.04767e-45	-0.700225	0.185	0.545	1.23475e-40
Ventricular Cardiomyocyte	NRCH	WT	Hsdl2	6.7679e-45	-0.340112	0.106	0.315	1.3818e-40
Ventricular Cardiomyocyte	NRCH	WT	Pde7b	7.31612e-45	-0.387824	0.341	0.613	1.49373e-40
Ventricular Cardiomyocyte	NRCH	WT	Ncor1	9.62007e-45	-0.373144	0.316	0.606	1.96413e-40
Ventricular Cardiomyocyte	NRCH	WT	Rmdn1	1.05396e-44	-0.381545	0.306	0.59	2.15187e-40
Ventricular Cardiomyocyte	NRCH	WT	Kdm6a	1.27297e-44	-0.346716	0.13	0.348	2.59903e-40
Ventricular Cardiomyocyte	NRCH	WT	Myoz2	2.03286e-44	-0.377088	0.315	0.59	4.1505e-40
Ventricular Cardiomyocyte	NRCH	WT	Myzap	2.27253e-44	-0.373673	0.281	0.557	4.63983e-40
Ventricular Cardiomyocyte	NRCH	WT	Tsc22d4	3.66134e-44	-0.355449	0.156	0.388	7.47535e-40
Ventricular Cardiomyocyte	P635L HOM	WT	Gm17276	3.67103e-44	-0.258452	0.241	0.372	7.49513e-40
Ventricular Cardiomyocyte	P635L HOM	WT	Grina	4.95626e-44	0.256187	0.311	0.176	1.01192e-39
Ventricular Cardiomyocyte	NRCH	WT	Tnks2	5.5537e-44	-0.359096	0.158	0.385	1.1339e-39
Ventricular Cardiomyocyte	P635L HOM	WT	Baiap2l1	5.98061e-44	0.25496	0.342	0.204	1.22106e-39
Ventricular Cardiomyocyte	NRCH	WT	Mat2a	7.91922e-44	-0.330063	0.098	0.298	1.61687e-39
Ventricular Cardiomyocyte	8e-NRCH	WT	Vwa8	9.53738e-44	-0.401196	0.615	0.83	1.94725e-39
Ventricular Cardiomyocyte	NRCH	WT	Gse1	1.00314e-43	0.300949	0.606	0.557	2.04811e-39
Ventricular Cardiomyocyte	NRCH	WT	Abcc9	1.21264e-43	-0.370488	0.242	0.517	2.47584e-39
Ventricular Cardiomyocyte	SPRY	WT	mt-Co1	1.55746e-43	-0.312952	0.311	0.459	3.17986e-39
Ventricular Cardiomyocyte	NRCH	WT	Mrps5	2.05923e-43	-0.326993	0.075	0.261	4.20433e-39
Ventricular Cardiomyocyte	SPRY	WT	Baiap2l1	2.71349e-43	0.28289	0.364	0.204	5.54014e-39
Ventricular Cardiomyocyte	NRCH	WT	Gm49390	2.85349e-43	-0.29277	0.033	0.187	5.82598e-39
Ventricular Cardiomyocyte	NRCH	WT	Spta1	2.96066e-43	-0.320809	0.059	0.231	6.04479e-39
Ventricular Cardiomyocyte	NRCH	WT	Gm20619	4.10312e-43	-0.381727	0.352	0.644	8.37734e-39
Ventricular Cardiomyocyte	NRCH	WT	Acadm	5.25805e-43	-0.367986	0.262	0.533	1.07354e-38
Ventricular Cardiomyocyte	NRCH	WT	Foxp1	7.78269e-43	-0.370894	0.337	0.631	1.58899e-38
Ventricular Cardiomyocyte	NRCH	WT	Gsk3b	8.00333e-43	-0.347639	0.171	0.407	1.63404e-38
Ventricular Cardiomyocyte	NRCH	WT	Cycs	8.77038e-43	-0.303341	0.048	0.213	1.79065e-38
Ventricular Cardiomyocyte	NRCH	WT	Arfgef1	1.08922e-42	-0.346106	0.172	0.409	2.22387e-38
Ventricular Cardiomyocyte	NRCH	WT	Me1	1.46414e-42	-0.303733	0.048	0.209	2.98933e-38
Ventricular Cardiomyocyte	NRCH	WT	Dsg2	1.68368e-42	-0.359643	0.216	0.47	3.43757e-38
Ventricular Cardiomyocyte	NRCH	WT	Lrrc3b	3.43528e-42	-0.368236	0.221	0.47	7.01381e-38
Ventricular Cardiomyocyte	NRCH	WT	Slmap	6.29355e-42	-0.360106	0.263	0.525	1.28495e-37
Ventricular Cardiomyocyte	SPRY	WT	4930402D18Rik	6.9736e-42	-0.252712	0.073	0.189	1.4238e-37
Ventricular Cardiomyocyte	NRCH	WT	Actb	7.32752e-42	-0.32845	0.108	0.309	1.49606e-37
Ventricular Cardiomyocyte	P635L HOM	WT	Stox2	7.96571e-42	-0.250733	0.323	0.451	1.62636e-37
Ventricular Cardiomyocyte	NRCH	WT	Atf7ip	1.08329e-41	-0.345318	0.224	0.481	2.21175e-37
Ventricular Cardiomyocyte	P635L HOM	WT	Clic5	1.16845e-41	0.250328	0.344	0.211	2.38563e-37
Ventricular Cardiomyocyte	NRCH	WT	Coq10b	1.26181e-41	-0.279957	0.029	0.174	2.57623e-37
Ventricular Cardiomyocyte	NRCH	WT	Gm24474	2.07897e-41	-0.350893	0.147	0.364	4.24463e-37
Ventricular Cardiomyocyte	NRCH	WT	Abhd18	4.12155e-41	-0.337211	0.132	0.34	8.41497e-37
Ventricular Cardiomyocyte	NRCH	WT	Galm	4.35993e-41	-0.322483	0.075	0.252	8.90166e-37
Ventricular Cardiomyocyte	NRCH	WT	Tsnax	4.44053e-41	-0.32874	0.123	0.331	9.06623e-37
Ventricular Cardiomyocyte	NRCH	WT	C130080G10Rik	5.7543e-41	-0.283578	0.041	0.196	1.17486e-36
Ventricular Cardiomyocyte	NRCH	WT	Etfdh	6.47583e-41	-0.309815	0.091	0.277	1.32217e-36
Ventricular Cardiomyocyte	NRCH	WT	Psmd1	8.78749e-41	-0.313203	0.082	0.263	1.79414e-36
Ventricular Cardiomyocyte	NRCH	WT	Rhot1	1.29334e-40	-0.341744	0.218	0.471	2.64062e-36
Ventricular Cardiomyocyte	NRCH	WT	Atad3a	1.30708e-40	-0.333721	0.116	0.314	2.66867e-36
Ventricular Cardiomyocyte	NRCH	WT	Map3k20	1.33739e-40	-0.357686	0.316	0.602	2.73054e-36
Ventricular Cardiomyocyte	NRCH	WT	Pank1	1.46424e-40	-0.329199	0.177	0.415	2.98953e-36
Ventricular Cardiomyocyte	NRCH	WT	Tmem38a	1.58167e-40	-0.340047	0.168	0.397	3.2293e-36
Ventricular Cardiomyocyte	NRCH	WT	Acadl	1.83263e-40	-0.324808	0.157	0.382	3.74168e-36
Ventricular Cardiomyocyte	NRCH	WT	Vdac1	2.25119e-40	-0.313415	0.098	0.286	4.59626e-36
Ventricular Cardiomyocyte	NRCH	WT	Cish	2.4902e-40	-0.309209	0.082	0.265	5.08425e-36
Ventricular Cardiomyocyte	SPRY	WT	Fsd1l	2.701e-40	-0.278566	0.247	0.393	5.51464e-36
Ventricular Cardiomyocyte	NRCH	WT	Smarca5	3.74035e-40	-0.316446	0.095	0.282	7.63667e-36
Ventricular Cardiomyocyte	SPRY	WT	Tmem135	4.07331e-40	-0.26976	0.334	0.469	8.31648e-36
Ventricular Cardiomyocyte	NRCH	WT	Plekha5	4.14387e-40	-0.351109	0.269	0.532	8.46055e-36
Ventricular Cardiomyocyte	NRCH	WT	Sik3	4.93797e-40	-0.358584	0.33	0.607	1.00818e-35
Ventricular Cardiomyocyte	NRCH	WT	Ctla4	5.00546e-40	-0.277447	0.028	0.168	1.02196e-35
Ventricular Cardiomyocyte	NRCH	WT	Mdh1	5.11515e-40	-0.314451	0.122	0.327	1.04436e-35
Ventricular Cardiomyocyte	SPRY	WT	Aox1	5.86797e-40	-0.286777	0.24	0.38	1.19806e-35
Ventricular Cardiomyocyte	NRCH	WT	Larp4	1.03629e-39	-0.319355	0.122	0.323	2.11579e-35
Ventricular Cardiomyocyte	SPRY	WT	Resf1	1.40519e-39	-0.296547	0.192	0.329	2.86898e-35
Ventricular Cardiomyocyte	SPRY	WT	Pde7a	1.50494e-39	-0.279202	0.221	0.368	3.07263e-35
Ventricular Cardiomyocyte	NRCH	WT	Nav2	1.63304e-39	-0.32893	0.552	0.82	3.33417e-35
Ventricular Cardiomyocyte	SPRY	WT	Apex2	2.14015e-39	-0.294297	0.217	0.358	4.36955e-35
Ventricular Cardiomyocyte	8e-NRCH	WT	Myh7b	2.8588e-39	-0.547908	0.292	0.603	5.83681e-35
Ventricular Cardiomyocyte	NRCH	WT	Atp5f1	3.31618e-39	-0.3049	0.096	0.28	6.77064e-35
Ventricular Cardiomyocyte	SPRY	WT	Zfp385b	3.32371e-39	-0.293224	0.187	0.321	6.78601e-35
Ventricular Cardiomyocyte	NRCH	WT	Slc25a4	3.47806e-39	-0.328249	0.168	0.397	7.10115e-35
Ventricular Cardiomyocyte	NRCH	WT	2210408F21Rik	3.56748e-39	-0.353443	0.267	0.524	7.28372e-35
Ventricular Cardiomyocyte	NRCH	WT	Txlnb	4.80319e-39	-0.329594	0.549	0.819	9.80667e-35
Ventricular Cardiomyocyte	NRCH	WT	Map7	7.38359e-39	-0.306959	0.094	0.276	1.50751e-34
Ventricular Cardiomyocyte	NRCH	WT	Fermt2	8.92543e-39	-0.344494	0.256	0.514	1.82231e-34
Ventricular Cardiomyocyte	8e-NRCH	WT	Xist	1.12588e-38	-0.551566	0.26	0.668	2.29871e-34
Ventricular Cardiomyocyte	NRCH	WT	Mgrn1	1.23887e-38	-0.30884	0.132	0.339	2.52941e-34
Ventricular Cardiomyocyte	8e-NRCH	WT	Gm31251	1.55174e-38	-0.27047	0.811	0.949	3.16819e-34
Ventricular Cardiomyocyte	NRCH	WT	Itgb1	1.8402e-38	-0.299179	0.082	0.257	3.75713e-34
Ventricular Cardiomyocyte	NRCH	WT	Asb14	2.07967e-38	-0.328184	0.185	0.413	4.24606e-34
Ventricular Cardiomyocyte	NRCH	WT	Tesmin	2.63301e-38	-0.267626	0.037	0.18	5.37582e-34
Ventricular Cardiomyocyte	NRCH	WT	Smap1	2.74553e-38	-0.291108	0.079	0.252	5.60554e-34
Ventricular Cardiomyocyte	NRCH	WT	Usp15	4.22165e-38	-0.3259	0.178	0.399	8.61935e-34
Ventricular Cardiomyocyte	NRCH	WT	Rp1	7.02692e-38	-0.288853	0.019	0.144	1.43469e-33
Ventricular Cardiomyocyte	NRCH	WT	Gm31013	8.33944e-38	-0.305858	0.12	0.315	1.70266e-33
Ventricular Cardiomyocyte	NRCH	WT	Cox7c	1.06654e-37	-0.273596	0.059	0.217	2.17756e-33
Ventricular Cardiomyocyte	NRCH	WT	Fubp1	1.17326e-37	-0.301118	0.116	0.308	2.39544e-33
Ventricular Cardiomyocyte	NRCH	WT	Sdha	1.40845e-37	-0.307098	0.137	0.342	2.87562e-33
Ventricular Cardiomyocyte	NRCH	WT	1810026B05Rik	1.6474e-37	-0.292769	0.099	0.283	3.36349e-33
Ventricular Cardiomyocyte	SPRY	WT	Ide	1.66397e-37	-0.273292	0.212	0.346	3.39733e-33
Ventricular Cardiomyocyte	NRCH	WT	Top1	2.60276e-37	-0.295899	0.104	0.289	5.31405e-33
Ventricular Cardiomyocyte	NRCH	WT	Mrpl3	3.84733e-37	-0.28917	0.086	0.26	7.8551e-33
Ventricular Cardiomyocyte	NRCH	WT	Ctnnd1	4.10196e-37	-0.279156	0.094	0.275	8.37497e-33
Ventricular Cardiomyocyte	NRCH	WT	Dnajb2	4.52397e-37	-0.28474	0.065	0.225	9.2366e-33
Ventricular Cardiomyocyte	NRCH	WT	Txnl1	4.79601e-37	-0.272793	0.056	0.21	9.792e-33
Ventricular Cardiomyocyte	NRCH	WT	Plxdc2	5.02835e-37	-0.328078	0.06	0.213	1.02664e-32
Ventricular Cardiomyocyte	NRCH	WT	Tfpi	5.10034e-37	-0.26124	0.03	0.163	1.04134e-32
Ventricular Cardiomyocyte	NRCH	WT	Dlg1	5.16422e-37	-0.330024	0.222	0.459	1.05438e-32
Ventricular Cardiomyocyte	NRCH	WT	Clpx	5.27224e-37	-0.308903	0.124	0.317	1.07643e-32
Ventricular Cardiomyocyte	NRCH	WT	Kansl1	5.4143e-37	-0.337543	0.284	0.549	1.10544e-32
Ventricular Cardiomyocyte	NRCH	WT	Wwox	5.63807e-37	-0.348974	0.276	0.537	1.15112e-32
Ventricular Cardiomyocyte	NRCH	WT	Cox5a	6.47409e-37	-0.261089	0.044	0.19	1.32181e-32
Ventricular Cardiomyocyte	NRCH	WT	Pafah1b1	6.71783e-37	-0.342006	0.296	0.56	1.37158e-32
Ventricular Cardiomyocyte	NRCH	WT	Hdlbp	1.3176e-36	-0.317786	0.178	0.397	2.69015e-32
Ventricular Cardiomyocyte	NRCH	WT	Strn3	1.38605e-36	-0.338603	0.298	0.558	2.8299e-32
Ventricular Cardiomyocyte	NRCH	WT	Angpt1	1.433e-36	-0.355957	0.304	0.56	2.92576e-32
Ventricular Cardiomyocyte	NRCH	WT	Dpyd	2.07981e-36	-0.315461	0.185	0.41	4.24634e-32
Ventricular Cardiomyocyte	NRCH	WT	Itgb6	2.75254e-36	-0.332114	0.25	0.496	5.61986e-32
Ventricular Cardiomyocyte	NRCH	WT	Trim54	2.93752e-36	-0.310944	0.132	0.323	5.99754e-32
Ventricular Cardiomyocyte	NRCH	WT	Gm35330	4.48234e-36	-0.351986	0.353	0.615	9.15159e-32
Ventricular Cardiomyocyte	NRCH	WT	Bzw2	4.88044e-36	-0.298785	0.123	0.313	9.96439e-32
Ventricular Cardiomyocyte	NRCH	WT	Med12l	5.00374e-36	-0.299729	0.113	0.301	1.02161e-31
Ventricular Cardiomyocyte	NRCH	WT	Got1	5.35757e-36	-0.303739	0.114	0.3	1.09385e-31
Ventricular Cardiomyocyte	NRCH	WT	4632427E13Rik	5.65719e-36	-0.273271	0.067	0.224	1.15503e-31
Ventricular Cardiomyocyte	SPRY	WT	Actb	5.70755e-36	-0.263709	0.179	0.309	1.16531e-31
Ventricular Cardiomyocyte	NRCH	WT	Neo1	5.83862e-36	-0.325658	0.223	0.465	1.19207e-31
Ventricular Cardiomyocyte	SPRY	WT	Sh3bgr	6.04899e-36	0.258741	0.404	0.254	1.23502e-31
Ventricular Cardiomyocyte	NRCH	WT	Caprin1	6.24789e-36	-0.300385	0.11	0.292	1.27563e-31
Ventricular Cardiomyocyte	NRCH	WT	Ubr2	1.13371e-35	-0.328229	0.255	0.504	2.3147e-31
Ventricular Cardiomyocyte	NRCH	WT	Gm21887	1.13911e-35	-0.251322	0.034	0.168	2.32571e-31
Ventricular Cardiomyocyte	NRCH	WT	Spag9	1.14615e-35	-0.337191	0.376	0.655	2.34009e-31
Ventricular Cardiomyocyte	NRCH	WT	Mbtd1	1.14743e-35	-0.287115	0.104	0.285	2.3427e-31
Ventricular Cardiomyocyte	NRCH	WT	Ube2h	1.55447e-35	-0.324592	0.241	0.48	3.17375e-31
Ventricular Cardiomyocyte	NRCH	WT	Sec24d	1.8395e-35	-0.294011	0.114	0.296	3.7557e-31
Ventricular Cardiomyocyte	NRCH	WT	Khdc4	3.86649e-35	-0.281436	0.081	0.244	7.89421e-31
Ventricular Cardiomyocyte	NRCH	WT	Frmd5	3.99587e-35	-0.253889	0.053	0.199	8.15837e-31
Ventricular Cardiomyocyte	NRCH	WT	Ell2	5.07066e-35	-0.271252	0.072	0.23	1.03528e-30
Ventricular Cardiomyocyte	NRCH	WT	R3hdm1	5.19961e-35	-0.31579	0.209	0.439	1.0616e-30
Ventricular Cardiomyocyte	NRCH	WT	Slk	5.93327e-35	-0.333714	0.42	0.706	1.2114e-30
Ventricular Cardiomyocyte	NRCH	WT	Rc3h1	7.73019e-35	-0.30517	0.166	0.375	1.57827e-30
Ventricular Cardiomyocyte	NRCH	WT	Trim7	8.57837e-35	-0.325543	0.212	0.429	1.75145e-30
Ventricular Cardiomyocyte	NRCH	WT	Ncald	8.93057e-35	-0.292223	0.102	0.277	1.82336e-30
Ventricular Cardiomyocyte	NRCH	WT	Agpat3	1.05959e-34	-0.303454	0.144	0.338	2.16337e-30
Ventricular Cardiomyocyte	NRCH	WT	Aco2	1.42821e-34	-0.328974	0.315	0.586	2.91598e-30
Ventricular Cardiomyocyte	NRCH	WT	Arl15	1.4492e-34	-0.302464	0.15	0.347	2.95883e-30
Ventricular Cardiomyocyte	NRCH	WT	Bcas3	1.52537e-34	-0.324834	0.265	0.511	3.11435e-30
Ventricular Cardiomyocyte	NRCH	WT	Kpna4	1.79162e-34	-0.280583	0.108	0.286	3.65795e-30
Ventricular Cardiomyocyte	NRCH	WT	Lncpint	2.04593e-34	-0.321037	0.507	0.769	4.17717e-30
Ventricular Cardiomyocyte	8e-NRCH	WT	Prune2	2.24169e-34	-0.409619	0.58	0.804	4.57686e-30
Ventricular Cardiomyocyte	NRCH	WT	Tcap	2.34054e-34	-0.326209	0.245	0.479	4.77867e-30
Ventricular Cardiomyocyte	NRCH	WT	Slc25a3	3.57847e-34	-0.304013	0.204	0.433	7.30616e-30
Ventricular Cardiomyocyte	NRCH	WT	Rapgef4	4.23036e-34	-0.259977	0.053	0.196	8.63714e-30
Ventricular Cardiomyocyte	SPRY	WT	Gm12381	6.2354e-34	-0.262155	0.048	0.138	1.27308e-29
Ventricular Cardiomyocyte	SPRY	WT	Ripor2	7.01419e-34	-0.260429	0.156	0.282	1.43209e-29
Ventricular Cardiomyocyte	NRCH	WT	Atrnl1	1.14469e-33	-0.313885	0.227	0.456	2.33712e-29
Ventricular Cardiomyocyte	NRCH	WT	Rad23b	1.39638e-33	-0.265697	0.065	0.212	2.85099e-29
Ventricular Cardiomyocyte	NRCH	WT	AC149090.1	3.035e-33	-0.305154	0.22	0.451	6.19656e-29
Ventricular Cardiomyocyte	8e-NRCH	WT	F830016B08Rik	3.35572e-33	0.61926	0.308	0.118	6.85138e-29
Ventricular Cardiomyocyte	NRCH	WT	Sucla2	3.62766e-33	-0.262548	0.074	0.229	7.40659e-29
Ventricular Cardiomyocyte	NRCH	WT	Csnk1a1	4.08037e-33	-0.297293	0.191	0.409	8.3309e-29
Ventricular Cardiomyocyte	SPRY	WT	Mir100hg	4.20968e-33	-0.259941	0.218	0.346	8.5949e-29
Ventricular Cardiomyocyte	NRCH	WT	Lrrc39	8.21189e-33	-0.291372	0.156	0.352	1.67662e-28
Ventricular Cardiomyocyte	NRCH	WT	Kdm5c	8.89054e-33	-0.275348	0.121	0.3	1.81518e-28
Ventricular Cardiomyocyte	NRCH	WT	Pnn	9.26029e-33	-0.281422	0.119	0.299	1.89067e-28
Ventricular Cardiomyocyte	NRCH	WT	Myo5c	9.47988e-33	-0.26576	0.068	0.216	1.93551e-28
Ventricular Cardiomyocyte	NRCH	WT	Atp6v0b	1.1389e-32	-0.269584	0.098	0.266	2.32529e-28
Ventricular Cardiomyocyte	NRCH	WT	Qk	1.79921e-32	-0.267427	0.672	0.885	3.67345e-28
Ventricular Cardiomyocyte	NRCH	WT	Hspa9	2.03236e-32	-0.255557	0.065	0.212	4.14948e-28
Ventricular Cardiomyocyte	NRCH	WT	Eno3	2.26592e-32	-0.285544	0.138	0.324	4.62633e-28
Ventricular Cardiomyocyte	NRCH	WT	Fabp3	2.88535e-32	-0.305332	0.213	0.426	5.89102e-28
Ventricular Cardiomyocyte	NRCH	WT	Mpped2	3.34178e-32	-0.298951	0.139	0.322	6.8229e-28
Ventricular Cardiomyocyte	NRCH	WT	Pibf1	8.53949e-32	-0.290704	0.16	0.352	1.74351e-27
Ventricular Cardiomyocyte	NRCH	WT	Mllt3	9.15556e-32	-0.274406	0.121	0.298	1.86929e-27
Ventricular Cardiomyocyte	NRCH	WT	2700097O09Rik	9.56181e-32	-0.25671	0.083	0.237	1.95223e-27
Ventricular Cardiomyocyte	NRCH	WT	Arih1	1.00592e-31	-0.284703	0.182	0.391	2.05378e-27
Ventricular Cardiomyocyte	NRCH	WT	Ndufs1	1.01628e-31	-0.269635	0.126	0.306	2.07495e-27
Ventricular Cardiomyocyte	NRCH	WT	Urgcp	1.01857e-31	-0.281265	0.145	0.334	2.07962e-27
Ventricular Cardiomyocyte	NRCH	WT	Acat1	1.08306e-31	-0.286594	0.179	0.382	2.21129e-27
Ventricular Cardiomyocyte	NRCH	WT	Sugp2	1.53783e-31	-0.267137	0.101	0.268	3.13979e-27
Ventricular Cardiomyocyte	NRCH	WT	Smpx	1.61354e-31	-0.289833	0.164	0.357	3.29437e-27
Ventricular Cardiomyocyte	NRCH	WT	Mylk3	1.65448e-31	-0.320152	0.417	0.688	3.37796e-27
Ventricular Cardiomyocyte	NRCH	WT	Zfand5	1.72439e-31	-0.252921	0.086	0.243	3.52069e-27
Ventricular Cardiomyocyte	SPRY	WT	Pdzrn4	2.17332e-31	-0.267094	0.197	0.321	4.43727e-27
Ventricular Cardiomyocyte	NRCH	WT	Resf1	4.42228e-31	-0.292648	0.147	0.329	9.02897e-27
Ventricular Cardiomyocyte	NRCH	WT	Chuk	4.91032e-31	-0.253754	0.075	0.225	1.00254e-26
Ventricular Cardiomyocyte	NRCH	WT	Kbtbd12	7.67767e-31	-0.317705	0.475	0.749	1.56755e-26
Ventricular Cardiomyocyte	NRCH	WT	Bmpr1a	8.89089e-31	-0.313745	0.341	0.592	1.81525e-26
Ventricular Cardiomyocyte	8e-NRCH	WT	Gm40604	9.34177e-31	-0.525926	0.12	0.377	1.90731e-26
Ventricular Cardiomyocyte	NRCH	WT	Paxbp1	1.34876e-30	-0.285179	0.185	0.389	2.75376e-26
Ventricular Cardiomyocyte	NRCH	WT	Ecpas	1.45401e-30	-0.30249	0.271	0.514	2.96866e-26
Ventricular Cardiomyocyte	NRCH	WT	Appl2	1.70658e-30	-0.287782	0.195	0.401	3.48432e-26
Ventricular Cardiomyocyte	NRCH	WT	Hp1bp3	1.94916e-30	-0.259723	0.104	0.266	3.9796e-26
Ventricular Cardiomyocyte	NRCH	WT	Stat1	3.0257e-30	0.285033	0.142	0.048	6.17756e-26
Ventricular Cardiomyocyte	NRCH	WT	Ube2b	3.4729e-30	-0.294059	0.242	0.467	7.09062e-26
Ventricular Cardiomyocyte	NRCH	WT	Ybx2	3.56516e-30	-0.250216	0.063	0.198	7.27899e-26
Ventricular Cardiomyocyte	NRCH	WT	Ccdc141	4.12696e-30	-0.286573	0.602	0.843	8.42601e-26
Ventricular Cardiomyocyte	NRCH	WT	Tln2	4.9521e-30	-0.272989	0.168	0.363	1.01107e-25
Ventricular Cardiomyocyte	NRCH	WT	Eps15l1	5.59397e-30	-0.281447	0.189	0.389	1.14212e-25
Ventricular Cardiomyocyte	NRCH	WT	Tpk1	5.67848e-30	-0.254228	0.089	0.241	1.15938e-25
Ventricular Cardiomyocyte	NRCH	WT	Immp2l	5.86337e-30	-0.312575	0.461	0.715	1.19713e-25
Ventricular Cardiomyocyte	NRCH	WT	Ubn2	6.14961e-30	-0.303849	0.313	0.561	1.25557e-25
Ventricular Cardiomyocyte	NRCH	WT	Kank1	9.54888e-30	-0.251962	0.119	0.291	1.94959e-25
Ventricular Cardiomyocyte	NRCH	WT	Cox10	9.61574e-30	-0.277432	0.179	0.376	1.96325e-25
Ventricular Cardiomyocyte	NRCH	WT	Lrrc10	9.74684e-30	-0.281392	0.127	0.297	1.99001e-25
Ventricular Cardiomyocyte	NRCH	WT	U2surp	1.01611e-29	-0.259145	0.141	0.324	2.0746e-25
Ventricular Cardiomyocyte	NRCH	WT	Thrb	1.02882e-29	-0.306377	0.52	0.773	2.10055e-25
Ventricular Cardiomyocyte	NRCH	WT	Acsl1	1.27701e-29	-0.306031	0.337	0.593	2.60728e-25
Ventricular Cardiomyocyte	NRCH	WT	Hnrnpl	1.47159e-29	-0.292957	0.277	0.513	3.00455e-25
Ventricular Cardiomyocyte	NRCH	WT	Bsg	1.80241e-29	-0.260512	0.102	0.257	3.67998e-25
Ventricular Cardiomyocyte	NRCH	WT	Trip10	1.8602e-29	-0.253996	0.09	0.241	3.79797e-25
Ventricular Cardiomyocyte	NRCH	WT	Dmpk	2.03786e-29	-0.317011	0.485	0.774	4.1607e-25
Ventricular Cardiomyocyte	NRCH	WT	D830024N08Rik	2.16179e-29	-0.273006	0.149	0.329	4.41372e-25
Ventricular Cardiomyocyte	NRCH	WT	Raph1	2.22421e-29	-0.301314	0.282	0.516	4.54117e-25
Ventricular Cardiomyocyte	NRCH	WT	Gm26862	2.8401e-29	-0.268053	0.136	0.313	5.79862e-25
Ventricular Cardiomyocyte	NRCH	WT	Cdc37l1	2.89903e-29	-0.270799	0.171	0.363	5.91895e-25
Ventricular Cardiomyocyte	NRCH	WT	Dusp11	3.081e-29	-0.27574	0.213	0.431	6.29047e-25
Ventricular Cardiomyocyte	NRCH	WT	Kif13b	4.55749e-29	-0.270591	0.157	0.339	9.30502e-25
Ventricular Cardiomyocyte	NRCH	WT	Ino80	4.94368e-29	-0.266319	0.174	0.369	1.00935e-24
Ventricular Cardiomyocyte	NRCH	WT	Gnao1	6.28372e-29	0.278951	0.136	0.046	1.28295e-24
Ventricular Cardiomyocyte	NRCH	WT	R3hdm2	6.89708e-29	-0.278437	0.218	0.429	1.40818e-24
Ventricular Cardiomyocyte	NRCH	WT	Srgap2	7.73877e-29	-0.252935	0.102	0.257	1.58003e-24
Ventricular Cardiomyocyte	NRCH	WT	Efna5	7.90927e-29	0.260829	0.553	0.517	1.61484e-24
Ventricular Cardiomyocyte	NRCH	WT	Gramd1b	8.22491e-29	-0.294181	0.289	0.517	1.67928e-24
Ventricular Cardiomyocyte	NRCH	WT	Vcl	8.33791e-29	-0.272445	0.195	0.396	1.70235e-24
Ventricular Cardiomyocyte	NRCH	WT	Pcm1	8.45594e-29	-0.280661	0.22	0.432	1.72645e-24
Ventricular Cardiomyocyte	NRCH	WT	Chd2	9.78161e-29	-0.290663	0.282	0.521	1.99711e-24
Ventricular Cardiomyocyte	NRCH	WT	Slf1	1.18476e-28	-0.261221	0.13	0.298	2.41892e-24
Ventricular Cardiomyocyte	NRCH	WT	Ddx17	1.29653e-28	-0.291152	0.313	0.559	2.64713e-24
Ventricular Cardiomyocyte	NRCH	WT	Cpt1b	1.94379e-28	-0.299025	0.345	0.607	3.96863e-24
Ventricular Cardiomyocyte	NRCH	WT	Mypn	1.96441e-28	-0.301028	0.308	0.554	4.01074e-24
Ventricular Cardiomyocyte	NRCH	WT	Asap1	2.00035e-28	-0.30293	0.349	0.604	4.08411e-24
Ventricular Cardiomyocyte	NRCH	WT	Asb15	2.01297e-28	-0.250344	0.122	0.289	4.10987e-24
Ventricular Cardiomyocyte	8e-NRCH	WT	Actg1	3.09358e-28	-0.339094	0.596	0.792	6.31617e-24
Ventricular Cardiomyocyte	NRCH	WT	Zmym4	3.24061e-28	-0.254222	0.149	0.33	6.61636e-24
Ventricular Cardiomyocyte	NRCH	WT	Nipsnap2	3.68194e-28	-0.275256	0.213	0.423	7.51742e-24
Ventricular Cardiomyocyte	NRCH	WT	Tcf25	3.68399e-28	-0.274545	0.207	0.408	7.52159e-24
Ventricular Cardiomyocyte	NRCH	WT	Mpc1	3.9338e-28	-0.27563	0.211	0.417	8.03165e-24
Ventricular Cardiomyocyte	NRCH	WT	Larp1b	4.13438e-28	-0.289425	0.271	0.5	8.44116e-24
Ventricular Cardiomyocyte	NRCH	WT	Fam126a	4.29231e-28	-0.253948	0.139	0.31	8.76362e-24
Ventricular Cardiomyocyte	NRCH	WT	Plod2	4.74884e-28	-0.253593	0.092	0.238	9.69571e-24
Ventricular Cardiomyocyte	NRCH	WT	Pygb	8.03633e-28	-0.290729	0.284	0.509	1.64078e-23
Ventricular Cardiomyocyte	NRCH	WT	Dock4	1.04718e-27	-0.260277	0.168	0.355	2.13802e-23
Ventricular Cardiomyocyte	NRCH	WT	Mapkap1	1.10606e-27	-0.262892	0.171	0.357	2.25824e-23
Ventricular Cardiomyocyte	NRCH	WT	Atp5c1	1.41561e-27	-0.251939	0.164	0.348	2.89025e-23
Ventricular Cardiomyocyte	NRCH	WT	Aig1	1.45023e-27	-0.270365	0.195	0.388	2.96094e-23
Ventricular Cardiomyocyte	NRCH	WT	Jarid2	1.65092e-27	0.30477	0.478	0.416	3.37069e-23
Ventricular Cardiomyocyte	NRCH	WT	Atxn2	2.00025e-27	-0.275968	0.251	0.472	4.08392e-23
Ventricular Cardiomyocyte	NRCH	WT	Plekhm2	2.0876e-27	-0.286327	0.282	0.509	4.26226e-23
Ventricular Cardiomyocyte	NRCH	WT	Cs	2.51323e-27	-0.255565	0.145	0.319	5.13126e-23
Ventricular Cardiomyocyte	8e-NRCH	WT	Lgals4	2.61341e-27	-0.418121	0.402	0.646	5.3358e-23
Ventricular Cardiomyocyte	NRCH	WT	Zbtb16	2.79903e-27	-0.291263	0.314	0.553	5.71478e-23
Ventricular Cardiomyocyte	NRCH	WT	Oip5os1	3.60571e-27	-0.25602	0.148	0.323	7.36178e-23
Ventricular Cardiomyocyte	NRCH	WT	Ankrd17	6.82711e-27	-0.287678	0.318	0.553	1.39389e-22
Ventricular Cardiomyocyte	NRCH	WT	Zkscan3	7.96429e-27	-0.257693	0.198	0.395	1.62607e-22
Ventricular Cardiomyocyte	NRCH	WT	Mbnl1	7.9787e-27	-0.30105	0.47	0.733	1.62901e-22
Ventricular Cardiomyocyte	NRCH	WT	Crip2	1.12055e-26	-0.284128	0.31	0.554	2.28783e-22
Ventricular Cardiomyocyte	NRCH	WT	Kcmf1	1.20478e-26	-0.259598	0.189	0.381	2.45979e-22
Ventricular Cardiomyocyte	NRCH	WT	Pdzrn4	1.63885e-26	-0.266092	0.15	0.321	3.34604e-22
Ventricular Cardiomyocyte	NRCH	WT	Rbm26	1.992e-26	-0.252	0.162	0.339	4.06706e-22
Ventricular Cardiomyocyte	8e-NRCH	WT	Ush1c	2.58541e-26	0.349581	0.312	0.126	5.27863e-22
Ventricular Cardiomyocyte	NRCH	WT	N4bp2l2	2.63725e-26	-0.26683	0.248	0.466	5.38447e-22
Ventricular Cardiomyocyte	NRCH	WT	Wdr33	2.78432e-26	-0.256058	0.192	0.383	5.68475e-22
Ventricular Cardiomyocyte	NRCH	WT	Slc25a13	3.5619e-26	-0.292272	0.364	0.615	7.27234e-22
Ventricular Cardiomyocyte	NRCH	WT	Pkp2	4.87169e-26	-0.284078	0.328	0.572	9.94653e-22
Ventricular Cardiomyocyte	NRCH	WT	Rnf111	5.17114e-26	-0.252314	0.172	0.352	1.05579e-21
Ventricular Cardiomyocyte	NRCH	WT	Phtf2	6.61289e-26	-0.263553	0.238	0.448	1.35015e-21
Ventricular Cardiomyocyte	NRCH	WT	Csrp3	1.1665e-25	-0.258427	0.208	0.407	2.38165e-21
Ventricular Cardiomyocyte	NRCH	WT	Cd2ap	2.24797e-25	-0.255029	0.209	0.408	4.58969e-21
Ventricular Cardiomyocyte	NRCH	WT	Gm20732	3.27896e-25	-0.257009	0.23	0.433	6.69465e-21
Ventricular Cardiomyocyte	NRCH	WT	Acin1	3.61234e-25	-0.255042	0.223	0.424	7.37531e-21
Ventricular Cardiomyocyte	NRCH	WT	Pik3r1	6.78046e-25	-0.251588	0.204	0.394	1.38437e-20
Ventricular Cardiomyocyte	NRCH	WT	Ehd4	7.47712e-25	-0.262597	0.245	0.451	1.5266e-20
Ventricular Cardiomyocyte	NRCH	WT	Cpeb3	1.35058e-24	-0.266442	0.566	0.791	2.75747e-20
Ventricular Cardiomyocyte	NRCH	WT	Lrmda	1.42579e-24	-0.262123	0.143	0.297	2.91105e-20
Ventricular Cardiomyocyte	NRCH	WT	Usp13	1.4748e-24	-0.272892	0.298	0.521	3.0111e-20
Ventricular Cardiomyocyte	NRCH	WT	4930402H24Rik	1.94538e-24	-0.284841	0.419	0.669	3.97187e-20
Ventricular Cardiomyocyte	NRCH	WT	Cradd	8.06943e-24	-0.253262	0.226	0.419	1.64754e-19
Ventricular Cardiomyocyte	NRCH	WT	Slc24a2	9.48585e-24	0.267838	0.126	0.046	1.93673e-19
Ventricular Cardiomyocyte	NRCH	WT	Fhit	1.02502e-23	-0.260036	0.205	0.385	2.09278e-19
Ventricular Cardiomyocyte	NRCH	WT	Chd6	1.46195e-23	-0.261063	0.304	0.528	2.98487e-19
Ventricular Cardiomyocyte	NRCH	WT	Pdlim5	1.59445e-23	-0.255812	0.589	0.799	3.2554e-19
Ventricular Cardiomyocyte	8e-NRCH	WT	Gm17428	1.72025e-23	-0.361554	0.467	0.69	3.51223e-19
Ventricular Cardiomyocyte	NRCH	WT	Nr3c2	2.02446e-23	-0.281099	0.514	0.769	4.13333e-19
Ventricular Cardiomyocyte	8e-NRCH	WT	Cmss1	3.33094e-23	0.339	0.858	0.758	6.80078e-19
Ventricular Cardiomyocyte	NRCH	WT	Zcchc7	5.01823e-23	-0.270026	0.372	0.624	1.02457e-18
Ventricular Cardiomyocyte	NRCH	WT	Grb14	7.53164e-23	-0.275868	0.397	0.641	1.53774e-18
Ventricular Cardiomyocyte	NRCH	WT	Itpr1	2.09531e-22	-0.267078	0.37	0.605	4.27799e-18
Ventricular Cardiomyocyte	NRCH	WT	Jph2	7.58418e-22	-0.269011	0.471	0.721	1.54846e-17
Ventricular Cardiomyocyte	NRCH	WT	Ppp1r9a	1.32806e-21	-0.255087	0.347	0.578	2.71151e-17
Ventricular Cardiomyocyte	NRCH	WT	Luc7l2	1.99771e-21	-0.253117	0.586	0.812	4.07872e-17
Ventricular Cardiomyocyte	8e-NRCH	WT	Pdgfd	2.46683e-21	-0.41206	0.063	0.26	5.03652e-17
Ventricular Cardiomyocyte	8e-NRCH	WT	Hopx	3.42263e-21	-0.402221	0.103	0.313	6.98799e-17
Ventricular Cardiomyocyte	NRCH	WT	Hexb	8.04749e-21	0.346499	0.294	0.204	1.64306e-16
Ventricular Cardiomyocyte	NRCH	WT	Clasp1	8.17388e-21	-0.251641	0.588	0.808	1.66886e-16
Ventricular Cardiomyocyte	NRCH	WT	Adk	7.00845e-20	-0.251888	0.593	0.818	1.43092e-15
Ventricular Cardiomyocyte	NRCH	WT	Ptprg	9.73037e-20	-0.256019	0.404	0.641	1.98665e-15
Ventricular Cardiomyocyte	NRCH	WT	Gm12295	3.19648e-19	0.294843	0.404	0.334	6.52626e-15
Ventricular Cardiomyocyte	NRCH	WT	Sh3rf2	1.42385e-18	0.289273	0.264	0.177	2.90708e-14
Ventricular Cardiomyocyte	NRCH	WT	Nedd4	2.02119e-18	-0.251607	0.43	0.67	4.12666e-14
Ventricular Cardiomyocyte	8e-NRCH	WT	Gm12295	2.52589e-18	0.361091	0.509	0.334	5.15711e-14
Ventricular Cardiomyocyte	8e-NRCH	WT	Gphn	5.50592e-18	0.258948	0.852	0.755	1.12414e-13
Ventricular Cardiomyocyte	8e-NRCH	WT	AC149090.1	6.01746e-18	-0.36014	0.245	0.451	1.22859e-13
Ventricular Cardiomyocyte	8e-NRCH	WT	Inpp4b	8.62777e-18	-0.293494	0.505	0.668	1.76153e-13
Ventricular Cardiomyocyte	8e-NRCH	WT	Cish	2.66544e-17	-0.339117	0.085	0.265	5.44203e-13
Ventricular Cardiomyocyte	NRCH	WT	Ahnak	3.26363e-17	0.28552	0.364	0.292	6.66335e-13
Ventricular Cardiomyocyte	8e-NRCH	WT	Plxdc2	7.64796e-17	-0.371419	0.055	0.213	1.56148e-12
Ventricular Cardiomyocyte	NRCH	WT	Ush1c	1.21736e-16	0.258645	0.208	0.126	2.48548e-12
Ventricular Cardiomyocyte	8e-NRCH	WT	Ripor2	2.81001e-16	-0.349941	0.105	0.282	5.73719e-12
Ventricular Cardiomyocyte	8e-NRCH	WT	Kcnd2	3.74233e-16	-0.294721	0.653	0.856	7.64071e-12
Ventricular Cardiomyocyte	8e-NRCH	WT	Baiap2l1	4.20014e-16	0.292232	0.365	0.204	8.57542e-12
Ventricular Cardiomyocyte	NRCH	WT	Adcy5	6.15545e-16	0.260434	0.211	0.134	1.25676e-11
Ventricular Cardiomyocyte	NRCH	WT	Tcf4	7.57315e-16	0.267776	0.372	0.327	1.54621e-11
Ventricular Cardiomyocyte	NRCH	WT	Frem2	7.99198e-16	0.250839	0.196	0.119	1.63172e-11
Ventricular Cardiomyocyte	8e-NRCH	WT	Sh3rf2	3.17172e-15	0.288778	0.329	0.177	6.4757e-11
Ventricular Cardiomyocyte	8e-NRCH	WT	Angpt1	3.56812e-15	-0.338553	0.385	0.56	7.28502e-11
Ventricular Cardiomyocyte	8e-NRCH	WT	D830032E09Rik	7.2594e-15	-0.325113	0.262	0.441	1.48215e-10
Ventricular Cardiomyocyte	8e-NRCH	WT	Nppa	1.62895e-14	0.264284	0.144	0.054	3.32583e-10
Ventricular Cardiomyocyte	8e-NRCH	WT	Synpo2	2.6149e-14	-0.258375	0.574	0.735	5.33885e-10
Ventricular Cardiomyocyte	8e-NRCH	WT	Slk	3.2553e-14	-0.254884	0.548	0.706	6.64635e-10
Ventricular Cardiomyocyte	8e-NRCH	WT	4930402D18Rik	5.89606e-14	-0.292126	0.053	0.189	1.2038e-09
Ventricular Cardiomyocyte	8e-NRCH	WT	Rp1	7.04566e-14	-0.287702	0.022	0.144	1.43851e-09
Ventricular Cardiomyocyte	8e-NRCH	WT	Efna5	3.01814e-13	0.259905	0.631	0.517	6.16214e-09
Ventricular Cardiomyocyte	8e-NRCH	WT	Phkg1	4.22713e-13	-0.302158	0.15	0.311	8.63053e-09
Ventricular Cardiomyocyte	8e-NRCH	WT	Il15	1.26408e-12	-0.300082	0.189	0.342	2.58086e-08
Ventricular Cardiomyocyte	8e-NRCH	WT	Pde7a	1.44449e-12	-0.288432	0.205	0.368	2.94922e-08
Ventricular Cardiomyocyte	8e-NRCH	WT	Gm12092	4.1391e-12	0.263712	0.254	0.139	8.4508e-08
Ventricular Cardiomyocyte	8e-NRCH	WT	Adra1a	8.55288e-12	-0.296308	0.201	0.347	1.74624e-07
Ventricular Cardiomyocyte	8e-NRCH	WT	Mb	1.89666e-11	0.274639	0.363	0.231	3.87241e-07
Ventricular Cardiomyocyte	8e-NRCH	WT	Mylk4	1.94096e-11	-0.290134	0.383	0.543	3.96286e-07
Ventricular Cardiomyocyte	NRCH	WT	Fstl4	2.81931e-11	0.254652	0.228	0.167	5.75619e-07
Ventricular Cardiomyocyte	8e-NRCH	WT	Myom2	2.85793e-11	0.25355	0.6	0.465	5.83503e-07
Ventricular Cardiomyocyte	8e-NRCH	WT	Resf1	1.81504e-10	-0.276901	0.189	0.329	3.70576e-06
Ventricular Cardiomyocyte	8e-NRCH	WT	Cox6a2	8.9054e-10	0.250623	0.304	0.19	1.81822e-05
Ventricular Cardiomyocyte	8e-NRCH	WT	Gm12381	1.25805e-09	-0.272445	0.041	0.138	2.56855e-05
Ventricular Cardiomyocyte	8e-NRCH	WT	Pdzrn4	5.91614e-09	-0.250656	0.191	0.321	0.00012079

## Sheet: DEGs for Fig4e-g
	Upregulated	Downregulated		criteria
Vent. CMs	Ankrd1	Myh7b		Top 15
Vent. CMs	Gm12295	Mylk4		p<0.05
Vent. CMs	Gm12092	Vwa8
Vent. CMs	Cacna1g	Fgf14
Vent. CMs	Ush1c	Kcnd2
Vent. CMs	Rrad	Ntn1
Vent. CMs	Ppm1e	Lgals4
Vent. CMs	Rgs6	Setbp1
Vent. CMs	Arhgap6	Hopx
Vent. CMs	Mybpc3	Gm20619
Vent. CMs	Casq1	Actg1
Vent. CMs	Carns1	Adra1a
Vent. CMs	Fam78a	Kcnj3
Vent. CMs	Socs2	Pdgfd
Vent. CMs	Ahnak	Ripor2
Atrial CMs	Fbn2	Kcnd2
Atrial CMs	Myl2	Nav3
Atrial CMs	Mybpc3	Psd3
Atrial CMs	Kirrel3	Nudt4
Atrial CMs	Cntn2	Appl2
Atrial CMs	Col4a4	Rp1
Atrial CMs	Rasgef1b	Rhobtb1
Atrial CMs	Cpne5	Ryr3
Atrial CMs	Plxdc2	Gm40841
Atrial CMs	Cacna1g	Kcnj3
Atrial CMs	Adam33	Zfp385b
Atrial CMs	Prdm16	Pdzrn4
Atrial CMs	5430431A17Rik	Kcnh7
Atrial CMs	Crip2	Fgf12
Atrial CMs	Robo1	Clu
Fibroblasts	Fhl2	Lars2
Fibroblasts	Ankrd1	Camk1d
Fibroblasts	Col4a4	Cmss1
Fibroblasts	Abca9	Il31ra
Fibroblasts	Mfap4	Zbtb16
Fibroblasts	Ltbp4	Rgs6
Fibroblasts	Plekha6	Rhoj
Fibroblasts	Kcnk2	Chrm3
Fibroblasts	Col4a3	Gm42418
Fibroblasts	Pi16	Synpo2
Fibroblasts	Itgbl1
Fibroblasts	Mical2
Fibroblasts	Adamtsl2
Fibroblasts	Adcy7
Fibroblasts	Col8a1
Endothelial	Col8a1	Lars2
Endothelial	Card10	Il31ra
Endothelial	Lims2	Camk1d
Endothelial	Hspa12b	Npr3
Endothelial	Lama2	Cmss1
Endothelial	Mybpc3	Pde3a
Endothelial	Abca8a	Kcnc2
Endothelial	Slc28a2	Tmem108
Endothelial	Fhl2	Acer2
Endothelial	Apobec3	Hmcn1
Endothelial	Mndal	Sncaip
Endothelial	Tnnt2	Prkg1
Endothelial	Rftn1	Stard13
Endothelial	Ankrd1	Cemip2
Endothelial	2610035D17Rik	Cdh11
Myeloid	Rin2	Zswim6
Myeloid	Ankrd1	Cmip
Myeloid	Cmah	Dennd4a
Myeloid	Nrp1	Maml2
Myeloid	Rgl1	Nfe2l2
Myeloid	Ddx60	Cmss1
Myeloid	Lsamp	Stk17b
Myeloid	Cybb	Snx8
Myeloid	Apbb1ip	Cyth1
Myeloid	Sesn1	Fam129a
Myeloid	Klhl6	Atrnl1
Myeloid	Apobec1	Hpcal1
Myeloid	Ifi202b	Lars2
Myeloid	Wwp1	Il31ra
Myeloid	Son	Ccnd3
Pericytes	Ankrd1	Galnt18
Pericytes	Tnnt2	2610307P16Rik
Pericytes	Neat1	Adgrl3
Pericytes	Col8a1	Gm42418
Pericytes	Fhl2	Cd36
Pericytes	Mybpc3	Kcnd2
Pericytes		Rhoj
Pericytes		Colec11
Pericytes		Il31ra
Pericytes		Cmss1
Pericytes		Camk1d
Pericytes		Lars2
