# Supplementary material for: Striated muscle-specific base editing enables correction of mutations causing dilated cardiomyopathy
Source: Nat Commun. 2023 Jun 22;14:3714. doi: 10.1038/s41467-023-39352-1 (PMC10287752; doi:10.1038/s41467-023-39352-1)
Supplement: Supplementary file 8 — Dataset 4 [file 41467_2023_39352_MOESM8_ESM.xlsx]

## Sheet: RNA_DNAseq
Note: Sequencing batches are framed
Bulk RNA-seq
Sample	Tissue	Library Preparation	# reads input	# reads mapped	% mapped
WT_1	left ventricle	NEBNext® Ultra II Directional RNA Library Prep Kit	153945520	120504569	78.2774
WT_2	left ventricle	NEBNext® Ultra II Directional RNA Library Prep Kit	112293190	88032707	78.3954
WT_3	left ventricle	NEBNext® Ultra II Directional RNA Library Prep Kit	138969817	106006422	76.2802
WT_4	left ventricle	NEBNext® Ultra II Directional RNA Library Prep Kit	85622712	67451087	78.7771
WT_5	left ventricle	NEBNext® Ultra II Directional RNA Library Prep Kit	79530048	61308880	77.089
P635L HET_1	left ventricle	NEBNext® Ultra II Directional RNA Library Prep Kit	109453000	83587212	76.3681
P635L HET_2	left ventricle	NEBNext® Ultra II Directional RNA Library Prep Kit	102677576	83341440	81.1681
P635L HET_3	left ventricle	NEBNext® Ultra II Directional RNA Library Prep Kit	117015675	93147003	79.6022
P635L HET_4	left ventricle	NEBNext® Ultra II Directional RNA Library Prep Kit	123105279	98433063	79.9584
P635L HET_5	left ventricle	NEBNext® Ultra II Directional RNA Library Prep Kit	113849757	89315076	78.4499
P635L_HOM_1	left ventricle	NEBNext® Ultra II Directional RNA Library Prep Kit	122547165	92930558	75.8325
P635L_HOM_2	left ventricle	NEBNext® Ultra II Directional RNA Library Prep Kit	106088220	78432990	73.9319
P635L_HOM_3	left ventricle	NEBNext® Ultra II Directional RNA Library Prep Kit	129103170	96856475	75.0225
P635L_HOM_4	left ventricle	NEBNext® Ultra II Directional RNA Library Prep Kit	115397788	87998408	76.2566
P635L_HOM_5	left ventricle	NEBNext® Ultra II Directional RNA Library Prep Kit	96266114	73843217	76.7074
Sample	Tissue	Library Preparation	# reads input	# reads mapped	% mapped
WT_1	left ventricle	NEBNext® Ultra II Directional RNA Library Prep Kit	97331970	77295826	79.4146
WT_2	left ventricle	NEBNext® Ultra II Directional RNA Library Prep Kit	70167828	50504937	71.9773
WT_3	left ventricle	NEBNext® Ultra II Directional RNA Library Prep Kit	108181347	83053723	76.7727
WT_4	left ventricle	NEBNext® Ultra II Directional RNA Library Prep Kit	114689419	84885372	74.0133
WT_5	left ventricle	NEBNext® Ultra II Directional RNA Library Prep Kit	96056119	70661147	73.5624
R636Q HET_1	left ventricle	NEBNext® Ultra II Directional RNA Library Prep Kit	114151924	89945050	78.7942
R636Q HET_2	left ventricle	NEBNext® Ultra II Directional RNA Library Prep Kit	104784460	81713576	77.9825
R636Q HET_3	left ventricle	NEBNext® Ultra II Directional RNA Library Prep Kit	110811050	83692359	75.5271
R636Q HET_4	left ventricle	NEBNext® Ultra II Directional RNA Library Prep Kit	126951023	96176250	75.7585
R636Q HET_5	left ventricle	NEBNext® Ultra II Directional RNA Library Prep Kit	116590687	91469231	78.4533
R636Q HOM_1	left ventricle	NEBNext® Ultra II Directional RNA Library Prep Kit	92703690	71437703	77.0603
R636Q HOM_2	left ventricle	NEBNext® Ultra II Directional RNA Library Prep Kit	106562787	80643976	75.6774
R636Q HOM_3	left ventricle	NEBNext® Ultra II Directional RNA Library Prep Kit	115039616	90806689	78.9351
R636Q HOM_4	left ventricle	NEBNext® Ultra II Directional RNA Library Prep Kit	100972222	75451657	74.7252
R636Q HOM_5	left ventricle	NEBNext® Ultra II Directional RNA Library Prep Kit	111977515	86644532	77.3767
Sample	Tissue	Library Preparation	# reads input	# reads mapped	% mapped
P635L_HOM_SpRY_1	Left ventricle	Smartseq2	62720639	50686892	80.8137
P635L_HOM_SpRY_2	Left ventricle	Smartseq2	59967771	47811781	79.7291
P635L_HOM_SpRY_3	Left ventricle	Smartseq2	49867690	41845295	83.9126
P635L_HOM_SpRY_4	Left ventricle	Smartseq2	56887352	48121343	84.5906
P635L_HOM_SpRY__5	Left ventricle	Smartseq2	29973359	24253513	80.9169
P635L_HOM_Abe8e-NRCH_1	Left ventricle	Smartseq2	60804740	47262358	77.7281
P635L_HOM_Abe8e-NRCH_2	Left ventricle	Smartseq2	52256769	40404899	77.3199
P635L_HOM_Abe8e-NRCH_3	Left ventricle	Smartseq2	43392673	31863391	73.4303
P635L_HOM_PBS_1	Left ventricle	Smartseq2	53971745	42368158	78.5006
P635L_HOM_PBS_2	Left ventricle	Smartseq2	60078649	49574702	82.5163
P635L_HOM_PBS_3	Left ventricle	Smartseq2	40562156	31664830	78.065
WT_1	Left ventricle	Smartseq2	47392695	39401078	83.1374
WT_2	Left ventricle	Smartseq2	58615097	47576619	81.1679
WT_3	Left ventricle	Smartseq2	36879786	29508224	80.0119
WT_4	Left ventricle	Smartseq2	39416073	30846680	78.2591
P635L_HOM_SpRY_gRNA5_1	Liver	Smartseq2	37422386	28109053	75.1129
P635L_HOM_SpRY_gRNA5_2	Liver	Smartseq2	63223296	48986035	77.481
P635L_HOM_SpRY_gRNA5_3	Liver	Smartseq2	80582512	58198342	72.222
P635L_HOM_Abe8e-NRCH_gRNA5_1	Liver	Smartseq2	94311767	66233462	70.2282
P635L_HOM_Abe8e-NRCH_gRNA5_2	Liver	Smartseq2	77459323	54894566	70.8689
P635L_HOM_Abe8e-NRCH_gRNA5_3	Liver	Smartseq2	71719105	54466662	75.9444
P635L_HOM_PBS_1	Liver	Smartseq2	81233316	57645676	70.9631
P635L_HOM_PBS_2	Liver	Smartseq2	89127177	63761595	71.54
P635L_HOM_PBS_3	Liver	Smartseq2	50385509	36263699	71.9725
Sample	Tissue	Library Preparation	# reads input	# reads mapped	% mapped
R636Q_HOM_Abe8e-NRCH_1	Left ventricle	Smartseq2	86076783	67509891	78.4298
R636Q_HOM_Abe8e-NRCH_2	Left ventricle	Smartseq2	85028965	67321297	79.1745
R636Q_HOM_Abe8e-NRCH_3	Left ventricle	Smartseq2	80163585	62422897	77.8694
R636Q_HOM_PBS_1	Left ventricle	Smartseq2	90368255	72196403	79.8913
R636Q_HOM_PBS_2	Left ventricle	Smartseq2	92508596	75041836	81.1188
R636Q_HOM_PBS_3	Left ventricle	Smartseq2	85979465	66148327	76.935
WT_1	Left ventricle	Smartseq2	98885252	79555659	80.4525
WT_2	Left ventricle	Smartseq2	103291029	85873377	83.1373
WT_3	Left ventricle	Smartseq2	78784320	58392372	74.1167
WT_4	Left ventricle	Smartseq2	77464544	60947594	78.6781
R636Q_HOM_Abe8e-NRCH_1	Liver	Smartseq2	86762005	62942902	72.5466
R636Q_HOM_Abe8e-NRCH_2	Liver	Smartseq2	90877580	64486721	70.96
R636Q_HOM_Abe8e-NRCH_3	Liver	Smartseq2	85659874	62137798	72.5401
R636Q_HOM_PBS_1	Liver	Smartseq2	94047140	65980419	70.1568
R636Q_HOM_PBS_2	Liver	Smartseq2	72006307	51286068	71.2244
R636Q_HOM_PBS_3	Liver	Smartseq2	82144789	58524596	71.2457
Whole genome sequencing
Sample ID	Tissue	mapped_reads	mapping_rate	PCR_duplicate	PCR_duplicate_%	mean_site_coverage	average coverage
P635L_SpRY_gRNA2_1	heart	775104837	0.9982	208780845	0.269358	48.6766	46.6872	47.4453
P635L_SpRY_gRNA2_1	liver	610129696	0.9983	180588731	0.295984	38.3161
P635L_SpRY_gRNA2_1	tail	845045337	0.9978	240208993	0.284256	53.0688
P635L_SpRY_gRNA2_2	heart	545947619	0.9973	86104092	0.157715	33.8488	48.1302
P635L_SpRY_gRNA2_2	liver	581722525	0.9973	74889562	0.128738	36.0668
P635L_SpRY_gRNA2_2	tail	1201210247	0.9967	248686963	0.20703	74.475
P635L_SpRY_gRNA2_3	heart	743165772	0.9979	180016259	0.242229	46.0763	47.5185
P635L_SpRY_gRNA2_3	liver	865601066	0.9978	271693663	0.313879	53.6673
P635L_SpRY_gRNA2_3	tail	690516276	0.9949	180557887	0.261482	42.812
Single-nuclei RNA-seq
Sample ID	Estimated # Cells (Before QC)	Number of cells after QC	Q30 Bases in RNA Read	Fraction Reads in Cells	%Reads Mapped Confidently to Transcriptome
WT1	7231	6902	88	78.1	60.4
WT2	1677	1512	87.1	82.1	54.5
SPRY1	4764	4481	70.6	76.8	57.4
SPRY2	3401	3363	70.5	71.7	53
NRCH1	2285	2200	56.6	63.8	27
NRCH2	4921	4718	81.7	73.2	31
8e-NRCH1	1170	1100	84	39.4	40.5
8e-NRCH2	1443	1254	86.4	56.6	41.5
P635L HOM 1	8775	8507	86.1	79.4	56.7
P635L HOM 2	8892	8579	85.2	78.3	53.6
