# Supplementary material for: Striated muscle-specific base editing enables correction of mutations causing dilated cardiomyopathy
Source: Nat Commun. 2023 Jun 22;14:3714. doi: 10.1038/s41467-023-39352-1 (PMC10287752; doi:10.1038/s41467-023-39352-1)
Supplement: Supplementary file 9 — Dataset 5 [file 41467_2023_39352_MOESM9_ESM.xlsx]

## Sheet: Heart Mouse 1
chr	pos	ref	alt	ad_h	ad_l	ad_t	AF_h	AF_l	AF_t	reads_h	reads_l	reads_t	Func.refGene	Gene.refGene	GeneDetail.refGene	ExonicFunc.refGene	AAChange.refGene	total_reads	lt_reads	present_in_sample			shared variants
chr1	88230321	A	C	96,52	80,0	156,0	0.351351	0	0	148	80	156	intronic	Mroh2a	.	.	.	384	236	279, ,
chrX	31164087	A	C	104,17	76,0	97,0	0.140496	0	0	121	76	97	intergenic	Gm10230;Btbd35f18	dist=320618;dist=172282	.	.	294	173	279, ,
chrX	33089666	G	T	73,15	54,0	90,0	0.170455	0	0	88	54	90	intergenic	Gm2837;Btbd35f12	dist=32603;dist=223672	.	.	232	144	279, ,
chrX	33081684	C	A	52,13	44,0	82,0	0.2	0	0	65	44	82	intergenic	Gm2837;Btbd35f12	dist=24621;dist=231654	.	.	191	126	279, ,
chr4	3203485	CT	C	48,7	49,0	73,0	0.127273	0	0	55	49	73	intergenic	Vmn1r3;Mir3471-2	dist=18181;dist=333604	.	.	177	122	279, ,
chr4	147758767	T	C	60,6	51,0	64,0	0.0909091	0	0	66	51	64	intronic	Zfp984	.	.	.	181	115	279, ,	test via amplicon seq
chrX	3218237	G	GT	20,7	47,0	59,0	0.259259	0	0	27	47	59	intergenic	Btbd35f23;Btbd35f18	dist=139414;dist=223494	.	.	133	106	279, ,
chr2	174304597	C	CAACACACATATACACACAACACACACATACACACATGTACACATACAACACATACATATAACTACACAACACACACAT	0,15	42,0	58,0	1	0	0	15	42	58	intronic	Gnas	.	.	.	115	100	279, ,
chr17	92918464	C	CTTTCCCCTTTCCTTT	10,12	44,0	51,0	0.545455	0	0	22	44	51	intergenic	Nrxn1;Adcyap1	dist=1825662;dist=280553	.	.	117	95	279, ,
chr8	20495379	G	T	35,6	37,0	54,0	0.146341	0	0	41	37	54	intergenic	2610005L07Rik;Gm21119	dist=70565;dist=119548	.	.	132	91	279, ,
chr12	19399515	ATC	A	31,4	35,0	52,0	0.114286	0	0	35	35	52	intergenic	5730507C01Rik;1700030C10Rik	dist=864262;dist=1404875	.	.	122	87	279, ,
chr12	113586041	A	ACAAG	55,13	38,0	48,0	0.191176	0	0	68	38	48	intergenic	Adam6a;Mir7094-1	dist=39627;dist=883366	.	.	154	86	279, ,
chr10	22219414	G	GT	47,7	43,0	40,0	0.12963	0	0	54	43	40	intronic	Raet1a;Raet1b;Raet1c	.	.	.	137	83	279, ,
chr5	16450192	A	G	23,5	34,0	46,0	0.178571	0	0	28	34	46	intergenic	Cacna2d1;Hgf	dist=75681;dist=103303	.	.	108	80	279, ,	test via amplicon seq
chr6	37810282	TC	T	36,9	34,0	45,0	0.2	0	0	45	34	45	intergenic	Akr1d1;Trim24	dist=241468;dist=60528	.	.	124	79	279, ,
chr1	85074617	C	G	30,6	32,0	42,0	0.166667	0	0	36	32	42	intergenic	Slc16a14;A530032D15Rik	dist=139534;dist=13522	.	.	110	74	279, ,
chr12	23231656	CT	C	28,5	36,0	38,0	0.151515	0	0	33	36	38	intergenic	2410018L13Rik;9030624G23Rik	dist=221414;dist=811545	.	.	107	74	279, ,
chrX	67950201	C	A	30,5	29,0	42,0	0.142857	0	0	35	29	42	intergenic	4933436I01Rik;Mir201	dist=28751;dist=37895	.	.	106	71	279, ,
chr2	111264535	TGCACACGCACACACACAGACACAGACACACACACACACACACACACACACACACACACACAC	T	27,4	23,0	48,0	0.129032	0	0	31	23	48	intergenic	Olfr1276;Olfr1277	dist=6481;dist=4857	.	.	102	71	279, ,
chr10	47455039	A	G	42,11	31,0	39,0	0.207547	0	0	53	31	39	intergenic	Snord14d;Grik2	dist=1210269;dist=1638642	.	.	123	70	279, ,	test via amplicon seq
chr17	77777535	A	G	31,8	30,0	40,0	0.205128	0	0	39	30	40	intergenic	Gm4710;Crim1	dist=1888496;dist=422713	.	.	109	70	279, ,
chr14	56331606	A	C	22,5	26,0	42,0	0.185185	0	0	27	26	42	intergenic	Gzmb;Atp12a	dist=69272;dist=33462	.	.	95	68	279, ,
chr4	112628971	CT	C	12,22	26,0	41,0	0.647059	0	0	34	26	41	intronic	Skint2	.	.	.	101	67	279, ,
chrX	159820812	AGT	A	18,5	27,0	39,0	0.217391	0	0	23	27	39	intronic	Sh3kbp1	.	.	.	89	66	279, ,
chr14	56331599	T	G	22,5	24,0	42,0	0.185185	0	0	27	24	42	intergenic	Gzmb;Atp12a	dist=69265;dist=33469	.	.	93	66	279, ,
chr19	3098937	CAAAAA	C	39,5	38,0	28,0	0.113636	0	0	44	38	28	intergenic	NONE;1700030N03Rik	dist=NONE;dist=54857	.	.	110	66	279, ,
chr6	135022433	ACAT	A	26,3	33,0	33,0	0.103448	0	0	29	33	33	intronic	Ddx47	.	.	.	95	66	279, ,
chr10	52394946	TCA	T	23,5	30,0	35,0	0.178571	0	0	28	30	35	intronic	Nepn	.	.	.	93	65	279, ,
chrX	129237396	G	C	21,9	29,0	35,0	0.3	0	0	30	29	35	intergenic	4930558G05Rik;Diaph2	dist=170250;dist=512346	.	.	94	64	279, ,
chr12	18042859	G	T	26,6	31,0	33,0	0.1875	0	0	32	31	33	intergenic	Hpcal1;5730507C01Rik	dist=250931;dist=471651	.	.	96	64	279, ,
chr2	14347406	G	A	27,5	29,0	35,0	0.15625	0	0	32	29	35	intergenic	Mrc1;Slc39a12	dist=15383;dist=40992	.	.	96	64	279, ,
chr11	40545843	GTCTCTCTCTCTCTCTC	G	3,7	28,0	35,0	0.7	0	0	10	28	35	intergenic	4930553C11Rik;Mat2b	dist=1155619;dist=133455	.	.	73	63	279, ,
chr4	124741063	GCA	G	2,4	23,0	40,0	0.666667	0	0	6	23	40	ncRNA_intronic	Gm12915	.	.	.	69	63	279, ,
chr16	59196214	TGA	T	7,4	26,0	37,0	0.363636	0	0	11	26	37	intergenic	Olfr197;Olfr198	dist=9734;dist=5288	.	.	74	63	279, ,
chr17	89030539	T	A	19,6	24,0	39,0	0.24	0	0	25	24	39	intronic	Fshr	.	.	.	88	63	279, ,
chr2	6018490	GT	G	22,5	19,0	44,0	0.185185	0	0	27	19	44	intronic	Upf2	.	.	.	90	63	279, ,
chr15	13648103	AGT	A	20,4	31,0	31,0	0.166667	0	0	24	31	31	intergenic	Cdh6;NONE	dist=474429;dist=NONE	.	.	86	62	279, ,
chr15	91394853	TAAATGATGTGTTGATGTGTGTGTGTGTGTGTGTGTGTGTGTGTGTGTGTGTGTGTAGGTAAAACAACAAGGTTTTC	T	24,3	27,0	35,0	0.111111	0	0	27	27	35	intronic	Slc2a13	.	.	.	89	62	279, ,
chr17	89030543	G	A	20,6	23,0	38,0	0.230769	0	0	26	23	38	intronic	Fshr	.	.	.	87	61	279, ,
chr10	57420839	TTG	T	20,5	26,0	35,0	0.2	0	0	25	26	35	intergenic	Gm36595;4930467K11Rik	dist=944873;dist=57542	.	.	86	61	279, ,
chr1	33163837	CTTCAACAAAA	C	39,6	22,0	39,0	0.133333	0	0	45	22	39	intergenic	Khdrbs2;Prim2	dist=505269;dist=289961	.	.	106	61	279, ,
chr1	130921963	TA	T	32,4	24,0	37,0	0.111111	0	0	36	24	37	intergenic	Il20;Il19	dist=10668;dist=10692	.	.	97	61	279, , 450
chr1	130921965	A	G	32,4	24,0	37,0	0.111111	0	0	36	24	37	intergenic	Il20;Il19	dist=10669;dist=10691	.	.	97	61	279, , 450	test via amplicon seq
chr19	22223368	T	TATCTACATCTAC	3,12	26,0	34,0	0.8	0	0	15	26	34	intronic	Trpm3	.	.	.	75	60	279, ,
chr6	22445603	T	TTTTCTTTC	8,10	19,0	41,0	0.555556	0	0	18	19	41	intergenic	Fam3c;Ptprz1	dist=89522;dist=429899	.	.	78	60	279, ,
chr4	117299076	A	AGTGTGTGTGTGTGTGT	9,9	23,0	37,0	0.5	0	0	18	23	37	intronic	Rnf220	.	.	.	78	60	279, ,
chr16	62890487	T	TTTTC	7,7	26,0	34,0	0.5	0	0	14	26	34	intronic	Pros1	.	.	.	74	60	279, ,
chr13	115304363	TC	T	6,3	25,0	35,0	0.333333	0	0	9	25	35	intergenic	Itga1;Isl1	dist=202400;dist=993906	.	.	69	60	279, ,
chr7	50596489	ATG	A	10,4	22,0	38,0	0.285714	0	0	14	22	38	intronic	Nell1	.	.	.	74	60	279, ,
chr7	133427237	GGT	G	16,4	22,0	38,0	0.2	0	0	20	22	38	intergenic	4930483O08Rik;Tex36	dist=284781;dist=159785	.	.	80	60	279, ,
chr14	66865010	TAC	T	23,4	28,0	32,0	0.148148	0	0	27	28	32	intronic	Dpysl2	.	.	.	87	60	279, ,
chr8	83827223	A	AGT	3,6	27,0	32,0	0.666667	0	0	9	27	32	intergenic	Adgre5;Adgrl1	dist=85912;dist=72875	.	.	68	59	279, ,
chr1	121978177	T	C	21,8	27,0	32,0	0.275862	0	0	29	27	32	intergenic	Ddx18;Gm28590	dist=410197;dist=226968	.	.	88	59	279, ,
chr4	147676064	A	AGG	25,7	25,0	34,0	0.21875	0	0	32	25	34	intronic	Zfp534	.	.	.	91	59	279, ,
chr5	113979185	C	A	39,9	20,0	39,0	0.1875	0	0	48	20	39	intronic	Ssh1	.	.	.	107	59	279, ,
chr13	90889085	T	A	29,4	26,0	33,0	0.121212	0	0	33	26	33	intronic	Atp6ap1l	.	.	.	92	59	279, ,
chr17	20970423	C	A	29,4	27,0	32,0	0.121212	0	0	33	27	32	intergenic	Ppp2r1a;Vmn1r233	dist=4518;dist=23304	.	.	92	59	279, ,
chr9	82764815	TCTGAGCACAGGTCCCAGTGTGACTGCA	T	7,12	29,0	29,0	0.631579	0	0	19	29	29	intergenic	Mei4;Irak1bp1	dist=558809;dist=64964	.	.	77	58	279, ,
chr2	124995712	CT	C	24,5	29,0	29,0	0.172414	0	0	29	29	29	intergenic	Sema6d;Slc24a5	dist=327924;dist=72414	.	.	87	58	279, ,
chr1	73270065	T	TTTCCTTCC	5,2	24,0	33,0	0.285714	0	0	7	24	33	intergenic	1700027A15Rik;Pinc	dist=244557;dist=121320	.	.	64	57	279, ,
chr10	19128407	C	G	32,5	31,0	26,0	0.135135	0	0	37	31	26	intergenic	Tnfaip3;Gm20139	dist=112997;dist=13342	.	.	94	57	279, ,
chr17	44230943	TCA	T	13,5	21,0	35,0	0.277778	0	0	18	21	35	intronic	Clic5	.	.	.	74	56	279, ,
chr19	45017720	AACACACACACACACACACACAC	A	13,5	15,0	41,0	0.277778	0	0	18	15	41	intronic	Lzts2	.	.	.	74	56	279, ,
chrX	107655512	G	A	28,5	26,0	30,0	0.151515	0	0	33	26	30	intergenic	4933401B06Rik;Tbx22	dist=111712;dist=12452	.	.	89	56	279, ,
chr11	113246874	A	AACACAC	10,12	19,0	36,0	0.545455	0	0	22	19	36	intronic	Slc39a11	.	.	.	77	55	279, ,
chr9	58581171	T	TTTTCTTTCTTTCTTTCTTTC	12,13	30,0	25,0	0.52	0	0	25	30	25	intergenic	Cd276;Nptn	dist=40231;dist=1069	.	.	80	55	279, ,
chr8	57571755	G	GGGCAGA	5,4	27,0	28,0	0.444444	0	0	9	27	28	intronic	Galnt7	.	.	.	64	55	279, ,
chr1	108337952	G	C	20,9	25,0	30,0	0.310345	0	0	29	25	30	intergenic	D830032E09Rik;Cdh7	dist=387005;dist=1644948	.	.	84	55	279, ,
chrX	4469312	C	A	26,8	24,0	31,0	0.235294	0	0	34	24	31	intergenic	Btbd35f17;Gm5925	dist=96717;dist=46277	.	.	89	55	279, ,
chr9	49235413	TTC	T	14,4	31,0	24,0	0.222222	0	0	18	31	24	intergenic	Tmprss5;Gm4894	dist=117827;dist=15116	.	.	73	55	279, ,
chr5	103504970	C	CCA	16,4	22,0	33,0	0.2	0	0	20	22	33	intronic	Ptpn13	.	.	.	75	55	279, ,
chr17	19499521	CA	C	24,5	29,0	26,0	0.172414	0	0	29	29	26	intergenic	Vmn2r99;Vmn2r100	dist=104932;dist=5289	.	.	84	55	279, ,
chr4	78105050	A	AAT	25,5	24,0	31,0	0.166667	0	0	30	24	31	intronic	Ptprd	.	.	.	85	55	279, ,
chr13	83457185	TA	T	14,5	26,0	28,0	0.263158	0	0	19	26	28	intergenic	Mir3961;Mef2c	dist=758853;dist=46848	.	.	73	54	279, ,
chr10	21829993	AGT	A	18,4	19,0	35,0	0.181818	0	0	22	19	35	intergenic	Gm5420;Sgk1	dist=136016;dist=52189	.	.	76	54	279, ,
chr12	83222065	TCA	T	24,5	23,0	31,0	0.172414	0	0	29	23	31	intronic	Dpf3	.	.	.	83	54	279, ,
chr12	3847013	C	CCTCTCTCTCCCTCCCT	0,12	16,0	37,0	1	0	0	12	16	37	intronic	Dnmt3a	.	.	.	65	53	279, ,
chr3	123210010	G	GCAGAGTGGATGGATAGGCAGAATGAGTGGATAGA	6,14	29,0	24,0	0.7	0	0	20	29	24	intronic	Synpo2	.	.	.	73	53	279, ,
chr15	82650527	A	ACTTCTCT	2,3	22,0	31,0	0.6	0	0	5	22	31	intergenic	Cyp2d13;Cyp2d37-ps	dist=8482;dist=38223	.	.	58	53	279, ,
chr12	111724472	C	CCCTGTGTCCTCACTGTCCCACTG	12,14	22,0	31,0	0.538462	0	0	26	22	31	intronic	Apopt1	.	.	.	79	53	279, ,
chrX	53670713	GT	G	3,3	24,0	29,0	0.5	0	0	6	24	29	upstream	Rtl8b	dist=277	.	.	59	53	279, ,
chr6	5393153	AGGGGACACATCTGTCTAATCTCAGAGT	A	10,8	20,0	33,0	0.444444	0	0	18	20	33	intronic	Asb4	.	.	.	71	53	279, ,
chr7	124638648	T	TTC	7,5	21,0	32,0	0.416667	0	0	12	21	32	ncRNA_intronic	3100003L05Rik	.	.	.	65	53	279, ,
chr8	19351289	ATGT	A	33,13	16,0	37,0	0.282609	0	0	46	16	37	intergenic	Defa-ps13;Defb8	dist=46496;dist=94478	.	.	99	53	279, ,
chrX	90563018	G	T	27,3	31,0	22,0	0.1	0	0	30	31	22	intergenic	4930415L06Rik;Gm44	dist=630166;dist=329124	.	.	83	53	279, ,
chr1	91013296	A	AGAGGGCTGATACCTGTCCCCAGGTCAAAACTCTTCTCAAGACTGGAAATTCCTGGTGCCTCTTTCCCCTTGAGCCTCCGGGTTTCTGG	0,7	26,0	26,0	1	0	0	7	26	26	intronic	Lrrfip1	.	.	.	59	52	279, ,
chr12	116635009	ATGAGAG	A	8,20	17,0	35,0	0.714286	0	0	28	17	35	intronic	Ptprn2	.	.	.	80	52	279, ,
chr3	148732204	AGTGTGTGTGTGT	A	12,9	16,0	36,0	0.428571	0	0	21	16	36	intergenic	Ttll7;Adgrl2	dist=1748197;dist=83370	.	.	73	52	279, ,
chr18	37584745	AAC	A	7,3	20,0	32,0	0.3	0	0	10	20	32	intronic	Gm37013;Gm38666;Gm38667	.	.	.	62	52	279, ,
chrX	17728969	GAC	G	14,4	24,0	28,0	0.222222	0	0	18	24	28	intergenic	Fundc1;Dusp21	dist=156645;dist=416899	.	.	70	52	279, ,
chr19	35357761	TAC	T	19,5	31,0	21,0	0.208333	0	0	24	31	21	intergenic	Kif20b;A830019P07Rik	dist=382012;dist=477458	.	.	76	52	279, ,
chr1	127686884	TAC	T	23,5	23,0	29,0	0.178571	0	0	28	23	29	intergenic	Tmem163;Acmsd	dist=8864;dist=42527	.	.	80	52	279, ,
chr8	123422062	TA	T	23,5	16,0	36,0	0.178571	0	0	28	16	36	downstream	Tubb3	dist=48	.	.	80	52	279, ,
chr11	20958644	GCCCCTGCCCCTCCCCCGTCCCTGCCCCTGCCCCTGTCCCTGTCCCTGCCCTTCC	G	34,4	19,0	33,0	0.105263	0	0	38	19	33	intergenic	Lgalsl;Peli1	dist=127537;dist=132626	.	.	90	52	279, ,
chr6	97432869	C	T	34,4	16,0	36,0	0.105263	0	0	38	16	36	intronic	Frmd4b	.	.	.	90	52	279, ,
chr5	132219005	CTG	C	7,4	25,0	26,0	0.363636	0	0	11	25	26	intronic	Auts2	.	.	.	62	51	279, ,
chr5	13362472	TAC	T	9,5	25,0	26,0	0.357143	0	0	14	25	26	intergenic	Sema3d;Sema3a	dist=773530;dist=34310	.	.	65	51	279, ,
chr10	39455531	G	GA	13,5	20,0	31,0	0.277778	0	0	18	20	31	intronic	Fyn	.	.	.	69	51	279, ,
chr9	26251352	A	T	19,7	21,0	30,0	0.269231	0	0	26	21	30	intergenic	Eepd1;B3gat1	dist=647242;dist=482456	.	.	77	51	279, ,
chr13	85291816	CTG	C	22,7	25,0	26,0	0.241379	0	0	29	25	26	intergenic	Rasa1;Cox7c	dist=2331;dist=752980	.	.	80	51	279, ,
chr16	48172348	TAC	T	22,5	18,0	33,0	0.185185	0	0	27	18	33	intergenic	6430553K19Rik;Dppa4	dist=13850;dist=111385	.	.	78	51	279, ,
chr8	110115588	AAC	A	23,5	21,0	30,0	0.178571	0	0	28	21	30	intergenic	Tle7;Calb2	dist=3575;dist=26936	.	.	79	51	279, ,
chr5	36767442	G	C	16,3	19,0	32,0	0.157895	0	0	19	19	32	intergenic	Bloc1s4;Mrfap1	dist=18763;dist=27425	.	.	70	51	279, ,
chr6	22673215	T	TC	18,3	19,0	32,0	0.142857	0	0	21	19	32	intergenic	Fam3c;Ptprz1	dist=317134;dist=202287	.	.	72	51	279, ,
chr6	19352812	C	CT	1,4	18,0	32,0	0.8	0	0	5	18	32	intergenic	4930524B17Rik;Mir6370	dist=73969;dist=202530	.	.	55	50	279, ,
chr10	28011510	T	TTC	5,5	27,0	23,0	0.5	0	0	10	27	23	intergenic	Lama2;Ptprk	dist=394568;dist=63310	.	.	60	50	279, ,
chr2	168729474	T	TG	14,10	17,0	33,0	0.416667	0	0	24	17	33	intronic	Atp9a	.	.	.	74	50	279, ,
chr9	101575569	TTG	T	10,5	25,0	25,0	0.333333	0	0	15	25	25	intergenic	Gm28979;Ephb1	dist=227553;dist=346557	.	.	65	50	279, ,
chr5	82054924	A	G	22,4	23,0	27,0	0.153846	0	0	26	23	27	intergenic	Adgrl3;1700031L13Rik	dist=229791;dist=67503	.	.	76	50	279, ,
chr10	128651021	C	T	21,3	14,0	36,0	0.125	0	0	24	14	36	intergenic	Gm26876;Suox	dist=1210;dist=18866	.	.	74	50	279, ,
chr15	10590324	T	C	23,3	19,0	31,0	0.115385	0	0	26	19	31	intronic	Rai14	.	.	.	76	50	279, ,
chr5	148009587	TA	T	17,6	14,0	35,0	0.26087	0	0	23	14	35	intronic	Mtus2	.	.	.	72	49	279, ,
chr4	82468806	TAC	T	19,4	22,0	27,0	0.173913	0	0	23	22	27	intronic	Nfib	.	.	.	72	49	279, ,
chr3	61918055	GGAGAGAGAGAGAGA	G	3,7	20,0	28,0	0.7	0	0	10	20	28	intergenic	Rap2b;Arhgef26	dist=549353;dist=420708	.	.	58	48	279, ,
chr19	17524226	TGAGAGAGAGAGAGA	T	3,6	19,0	29,0	0.666667	0	0	9	19	29	intronic	Pcsk5	.	.	.	57	48	279, ,
chr12	82613624	T	TGCGCGCGC	8,12	20,0	28,0	0.6	0	0	20	20	28	intergenic	Sipa1l1;Rgs6	dist=161840;dist=3301	.	.	68	48	279, ,
chr15	39561851	ATCTT	A	9,8	21,0	27,0	0.470588	0	0	17	21	27	intronic	Rims2	.	.	.	65	48	279, ,
chr11	78848234	T	TAC	8,5	23,0	25,0	0.384615	0	0	13	23	25	intergenic	Lyrm9;Nos2	dist=4335;dist=72553	.	.	61	48	279, ,
chr5	25581549	ATTC	A	25,3	23,0	25,0	0.107143	0	0	28	23	25	intergenic	1700096K18Rik;Xrcc2	dist=50084;dist=108264	.	.	76	48	279, ,
chr6	14264477	C	CATTG	10,20	19,0	28,0	0.666667	0	0	30	19	28	intergenic	1110019D14Rik;Ppp1r3a	dist=368056;dist=449345	.	.	77	47	279, , 450
chr11	46148885	G	GCTCTCTCT	3,6	17,0	30,0	0.666667	0	0	9	17	30	UTR3	Nipal4	NM_172524:c.*1260_*1261insAGAGAGAG	.	.	56	47	279, ,
chr3	60387134	T	TTTCCTTCC	5,6	17,0	30,0	0.545455	0	0	11	17	30	intergenic	Sucnr1;Mbnl1	dist=299568;dist=85696	.	.	58	47	279, ,
chr3	126668923	CGTCCCTCTTCTCTGCAGCACAGCTTCCCACAGTCTTGTACTTTAAATAAACGCCTGCCCTGCCGGGAGAAGGGAGGAACTCCAGGACCATTCTGTCCAGGGCGGT	C	29,34	15,0	32,0	0.539683	0	0	63	15	32	intronic	Camk2d	.	.	.	110	47	279, ,
chr7	126952479	G	GGA	12,10	19,0	28,0	0.454545	0	0	22	19	28	intronic	Sez6l2	.	.	.	69	47	279, ,
chr19	38324751	T	TG	5,4	25,0	22,0	0.444444	0	0	9	25	22	intergenic	Lgi1;Slc35g1	dist=15812;dist=71229	.	.	56	47	279, ,
chr19	24487164	T	TGG	12,9	19,0	28,0	0.428571	0	0	21	19	28	intronic	Pip5k1b	.	.	.	68	47	279, ,
chr19	46154535	C	CCA	4,3	16,0	31,0	0.428571	0	0	7	16	31	intronic	Gbf1	.	.	.	54	47	279, ,
chr13	23948400	CTG	C	11,5	17,0	30,0	0.3125	0	0	16	17	30	intergenic	H2ac1;Scgn	dist=13488;dist=5055	.	.	63	47	279, ,
chr10	78232699	TAC	T	14,5	14,0	33,0	0.263158	0	0	19	14	33	intronic	Trappc10	.	.	.	66	47	279, ,
chr11	15517278	CTG	C	15,4	21,0	26,0	0.210526	0	0	19	21	26	intergenic	Pom121l12;Vstm2a	dist=916963;dist=740462	.	.	66	47	279, ,
chr5	90851089	GT	G	23,3	15,0	32,0	0.115385	0	0	26	15	32	intergenic	Cxcl15;Cxcl1	dist=48023;dist=40155	.	.	73	47	279, ,
chr10	33359299	GT	G	2,8	17,0	29,0	0.8	0	0	10	17	29	intronic	Trdn	.	.	.	56	46	279, ,
chr8	57418870	ACCTCTCCTCTCCTCT	A	2,7	22,0	24,0	0.777778	0	0	9	22	24	intergenic	5033428I22Rik;Scrg1	dist=64291;dist=37038	.	.	55	46	279, ,
chr3	129359502	CCA	C	3,8	19,0	27,0	0.727273	0	0	11	19	27	intergenic	Enpep;Pou5f1-rs4	dist=26754;dist=74169	.	.	57	46	279, ,
chr10	104450291	G	GAGGA	6,5	21,0	25,0	0.454545	0	0	11	21	25	intergenic	Mir6411;Tmtc2	dist=162915;dist=737373	.	.	57	46	279, ,
chr6	80549588	GGATA	G	6,5	19,0	27,0	0.454545	0	0	11	19	27	intronic	Lrrtm4	.	.	.	57	46	279, ,
chr17	86584058	C	G	16,13	21,0	25,0	0.448276	0	0	29	21	25	intronic	Prkce	.	.	.	75	46	279, ,
chr19	24487171	A	AT	12,7	18,0	28,0	0.368421	0	0	19	18	28	intronic	Pip5k1b	.	.	.	65	46	279, ,
chr11	50464686	C	CCCA	30,5	22,0	24,0	0.142857	0	0	35	22	24	intergenic	Rufy1;Adamts2	dist=33561;dist=137399	.	.	81	46	279, ,
chr6	97432876	A	T	35,4	16,0	30,0	0.102564	0	0	39	16	30	intronic	Frmd4b	.	.	.	85	46	279, ,
chr5	90851099	T	C	27,3	15,0	31,0	0.1	0	0	30	15	31	intergenic	Cxcl15;Cxcl1	dist=48032;dist=40146	.	.	76	46	279, ,
chr6	29697594	T	TTCCC	5,9	20,0	25,0	0.642857	0	0	14	20	25	intronic	Tspan33	.	.	.	59	45	279, ,
chr2	164787632	CAA	C	5,6	18,0	27,0	0.545455	0	0	11	18	27	intronic	Snx21	.	.	.	56	45	279, ,
chr3	138233506	A	ATGTGTGCTTCAG	14,14	15,0	30,0	0.5	0	0	28	15	30	ncRNA_intronic	0610031O16Rik	.	.	.	73	45	279, ,
chr6	53995114	A	ATATG	21,9	24,0	21,0	0.3	0	0	30	24	21	ncRNA_intronic	4921529L05Rik	.	.	.	75	45	279, ,
chr2	41153556	GAC	G	12,4	15,0	30,0	0.25	0	0	16	15	30	intronic	Lrp1b	.	.	.	61	45	279, ,
chr2	108615999	ATG	A	18,5	26,0	19,0	0.217391	0	0	23	26	19	intergenic	Kcna4;Mettl15	dist=1317496;dist=476299	.	.	68	45	279, ,
chr6	117166015	A	C	12,3	19,0	26,0	0.2	0	0	15	19	26	intergenic	Tmem72;Cxcl12	dist=449257;dist=2520	.	.	60	45	279, ,
chr3	117622107	ACACACACACATACACACACACATACACACACACACACACACACACGCACACACACATGCACACACACACACACACACTCACACACAGACACACACACACACACACATGCACACACACATGCACACATACACACATG	A	0,10	18,0	26,0	1	0	0	10	18	26	intronic	Plppr5	.	.	.	54	44	279, ,
chr19	55695747	ATG	A	11,14	14,0	30,0	0.56	0	0	25	14	30	ncRNA_intronic	4930552P12Rik	.	.	.	69	44	279, ,
chr3	100743201	AGG	A	9,10	19,0	25,0	0.526316	0	0	19	19	25	intergenic	Man1a2;Vtcn1	dist=57729;dist=82256	.	.	63	44	279, ,
chr3	56962512	T	TGA	6,6	19,0	25,0	0.5	0	0	12	19	25	intergenic	Nbea;Tm4sf1	dist=778811;dist=323099	.	.	56	44	279, ,
chr5	36451188	TCA	T	5,5	21,0	23,0	0.5	0	0	10	21	23	ncRNA_intronic	2210406O10Rik	.	.	.	54	44	279, ,
chr10	74410475	TGA	T	12,6	18,0	26,0	0.333333	0	0	18	18	26	intronic	Pcdh15	.	.	.	62	44	279, ,
chr4	137834512	C	CGTGTGTGTGT	13,3	16,0	28,0	0.1875	0	0	16	16	28	intergenic	Alpl;Ece1	dist=38128;dist=27725	.	.	60	44	279, ,
chr6	117166021	A	C	14,3	20,0	24,0	0.176471	0	0	17	20	24	intergenic	Tmem72;Cxcl12	dist=449263;dist=2514	.	.	61	44	279, ,
chr16	39375762	A	ACT	0,6	21,0	22,0	1	0	0	6	21	22	intergenic	Gm36742;Lsamp	dist=186812;dist=608602	.	.	49	43	279, ,
chr9	17078940	TTCCTC	T	2,4	17,0	26,0	0.666667	0	0	6	17	26	intergenic	Fat3;Chordc1	dist=576887;dist=1213322	.	.	49	43	279, ,
chr10	17430369	ATGTGTGTGTG	A	6,9	23,0	20,0	0.6	0	0	15	23	20	intergenic	Gm20125;Cited2	dist=334588;dist=292849	.	.	58	43	279, ,
chr4	133705551	G	GT	15,11	18,0	25,0	0.423077	0	0	26	18	25	intronic	Arid1a	.	.	.	69	43	279, ,
chr3	102946334	T	TAAA	6,4	24,0	19,0	0.4	0	0	10	24	19	intronic	Nr1h5	.	.	.	53	43	279, ,
chr3	140810834	C	CCTTCT	9,5	18,0	25,0	0.357143	0	0	14	18	25	intergenic	Mir7j;Pdha2	dist=782464;dist=399170	.	.	57	43	279, ,
chr1	123395102	G	GTA	19,4	13,0	30,0	0.173913	0	0	23	13	30	intronic	Dpp10	.	.	.	66	43	279, ,
chr9	67580102	TCA	T	2,16	13,0	29,0	0.888889	0	0	18	13	29	intergenic	Tln2;Mir7241	dist=20400;dist=147613	.	.	60	42	279, ,
chr1	103333546	CA	C	2,7	23,0	19,0	0.777778	0	0	9	23	19	intergenic	NONE;Cdh20	dist=NONE;dist=1434973	.	.	51	42	279, ,
chr9	42830279	GCA	G	4,6	17,0	25,0	0.6	0	0	10	17	25	intronic	Grik4	.	.	.	52	42	279, ,
chr15	100074446	T	TTCTCCCTCTCCCTCTCCC	7,9	20,0	22,0	0.5625	0	0	16	20	22	intronic	Dip2b	.	.	.	58	42	279, ,
chr4	138428146	CCTCCCTCTCCCT	C	4,5	14,0	28,0	0.555556	0	0	9	14	28	intergenic	Fam43b;Mul1	dist=31689;dist=6514	.	.	51	42	279, ,
chr9	44544874	T	TTC	9,7	17,0	25,0	0.4375	0	0	16	17	25	intergenic	Cxcr5;Ddx6	dist=18430;dist=60018	.	.	58	42	279, ,
chr13	53467129	TAC	T	7,4	20,0	22,0	0.363636	0	0	11	20	22	UTR3	Msx2	NM_013601:c.*1039_*1038delGT	.	.	53	42	279, ,
chr4	114428923	T	TTATCTATCTATCTATCTATCTATCTATCTATCTATCATCTATCTATCTATC	9,4	14,0	28,0	0.307692	0	0	13	14	28	intronic	Trabd2b	.	.	.	55	42	279, ,
chr17	53843320	A	C	13,3	19,0	23,0	0.1875	0	0	16	19	23	intronic	Sult1c2	.	.	.	58	42	279, ,
chr15	74546014	G	GC	3,5	13,0	28,0	0.625	0	0	8	13	28	intronic	Adgrb1	.	.	.	49	41	279, ,
chr10	18528684	G	GAAAAAAAAAAAA	6,6	17,0	24,0	0.5	0	0	12	17	24	intronic	Nhsl1	.	.	.	53	41	279, ,
chr15	101464506	T	TCATATACATATA	5,5	17,0	24,0	0.5	0	0	10	17	24	intronic	Krt85	.	.	.	51	41	279, ,
chr4	95105837	GTCTCTGTCTCTGTCTCTC	G	13,11	17,0	24,0	0.458333	0	0	24	17	24	intergenic	Jun;Fggy	dist=53616;dist=451652	.	.	65	41	279, ,
chr4	134296956	T	TCATATATATATATATATATATATATATATATATATATATATATGCACACACA	12,9	19,0	22,0	0.428571	0	0	21	19	22	intergenic	Pdik1l;Trim63	dist=9110;dist=18164	.	.	62	41	279, ,
chr9	34245100	G	GAAAAAAAAA	8,4	16,0	25,0	0.333333	0	0	12	16	25	intergenic	7630403G23Rik;Kirrel3	dist=186081;dist=243631	.	.	53	41	279, ,
chr13	16907350	C	G	21,10	16,0	25,0	0.322581	0	0	31	16	25	intronic	Sugct	.	.	.	72	41	279, ,
chr4	112615772	TAAGACATATATGATATATATGAAAACTTTTCAATTTATTTTCTCAAAATTCAAGAAGGA	T	35,9	16,0	25,0	0.204545	0	0	44	16	25	intronic	Skint2	.	.	.	85	41	279, ,
chr16	64070265	C	CAT	16,4	18,0	23,0	0.2	0	0	20	18	23	intergenic	Epha3;Csnka2ip	dist=206090;dist=407546	.	.	61	41	279, ,
chr19	59171040	TGGG	T	1,5	16,0	24,0	0.833333	0	0	6	16	24	upstream	Vax1	dist=644	.	.	46	40	279, ,
chr11	36946637	G	GGAGAGAGAGAGAGA	3,7	19,0	21,0	0.7	0	0	10	19	21	intergenic	Tenm2;Gm12128	dist=2396;dist=712352	.	.	50	40	279, ,
chr10	107934605	G	GAGGAAGGAAAGAAGGA	8,15	13,0	27,0	0.652174	0	0	23	13	27	intergenic	Otogl;Gm29685	dist=22226;dist=12040	.	.	63	40	279, ,
chr1	90624467	C	T	12,10	11,0	29,0	0.454545	0	0	22	11	29	intergenic	Cops8;Col6a3	dist=11126;dist=142393	.	.	62	40	279, ,
chr3	159905591	CCTCTCTCTCTCTCTCT	C	6,5	19,0	21,0	0.454545	0	0	11	19	21	intronic	Wls	.	.	.	51	40	279, ,
chr4	138942057	T	TCCCC	12,6	19,0	21,0	0.333333	0	0	18	19	21	intergenic	Otud3;Rnf186	dist=28110;dist=25062	.	.	58	40	279, ,
chr6	107215220	GGA	G	8,4	15,0	25,0	0.333333	0	0	12	15	25	intergenic	Crbn;Lrrn1	dist=415134;dist=314504	.	.	52	40	279, ,
chr9	37799146	G	GGTGTGTGTGTGTGTGT	8,3	10,0	30,0	0.272727	0	0	11	10	30	intergenic	Olfr875;Olfr876	dist=25506;dist=4743	.	.	51	40	279, ,
chr13	27062374	AAT	A	18,5	15,0	25,0	0.217391	0	0	23	15	25	intronic	Prl	.	.	.	63	40	279, ,
chrX	147442504	G	A	0,17	16,0	23,0	1	0	0	17	16	23	intergenic	Il13ra2;Lrch2	dist=13312;dist=27874	.	.	56	39	279, ,
chr15	77335299	TAAAAAAAAAAAA	T	1,7	20,0	19,0	0.875	0	0	8	20	19	intergenic	Rbfox2;Apol7a	dist=28247;dist=52906	.	.	47	39	279, ,
chr15	31546022	GGAGAGAGAGAGAGAGAGA	G	3,7	16,0	23,0	0.7	0	0	10	16	23	intergenic	Marchf6;Cmbl	dist=14986;dist=22793	.	.	49	39	279, ,
chr10	41377757	TTC	T	3,6	17,0	22,0	0.666667	0	0	9	17	22	intronic	Ak9	.	.	.	48	39	279, ,
chr3	75950192	A	AAG	4,5	14,0	25,0	0.555556	0	0	9	14	25	intronic	Golim4	.	.	.	48	39	279, ,
chr9	73809015	TTCTCTC	T	7,5	17,0	22,0	0.416667	0	0	12	17	22	intronic	Unc13c	.	.	.	51	39	279, ,
chr1	69009374	A	T	14,8	11,0	28,0	0.363636	0	0	22	11	28	intronic	Erbb4	.	.	.	61	39	279, ,
chr3	93974587	A	G	22,6	15,0	24,0	0.214286	0	0	28	15	24	intergenic	Tdpoz5;Gm9125	dist=13273;dist=73394	.	.	67	39	279, ,
chrX	23199369	C	CA	1,6	18,0	20,0	0.857143	0	0	7	18	20	intergenic	Ppp1r2-ps7;Klhl13	dist=735826;dist=19902	.	.	45	38	279, ,
chr15	18371823	CA	C	2,4	15,0	23,0	0.666667	0	0	6	15	23	intergenic	4921515E04Rik;Cdh10	dist=2197;dist=447123	.	.	44	38	279, ,
chr19	59226386	A	AAGAG	4,4	19,0	19,0	0.5	0	0	8	19	19	intronic	Kcnk18	.	.	.	46	38	279, ,
chr19	54695870	G	GGA	3,3	14,0	24,0	0.5	0	0	6	14	24	intergenic	Adra2a;Gpam	dist=646888;dist=371766	.	.	44	38	279, ,
chr2	167361388	CT	C	5,4	15,0	23,0	0.444444	0	0	9	15	23	intergenic	B4galt5;Slc9a8	dist=12211;dist=60321	.	.	47	38	279, ,
chr9	89723611	TCA	T	12,4	6,0	32,0	0.25	0	0	16	6	32	intergenic	Tmed3;Ankrd34c	dist=18569;dist=4636	.	.	54	38	279, ,
chr4	6450996	A	T	18,4	21,0	17,0	0.181818	0	0	22	21	17	intronic	Nsmaf	.	.	.	60	38	279, ,
chr14	89939889	G	C	27,3	17,0	21,0	0.1	0	0	30	17	21	intergenic	Gm5088;4930474H20Rik	dist=40442;dist=187002	.	.	68	38	279, ,
chr19	48270913	GTA	G	3,5	17,0	20,0	0.625	0	0	8	17	20	intronic	Sorcs3	.	.	.	45	37	279, ,
chr8	36669727	C	CAG	14,15	19,0	18,0	0.517241	0	0	29	19	18	intronic	Dlc1	.	.	.	66	37	279, ,
chr3	57550218	T	TC	6,4	17,0	20,0	0.4	0	0	10	17	20	intronic	Wwtr1	.	.	.	47	37	279, 282,
chr6	28885581	C	CGGAGA	6,4	17,0	20,0	0.4	0	0	10	17	20	intronic	Snd1	.	.	.	47	37	279, ,
chr7	32638256	ACTC	A	20,5	15,0	22,0	0.2	0	0	25	15	22	intergenic	Scgb1b29;Scgb2b17	dist=195413;dist=189424	.	.	62	37	279, ,
chr1	115134686	CTTTT	C	3,6	16,0	20,0	0.666667	0	0	9	16	20	intergenic	NONE;Cntnap5a	dist=NONE;dist=550047	.	.	45	36	279, ,
chr15	84808261	C	CGAGAGAGAGAGAGAGAGA	3,6	16,0	20,0	0.666667	0	0	9	16	20	intronic	Phf21b	.	.	.	45	36	279, ,
chr10	106280957	A	G	10,17	20,0	16,0	0.62963	0	0	27	20	16	intergenic	Ccdc59;Ppfia2	dist=433447;dist=189353	.	.	63	36	279, ,
chr2	165232335	TC	T	3,4	20,0	16,0	0.571429	0	0	7	20	16	intronic	Cdh22	.	.	.	43	36	279, ,
chr12	86690682	T	TC	6,4	15,0	21,0	0.4	0	0	10	15	21	intronic	Vash1	.	.	.	46	36	279, ,
chr11	119112834	A	AGGCAGGGCAGGGCAGGGCAGGGCAGGGCAGGGCAG	16,8	13,0	23,0	0.333333	0	0	24	13	23	intergenic	Cbx4;Tbc1d16	dist=26597;dist=30209	.	.	60	36	279, ,
chr11	56046328	G	GCC	17,6	17,0	19,0	0.26087	0	0	23	17	19	intergenic	Nmur2;Gria1	dist=5341;dist=965290	.	.	59	36	279, ,
chr7	66284828	T	A	17,4	11,0	25,0	0.190476	0	0	21	11	25	intronic	Lrrk1	.	.	.	57	36	279, ,
chr12	32150128	C	T	0,8	14,0	21,0	1	0	0	8	14	21	intergenic	Prkar2b;Pik3cg	dist=88851;dist=23269	.	.	43	35	279, ,
chr4	140804120	C	CAGGA	3,6	13,0	22,0	0.666667	0	0	9	13	22	intronic	Padi3	.	.	.	44	35	279, ,
chr6	75843321	T	TCC	6,9	19,0	16,0	0.6	0	0	15	19	16	intergenic	NONE;Ctnna2	dist=NONE;dist=1038316	.	.	50	35	279, ,
chr9	46643464	CTTTTTTTTTTTTTTT	C	2,3	16,0	19,0	0.6	0	0	5	16	19	intergenic	4931429L15Rik;2900052N01Rik	dist=323479;dist=270124	.	.	40	35	279, ,
chr4	136700709	GTGTGTGTGTGTA	G	10,12	6,0	29,0	0.545455	0	0	22	6	29	intronic	Ephb2	.	.	.	57	35	279, ,
chr12	112899982	T	TTGTGTGTGTG	5,6	18,0	17,0	0.545455	0	0	11	18	17	intergenic	Gpr132;Jag2	dist=39066;dist=8608	.	.	46	35	279, ,
chr12	98917218	T	TTC	4,4	14,0	21,0	0.5	0	0	8	14	21	intergenic	Eml5;Ttc8	dist=15734;dist=3356	.	.	43	35	279, ,
chr3	106119526	T	TG	4,3	15,0	20,0	0.428571	0	0	7	15	20	intronic	Chia1	.	.	.	42	35	279, ,
chr7	141351977	AAT	A	18,4	11,0	24,0	0.181818	0	0	22	11	24	intronic	Eps8l2	.	.	.	57	35	279, ,
chr15	36753952	GC	G	2,4	14,0	20,0	0.666667	0	0	6	14	20	intergenic	Pabpc1;Ywhaz	dist=144980;dist=16308	.	.	40	34	279, ,
chr4	113736835	GGAA	G	4,7	18,0	16,0	0.636364	0	0	11	18	16	intronic	Skint5	.	.	.	45	34	279, ,
chr1	99752215	T	TC	6,8	17,0	17,0	0.571429	0	0	14	17	17	intergenic	Slco6d1;Cntnap5b	dist=1242835;dist=20186	.	.	48	34	279, ,
chr4	108855981	ATGTGTGTGTGTGTGTGTGTGTGTG	A	8,8	12,0	22,0	0.5	0	0	16	12	22	intronic	Txndc12	.	.	.	50	34	279, ,
chr4	108856123	C	CTTTT	14,13	11,0	23,0	0.481481	0	0	27	11	23	intronic	Txndc12	.	.	.	61	34	279, ,
chr12	87810800	GT	G	12,10	10,0	24,0	0.454545	0	0	22	10	24	intergenic	Gm21319;BB287469	dist=35046;dist=5776	.	.	56	34	279, ,
chr6	146869548	TTTCC	T	6,4	14,0	20,0	0.4	0	0	10	14	20	intronic	Smco2	.	.	.	44	34	279, ,
chr3	100991103	T	TG	15,7	11,0	23,0	0.318182	0	0	22	11	23	intergenic	Ttf2;Cd101	dist=21440;dist=1086	.	.	56	34	279, ,
chr12	113975635	AT	A	15,6	12,0	22,0	0.285714	0	0	21	12	22	intergenic	Adam6a;Mir7094-1	dist=429222;dist=493771	.	.	55	34	279, ,
chr6	91536926	AAT	A	13,3	16,0	18,0	0.1875	0	0	16	16	18	intergenic	Lsm3;Slc6a6	dist=14307;dist=147139	.	.	50	34	279, ,
chr12	115494696	CA	C	24,4	13,0	21,0	0.142857	0	0	28	13	21	intergenic	Mir7094-2;Mir6388	dist=981003;dist=201023	.	.	62	34	279, ,
chr12	58232976	TAGAGAGAGAGAGAGAGAGGGAGGGAGGGAGGGAGGGAGAG	T	0,18	13,0	20,0	1	0	0	18	13	20	intergenic	Sstr1;Clec14a	dist=16941;dist=31704	.	.	51	33	279, ,
chr1	69154291	G	GAGGGAGGGAGGGAAACAGAGAC	6,11	19,0	14,0	0.647059	0	0	17	19	14	intergenic	Erbb4;Ikzf2	dist=46232;dist=376919	.	.	50	33	279, ,
chr3	34653547	CTTTTTTTTTTTT	C	3,5	7,0	26,0	0.625	0	0	8	7	26	ncRNA_intronic	Sox2ot	.	.	.	41	33	279, ,
chr9	73809395	GCACACACACACA	G	3,5	20,0	13,0	0.625	0	0	8	20	13	intronic	Unc13c	.	.	.	41	33	279, ,
chrX	48182195	A	AATATATATATATAT	3,5	16,0	17,0	0.625	0	0	8	16	17	intronic	Zdhhc9	.	.	.	41	33	279, ,
chr2	34250083	G	GC	2,3	17,0	16,0	0.6	0	0	5	17	16	intronic	Pbx3	.	.	.	38	33	279, ,
chr9	58161293	AG	A	3,4	6,0	27,0	0.571429	0	0	7	6	27	intergenic	Islr;Islr2	dist=2073;dist=35003	.	.	40	33	279, ,
chr4	104844295	T	TC	3,3	11,0	22,0	0.5	0	0	6	11	22	intronic	C8a	.	.	.	39	33	279, ,
chr12	104866298	T	TG	7,5	10,0	23,0	0.416667	0	0	12	10	23	intergenic	Clmn;Syne3	dist=1222;dist=63635	.	.	45	33	279, ,
chr5	42449203	AAT	A	7,4	13,0	20,0	0.363636	0	0	11	13	20	intergenic	Gm16223;Gm7854	dist=232420;dist=702481	.	.	44	33	279, ,
chr15	19456755	G	GCACACACACACACACACACACA	12,6	13,0	20,0	0.333333	0	0	18	13	20	intergenic	Gm35496;Acot10	dist=253426;dist=1208459	.	.	51	33	279, ,
chr12	70965895	A	AG	6,3	13,0	20,0	0.333333	0	0	9	13	20	intergenic	Actr10;Psma3	dist=1178;dist=8728	.	.	42	33	279, ,
chr3	104716842	C	CAAAAAAAAAAA	18,6	16,0	17,0	0.25	0	0	24	16	17	intergenic	Slc16a1;Tafa3	dist=58380;dist=50563	.	.	57	33	279, ,
chr6	51732930	CG	C	12,4	16,0	17,0	0.25	0	0	16	16	17	intergenic	Snx10;Skap2	dist=142261;dist=126234	.	.	49	33	279, ,
chr5	69265091	TAC	T	20,5	13,0	20,0	0.2	0	0	25	13	20	intronic	Kctd8	.	.	.	58	33	279, ,
chr1	116893244	T	TTCTC	9,2	17,0	16,0	0.181818	0	0	11	17	16	intergenic	Cntnap5a;B020011L13Rik	dist=305922;dist=887891	.	.	44	33	279, ,
chr19	13353550	A	C	16,3	15,0	18,0	0.157895	0	0	19	15	18	intergenic	Olfr1466;Olfr1467	dist=10858;dist=11080	.	.	52	33	279, ,
chr6	47764573	C	CCCCCA	12,2	12,0	21,0	0.142857	0	0	14	12	21	intergenic	Rn4.5s;Pdia4	dist=11648;dist=31568	.	.	47	33	279, ,
chr10	67967097	A	AGTGTGTGTGTGTGTGCATGTGT	0,20	16,0	16,0	1	0	0	20	16	16	ncRNA_intronic	4930521O17Rik	.	.	.	52	32	279, ,
chr6	26759429	C	CTTTCCT	2,5	15,0	17,0	0.714286	0	0	7	15	17	intergenic	Gm20756;Grm8	dist=782202;dist=515692	.	.	39	32	279, ,
chr13	43055107	T	TTCTCTCTCTCTCTCTCTCTCTCTCTCTCTCTCTC	14,11	5,0	27,0	0.44	0	0	25	5	27	intronic	Phactr1	.	.	.	57	32	279, ,
chr11	46832204	C	CTGTGTGTGTGTG	12,5	7,0	25,0	0.294118	0	0	17	7	25	intronic	Timd4	.	.	.	49	32	279, ,
chr4	116944736	G	GTTTTTTTTTTTTTTTTTT	15,2	10,0	22,0	0.117647	0	0	17	10	22	intronic	Zswim5	.	.	.	49	32	279, ,
chr4	101356751	A	AG	1,4	17,0	14,0	0.8	0	0	5	17	14	ncRNA_intronic	0610043K17Rik	.	.	.	36	31	279, ,
chr8	36669712	AG	A	12,13	16,0	15,0	0.52	0	0	25	16	15	intronic	Dlc1	.	.	.	56	31	279, ,
chr2	133201161	C	CG	4,3	11,0	20,0	0.428571	0	0	7	11	20	intergenic	Fermt1;Bmp2	dist=255125;dist=350998	.	.	38	31	279, ,
chr5	60272964	TTA	T	6,4	13,0	18,0	0.4	0	0	10	13	18	intergenic	4933402J10Rik;G6pd2	dist=286963;dist=1535877	.	.	41	31	279, ,
chr3	8761469	A	C	5,2	18,0	13,0	0.285714	0	0	7	18	13	intergenic	Hey1;Mrps28	dist=94431;dist=40677	.	.	38	31	279, ,
chr4	138405457	G	GTTTTTTTTTTTTTTTTTT	16,5	11,0	20,0	0.238095	0	0	21	11	20	intergenic	Fam43b;Mul1	dist=8999;dist=29215	.	.	52	31	279, ,
chr3	114279040	C	G	10,2	13,0	18,0	0.166667	0	0	12	13	18	intergenic	Col11a1;Olfm3	dist=58284;dist=625038	.	.	43	31	279, ,
chr8	49769241	TGA	T	2,6	8,0	22,0	0.75	0	0	8	8	22	intergenic	Tenm3;Gm2516	dist=1094552;dist=598869	.	.	38	30	279, ,
chr8	95155141	G	GC	2,3	11,0	19,0	0.6	0	0	5	11	19	intronic	Kifc3	.	.	.	35	30	279, ,
chr3	51526721	A	ACCC	3,4	12,0	18,0	0.571429	0	0	7	12	18	intronic	Setd7	.	.	.	37	30	279, ,
chr3	112362547	CATATATATATATATATATATATATATATACATATACATATATATAT	C	14,16	12,0	18,0	0.533333	0	0	30	12	18	intergenic	Gm6602;Amy2b	dist=280547;dist=785063	.	.	60	30	279, ,
chr19	55207211	TC	T	5,4	18,0	12,0	0.444444	0	0	9	18	12	intronic	Gucy2g	.	.	.	39	30	279, ,
chr4	113644070	CAAAGTTTTAG	C	15,8	16,0	14,0	0.347826	0	0	23	16	14	intronic	Skint5	.	.	.	53	30	279, ,
chr13	45885217	CCACACA	C	13,3	12,0	18,0	0.1875	0	0	16	12	18	intronic	Atxn1	.	.	.	46	30	279, ,
chr19	15783184	G	GAAAAAAAAAAAAAAAAA	15,2	8,0	22,0	0.117647	0	0	17	8	22	intergenic	Tle4;Psat1	dist=1185001;dist=121939	.	.	47	30	279, ,
chr12	31813473	C	CATATATATATAT	0,13	7,0	22,0	1	0	0	13	7	22	intronic	Cog5	.	.	.	42	29	279, ,
chr19	43520344	TCTCCCTCCCTCCCTCC	T	5,12	14,0	15,0	0.705882	0	0	17	14	15	intronic	Got1	.	.	.	46	29	279, ,
chr11	76870825	TG	T	3,5	11,0	18,0	0.625	0	0	8	11	18	intergenic	Cpd;Tmigd1	dist=23818;dist=33719	.	.	37	29	279, ,
chr6	77635830	CCTTTCTTTCTTTCTTTCTTT	C	5,8	11,0	18,0	0.615385	0	0	13	11	18	intronic	Ctnna2	.	.	.	42	29	279, ,
chr14	104954758	TTC	T	2,3	9,0	20,0	0.6	0	0	5	9	20	ncRNA_intronic	D130009I18Rik	.	.	.	34	29	279, ,
chr3	66243971	GTT	G	3,4	11,0	18,0	0.571429	0	0	7	11	18	intronic	Veph1	.	.	.	36	29	279, ,
chr15	39071126	C	CG	4,4	12,0	17,0	0.5	0	0	8	12	17	intergenic	Fzd6;Cthrc1	dist=32936;dist=5806	.	.	37	29	279, ,
chr15	17787941	T	TTATA	6,3	14,0	15,0	0.333333	0	0	9	14	15	intergenic	Cdh9;4921515E04Rik	dist=930803;dist=290196	.	.	38	29	279, ,
chr16	74667889	G	GTA	9,3	15,0	14,0	0.25	0	0	12	15	14	intronic	Robo2	.	.	.	41	29	279, ,
chr1	116568846	G	GTTTTTTTTTTTTTTTTTTTT	13,4	13,0	16,0	0.235294	0	0	17	13	16	intronic	Cntnap5a	.	.	.	46	29	279, ,
chr4	137015138	AC	A	10,2	17,0	12,0	0.166667	0	0	12	17	12	intronic	Zbtb40	.	.	.	41	29	279, ,
chr12	32998865	CGTGTGTGTGTGT	C	0,5	16,0	12,0	1	0	0	5	16	12	intergenic	Sypl;Cdhr3	dist=19364;dist=34919	.	.	33	28	279, ,
chr12	24720176	C	CTGCG	2,5	11,0	17,0	0.714286	0	0	7	11	17	intergenic	Rrm2;Mboat2	dist=6030;dist=111423	.	.	35	28	279, ,
chr3	121851875	G	GC	4,4	10,0	18,0	0.5	0	0	8	10	18	intergenic	Abcd3;Arhgap29	dist=36573;dist=101354	.	.	36	28	279, ,
chr3	50820378	ATGTGTATG	A	18,10	8,0	20,0	0.357143	0	0	28	8	20	intergenic	Slc7a11;Noct	dist=376766;dist=404061	.	.	56	28	279, ,
chr9	43107634	T	TG	9,5	9,0	19,0	0.357143	0	0	14	9	19	intergenic	Arhgef12;Tlcd5	dist=1916;dist=1019	.	.	42	28	279, , 450
chr3	114279034	A	T	10,2	12,0	16,0	0.166667	0	0	12	12	16	intergenic	Col11a1;Olfm3	dist=58278;dist=625044	.	.	40	28	279, ,
chr2	28191171	CTGTG	C	24,3	14,0	14,0	0.111111	0	0	27	14	14	intergenic	Fcnb;Olfm1	dist=106294;dist=1918	.	.	55	28	279, ,
chr4	15275768	AC	A	2,6	7,0	20,0	0.75	0	0	8	7	20	intronic	Tmem64	.	.	.	35	27	279, ,
chr9	37787449	ACAAAAAACAAACAAACAAACAAAAAAAACAAAAAAACAAACAAAAAAC	A	7,19	15,0	12,0	0.730769	0	0	26	15	12	intergenic	Olfr875;Olfr876	dist=13810;dist=16392	.	.	53	27	279, ,
chr11	78323966	T	TC	2,3	7,0	20,0	0.6	0	0	5	7	20	intronic	Aldoc	.	.	.	32	27	279, ,
chr4	111384946	T	TG	2,3	11,0	16,0	0.6	0	0	5	11	16	intronic	Agbl4	.	.	.	32	27	279, ,
chr4	122843230	T	TG	5,4	9,0	18,0	0.444444	0	0	9	9	18	intronic	Ppt1	.	.	.	36	27	279, ,
chr12	115350156	CT	C	14,6	8,0	19,0	0.3	0	0	20	8	19	intergenic	Mir7094-2;Mir6388	dist=836463;dist=345563	.	.	47	27	279, ,
chr19	37177044	T	TA	2,5	20,0	6,0	0.714286	0	0	7	20	6	ncRNA_intronic	A330032B11Rik	.	.	.	33	26	279, ,
chr8	54992905	GTA	G	2,5	11,0	15,0	0.714286	0	0	7	11	15	intronic	Gpm6a	.	.	.	33	26	279, ,
chr3	100097325	GC	G	2,4	11,0	15,0	0.666667	0	0	6	11	15	intronic	Spag17	.	.	.	32	26	279, ,
chr15	72941388	CTTT	C	5,8	7,0	19,0	0.615385	0	0	13	7	19	intronic	Trappc9	.	.	.	39	26	279, ,
chr8	17126671	G	GTATATATATATATATATATATATATATATA	6,6	8,0	18,0	0.5	0	0	12	8	18	intronic	Csmd1	.	.	.	38	26	279, ,
chr1	119185559	CACACACACACAGACACACAGACACAGACACACACACACAGACACACAGACACACACAGACACACACAGACACACACAGACACACACACACACACACACACAGACACACACACACAGACATACACAG	C	18,16	8,0	18,0	0.470588	0	0	34	8	18	intergenic	Gli2;Inhbb	dist=131941;dist=229778	.	.	60	26	279, ,
chr15	91392051	A	AACCCCCCCCCCCAAAATAAAC	8,7	14,0	12,0	0.466667	0	0	15	14	12	intronic	Slc2a13	.	.	.	41	26	279, ,
chr4	127182024	TG	T	5,4	12,0	14,0	0.444444	0	0	9	12	14	intronic	Dlgap3	.	.	.	35	26	279, ,
chr11	58306332	A	AC	1,4	5,0	20,0	0.8	0	0	5	5	20	upstream	Zfp692	dist=737	.	.	30	25	279, ,
chr15	25743125	T	TG	4,6	10,0	15,0	0.6	0	0	10	10	15	intronic	Myo10	.	.	.	35	25	279, ,
chrX	65127331	TATATATATATAC	T	4,6	12,0	13,0	0.6	0	0	10	12	13	intergenic	Ctag2;Slitrk2	dist=78315;dist=1521975	.	.	35	25	279, ,
chr10	31747657	AAT	A	8,10	13,0	12,0	0.555556	0	0	18	13	12	intronic	Nkain2	.	.	.	43	25	279, ,
chr3	97874013	C	CA	5,6	19,0	6,0	0.545455	0	0	11	19	6	intronic	Pde4dip	.	.	.	36	25	279, ,
chr10	81183462	CAT	C	9,9	5,0	20,0	0.5	0	0	18	5	20	intronic	Dapk3	.	.	.	43	25	279, ,
chr9	28994702	TC	T	5,5	12,0	13,0	0.5	0	0	10	12	13	downstream	Ntm	dist=46	.	.	35	25	279, ,
chr10	106140819	G	GTTT	6,4	13,0	12,0	0.4	0	0	10	13	12	intergenic	Ccdc59;Ppfia2	dist=293309;dist=329491	.	.	35	25	279, ,
chr1	82338617	T	TC	5,3	5,0	20,0	0.375	0	0	8	5	20	intronic	Rhbdd1	.	.	.	33	25	279, ,
chr6	20762926	A	AC	2,7	11,0	13,0	0.777778	0	0	9	11	13	intergenic	Mir6370;Kcnd2	dist=1207465;dist=452420	.	.	33	24	279, ,
chr12	72062907	A	AG	4,4	9,0	15,0	0.5	0	0	8	9	15	intergenic	Daam1;Gpr135	dist=70531;dist=5067	.	.	32	24	279, ,
chr12	117077105	C	CCTCA	11,9	17,0	7,0	0.45	0	0	20	17	7	intronic	Ptprn2	.	.	.	44	24	279, ,
chr11	108187692	G	GCC	5,4	11,0	13,0	0.444444	0	0	9	11	13	intronic	Prkca	.	.	.	33	24	279, ,
chr3	136581276	A	ATGTGTGTGTGTGTGTGTGTGTGTGTGTGTG	12,5	14,0	10,0	0.294118	0	0	17	14	10	intergenic	1700030L20Rik;Ppp3ca	dist=131927;dist=88790	.	.	41	24	279, ,
chr10	78048331	G	T	13,2	8,0	16,0	0.133333	0	0	15	8	16	intronic	Dnmt3l	.	.	.	39	24	279, ,
chr2	100060228	GTATATA	G	0,5	13,0	10,0	1	0	0	5	13	10	intergenic	NONE;B230118H07Rik	dist=NONE;dist=1500545	.	.	28	23	279, ,
chr2	30052812	TG	T	2,5	7,0	16,0	0.714286	0	0	7	7	16	intergenic	Wdr34;Set	dist=3934;dist=9183	.	.	30	23	279, ,
chr8	61178275	TGGGA	T	2,4	10,0	13,0	0.666667	0	0	6	10	13	intergenic	Nek1;Sh3rf1	dist=46930;dist=45892	.	.	29	23	279, ,
chr3	43934424	T	TACAC	8,10	14,0	9,0	0.555556	0	0	18	14	9	intergenic	NONE;2610316D01Rik	dist=NONE;dist=1346015	.	.	41	23	279, ,
chr3	35833575	TG	T	3,3	5,0	18,0	0.5	0	0	6	5	18	intronic	Atp11b	.	.	.	29	23	279, ,
chr9	28930348	G	GTATATA	7,4	9,0	14,0	0.363636	0	0	11	9	14	intergenic	Opcml;Ntm	dist=4938;dist=64401	.	.	34	23	279, ,
chr8	88246150	TCTCCCCTCCCCTCCCCTCCCCTCCCCTCACCTCCCCTCCC	T	14,3	7,0	16,0	0.176471	0	0	17	7	16	intronic	Tent4b	.	.	.	40	23	279, ,
chr8	19506744	T	TTCTTCTCTTC	5,10	11,0	11,0	0.666667	0	0	15	11	11	intergenic	Defb7;Gm21119	dist=8969;dist=222832	.	.	37	22	279, ,
chr15	77039310	T	TC	3,4	7,0	15,0	0.571429	0	0	7	7	15	intronic	Mb	.	.	.	29	22	279, ,
chr8	23487741	CG	C	6,6	14,0	8,0	0.5	0	0	12	14	8	intergenic	Sfrp1;Zmat4	dist=38110;dist=181919	.	.	34	22	279, ,
chr12	100309061	TC	T	6,4	6,0	16,0	0.4	0	0	10	6	16	intronic	Ttc7b	.	.	.	32	22	279, ,
chr12	115209150	G	GAT	11,7	7,0	15,0	0.388889	0	0	18	7	15	intergenic	Mir7094-2;Mir6388	dist=695456;dist=486570	.	.	40	22	279, ,
chr3	104987576	G	GGAGAGAGAGAGAGA	12,6	12,0	10,0	0.333333	0	0	18	12	10	intergenic	Wnt2b;Cttnbp2nl	dist=25867;dist=14339	.	.	40	22	279, ,
chr1	95122341	C	CAT	6,3	9,0	13,0	0.333333	0	0	9	9	13	intergenic	4930440C22Rik;Fam174a	dist=319869;dist=191287	.	.	31	22	279, ,
chr19	47321035	G	GGGT	20,6	14,0	8,0	0.230769	0	0	26	14	8	intronic	Sh3pxd2a	.	.	.	48	22	279, ,
chr3	89259920	CCCT	C	4,4	6,0	15,0	0.5	0	0	8	6	15	intergenic	Krtcap2;Dpm3	dist=10192;dist=6538	.	.	29	21	279, ,
chrX	59335891	CGT	C	8,6	6,0	15,0	0.428571	0	0	14	6	15	intronic	Fgf13	.	.	.	35	21	279, ,
chr11	117896559	TCTCCTCTCTATTGCTTCCCCCTCCTCCCTCTCTCAACTCTCCCTCCTCCCTCTCTCCCTCCCTCCCTCCTCCCCTTCC	T	17,11	9,0	12,0	0.392857	0	0	28	9	12	intergenic	Tha1;Socs3	dist=23034;dist=69450	.	.	49	21	279, ,
chr4	137961258	AGTGTGT	A	7,4	11,0	10,0	0.363636	0	0	11	11	10	intronic	Ece1	.	.	.	32	21	279, ,
chr15	20002140	GCAGGTCAT	G	9,4	5,0	16,0	0.307692	0	0	13	5	16	intergenic	Gm35496;Acot10	dist=798812;dist=663066	.	.	34	21	279, ,
chr18	52031618	GTA	G	10,4	13,0	8,0	0.285714	0	0	14	13	8	intergenic	Prr16;Mir28a	dist=726978;dist=91905	.	.	35	21	279, ,
chr1	31971929	C	A	18,4	14,0	7,0	0.181818	0	0	22	14	7	intergenic	Gm4850;Khdrbs2	dist=703868;dist=200793	.	.	43	21	279, ,
chr15	14467627	C	CAA	19,3	10,0	11,0	0.136364	0	0	22	10	11	intergenic	Cdh6;NONE	dist=1293952;dist=NONE	.	.	43	21	279, ,
chrX	50728255	AGAG	A	2,5	9,0	11,0	0.714286	0	0	7	9	11	intergenic	Firre;Stk26	dist=92935;dist=113113	.	.	27	20	279, ,
chr6	80823322	GT	G	9,6	5,0	15,0	0.4	0	0	15	5	15	intergenic	Lrrtm4;Mir7232	dist=13180;dist=1072267	.	.	35	20	279, ,
chr3	28724552	GTGTGTGT	G	14,8	6,0	14,0	0.363636	0	0	22	6	14	intronic	Slc2a2	.	.	.	42	20	279, ,
chr4	110552394	ATCCTTTCCTTTCCTT	A	6,3	8,0	12,0	0.333333	0	0	9	8	12	intronic	Agbl4	.	.	.	29	20	279, ,
chr8	109292888	AC	A	6,3	11,0	9,0	0.333333	0	0	9	11	9	intergenic	D030068K23Rik;Gm1943	dist=39250;dist=46911	.	.	29	20	279, ,
chr1	54574568	T	TTA	7,3	10,0	10,0	0.3	0	0	10	10	10	intergenic	Pgap1;Ankrd44	dist=16884;dist=70772	.	.	30	20	279, ,
chr19	7517038	CCTTCTCCCCTTCCCCCCTTCCCCCCTTCCCCCCTTCCCCCCTTCTCCCTTCCCCCCTTTCCTTA	C	7,3	8,0	12,0	0.3	0	0	10	8	12	intronic	Atl3	.	.	.	30	20	279, ,
chr14	113683030	TAGAGGGAGAGGGAGGGGGAGAGGGAGGGGGAGAGGGAGGGGGAGGGGGAGAGGGAGGAGGAGGGGG	T	8,3	6,0	14,0	0.272727	0	0	11	6	14	intergenic	Slitrk5;4930524C18Rik	dist=1999896;dist=1148869	.	.	31	20	279, ,
chr10	43055175	A	G	17,2	9,0	11,0	0.105263	0	0	19	9	11	intronic	Sobp	.	.	.	39	20	279, ,
chr8	4787994	TC	T	4,3	11,0	8,0	0.428571	0	0	7	11	8	intergenic	Shcbp1;Slc10a2	dist=8428;dist=295224	.	.	26	19	279, ,
chr4	115838571	AGAGAGAGAGAGAGAGCAGAGAG	A	6,4	11,0	8,0	0.4	0	0	10	11	8	upstream	Mknk1	dist=605	.	.	29	19	279, ,
chr10	73585729	C	CATAT	0,8	8,0	10,0	1	0	0	8	8	10	intergenic	A330049N07Rik;Pcdh15	dist=499024;dist=236138	.	.	26	18	279, ,
chr3	49284031	CTTTTT	C	3,7	6,0	12,0	0.7	0	0	10	6	12	intergenic	1700018B24Rik;Pcdh18	dist=674929;dist=459260	.	.	28	18	279, ,
chr3	49284038	CGAG	C	3,7	6,0	12,0	0.7	0	0	10	6	12	intergenic	1700018B24Rik;Pcdh18	dist=674936;dist=459255	.	.	28	18	279, ,
chr9	37787391	AAAAAAAAAAAAAAAAAAAAAAAC	A	7,16	7,0	11,0	0.695652	0	0	23	7	11	intergenic	Olfr875;Olfr876	dist=13752;dist=16475	.	.	41	18	279, ,
chr19	20478136	CT	C	7,7	6,0	12,0	0.5	0	0	14	6	12	intergenic	1500015L24Rik;Aldh1a1	dist=55352;dist=14446	.	.	32	18	279, ,
chr19	45541387	GC	G	8,7	5,0	13,0	0.466667	0	0	15	5	13	intergenic	Btrc;Poll	dist=8045;dist=10888	.	.	33	18	279, ,
chr19	5258597	AAG	A	4,2	9,0	9,0	0.333333	0	0	6	9	9	intronic	Pacs1	.	.	.	24	18	279, 282,
chr15	79964368	A	AG	11,5	12,0	6,0	0.3125	0	0	16	12	6	intergenic	Cbx7;Pdgfb	dist=31722;dist=31497	.	.	34	18	279, ,
chr10	28681624	CTTTTTG	C	10,4	9,0	9,0	0.285714	0	0	14	9	9	intronic	Themis	.	.	.	32	18	279, ,
chr2	171716427	CAT	C	1,4	9,0	8,0	0.8	0	0	5	9	8	intergenic	Dok5;1700028P15Rik	dist=836653;dist=240450	.	.	22	17	279, ,
chr3	62963212	AAGGGAGGGAGGGAGGGAGGG	A	3,6	12,0	5,0	0.666667	0	0	9	12	5	intergenic	Gpr149;Mme	dist=357773;dist=331979	.	.	26	17	279, ,
chr19	43220135	A	AAAAAAAAAAAC	7,4	9,0	8,0	0.363636	0	0	11	9	8	intronic	Hpse2	.	.	.	28	17	279, ,
chr15	44600743	AGAGAGGAGAGGAGGGGAGGGGAGGGGAGGGGAGGGGAGGGGAGGGGAGGG	A	7,3	8,0	9,0	0.3	0	0	10	8	9	intronic	Pkhd1l1	.	.	.	27	17	279, ,
chr11	58924739	ATGTGTGTGTGTGTGTGTGTGTGTGTGTG	A	15,22	9,0	7,0	0.594595	0	0	37	9	7	UTR3	Btnl10	NM_001363414:c.*766_*793delTGTGTGTGTGTGTGTGTGTGTGTGTGTG	.	.	53	16	279, ,
chr2	80191401	T	TG	3,4	6,0	10,0	0.571429	0	0	7	6	10	intergenic	Pde1a;Prdx6b	dist=61743;dist=101069	.	.	23	16	279, ,
chr10	43055185	A	G	18,2	7,0	9,0	0.1	0	0	20	7	9	intronic	Sobp	.	.	.	36	16	279, ,
chr12	63177270	TATATATATATATATATATAC	T	6,6	6,0	9,0	0.5	0	0	12	6	9	intergenic	Spanxn4;Fscb	dist=488935;dist=1294043	.	.	27	15	279, ,
chr15	24715015	TC	T	5,4	7,0	8,0	0.444444	0	0	9	7	8	intergenic	Cdh18;Basp1	dist=1240598;dist=648261	.	.	24	15	279, ,
chr12	63177240	CAT	C	8,6	8,0	7,0	0.428571	0	0	14	8	7	intergenic	Spanxn4;Fscb	dist=488905;dist=1294091	.	.	29	15	279, ,
chr19	25977392	T	TTCCTCC	9,2	5,0	10,0	0.181818	0	0	11	5	10	intergenic	Dmrt2;Smarca2	dist=298401;dist=627768	.	.	26	15	279, ,
chr14	105257523	AG	A	6,9	8,0	6,0	0.6	0	0	15	8	6	intergenic	Rbm26;Ndfip2	dist=80210;dist=1099	.	.	29	14	279, ,
chr8	20693230	TACAC	T	6,3	6,0	8,0	0.333333	0	0	9	6	8	intergenic	Gm21119;Gm21944	dist=52528;dist=183265	.	.	23	14	279, ,
chr6	105522642	A	AAT	0,5	7,0	6,0	1	0	0	5	7	6	intergenic	Gm19757;Gm15631	dist=29974;dist=149696	.	.	18	13	279, ,
chrX	57343961	A	AGGAAG	5,4	8,0	5,0	0.444444	0	0	9	8	5	intergenic	Arhgef6;Rbmx	dist=5232;dist=42069	.	.	22	13	279, ,
chr12	23519286	TCAAGGCCATTTCCCTC	T	7,5	7,0	6,0	0.416667	0	0	12	7	6	intergenic	2410018L13Rik;9030624G23Rik	dist=509044;dist=523900	.	.	25	13	279, ,
chr3	43790613	T	TG	8,4	5,0	8,0	0.333333	0	0	12	5	8	intergenic	D3Ertd751e;2610316D01Rik	dist=2031672;dist=1489826	.	.	25	13	279, ,
chr8	30726444	G	A	4,2	6,0	7,0	0.333333	0	0	6	6	7	intergenic	4933433F19Rik;Dusp26	dist=150871;dist=363083	.	.	19	13	279, ,
chr4	146250817	A	ATGTG	6,5	7,0	5,0	0.454545	0	0	11	7	5	intergenic	Zfp600;Zfp991	dist=52061;dist=19568	.	.	23	12	279, ,
chr8	30726467	G	A	6,2	6,0	6,0	0.25	0	0	8	6	6	intergenic	4933433F19Rik;Dusp26	dist=150894;dist=363060	.	.	20	12	279, ,
chr19	25513687	G	GCT	4,3	5,0	6,0	0.428571	0	0	7	5	6	intronic	Dmrt1	.	.	.	18	11	279, ,
chr9	33398369	G	A	10,4	5,0	6,0	0.285714	0	0	14	5	6	intergenic	Gm27162;7630403G23Rik	dist=469403;dist=644002	.	.	25	11	279, ,

## Sheet: Heart Mouse 2
chr	pos	ref	alt	ad_h	ad_l	ad_t	AF_h	AF_l	AF_t	reads_h	reads_l	reads_t	Func.refGene	Gene.refGene	GeneDetail.refGene	ExonicFunc.refGene	AAChange.refGene	total_reads	lt_reads	present_in_sample		shared variants
chr10	3112267	A	C	17,76	83,0	238,0	0.817204	0	0	93	83	238	intergenic	NONE;9230019H11Rik	dist=NONE;dist=7574	.	.	414	321	282, ,
chr4	145537402	G	T	15,28	80,0	144,0	0.651163	0	0	43	80	144	exonic	Zfp990	.	synonymous SNV	Zfp990:NM_001324553:exon4:c.G969T:p.P323P	267	224	282, ,
chr19	12233831	A	G	26,23	53,0	94,0	0.469388	0	0	49	53	94	ncRNA_intronic	Mir466f-1	.	.	.	196	147	282, ,	test via amplicon seq
chr18	58909300	G	A	22,16	36,0	101,0	0.421053	0	0	38	36	101	intronic	Adamts19	.	.	.	175	137	282, , 450
chr1	171574508	A	ATCT	28,14	50,0	77,0	0.333333	0	0	42	50	77	intronic	Cd244a	.	.	.	169	127	282, ,
chr3	15803136	G	A	39,9	42,0	70,0	0.1875	0	0	48	42	70	intronic	Sirpb1c	.	.	.	160	112	282, ,
chr3	36045132	GAA	G	33,12	34,0	72,0	0.266667	0	0	45	34	72	intronic	Ccdc144b	.	.	.	151	106	282, ,
chr8	21012051	A	AAAAAAAAACAC	41,6	38,0	63,0	0.12766	0	0	47	38	63	intergenic	AY761185;Defa21	dist=67303;dist=13494	.	.	148	101	282, ,
chrX	75683055	AC	A	16,6	54,0	69,0	0.272727	0	0	22	54	69	intergenic	Rab39b;4933407K13Rik	dist=104825;dist=42402	.	.	145	123	282, ,
chr1	22783094	A	AGTGTGTGTGTGT	18,11	47,0	64,0	0.37931	0	0	29	47	64	intronic	Rims1	.	.	.	140	111	282, ,
chrX	75683057	A	AGG	16,6	50,0	62,0	0.272727	0	0	22	50	62	intergenic	Rab39b;4933407K13Rik	dist=104826;dist=42401	.	.	134	112	282, ,
chr5	107269294	GGTGTGTGTCTGTCTCTGTGTATCTGTGTGTGTGTGTGTGTGTATATTTGTGTGTGTGATGTGTGTATGTCCCTCCGTGT	G	23,3	29,0	71,0	0.115385	0	0	26	29	71	intronic	Tgfbr3	.	.	.	126	100	282, ,
chr2	158438160	C	G	23,10	39,0	50,0	0.30303	0	0	33	39	50	intronic	Ralgapb	.	.	.	122	89	282, ,
chr8	19279090	TCTACAATAGCAGGTCAAGC	T	27,6	31,0	54,0	0.181818	0	0	33	31	54	intergenic	Defb5;Defb3	dist=28263;dist=14252	.	.	118	85	282, ,
chr9	35908313	C	A	14,6	34,0	62,0	0.3	0	0	20	34	62	intergenic	Gm3428;Gm5916	dist=58433;dist=211621	.	.	116	96	282, ,
chr8	20525051	T	G	6,23	40,0	45,0	0.793103	0	0	29	40	45	intergenic	2610005L07Rik;Gm21119	dist=100237;dist=89876	.	.	114	85	282, ,
chr1	23151607	GGATA	G	9,12	28,0	64,0	0.571429	0	0	21	28	64	intergenic	Ppp1r14bl;Mir30a	dist=49355;dist=120658	.	.	113	92	282, ,
chr3	15598634	G	C	25,5	37,0	45,0	0.166667	0	0	30	37	45	intergenic	Sirpb1b;Sirpb1c	dist=23569;dist=196513	.	.	112	82	282, ,
chr1	80615089	ACTAAACACATAACTAAACACATGACTCTATGATGCTGATCAAGATGTTCTGTATCTTCGCTTTTAGAATTTACAAAATGTACCCTGACACAAAATAAACACACGTATTC	A	28,10	22,0	49,0	0.263158	0	0	38	22	49	intronic	Dock10	.	.	.	109	71	282, ,
chr11	25716860	T	TCTGCGGATAATGGAAATG	18,5	32,0	53,0	0.217391	0	0	23	32	53	ncRNA_intronic	5730522E02Rik	.	.	.	108	85	282, ,
chr1	178132241	C	T	22,3	31,0	48,0	0.12	0	0	25	31	48	intronic	Catspere2	.	.	.	104	79	282, ,
chr8	19321822	G	GGA	26,3	20,0	55,0	0.103448	0	0	29	20	55	intergenic	Defa-ps13;Defb8	dist=17028;dist=123948	.	.	104	75	282, ,
chr1	178132231	G	T	19,3	31,0	50,0	0.136364	0	0	22	31	50	intronic	Catspere2	.	.	.	103	81	282, ,
chr3	94351286	TAC	T	19,5	33,0	45,0	0.208333	0	0	24	33	45	intergenic	Them5;C2cd4d	dist=3935;dist=11156	.	.	102	78	282, ,
chr8	33348037	G	GAT	18,8	36,0	39,0	0.307692	0	0	26	36	39	intronic	Wrn	.	.	.	101	75	282, ,
chr8	19321813	GTGTT	G	27,3	19,0	51,0	0.1	0	0	30	19	51	intergenic	Defa-ps13;Defb8	dist=17020;dist=123953	.	.	100	70	282, ,
chr13	29897325	G	A	24,4	21,0	50,0	0.142857	0	0	28	21	50	intergenic	Cdkal1;E2f3	dist=41652;dist=9250	.	.	99	71	282, ,
chr14	91760944	C	T	27,4	22,0	46,0	0.129032	0	0	31	22	46	intergenic	4930474H20Rik;Pcdh9	dist=1491184;dist=1252756	.	.	99	68	282, ,
chr8	123788415	T	TA	15,4	27,0	53,0	0.210526	0	0	19	27	53	intergenic	6030466F02Rik;Rab4a	dist=48474;dist=17581	.	.	99	80	282, ,
chr14	120620444	GGGA	G	12,14	25,0	47,0	0.538462	0	0	26	25	47	intergenic	Rap2a;Ipo5	dist=113253;dist=290747	.	.	98	72	282, ,
chr17	55966183	CT	C	14,5	36,0	43,0	0.263158	0	0	19	36	43	intronic	Yju2	.	.	.	98	79	282, ,
chr3	126659756	T	TTATTTATTTA	0,18	37,0	43,0	1	0	0	18	37	43	intronic	Camk2d	.	.	.	98	80	282, ,
chr5	81220194	A	AATCT	0,9	32,0	56,0	1	0	0	9	32	56	intronic	Adgrl3	.	.	.	97	88	282, ,
chr14	79401273	CTG	C	17,5	36,0	36,0	0.227273	0	0	22	36	36	intronic	Mtrf1	.	.	.	94	72	282, ,
chr1	74976471	G	GACACACAC	6,6	22,0	58,0	0.5	0	0	12	22	58	intronic	Nhej1	.	.	.	92	80	282, ,
chr18	17761187	GAC	G	25,5	24,0	37,0	0.166667	0	0	30	24	37	intergenic	4930545E07Rik;NONE	dist=180198;dist=NONE	.	.	91	61	282, ,
chr11	18149879	TAAGAGAGGCCCATTGGACACACAAACTTTATATGCCCCAGAACAGGGGAACGCCAGGGCCAAAAAGGGGGAGTGGGTGGGTAGGGGAGTGGGGGTGGGTGGGTATGGGGGACTTTTGGTATAGCATTGGAAATGTAAATGAGCTAAATACCTAATAAAAAATGGAAAGAAAAAAAAA	T	13,23	23,0	31,0	0.638889	0	0	36	23	31	intergenic	Gm12018;Meis1	dist=46495;dist=730372	.	.	90	54	282, ,
chr7	56677148	TTG	T	13,4	36,0	36,0	0.235294	0	0	17	36	36	intergenic	Oca2;Gabrg3	dist=140631;dist=39313	.	.	89	72	282, ,
chr1	13380817	ATCAGAATACATCAGTAGTGATCAATGTGTAAGAAGTCAGGTAAATCAATGTC	A	10,8	24,0	46,0	0.444444	0	0	18	24	46	intergenic	Ncoa2;Tram1	dist=6735;dist=183824	.	.	88	70	282, ,
chr10	71434232	CT	C	11,4	29,0	44,0	0.266667	0	0	15	29	44	intergenic	Ipmk;1700049L16Rik	dist=48348;dist=545653	.	.	88	73	282, ,
chr15	91825985	A	AATCT	16,5	28,0	38,0	0.238095	0	0	21	28	38	intergenic	Lrrk2;Smgc	dist=9861;dist=12343	.	.	87	66	282, ,
chr10	119545327	C	CT	21,5	21,0	39,0	0.192308	0	0	26	21	39	intronic	Grip1	.	.	.	86	60	282, ,
chr14	48731084	TATCTATCTATCTATCTATCTATCTATCTATCTATCTATCTATCTAATCTATCTAATCTATCTATCTATCTATCTATCTATCTATCTATCTATCTATCTATCTATCTATCTATCC	T	2,26	40,0	17,0	0.928571	0	0	28	40	17	ncRNA_intronic	Otx2os1	.	.	.	85	57	282, ,
chr2	165730794	TAC	T	10,4	19,0	51,0	0.285714	0	0	14	19	51	intronic	Eya2	.	.	.	84	70	282, ,
chr4	139979877	ATGTGCACATACAAACATGCACACTTGTGCACATACAAGCATGCACACC	A	18,7	23,0	36,0	0.28	0	0	25	23	36	intergenic	Klhdc7a;Igsf21	dist=11852;dist=46927	.	.	84	59	282, ,
chr4	145861341	C	CTTTT	12,4	17,0	51,0	0.25	0	0	16	17	51	intergenic	Gm13238;Gm13034	dist=23349;dist=206183	.	.	84	68	282, ,
chr13	99899498	AGT	A	15,5	25,0	38,0	0.25	0	0	20	25	38	intronic	Cartpt	.	.	.	83	63	282, ,
chr6	28867467	TAC	T	9,3	37,0	34,0	0.25	0	0	12	37	34	intronic	Snd1	.	.	.	83	71	282, ,
chr5	126158838	TATCC	T	0,7	23,0	52,0	1	0	0	7	23	52	intergenic	Gm4868;4933438B17Rik	dist=308938;dist=871947	.	.	82	75	282, ,
chr6	111504592	TAC	T	13,4	20,0	45,0	0.235294	0	0	17	20	45	intronic	Grm7	.	.	.	82	65	282, ,
chr9	43868040	G	GTC	3,5	38,0	35,0	0.625	0	0	8	38	35	intergenic	Nectin1;Thy1	dist=60579;dist=175344	.	.	81	73	282, ,
chr13	88271689	T	TAC	11,4	29,0	36,0	0.266667	0	0	15	29	36	intergenic	NONE;Edil3	dist=NONE;dist=549783	.	.	80	65	282, ,
chr19	12204406	TGAGCATCCACTTCTGTATTTGCCAGGCACTGGCATAGCCTCACAAGAGACAGCTATATCAGTGTCCTGTCAGCAAAATATTGCTGGCATA	T	0,14	27,0	39,0	1	0	0	14	27	39	ncRNA_intronic	Mir466f-1	.	.	.	80	66	282, ,
chr7	97997628	TTG	T	10,3	21,0	46,0	0.230769	0	0	13	21	46	intronic	Gdpd4	.	.	.	80	67	282, ,
chr5	104996801	GT	G	7,3	29,0	40,0	0.3	0	0	10	29	40	intergenic	Abcg3;Gbp8	dist=14085;dist=17351	.	.	79	69	282, ,
chr10	27159281	GTT	G	2,16	25,0	33,0	0.888889	0	0	18	25	33	intronic	Lama2	.	.	.	76	58	282, ,
chr14	92884881	T	TTG	10,3	26,0	37,0	0.230769	0	0	13	26	37	intergenic	NONE;Pcdh9	dist=NONE;dist=128819	.	.	76	63	282, ,
chr2	55478303	TAC	T	5,6	26,0	39,0	0.545455	0	0	11	26	39	intronic	Kcnj3	.	.	.	76	65	282, ,
chr10	106335879	TCA	T	11,3	19,0	42,0	0.214286	0	0	14	19	42	intergenic	Ccdc59;Ppfia2	dist=488370;dist=134429	.	.	75	61	282, ,
chr6	75271800	AAC	A	14,5	20,0	36,0	0.263158	0	0	19	20	36	intergenic	Gm31747;Ctnna2	dist=1663128;dist=1609835	.	.	75	56	282, ,
chr2	178940622	TTCTCTCTTTCTC	T	0,15	22,0	37,0	1	0	0	15	22	37	intergenic	Cdh26;4930591A17Rik	dist=453257;dist=474302	.	.	74	59	282, ,
chr8	23616822	T	TG	7,2	27,0	38,0	0.222222	0	0	9	27	38	intergenic	Sfrp1;Zmat4	dist=167190;dist=52839	.	.	74	65	282, ,
chr8	115593205	TTG	T	7,3	28,0	35,0	0.3	0	0	10	28	35	intergenic	Wwox;Maf	dist=240494;dist=110046	.	.	73	63	282, ,
chr12	53177827	A	AGT	9,5	22,0	35,0	0.357143	0	0	14	22	35	intergenic	Akap6;Npas3	dist=26812;dist=70605	.	.	71	57	282, ,
chr14	15827418	G	A	20,3	13,0	34,0	0.130435	0	0	23	13	34	intergenic	B230110C06Rik;Oxsm	dist=374973;dist=411238	.	.	70	47	282, ,
chr11	35965633	TTATC	T	0,6	24,0	39,0	1	0	0	6	24	39	intronic	Wwc1	.	.	.	69	63	282, ,
chr14	15827409	A	T	21,3	13,0	32,0	0.125	0	0	24	13	32	intergenic	B230110C06Rik;Oxsm	dist=374964;dist=411247	.	.	69	45	282, ,
chr3	127430575	GAAAGA	G	0,6	19,0	44,0	1	0	0	6	19	44	intronic	Ank2	.	.	.	69	63	282, ,
chr3	85439854	A	AAAAAAAG	0,8	19,0	40,0	1	0	0	8	19	40	intergenic	1700036G14Rik;Mir466k	dist=107827;dist=27523	.	.	67	59	282, ,
chr8	59666812	A	AAATAATAATAATAAT	3,6	28,0	30,0	0.666667	0	0	9	28	30	intergenic	BC030500;4930470O06Rik	dist=752514;dist=158837	.	.	67	58	282, ,
chr1	135767652	T	G	11,3	9,0	42,0	0.214286	0	0	14	9	42	intronic	Phlda3	.	.	.	65	51	282, ,
chr10	99993475	TCA	T	3,3	26,0	33,0	0.5	0	0	6	26	33	intergenic	Gm35206;Kitl	dist=162897;dist=22344	.	.	65	59	282, ,
chr11	87001839	A	G	14,3	20,0	28,0	0.176471	0	0	17	20	28	intergenic	Ypel2;Gdpd1	dist=8077;dist=31955	.	.	65	48	282, ,
chr10	27063580	TTC	T	3,3	17,0	41,0	0.5	0	0	6	17	41	intronic	Lama2	.	.	.	64	58	282, ,
chr17	67504657	A	C	7,3	10,0	43,0	0.3	0	0	10	10	43	intergenic	Ptprm;Gm36201	dist=150166;dist=55091	.	.	63	53	282, ,
chr5	53629244	GCTGTT	G	15,6	11,0	30,0	0.285714	0	0	21	11	30	intronic	Rbpj	.	.	.	62	41	282, ,
chr11	59063889	GCACACACACACA	G	6,5	17,0	33,0	0.454545	0	0	11	17	33	intronic	Obscn	.	.	.	61	50	282, ,
chr11	60296305	G	GCTGTGTGTGTGCTGTGTTGTGTGTATGACAGTC	10,7	19,0	25,0	0.411765	0	0	17	19	25	intronic	Tom1l2	.	.	.	61	44	282, ,
chr15	43085812	C	CA	4,2	25,0	30,0	0.333333	0	0	6	25	30	intronic	Rspo2	.	.	.	61	55	282, ,
chr18	26615787	CCTCTCTCTCTCTCTCT	C	0,7	18,0	33,0	1	0	0	7	18	33	intergenic	Celf4;4930474G06Rik	dist=861631;dist=1944361	.	.	58	51	282, ,
chr2	74762572	AC	A	4,3	15,0	35,0	0.428571	0	0	7	15	35	ncRNA_intronic	Haglr	.	.	.	57	50	282, ,
chr11	29456177	C	CAAAAAAAAA	8,6	18,0	20,0	0.428571	0	0	14	18	20	intronic	Ccdc88a	.	.	.	52	38	282, ,
chr12	46775576	A	AATAATTGTTTATAGTTAAC	10,11	10,0	21,0	0.52381	0	0	21	10	21	intronic	Nova1	.	.	.	52	31	282, ,
chrX	100645426	GTGTGTGTGTGTGTGTGTGTGTGTGTGTGTGTGTGTGTCTGTGTGTGTGTCTGTGTGTGTGTCTGTGTGTGTGTCTGTGTGTGTGTC	G	9,3	15,0	25,0	0.25	0	0	12	15	25	intronic	Kif4	.	.	.	52	40	282, ,
chr7	94419223	GC	G	2,4	15,0	30,0	0.666667	0	0	6	15	30	intergenic	Gm15501;Tenm4	dist=1235048;dist=1752020	.	.	51	45	282, ,
chr8	104052018	AG	A	5,3	11,0	32,0	0.375	0	0	8	11	32	intergenic	4933400L20Rik;Gm29682	dist=371637;dist=36897	.	.	51	43	282, ,
chr12	46775571	AAC	A	10,9	10,0	21,0	0.473684	0	0	19	10	21	intronic	Nova1	.	.	.	50	31	282, ,
chr6	146585434	C	T	10,2	14,0	24,0	0.166667	0	0	12	14	24	intronic	Fgfr1op2	.	.	.	50	38	282, ,
chr8	45870865	AGGAAG	A	1,5	16,0	28,0	0.833333	0	0	6	16	28	intergenic	Sorbs2;Pdlim3	dist=42960;dist=14617	.	.	50	44	282, ,
chrX	118378023	C	CA	5,3	21,0	21,0	0.375	0	0	8	21	21	intergenic	H2ab1;Tgif2lx2	dist=1362919;dist=49204	.	.	50	42	282, ,
chr2	80924905	G	GT	0,6	13,0	30,0	1	0	0	6	13	30	intergenic	Nup35;Zfp804a	dist=264834;dist=1128753	.	.	49	43	282, ,
chr7	83463367	GTCTCTCTCTCTCTCCCTCTCCCCTCTCCCCTCTCCCCTCTCTCCCCTCTCCCCTCTCCTTCTCCCTCTCCCTCTTCCCCCCT	G	8,2	7,0	32,0	0.2	0	0	10	7	32	intergenic	A530021J07Rik;Tmc3	dist=283930;dist=121482	.	.	49	39	282, ,
chr9	54551020	A	AGGAGGGAGGGAGGGAG	5,5	9,0	30,0	0.5	0	0	10	9	30	intronic	Cib2	.	.	.	49	39	282, ,
chrX	69327517	A	C	10,4	12,0	23,0	0.285714	0	0	14	12	23	intergenic	Gm6812;Aff2	dist=434464;dist=32814	.	.	49	35	282, ,
chr10	90502392	CT	C	11,5	16,0	16,0	0.3125	0	0	16	16	16	intronic	Anks1b	.	.	.	48	32	282, ,
chr14	100862320	A	AAAC	7,3	16,0	22,0	0.3	0	0	10	16	22	intergenic	Klf12;Prr30	dist=712524;dist=335370	.	.	48	38	282, ,
chr3	57550218	T	TC	4,5	11,0	28,0	0.555556	0	0	9	11	28	intronic	Wwtr1	.	.	.	48	39	282, 279,
chr4	135105844	CAGAGAGAGAGAG	C	1,4	13,0	29,0	0.8	0	0	5	13	29	intergenic	Syf2;Runx3	dist=168308;dist=14789	.	.	47	42	282, ,
chrY	10771255	T	C	5,2	15,0	25,0	0.285714	0	0	7	15	25	intergenic	Gm21292;Gm20822	dist=1638700;dist=425907	.	.	47	40	282, ,
chr1	190584278	A	C	3,2	6,0	35,0	0.4	0	0	5	6	35	intergenic	Gm29678;Rps6kc1	dist=167133;dist=188601	.	.	46	41	282, ,
chr12	35129415	C	CAAA	2,6	11,0	26,0	0.75	0	0	8	11	26	intronic	Snx13	.	.	.	45	37	282, ,
chr3	149187852	GGA	G	0,9	19,0	17,0	1	0	0	9	19	17	intergenic	Adgrl2;Gm1653	dist=233218;dist=86883	.	.	45	36	282, ,
chr4	78034784	AAT	A	7,5	10,0	22,0	0.416667	0	0	12	10	22	intronic	Ptprd	.	.	.	44	32	282, ,
chr6	100353767	T	A	9,5	8,0	20,0	0.357143	0	0	14	8	20	intergenic	Rybp;1700049E22Rik	dist=66409;dist=173633	.	.	42	28	282, ,
chr16	18739320	C	CG	6,5	15,0	15,0	0.454545	0	0	11	15	15	intergenic	Septin5;Cldn5	dist=109382;dist=37527	.	.	41	30	282, ,
chr19	5258597	AAG	A	0,6	21,0	14,0	1	0	0	6	21	14	intronic	Pacs1	.	.	.	41	35	282, 279,
chr5	128450615	GA	G	0,12	5,0	24,0	1	0	0	12	5	24	intergenic	Tmem132d;Fzd10os	dist=17539;dist=128514	.	.	41	29	282, ,
chr1	90798307	T	TG	1,5	14,0	20,0	0.833333	0	0	6	14	20	intronic	Col6a3	.	.	.	40	34	282, ,
chr3	78338618	G	C	0,6	11,0	23,0	1	0	0	6	11	23	intergenic	Fstl5;Rapgef2	dist=1628613;dist=723893	.	.	40	34	282, ,
chr13	27384948	GTA	G	4,3	12,0	19,0	0.428571	0	0	7	12	19	intronic	Prl2b1	.	.	.	38	31	282, ,
chr18	9376824	AAAC	A	5,3	12,0	18,0	0.375	0	0	8	12	18	intronic	Ccny	.	.	.	38	30	282, ,
chr2	139961478	A	T	1,7	9,0	21,0	0.875	0	0	8	9	21	intronic	Tasp1	.	.	.	38	30	282, ,
chr3	158496167	T	TTTTTTTTTTTTG	0,13	18,0	7,0	1	0	0	13	18	7	intronic	Lrrc7	.	.	.	38	25	282, ,
chr5	150221638	C	CTTTTTTTTTT	12,5	5,0	16,0	0.294118	0	0	17	5	16	intergenic	Rxfp2;Fry	dist=139452;dist=38292	.	.	38	21	282, ,
chr9	89595175	AGGAGGGGAGGGGAGAGGTGGGGTGGGGAGGGGAGGGGAGG	A	12,3	8,0	15,0	0.2	0	0	15	8	15	intronic	Minar1	.	.	.	38	23	282, ,
chr15	40317577	C	CAA	8,4	7,0	18,0	0.333333	0	0	12	7	18	intergenic	Gm33301;Gm16294	dist=149501;dist=193745	.	.	37	25	282, ,
chr2	4334628	T	A	7,5	12,0	13,0	0.416667	0	0	12	12	13	intronic	Frmd4a	.	.	.	37	25	282, ,
chr14	118901986	TC	T	2,4	13,0	17,0	0.666667	0	0	6	13	17	intronic	Dzip1	.	.	.	36	30	282, ,
chr16	96001624	T	TG	1,5	8,0	22,0	0.833333	0	0	6	8	22	UTR3	Brwd1	NM_001103179:c.*564_*565insC	.	.	36	30	282, ,
chr4	35325698	TCCCTCTCCCTCCCCCTCCCCATCCCCCTCCCCTCCCCCTCCCCTCCCCCTCCCCCTCC	T	9,3	8,0	16,0	0.25	0	0	12	8	16	intergenic	C9orf72;Lingo2	dist=99863;dist=380892	.	.	36	24	282, ,
chr1	72603571	T	TG	5,5	13,0	12,0	0.5	0	0	10	13	12	intronic	Smarcal1	.	.	.	35	25	282, ,
chr6	15472278	AGGGAGAGGGAGGGTGAGGGGAGGGGGAGGGTGAGGGGAGGGGGAGGGGGAGGGGAGGGGGAGGGGGAGAGG	A	7,4	6,0	18,0	0.363636	0	0	11	6	18	intergenic	Foxp2;Mdfic	dist=30302;dist=248312	.	.	35	24	282, ,
chr8	57937277	C	CAGGCAAGAGGCAAGAGGCAAG	5,3	13,0	13,0	0.375	0	0	8	13	13	intronic	Galntl6	.	.	.	34	26	282, ,
chr11	43434373	AC	A	4,4	5,0	20,0	0.5	0	0	8	5	20	intronic	Slu7	.	.	.	33	25	282, ,
chr5	128450635	CAAAAAAAAAAAAAAAAAAA	C	0,9	5,0	19,0	1	0	0	9	5	19	intergenic	Tmem132d;Fzd10os	dist=17559;dist=128476	.	.	33	24	282, ,
chr12	46485104	G	GTA	2,5	10,0	15,0	0.714286	0	0	7	10	15	intergenic	Stxbp6;Nova1	dist=1410621;dist=212794	.	.	32	25	282, ,
chr3	68554578	TC	T	3,4	12,0	11,0	0.571429	0	0	7	12	11	intronic	Iqschfp;Schip1	.	.	.	30	23	282, ,
chr8	52616151	AG	A	3,4	9,0	13,0	0.571429	0	0	7	9	13	intergenic	1190028D05Rik;Aga	dist=212813;dist=895550	.	.	29	22	282, ,
chrY	47142709	T	TTTTTTG	1,5	7,0	16,0	0.833333	0	0	6	7	16	intergenic	LOC115489288;Gm21679	dist=171607;dist=308441	.	.	29	23	282, ,
chr19	17178359	C	A	5,4	11,0	8,0	0.444444	0	0	9	11	8	intronic	Prune2	.	.	.	28	19	282, ,
chr12	33118392	A	AC	4,3	11,0	8,0	0.428571	0	0	7	11	8	ncRNA_intronic	F730043M19Rik	.	.	.	26	19	282, ,
chr11	41770279	T	TAAAAAAAAAAAA	2,3	6,0	14,0	0.6	0	0	5	6	14	intergenic	Ccng1;Gabrg2	dist=1014993;dist=139911	.	.	25	20	282, ,
chr12	80745093	CTCT	C	4,8	7,0	6,0	0.666667	0	0	12	7	6	intergenic	Plekhd1;Ccdc177	dist=20878;dist=10351	.	.	25	13	282, ,
chr9	52502007	G	GTA	3,4	5,0	13,0	0.571429	0	0	7	5	13	intergenic	Zc3h12c;AI593442	dist=333601;dist=171025	.	.	25	18	282, ,
chrX	71533913	C	G	7,2	7,0	9,0	0.222222	0	0	9	7	9	intergenic	Cd99l2;Hmgb3	dist=41064;dist=22004	.	.	25	16	282, ,
chr14	48578279	CAA	C	0,5	7,0	9,0	1	0	0	5	7	9	intergenic	Tmem260;Otx2	dist=63150;dist=79396	.	.	21	16	282, ,
chr3	120339447	ATTCCCTTTCCCTTTCCCTTTCCCT	A	0,5	9,0	7,0	1	0	0	5	9	7	intergenic	Ptbp2;6530403H02Rik	dist=556060;dist=114863	.	.	21	16	282, ,
chr18	29095294	A	C	5,2	5,0	7,0	0.285714	0	0	7	5	7	intergenic	4930474G06Rik;4930578E11Rik	dist=97118;dist=301422	.	.	19	12	282, ,

## Sheet: Heart Mouse 3
chr	pos	ref	alt	ad_h	ad_l	ad_t	AF_h	AF_l	AF_t	reads_h	reads_l	reads_t	Func.refGene	Gene.refGene	GeneDetail.refGene	ExonicFunc.refGene	AAChange.refGene	total_reads	lt_reads	present_in_sample			shared variants
chr9	5863246	C	CT	51,6	87,0	67,0	0.105263	0	0	57	87	67	intergenic	Casp12;Pdgfd	dist=490212;dist=305240	.	.	211	154	450, ,
chrX	73437559	C	A	60,6	63,0	79,0	0.0909091	0	0	66	63	79	exonic	Haus7	.	nonsynonymous SNV	Haus7:NM_207104:exon7:c.G683T:p.R228I,Haus7:NM_028633:exon10:c.G1031T:p.R344I	208	142	450, ,
chr7	7081462	C	CCT	53,7	64,0	75,0	0.116667	0	0	60	64	75	intergenic	Aurkc;Zfp954	dist=78371;dist=33221	.	.	199	139	450, ,
chr1	85129364	A	AAG	44,6	60,0	69,0	0.12	0	0	50	60	69	intergenic	A530040E14Rik;Gm7609	dist=15326;dist=70247	.	.	179	129	450, ,
chr4	147125945	G	GTTGTTGTTGTTGTTGTTTTTT	39,12	57,0	50,0	0.235294	0	0	51	57	50	intergenic	4933438K21Rik;Zfp982	dist=57509;dist=317169	.	.	158	107	450, ,
chr4	146171782	A	G	40,7	50,0	59,0	0.148936	0	0	47	50	59	intronic	Zfp600	.	.	.	156	109	450, ,	test via amplicon seq
chr18	58909300	G	A	27,10	56,0	57,0	0.27027	0	0	37	56	57	intronic	Adamts19	.	.	.	150	113	450, , 282
chr4	33038576	T	C	33,48	18,0	50,0	0.592593	0	0	81	18	50	intronic	Ube2j1	.	.	.	149	68	450, ,	test via amplicon seq
chr1	24684022	CCAGGTGGTGATGGTTACAAATCCCAGGTGGTGGTGGTTATAGACCCCAGGTAGTGGTGGTTACAGACCTCACT	C	19,16	43,0	65,0	0.457143	0	0	35	43	65	intronic	Lmbrd1	.	.	.	143	108	450, ,
chr12	23185074	TC	T	16,20	51,0	55,0	0.555556	0	0	36	51	55	intergenic	2410018L13Rik;9030624G23Rik	dist=174832;dist=858127	.	.	142	106	450, ,
chr5	128453732	T	TATACATACATGTATGCATACATAG	0,27	69,0	34,0	1	0	0	27	69	34	intergenic	Tmem132d;Fzd10os	dist=20655;dist=125398	.	.	130	103	450, ,
chr2	178038957	G	A	43,7	44,0	33,0	0.14	0	0	50	44	33	intergenic	Zfp971;Zfp931	dist=3098;dist=27921	.	.	127	77	450, ,
chr9	21254980	ATGTGTGTGTGTGCCTGTGTGGTATGTGTGTATGTGTGTGTGTGTGCCTGTGTGGTGTGTGTATGTGTGTGTGTGCCTTTGTGGTG	A	47,5	24,0	50,0	0.0961538	0	0	52	24	50	intergenic	S1pr5;Atg4d	dist=6538;dist=10220	.	.	126	74	450, ,
chr16	19601037	A	G	17,6	40,0	53,0	0.26087	0	0	23	40	53	intergenic	Olfr169;Olfr170	dist=34156;dist=4688	.	.	116	93	450, ,	test via amplicon seq
chr1	78613797	T	G	0,17	44,0	52,0	1	0	0	17	44	52	intergenic	Mogat1;Acsl3	dist=75624;dist=44028	.	.	113	96	450, ,
chr4	147874267	T	TGGAGGAGCAGCAGCAGGAGGCTTCAGGGGCAGAAGAGGAGGAGGCCTGCCTGAGGGTGGAGGCA	9,12	38,0	54,0	0.571429	0	0	21	38	54	UTR3	Mfn2	NM_133201:c.*1121_*1122insTGCCTCCACCCTCAGGCAGGCCTCCTCCTCTTCTGCCCCTGAAGCCTCCTGCTGCTGCTCCTCC;NM_001285922:c.*1121_*1122insTGCCTCCACCCTCAGGCAGGCCTCCTCCTCTTCTGCCCCTGAAGCCTCCTGCTGCTGCTCCTCC;NM_001285921:c.*1121_*1122insTGCCTCCACCCTCAGGCAGGCCTCCTCCTCTTCTGCCCCTGAAGCCTCCTGCTGCTGCTCCTCC;NM_001285920:c.*1121_*1122insTGCCTCCACCCTCAGGCAGGCCTCCTCCTCTTCTGCCCCTGAAGCCTCCTGCTGCTGCTCCTCC;NM_001285923:c.*1121_*1122…	.	.	113	92	450, ,
chr7	6550893	G	A	23,5	33,0	51,0	0.178571	0	0	28	33	51	intergenic	Olfr1349;Olfr1350	dist=35466;dist=19100	.	.	112	84	450, ,
chr10	3109533	T	A	1,18	63,0	25,0	0.947368	0	0	19	63	25	intergenic	NONE;9230019H11Rik	dist=NONE;dist=10308	.	.	107	88	450, ,
chr15	96480580	G	GTT	35,19	44,0	8,0	0.351852	0	0	54	44	8	intergenic	Scaf11;Slc38a1	dist=19737;dist=90838	.	.	106	52	450, ,
chr15	96480564	G	GTGTGTGTA	34,16	48,0	7,0	0.32	0	0	50	48	7	intergenic	Scaf11;Slc38a1	dist=19721;dist=90854	.	.	105	55	450, ,
chrX	4064440	T	G	28,6	39,0	32,0	0.176471	0	0	34	39	32	intergenic	Btbd35f4;Btbd35f28	dist=24818;dist=132136	.	.	105	71	450, ,
chr10	48611341	C	A	25,4	19,0	55,0	0.137931	0	0	29	19	55	intergenic	NONE;Grik2	dist=NONE;dist=482340	.	.	103	74	450, ,
chrX	34323582	T	C	35,8	54,0	5,0	0.186047	0	0	43	54	5	intergenic	Btbd35f11;LOC108168459	dist=161998;dist=650463	.	.	102	59	450, ,	test via amplicon seq
chr1	151984467	A	T	22,6	36,0	35,0	0.214286	0	0	28	36	35	intronic	1700025G04Rik	.	.	.	99	71	450, ,
chr14	41697086	A	G	26,7	36,0	30,0	0.212121	0	0	33	36	30	intergenic	1700049E17Rik1;Gm10377	dist=115781;dist=70086	.	.	99	66	450, ,	test via amplicon seq
chr17	48948744	G	T	20,4	26,0	49,0	0.166667	0	0	24	26	49	intronic	Lrfn2	.	.	.	99	75	450, ,
chr6	117758026	T	C	21,10	31,0	35,0	0.322581	0	0	31	31	35	intergenic	1700030F04Rik;Zfp637	dist=6257;dist=83155	.	.	97	66	450, ,
chr18	10479986	C	G	33,8	33,0	22,0	0.195122	0	0	41	33	22	intronic	Greb1l	.	.	.	96	55	450, ,
chr3	27715874	C	G	26,11	33,0	24,0	0.297297	0	0	37	33	24	intergenic	Fndc3b;Tmem212	dist=5422;dist=150191	.	.	94	57	450, ,
chr1	130921963	TA	T	28,4	44,0	18,0	0.125	0	0	32	44	18	intergenic	Il20;Il19	dist=10668;dist=10692	.	.	94	62	450, 279,
chr1	130921965	A	G	28,4	44,0	18,0	0.125	0	0	32	44	18	intergenic	Il20;Il19	dist=10669;dist=10691	.	.	94	62	450, 279,
chr14	41698100	G	A	25,4	25,0	39,0	0.137931	0	0	29	25	39	intergenic	1700049E17Rik1;Gm10377	dist=116795;dist=69072	.	.	93	64	450, ,
chr13	50880114	T	C	18,3	31,0	39,0	0.142857	0	0	21	31	39	intergenic	4930518P08Rik;9430083A17Rik	dist=114866;dist=217624	.	.	91	70	450, ,
chr11	47497356	G	C	29,13	28,0	19,0	0.309524	0	0	42	28	19	intergenic	Sgcd;Rack1	dist=118031;dist=1303004	.	.	89	47	450, ,
chr9	77119702	G	C	34,10	35,0	10,0	0.227273	0	0	44	35	10	intronic	Mlip	.	.	.	89	45	450, ,
chr17	12034473	A	T	28,8	26,0	26,0	0.222222	0	0	36	26	26	intronic	Prkn	.	.	.	88	52	450, ,
chr10	50881602	TAC	T	19,5	34,0	30,0	0.208333	0	0	24	34	30	intergenic	Ascc3;Sim1	dist=30401;dist=14047	.	.	88	64	450, ,
chr4	149146816	T	TTC	15,12	21,0	39,0	0.444444	0	0	27	21	39	intergenic	Cenps;Pgd	dist=9216;dist=3175	.	.	87	60	450, ,
chr14	58070331	TA	T	10,5	33,0	39,0	0.333333	0	0	15	33	39	intergenic	Micu2;Fgf9	dist=71070;dist=2354	.	.	87	72	450, ,
chr4	123668015	G	GGTGTGTGTGTGTGT	4,6	43,0	33,0	0.6	0	0	10	43	33	ncRNA_intronic	Gm12925	.	.	.	86	76	450, ,
chr7	99653603	T	TTTTC	7,5	28,0	46,0	0.416667	0	0	12	28	46	intergenic	Tpbgl;Slco2b1	dist=26500;dist=4201	.	.	86	74	450, ,
chr2	111913461	G	C	27,9	33,0	17,0	0.25	0	0	36	33	17	upstream	Olfr1306	dist=533	.	.	86	50	450, ,
chr1	137035253	ATG	A	20,5	35,0	26,0	0.2	0	0	25	35	26	intergenic	Nr5a2;Mir181a-1	dist=74806;dist=931200	.	.	86	61	450, ,
chr18	24115737	GTGGTGTGTGTGTGTGTGTGTGTGTGTATGGTGTGTGTGTGTGTGGTGTGTGTGTGTGTGTA	G	11,10	30,0	34,0	0.47619	0	0	21	30	34	intronic	Ino80c	.	.	.	85	64	450, ,
chr12	37294593	C	G	34,12	34,0	5,0	0.26087	0	0	46	34	5	intronic	Agmo	.	.	.	85	39	450, ,
chr6	53282045	G	GTA	29,4	31,0	21,0	0.121212	0	0	33	31	21	intergenic	Gm4872;Creb5	dist=55446;dist=5258	.	.	85	52	450, ,
chr1	44308751	T	C	21,4	40,0	18,0	0.16	0	0	25	40	18	intergenic	Mettl21e;Gulp1	dist=89820;dist=242920	.	.	83	58	450, ,
chr12	118054021	C	G	23,3	29,0	28,0	0.115385	0	0	26	29	28	intronic	Dnah11	.	.	.	83	57	450, ,
chr12	118054030	C	T	24,3	28,0	28,0	0.111111	0	0	27	28	28	intronic	Dnah11	.	.	.	83	56	450, ,
chr1	99594744	G	A	16,5	51,0	10,0	0.238095	0	0	21	51	10	intergenic	Slco6d1;Cntnap5b	dist=1085364;dist=177657	.	.	82	61	450, ,
chr6	50805363	TGA	T	14,4	31,0	33,0	0.222222	0	0	18	31	33	ncRNA_intronic	C530044C16Rik	.	.	.	82	64	450, ,
chr5	137335799	TCTCTGCCTCTGCCTCTGCCTCTGCCTCTGCCTCTGC	T	0,18	12,0	51,0	1	0	0	18	12	51	intronic	Slc12a9	.	.	.	81	63	450, ,
chr9	42564136	C	CCTCTCT	5,6	25,0	45,0	0.545455	0	0	11	25	45	intronic	Grik4	.	.	.	81	70	450, ,
chr1	180016890	G	C	28,6	36,0	11,0	0.176471	0	0	34	36	11	intronic	Cdc42bpa	.	.	.	81	47	450, ,
chr4	62046509	G	A	30,6	22,0	23,0	0.166667	0	0	36	22	23	intergenic	Mup5;Mup20	dist=211329;dist=3726	.	.	81	45	450, ,
chr17	29382848	TTC	T	22,4	19,0	36,0	0.153846	0	0	26	19	36	intergenic	Fgd2;Pim1	dist=3314;dist=107935	.	.	81	55	450, ,
chr2	129668277	TAGA	T	24,4	29,0	24,0	0.142857	0	0	28	29	24	intergenic	Sirpa;Pdyn	dist=36050;dist=18269	.	.	81	53	450, ,
chr15	32917577	G	C	21,8	22,0	29,0	0.275862	0	0	29	22	29	intergenic	Gm41289;Sdc2	dist=144425;dist=3146	.	.	80	51	450, ,
chr11	103237000	GT	G	8,5	26,0	40,0	0.384615	0	0	13	26	40	intronic	Map3k14	.	.	.	79	66	450, ,
chr4	141707850	GGGACAGTCACACACTGTATGCTAGTGATCCTATGGACAGTCACACACTGTATGCTAGTGATCCTAT	G	14,18	20,0	26,0	0.5625	0	0	32	20	26	intronic	Ddi2	.	.	.	78	46	450, ,
chr1	166306431	CCA	C	17,4	18,0	39,0	0.190476	0	0	21	18	39	intronic	Ildr2	.	.	.	78	57	450, ,
chr3	84408675	A	ACACACACACACACACACACACGCACGCACGCGCG	0,8	31,0	38,0	1	0	0	8	31	38	intergenic	4930565D16Rik;Fhdc1	dist=28754;dist=33521	.	.	77	69	450, ,
chrX	86231540	G	GATA	18,6	28,0	25,0	0.25	0	0	24	28	25	intergenic	Nr0b1;Mageb4	dist=35594;dist=18716	.	.	77	53	450, ,
chr2	13219324	CGT	C	20,4	21,0	31,0	0.166667	0	0	24	21	31	intronic	Rsu1	.	.	.	76	52	450, ,
chr12	13262968	T	TA	12,7	39,0	16,0	0.368421	0	0	19	39	16	intergenic	Ddx1;Nbas	dist=13794;dist=6159	.	.	74	55	450, ,
chr8	87201339	A	C	12,4	23,0	35,0	0.25	0	0	16	23	35	intergenic	Gm10637;Cbln1	dist=1489;dist=267514	.	.	74	58	450, ,
chr9	88719097	C	G	20,6	24,0	24,0	0.230769	0	0	26	24	24	intronic	Mthfsl	.	.	.	74	48	450, ,
chr9	104848699	C	A	17,4	36,0	17,0	0.190476	0	0	21	36	17	intronic	Cpne4	.	.	.	74	53	450, ,
chr19	15265960	CGTGTGTGTGTGTGT	C	1,15	37,0	20,0	0.9375	0	0	16	37	20	intergenic	Tle4;Psat1	dist=667778;dist=639149	.	.	73	57	450, ,
chr16	79632613	TTC	T	5,8	41,0	19,0	0.615385	0	0	13	41	19	intergenic	Tmprss15;1700066C05Rik	dist=541517;dist=366761	.	.	73	60	450, ,
chr1	105969563	C	CGTGTGTGTGTGTGTGTGTGTGTGT	19,16	12,0	25,0	0.457143	0	0	35	12	25	intergenic	Tnfrsf11a;Gm7160	dist=121582;dist=9787	.	.	72	37	450, ,
chr3	149925124	G	C	0,22	32,0	17,0	1	0	0	22	32	17	intergenic	Gm1653;Mir3963	dist=645144;dist=1098668	.	.	71	49	450, ,
chr4	77650973	G	C	24,12	19,0	16,0	0.333333	0	0	36	19	16	intronic	Ptprd	.	.	.	71	35	450, ,
chrX	107455489	GAAAAAGAAAAGAAA	G	24,4	27,0	16,0	0.142857	0	0	28	27	16	intergenic	Itm2a;4933401B06Rik	dist=52130;dist=87079	.	.	71	43	450, ,
chr7	11446338	TA	T	14,5	25,0	25,0	0.263158	0	0	19	25	25	intergenic	Zscan4f;Vmn1r72	dist=44021;dist=223260	.	.	69	50	450, ,
chr18	27978553	TACACAC	T	10,9	18,0	31,0	0.473684	0	0	19	18	31	intergenic	NONE;4930474G06Rik	dist=NONE;dist=581605	.	.	68	49	450, ,
chr19	46021325	A	AAGAG	9,8	8,0	42,0	0.470588	0	0	17	8	42	intergenic	4930505N22Rik;Ldb1	dist=7939;dist=11265	.	.	67	50	450, ,
chr19	12551507	G	GAA	0,25	26,0	15,0	1	0	0	25	26	15	intergenic	Dtx4;Fam111a	dist=49511;dist=22003	.	.	66	41	450, ,
chr9	50868796	GCACACACACACACA	G	3,6	18,0	39,0	0.666667	0	0	9	18	39	intronic	Ppp2r1b	.	.	.	66	57	450, ,
chr1	77513179	C	CT	7,7	6,0	46,0	0.5	0	0	14	6	46	intronic	Epha4	.	.	.	66	52	450, ,
chr8	102176893	T	A	22,9	29,0	6,0	0.290323	0	0	31	29	6	intergenic	NONE;Cdh11	dist=NONE;dist=455202	.	.	66	35	450, ,
chr12	70419732	TAC	T	14,8	31,0	12,0	0.363636	0	0	22	31	12	ncRNA_intronic	Mir466o	.	.	.	65	43	450, ,
chr3	73598330	TTG	T	18,5	28,0	14,0	0.217391	0	0	23	28	14	intergenic	Gm20754;Bche	dist=3501;dist=37477	.	.	65	42	450, ,
chr17	66601121	C	A	20,4	29,0	12,0	0.166667	0	0	24	29	12	intergenic	Themis3;Ptprm	dist=6474;dist=65727	.	.	65	41	450, ,
chr14	43633877	T	C	18,3	26,0	18,0	0.142857	0	0	21	26	18	intergenic	Gm10375;Ear1	dist=25864;dist=184888	.	.	65	44	450, ,
chr9	123030128	A	G	14,2	28,0	21,0	0.125	0	0	16	28	21	intergenic	Tmem42;Tgm4	dist=6637;dist=4613	.	.	65	49	450, ,
chr1	79369818	TAGTTAAAAAATTAATCCTCAGGCACTACATGGAAGA	T	12,13	28,0	11,0	0.52	0	0	25	28	11	intergenic	Gm29536;Scg2	dist=145308;dist=64514	.	.	64	39	450, ,
chr14	43633870	T	A	17,3	26,0	18,0	0.15	0	0	20	26	18	intergenic	Gm10375;Ear1	dist=25857;dist=184895	.	.	64	44	450, ,
chr11	88969467	T	C	0,23	23,0	16,0	1	0	0	23	23	16	intergenic	Elobl;2210409E12Rik	dist=2536;dist=3171	.	.	62	39	450, ,
chr3	149925118	G	GACACACAC	1,13	32,0	16,0	0.928571	0	0	14	32	16	intergenic	Gm1653;Mir3963	dist=645138;dist=1098674	.	.	62	48	450, ,
chr12	62800535	T	TTTTTCTTTTCTTTTC	10,11	34,0	7,0	0.52381	0	0	21	34	7	intergenic	Spanxn4;Fscb	dist=112199;dist=1670798	.	.	62	41	450, ,
chr2	19007748	A	C	12,4	30,0	16,0	0.25	0	0	16	30	16	intergenic	4930426L09Rik;Armc3	dist=7944;dist=191370	.	.	62	46	450, ,
chr2	107172709	GTA	G	24,5	26,0	7,0	0.172414	0	0	29	26	7	intergenic	Fshb;Kcna4	dist=113059;dist=117878	.	.	62	33	450, ,
chr18	67766268	T	A	0,16	15,0	30,0	1	0	0	16	15	30	intergenic	Ptpn2;Seh1l	dist=41647;dist=8608	.	.	61	45	450, ,
chr12	34894279	AGG	A	12,6	25,0	18,0	0.333333	0	0	18	25	18	intronic	Hdac9	.	.	.	61	43	450, ,
chr10	12106572	GA	G	9,4	29,0	19,0	0.307692	0	0	13	29	19	intergenic	Timm8a1;Utrn	dist=496135;dist=275615	.	.	61	48	450, ,
chr13	40428003	GCTCTCTCTCTCTCTCTCTCTCTCTCTCTCTCT	G	3,9	34,0	14,0	0.75	0	0	12	34	14	intergenic	Ofcc1;Tfap2a	dist=139993;dist=287267	.	.	60	48	450, ,
chr15	103579632	T	TTC	3,6	30,0	21,0	0.666667	0	0	9	30	21	intergenic	Glycam1;Mucl1	dist=14551;dist=172291	.	.	60	51	450, ,
chr19	59875336	TCA	T	10,6	28,0	16,0	0.375	0	0	16	28	16	intergenic	2700089I24Rik;Rab11fip2	dist=315946;dist=27546	.	.	60	44	450, ,
chr1	106201835	G	GTTT	6,3	26,0	25,0	0.333333	0	0	9	26	25	intronic	Phlpp1	.	.	.	60	51	450, ,
chr5	15060438	C	T	19,4	15,0	22,0	0.173913	0	0	23	15	22	intergenic	Gm17019;Gm21149	dist=27431;dist=411268	.	.	60	37	450, ,
chr2	43987557	TTA	T	28,5	20,0	7,0	0.151515	0	0	33	20	7	intronic	Arhgap15	.	.	.	60	27	450, ,
chr13	14843135	AAG	A	2,5	23,0	29,0	0.714286	0	0	7	23	29	intergenic	AW209491;Gli3	dist=204934;dist=620586	.	.	59	52	450, ,
chr6	14264477	C	CATTG	12,12	26,0	9,0	0.5	0	0	24	26	9	intergenic	1110019D14Rik;Ppp1r3a	dist=368056;dist=449345	.	.	59	35	450, 279,
chr17	28437700	A	C	8,4	18,0	28,0	0.333333	0	0	12	18	28	intronic	Fkbp5	.	.	.	58	46	450, ,
chr12	24638943	G	T	13,4	21,0	20,0	0.235294	0	0	17	21	20	intergenic	Grhl1;Klf11	dist=21552;dist=12428	.	.	58	41	450, ,
chrX	44232903	T	TA	17,5	31,0	5,0	0.227273	0	0	22	31	5	intergenic	Tex13c1;Dcaf12l2	dist=639373;dist=132554	.	.	58	36	450, ,
chr5	130074327	A	C	10,2	17,0	29,0	0.166667	0	0	12	17	29	intronic	Tpst1	.	.	.	58	46	450, ,
chr12	25169108	GCT	G	5,12	12,0	28,0	0.705882	0	0	17	12	28	intergenic	Gm17746;Gm29687	dist=36835;dist=922852	.	.	57	40	450, ,
chrX	133779667	T	TTC	12,7	25,0	13,0	0.368421	0	0	19	25	13	intergenic	Gm26851;Tnmd	dist=72405;dist=71341	.	.	57	38	450, ,
chr2	51449670	GGAGAGAGGGAGAGAGGGAGGGAGGGAGGGAGGAAGGGAGGGAAAGAGAGAGAGAGAGAGAGAGAGA	G	28,3	19,0	7,0	0.0967742	0	0	31	19	7	intergenic	1700057H21Rik;Tas2r134	dist=11771;dist=177775	.	.	57	26	450, ,
chr10	109143465	C	G	15,7	27,0	7,0	0.318182	0	0	22	27	7	intergenic	Syt1;Nav3	dist=132490;dist=537795	.	.	56	34	450, ,
chr13	28417946	ACT	A	10,3	20,0	23,0	0.230769	0	0	13	20	23	intergenic	Prl5a1;2610307P16Rik	dist=266352;dist=42086	.	.	56	43	450, ,
chr14	76337691	C	CAG	2,4	31,0	18,0	0.666667	0	0	6	31	18	intergenic	2900040C04Rik;Tsc22d1	dist=85361;dist=77270	.	.	55	49	450, ,
chr5	130074335	A	C	9,2	18,0	26,0	0.181818	0	0	11	18	26	intronic	Tpst1	.	.	.	55	44	450, ,
chr2	152354933	TA	T	2,3	16,0	33,0	0.6	0	0	5	16	33	ncRNA_intronic	Gm14164	.	.	.	54	49	450, ,
chr12	32141348	CCTTCT	C	5,6	24,0	19,0	0.545455	0	0	11	24	19	intergenic	Prkar2b;Pik3cg	dist=80072;dist=32044	.	.	54	43	450, ,
chr9	30023969	T	TTC	6,3	23,0	22,0	0.333333	0	0	9	23	22	intergenic	Ntm;Snx19	dist=60700;dist=403360	.	.	54	45	450, ,
chr4	150052715	AGT	A	11,3	22,0	18,0	0.214286	0	0	14	22	18	intergenic	H6pd;Mir34a	dist=43693;dist=15737	.	.	54	40	450, ,
chr19	40945060	A	ATGT	0,8	24,0	21,0	1	0	0	8	24	21	intronic	Blnk	.	.	.	53	45	450, ,
chr8	77171184	C	CCT	5,5	29,0	13,0	0.5	0	0	10	29	13	intronic	Nr3c2	.	.	.	52	42	450, ,
chr18	35834037	T	TACACACACACACACAC	8,7	17,0	20,0	0.466667	0	0	15	17	20	intronic	Cxxc5	.	.	.	52	37	450, ,
chr15	31543362	T	G	9,3	16,0	24,0	0.25	0	0	12	16	24	intergenic	Marchf6;Cmbl	dist=12325;dist=25471	.	.	52	40	450, ,
chr14	111751794	G	GTCCC	2,5	26,0	18,0	0.714286	0	0	7	26	18	intergenic	Slitrk5;NONE	dist=68659;dist=NONE	.	.	51	44	450, ,
chr9	33350612	G	GAAAAAAAAAAAA	5,10	28,0	8,0	0.666667	0	0	15	28	8	intergenic	Gm27162;7630403G23Rik	dist=421646;dist=691759	.	.	51	36	450, ,
chr11	100058411	A	C	13,4	12,0	22,0	0.235294	0	0	17	12	22	intergenic	Krt31;Krt32	dist=7860;dist=22437	.	.	51	34	450, ,
chr14	3827843	G	A	13,4	14,0	20,0	0.235294	0	0	17	14	20	ncRNA_intronic	Gm3002	.	.	.	51	34	450, ,
chr17	45206339	CACA	C	0,16	20,0	14,0	1	0	0	16	20	14	intergenic	Supt3;Cdc5l	dist=87050;dist=185546	.	.	50	34	450, ,
chr8	98435874	TTG	T	5,7	26,0	12,0	0.583333	0	0	12	26	12	intergenic	NONE;Gm15679	dist=NONE;dist=576011	.	.	50	38	450, ,
chr14	119411378	C	CTATATATATATATACATATATATATATATATA	8,11	26,0	5,0	0.578947	0	0	19	26	5	intronic	Hs6st3	.	.	.	50	31	450, ,
chr16	96746618	T	TG	4,5	15,0	26,0	0.555556	0	0	9	15	26	intronic	Dscam	.	.	.	50	41	450, ,
chr2	171789768	AGGAGGAGGAGCAGGAGGAGGAGGAGGGGGAGGAGGGGGAGGAGGGGGAGGAGGAGGAGGAGGGGGAGGAGGGGGAGGAGGAGGGGGAGGAGGAGGGGGG	A	9,3	20,0	18,0	0.25	0	0	12	20	18	intergenic	Dok5;1700028P15Rik	dist=909994;dist=167012	.	.	50	38	450, ,
chr6	21330411	C	CCTCTAT	8,6	28,0	7,0	0.428571	0	0	14	28	7	intronic	Kcnd2	.	.	.	49	35	450, ,
chr6	45305603	CAT	C	14,4	21,0	10,0	0.222222	0	0	18	21	10	intronic	Cntnap2	.	.	.	49	31	450, ,
chr1	102819516	T	A	20,4	17,0	8,0	0.166667	0	0	24	17	8	intergenic	Gm20268;Cdh20	dist=1644314;dist=1949004	.	.	49	25	450, ,
chr1	144127491	T	TG	5,5	16,0	22,0	0.5	0	0	10	16	22	intergenic	Rgs2;Rgs13	dist=123342;dist=11176	.	.	48	38	450, ,
chr4	18396607	TTC	T	8,7	21,0	12,0	0.466667	0	0	15	21	12	intergenic	Mmp16;Cnbd1	dist=277874;dist=371372	.	.	48	33	450, ,
chr6	56420579	TGA	T	9,3	22,0	14,0	0.25	0	0	12	22	14	intergenic	Pde1c;Lsm5	dist=50946;dist=280482	.	.	48	36	450, ,
chr1	94803569	CAAAAAAAAAAAA	C	2,7	18,0	20,0	0.777778	0	0	9	18	20	intergenic	4930440C22Rik;Fam174a	dist=1098;dist=510047	.	.	47	38	450, ,
chr16	74182472	ATGTGTGTGTGTGTGTG	A	6,5	23,0	13,0	0.454545	0	0	11	23	13	intronic	Robo2	.	.	.	47	36	450, ,
chr1	33160574	T	TAAA	4,3	35,0	5,0	0.428571	0	0	7	35	5	intergenic	Khdrbs2;Prim2	dist=502005;dist=293234	.	.	47	40	450, ,
chr1	100897917	C	CAA	9,6	27,0	5,0	0.4	0	0	15	27	5	intergenic	Cntnap5b;Gm20268	dist=407319;dist=257851	.	.	47	32	450, ,
chrX	98402497	A	AT	10,4	27,0	6,0	0.285714	0	0	14	27	6	intergenic	Ar;Ophn1	dist=79279;dist=151783	.	.	47	33	450, ,
chr13	32259180	A	ATATATATATATATATATATATATATATATATG	13,5	22,0	7,0	0.277778	0	0	18	22	7	intronic	Gmds	.	.	.	47	29	450, ,
chr12	16904947	G	GTTTTTTTTTTTTTTTTT	13,2	20,0	12,0	0.133333	0	0	15	20	12	intronic	Rock2	.	.	.	47	32	450, ,
chr5	125398500	T	TCTTTTCTTCTTCTTCTTCTTC	1,22	18,0	5,0	0.956522	0	0	23	18	5	intergenic	Ubc;Dhx37	dist=8483;dist=15904	.	.	46	23	450, ,
chr12	14342166	T	TAC	7,6	20,0	13,0	0.461538	0	0	13	20	13	intergenic	Gm16497;4930448C13Rik	dist=56482;dist=654223	.	.	46	33	450, ,
chr12	17316899	AGGAG	A	2,4	18,0	21,0	0.666667	0	0	6	18	21	intronic	Atp6v1c2	.	.	.	45	39	450, ,
chr1	119632710	T	TG	4,7	10,0	24,0	0.636364	0	0	11	10	24	intronic	Epb41l5	.	.	.	45	34	450, ,
chr13	20730658	TATACACACACAC	T	6,8	21,0	10,0	0.571429	0	0	14	21	10	intergenic	Elmo1;Aoah	dist=122303;dist=63443	.	.	45	31	450, ,
chr3	89074574	A	G	2,8	11,0	23,0	0.8	0	0	10	11	23	intronic	Ash1l	.	.	.	44	34	450, ,
chr3	89074575	T	C	2,8	11,0	23,0	0.8	0	0	10	11	23	intronic	Ash1l	.	.	.	44	34	450, ,
chr1	123285258	T	TGTGTGTGTGTGTGTGTGTGC	15,7	16,0	6,0	0.318182	0	0	22	16	6	intergenic	Gm28590;Dpp10	dist=1033078;dist=46880	.	.	44	22	450, ,
chr1	17117323	CA	C	1,4	24,0	14,0	0.8	0	0	5	24	14	intergenic	Jph1;Gdap1	dist=19435;dist=28049	.	.	43	38	450, ,
chr6	83019072	T	C	3,7	13,0	20,0	0.7	0	0	10	13	20	intronic	M1ap	.	.	.	43	33	450, ,
chr7	55131971	G	T	3,7	26,0	7,0	0.7	0	0	10	26	7	intronic	Luzp2	.	.	.	43	33	450, ,
chr9	109899422	C	G	3,4	17,0	19,0	0.571429	0	0	7	17	19	intergenic	Cdc25a;Map4	dist=5532;dist=32352	.	.	43	36	450, ,
chr1	110301751	A	AGCAACATATAGTTCACACC	11,10	16,0	6,0	0.47619	0	0	21	16	6	intergenic	Cdh7;Cdh19	dist=161848;dist=586575	.	.	43	22	450, ,
chr12	67915316	T	TTTCTC	6,5	22,0	10,0	0.454545	0	0	11	22	10	intergenic	Mdga2;Rps29	dist=692767;dist=1242406	.	.	43	32	450, ,
chr1	14134683	T	TA	5,4	26,0	8,0	0.444444	0	0	9	26	8	intergenic	Gm5523;Eya1	dist=347754;dist=34275	.	.	43	34	450, ,
chr4	119102079	GAAAA	G	17,3	12,0	11,0	0.15	0	0	20	12	11	intergenic	Gm12866;Slc2a1	dist=32969;dist=6662	.	.	43	23	450, ,
chr4	141541320	GCACA	G	6,9	12,0	15,0	0.6	0	0	15	12	15	intergenic	Spen;B330016D10Rik	dist=2724;dist=4838	.	.	42	27	450, ,
chr7	45665680	A	C	12,3	12,0	15,0	0.2	0	0	15	12	15	intronic	Fut2	.	.	.	42	27	450, ,
chr17	45206347	C	CA	0,15	16,0	10,0	1	0	0	15	16	10	intergenic	Supt3;Cdc5l	dist=87057;dist=185541	.	.	41	26	450, ,
chr12	47359829	T	C	17,5	14,0	5,0	0.227273	0	0	22	14	5	intergenic	Nova1;Foxg1	dist=541062;dist=2023054	.	.	41	19	450, ,
chrX	147291382	G	T	13,3	17,0	8,0	0.1875	0	0	16	17	8	intergenic	Htr2c;Il13ra2	dist=94105;dist=92096	.	.	41	25	450, ,
chr13	47859677	A	AAT	6,5	24,0	5,0	0.454545	0	0	11	24	5	intergenic	4930471G24Rik;G630093K05Rik	dist=191284;dist=50758	.	.	40	29	450, ,
chr8	80487188	GGAAA	G	6,5	19,0	10,0	0.454545	0	0	11	19	10	intergenic	Hhip;Gypa	dist=429181;dist=6853	.	.	40	29	450, ,
chr14	20274059	A	T	13,3	12,0	12,0	0.1875	0	0	16	12	12	intergenic	Kcnk16;Nudt13	dist=4790;dist=20631	.	.	40	24	450, ,
chr13	23305007	C	CT	2,3	25,0	9,0	0.6	0	0	5	25	9	ncRNA_intronic	4930557F10Rik	.	.	.	39	34	450, ,
chr12	16083015	ACT	A	4,5	23,0	7,0	0.555556	0	0	9	23	7	intergenic	Trib2;Lpin1	dist=266231;dist=452652	.	.	39	30	450, ,
chr10	114295700	CAGAA	C	5,6	16,0	12,0	0.545455	0	0	11	16	12	intergenic	Atxn7l3b;Trhde	dist=1366675;dist=103116	.	.	39	28	450, ,
chr18	3390095	T	TC	6,4	18,0	11,0	0.4	0	0	10	18	11	intronic	Cul2	.	.	.	39	29	450, ,
chr1	23534158	T	TATAGATAG	10,5	18,0	6,0	0.333333	0	0	15	18	6	intergenic	Ogfrl1;Gm28822	dist=150983;dist=40429	.	.	39	24	450, ,
chr2	180292740	AGGGGTAGAGGGTGGGAAGTAGGGGGTGGGAGTAGGGGGTGGTGTGGTGGGGGGGTAGGGGGTAGTAGGTG	A	7,3	13,0	16,0	0.3	0	0	10	13	16	intergenic	Rbbp8nl;Gata5	dist=2862;dist=32278	.	.	39	29	450, ,
chr5	87273770	A	AAT	8,3	18,0	10,0	0.272727	0	0	11	18	10	intergenic	Ugt2b37;Ugt2a3	dist=18982;dist=51202	.	.	39	28	450, ,
chr14	45360064	A	C	12,3	6,0	18,0	0.2	0	0	15	6	18	intronic	Styx	.	.	.	39	24	450, ,
chr1	30557951	CA	C	2,6	24,0	6,0	0.75	0	0	8	24	6	intergenic	Gm31465;Phf3	dist=419116;dist=244390	.	.	38	30	450, ,
chr4	17724641	C	CG	2,3	15,0	18,0	0.6	0	0	5	15	18	intergenic	A530072M11Rik;Mmp16	dist=1458416;dist=128817	.	.	38	33	450, ,
chr11	70834382	G	GTC	8,5	19,0	6,0	0.384615	0	0	13	19	6	intergenic	Scimp;Rabep1	dist=21821;dist=10379	.	.	38	25	450, ,
chr4	104943001	A	AC	5,3	14,0	16,0	0.375	0	0	8	14	16	intronic	Fyb2	.	.	.	38	30	450, ,
chr3	24955146	C	CA	0,5	26,0	6,0	1	0	0	5	26	6	intergenic	Naaladl2;Nlgn1	dist=171140;dist=466662	.	.	37	32	450, ,
chr12	48455738	C	CTGTGTG	5,9	18,0	5,0	0.642857	0	0	14	18	5	intergenic	Nova1;Foxg1	dist=1636971;dist=927145	.	.	37	23	450, ,
chr16	64345814	TTA	T	2,3	21,0	11,0	0.6	0	0	5	21	11	intergenic	Epha3;Csnka2ip	dist=481640;dist=131995	.	.	37	32	450, ,
chr12	68586932	T	TAAAA	3,2	8,0	24,0	0.4	0	0	5	8	24	intergenic	Mdga2;Rps29	dist=1364383;dist=570790	.	.	37	32	450, ,
chr1	114082143	C	CTTTTT	5,3	24,0	5,0	0.375	0	0	8	24	5	intergenic	Gm32810;Cntnap5a	dist=1665225;dist=1602594	.	.	37	29	450, ,
chr12	47232612	C	CTATATATATATATATATATATATATATATA	13,5	13,0	6,0	0.277778	0	0	18	13	6	intergenic	Nova1;NONE	dist=413845;dist=NONE	.	.	37	19	450, ,
chr14	47640612	A	ATTTTTTTTTTTTTTTTT	15,5	10,0	7,0	0.25	0	0	20	10	7	intergenic	Atg14;Ktn1	dist=72178;dist=8699	.	.	37	17	450, ,
chr7	120255928	C	CATTATT	8,3	12,0	13,0	0.272727	0	0	11	12	13	intronic	Abca14	.	.	.	36	25	450, ,
chr4	62359133	CA	C	0,7	15,0	13,0	1	0	0	7	15	13	intronic	Fkbp15	.	.	.	35	28	450, ,
chr1	162130144	CGG	C	2,3	23,0	7,0	0.6	0	0	5	23	7	intronic	Dnm3	.	.	.	35	30	450, ,
chr1	149165830	T	TTCTCTCTCTCTCTCTC	6,7	17,0	5,0	0.538462	0	0	13	17	5	intergenic	NONE;Pla2g4a	dist=NONE;dist=663789	.	.	35	22	450, ,
chr5	111915891	CGGGAGGGGAGGGGAGGAAAGGGGAGGGGAGGAAAGGGGAGGGGAG	C	10,3	8,0	14,0	0.230769	0	0	13	8	14	intergenic	E130006D01Rik;1700028D13Rik	dist=154164;dist=290827	.	.	35	22	450, ,
chr12	23811832	GA	G	14,4	10,0	7,0	0.222222	0	0	18	10	7	intergenic	2410018L13Rik;9030624G23Rik	dist=801590;dist=231369	.	.	35	17	450, ,
chr3	126298046	G	GGGGGGT	1,8	19,0	6,0	0.888889	0	0	9	19	6	intergenic	Ugt8a;Arsj	dist=359394;dist=65806	.	.	34	25	450, ,
chr14	49899370	GCACACACACACACA	G	4,4	21,0	5,0	0.5	0	0	8	21	5	intronic	Olfr722	.	.	.	34	26	450, ,
chr8	41686314	A	G	9,6	12,0	7,0	0.4	0	0	15	12	7	intergenic	Frg1;2810404M03Rik	dist=269196;dist=140953	.	.	34	19	450, ,
chr11	60640380	CTT	C	12,3	10,0	9,0	0.2	0	0	15	10	9	intergenic	Alkbh5;Llgl1	dist=81869;dist=59308	.	.	34	19	450, ,
chr14	46272546	G	A	10,11	5,0	7,0	0.52381	0	0	21	5	7	intergenic	Ubb-ps;Gm15217	dist=187589;dist=106978	.	.	33	12	450, ,
chr12	93110174	G	GAT	5,3	16,0	9,0	0.375	0	0	8	16	9	intergenic	Sel1l;4930559C10Rik	dist=1261017;dist=306283	.	.	33	25	450, ,
chr10	51228920	T	C	11,4	7,0	11,0	0.266667	0	0	15	7	11	intergenic	Sim1;Lilr4b	dist=239768;dist=251692	.	.	33	18	450, ,
chr14	45664423	T	TAAAAAA	11,4	12,0	6,0	0.266667	0	0	15	12	6	intergenic	Ddhd1;Ubb-ps	dist=6280;dist=419604	.	.	33	18	450, ,
chr3	60168144	CT	C	2,4	16,0	10,0	0.666667	0	0	6	16	10	intergenic	Sucnr1;Mbnl1	dist=80579;dist=304685	.	.	32	26	450, ,
chr4	134190225	G	GGAGGGAGA	7,9	6,0	10,0	0.5625	0	0	16	6	10	downstream	Zpld2	dist=579	.	.	32	16	450, ,
chr4	137695145	TTTCCTTCCTTCCTTCCTTCC	T	4,5	13,0	10,0	0.555556	0	0	9	13	10	intronic	Rap1gap	.	.	.	32	23	450, ,
chr9	43107634	T	TG	3,3	13,0	13,0	0.5	0	0	6	13	13	intergenic	Arhgef12;Tlcd5	dist=1916;dist=1019	.	.	32	26	450, 279,
chrX	131125724	CAT	C	9,4	14,0	5,0	0.307692	0	0	13	14	5	intergenic	Diaph2;NONE	dist=659892;dist=NONE	.	.	32	19	450, ,
chr17	70679386	AGGGAGAGGGAGGGAGGGAGGGAGGGAGGGGGAGAGGGAGGGAGGGGGAGAGGGAGGGAGG	A	10,3	10,0	9,0	0.230769	0	0	13	10	9	intronic	Dlgap1	.	.	.	32	19	450, ,
chr1	149472339	A	AC	3,5	16,0	6,0	0.625	0	0	8	16	6	intergenic	NONE;Pla2g4a	dist=NONE;dist=357280	.	.	30	22	450, ,
chr4	10334513	C	CTATATA	9,4	10,0	7,0	0.307692	0	0	13	10	7	intergenic	4930448K20Rik;1700123O12Rik	dist=417116;dist=173518	.	.	30	17	450, ,
chr14	20132499	T	TC	0,5	10,0	14,0	1	0	0	5	10	14	intergenic	Saysd1;Kcnk5	dist=49327;dist=7559	.	.	29	24	450, ,
chr2	8072802	T	TG	1,5	12,0	11,0	0.833333	0	0	6	12	11	intergenic	Celf2;1700061F12Rik	dist=676604;dist=1116713	.	.	29	23	450, ,
chr18	11959525	AG	A	2,5	13,0	9,0	0.714286	0	0	7	13	9	intergenic	Cables1;Tmem241	dist=13899;dist=21777	.	.	29	22	450, ,
chr1	71652359	A	AC	3,3	8,0	15,0	0.5	0	0	6	8	15	intronic	Fn1	.	.	.	29	23	450, ,
chr9	33126075	T	TAAAAAA	3,2	7,0	17,0	0.4	0	0	5	7	17	intergenic	Gm27162;7630403G23Rik	dist=197109;dist=916296	.	.	29	24	450, ,
chr3	108194316	CCCTCCCCTCCCCTCCCCTCCCCTCCCCTCCCCTCCCCTCCCCTCCCCTCCCCTCT	C	6,3	7,0	13,0	0.333333	0	0	9	7	13	intergenic	Amigo1;Cyb561d1	dist=2031;dist=1400	.	.	29	20	450, ,
chr12	66075522	G	T	8,4	9,0	7,0	0.333333	0	0	12	9	7	intergenic	Wdr20rt;Rpl10l	dist=847068;dist=207857	.	.	28	16	450, ,
chr11	104238439	G	C	10,3	5,0	10,0	0.230769	0	0	13	5	10	intronic	Mapt	.	.	.	28	15	450, ,
chr14	117902056	A	ACC	4,4	9,0	10,0	0.5	0	0	8	9	10	intronic	Gpc6	.	.	.	27	19	450, ,
chr9	50508936	GC	G	3,3	7,0	14,0	0.5	0	0	6	7	14	intergenic	Plet1;Pts	dist=3298;dist=12680	.	.	27	21	450, ,
chr7	85492808	AAT	A	6,3	12,0	6,0	0.333333	0	0	9	12	6	intergenic	Vmn2r69;Vmn2r70	dist=77133;dist=65893	.	.	27	18	450, ,
chr1	82096020	G	T	7,2	10,0	8,0	0.222222	0	0	9	10	8	intergenic	Nyap2;Mir6344	dist=754256;dist=35896	.	.	27	18	450, ,
chr4	97779403	A	AC	1,4	12,0	9,0	0.8	0	0	5	12	9	intronic	Nfia	.	.	.	26	21	450, ,
chr3	30064096	G	T	9,2	9,0	6,0	0.181818	0	0	11	9	6	intronic	Mecom	.	.	.	26	15	450, ,
chr5	133217882	A	AAT	2,4	14,0	5,0	0.666667	0	0	6	14	5	intergenic	Auts2;Castor2	dist=674662;dist=881866	.	.	25	19	450, ,
chr12	34528568	A	ACC	4,6	8,0	7,0	0.6	0	0	10	8	7	intronic	Hdac9	.	.	.	25	15	450, ,
chr12	20600392	TAAAA	T	8,3	9,0	5,0	0.272727	0	0	11	9	5	intergenic	NONE;1700030C10Rik	dist=NONE;dist=203996	.	.	25	14	450, ,
chr3	30064115	G	T	7,2	10,0	6,0	0.222222	0	0	9	10	6	intronic	Mecom	.	.	.	25	16	450, ,
chr4	63338592	G	T	9,2	5,0	9,0	0.181818	0	0	11	5	9	intergenic	Col27a1;Orm1	dist=3602;dist=5964	.	.	25	14	450, ,
chr1	159397100	C	CTTTTTT	5,3	9,0	7,0	0.375	0	0	8	9	7	intergenic	Cop1;Tnr	dist=42228;dist=126669	.	.	24	16	450, ,
chr1	90954585	TTTTTTG	T	0,8	5,0	10,0	1	0	0	8	5	10	downstream	Prlh	dist=574	.	.	23	15	450, ,
chr5	150319751	G	GAGAGGTAGAGAGGC	0,12	5,0	6,0	1	0	0	12	5	6	intronic	Fry	.	.	.	23	11	450, ,
chr5	67916639	G	T	8,3	6,0	6,0	0.272727	0	0	11	6	6	intergenic	Atp8a1;4930425K10Rik	dist=69208;dist=16973	.	.	23	12	450, ,
chr1	104492400	TAAAAAAAAAAA	T	0,5	10,0	7,0	1	0	0	5	10	7	intergenic	NONE;Cdh20	dist=NONE;dist=276109	.	.	22	17	450, ,
chr12	34454713	GGAGGGAGAGGGA	G	1,4	8,0	9,0	0.8	0	0	5	8	9	intronic	Hdac9	.	.	.	22	17	450, ,
chr4	7145917	C	CAAA	5,4	7,0	5,0	0.444444	0	0	9	7	5	intergenic	Tox;8430436N08Rik	dist=155194;dist=414771	.	.	21	12	450, ,
chr4	145745647	T	C	3,2	8,0	8,0	0.4	0	0	5	8	8	intergenic	Zfp980;Zfp991	dist=41210;dist=35896	.	.	21	16	450, ,
chr18	34041103	GAGGAAGGA	G	4,4	6,0	5,0	0.5	0	0	8	6	5	intergenic	Epb41l4a;Gm10548	dist=33898;dist=166664	.	.	19	11	450, ,
chr12	17339809	TTTTTTTTTTTTTTTG	T	4,4	5,0	5,0	0.5	0	0	8	5	5	intergenic	Atp6v1c2;Nol10	dist=15080;dist=8669	.	.	18	10	450, ,
chr12	25116077	G	T	6,2	5,0	5,0	0.25	0	0	8	5	5	intergenic	Id2;Gm17746	dist=19985;dist=13097	.	.	18	10	450, ,
chr1	122503339	G	GTA	1,5	5,0	5,0	0.833333	0	0	6	5	5	intergenic	Gm28590;Dpp10	dist=251159;dist=828799	.	.	16	10	450, ,

## Sheet: Liver Mouse 1
chr	pos	ref	alt	AD|h_mu	AD|l_mu	AD|t_mu	AF_h	AF_l	AF_t	reads_h	reads_l	reads_t	Func.refGene	Gene.refGene	GeneDetail.refGene	ExonicFunc.refGene	AAChange.refGene	total_reads	lt_reads	present_in_sample
chr1	8845580	C	T	22,0	20,4	28,0	0	0.166667	0	22	24	28	intronic	Sntg1	.	.	.	74	52	279, ,
chr1	17957121	C	A	.	.	.	0	0.492063	0	56	63	80	intergenic	Crispld1;Crisp4	dist=190777;dist=158070	.	.	199	143	279, ,
chr1	51698008	A	AG	.	.	.	0	0.555556	0	12	9	10	intergenic	Gm17767;Myo1b	dist=101290;dist=51750	.	.	31	19	279, ,
chr1	55921802	G	T	44,0	18,4	32,0	0	0.181818	0	44	22	32	intergenic	Plcl1;9130227L01Rik	dist=167517;dist=9439	.	.	98	54	279, ,
chr1	87830672	A	AAG	.	.	.	0	0.571429	0	24	7	13	intronic	Sag	.	.	.	44	20	279, ,
chr1	90954585	TTTTTTG	T	.	.	.	0	0.375	0	13	16	26	downstream	Prlh	dist=574	.	.	55	42	279, ,
chr1	120440313	AAC	A	.	.	.	0	0.2	0	23	25	35	intergenic	C1ql2;Marco	dist=97140;dist=34223	.	.	83	60	279, ,
chr1	123346811	AAC	A	.	.	.	0	0.214286	0	33	14	28	intronic	Dpp10	.	.	.	75	42	279, ,
chr1	126270795	T	G	.	.	.	0	0.258065	0	31	31	35	intronic	Nckap5	.	.	.	97	66	279, ,
chr1	130395513	AG	A	.	.	.	0	0.258065	0	26	31	43	intronic	Cd55b	.	.	.	100	74	279, ,
chr1	152413240	A	C	.	.	.	0	0.125	0	28	16	18	intronic	Colgalt2	.	.	.	62	34	279, ,
chr1	154790304	C	G	14,0	18,6	24,0	0	0.25	0	14	24	24	intergenic	Cacna1e;Gm9530	dist=64384;dist=273143	.	.	62	48	279, ,
chr10	3638211	A	G	18,0	17,2	27,0	0	0.105263	0	18	19	27	intergenic	Iyd;Plekhg1	dist=83332;dist=102166	.	.	64	46	279, ,
chr10	7620854	GCCCCCAGGGCACTGGGATAGGATAGCACTAGGCGCCAGCGGTGGCTGTAA	G	.	.	.	0	0.411765	0	40	17	36	intronic	Lrp11	.	.	.	93	53	279, ,
chr10	20162720	AGGTTTGGTAGTAGTGGCTAGTTGGTG	A	.	.	.	0	0.473684	0	36	19	30	intronic	Map7	.	.	.	85	49	279, ,
chr10	22470890	C	T	.	.	.	0	0.688525	0	71	61	91	intergenic	Gm10825;Slc2a12	dist=63420;dist=174121	.	.	223	152	279, ,
chr10	23556015	ATGTGTGTGTG	A	.	.	.	0	0.285714	0	9	7	8	intergenic	Eya4;Rps12	dist=206073;dist=229158	.	.	24	15	279, ,
chr10	27990223	CTG	C	.	.	.	0	0.4	0	20	10	24	intergenic	Lama2;Ptprk	dist=373282;dist=84595	.	.	54	34	279, ,
chr10	72492964	G	A	30,0	29,4	26,0	0	0.121212	0	30	33	26	intergenic	1700049L16Rik;Zwint	dist=512259;dist=161882	.	.	89	59	279, ,
chr10	72492968	C	A	30,0	29,4	25,0	0	0.121212	0	30	33	25	intergenic	1700049L16Rik;Zwint	dist=512263;dist=161878	.	.	88	58	279, ,
chr10	72638688	TCCTCCTCCCCCTCCTCCTCCCCCTCCTCCTCCTCCCCCTCCTCCTCCCCCTCCTCCTCCTCCCCCTCCTCCTCCTCCTCCCCCTCCTCCTCCC	T	14,0	14,4	13,0	0	0.222222	0	14	18	13	intergenic	1700049L16Rik;Zwint	dist=657984;dist=16065	.	.	45	31	279, ,
chr10	100272739	G	T	31,0	9,2	31,0	0	0.181818	0	31	11	31	intergenic	Kitl;Gm4301	dist=172324;dist=62937	.	.	73	42	279, ,
chr10	104546209	G	GTATC	.	.	.	0	0.125	0	18	16	27	intergenic	Mir6411;Tmtc2	dist=258833;dist=641455	.	.	61	43	279, ,
chr10	118618753	C	T	42,0	19,3	27,0	0	0.136364	0	42	22	27	intergenic	Ifngas1;Gm33337	dist=62228;dist=95728	.	.	91	49	279, ,
chr10	118618759	T	C	40,0	20,3	26,0	0	0.130435	0	40	23	26	intergenic	Ifngas1;Gm33337	dist=62234;dist=95722	.	.	89	49	279, ,
chr10	121682954	C	G	8,0	4,3	5,0	0	0.428571	0	8	7	5	intronic	D930020B18Rik	.	.	.	20	12	279, ,
chr11	24592522	G	GTTT	10,0	8,3	5,0	0	0.272727	0	10	11	5	intergenic	4933430M04Rik;Gm10466	dist=22571;dist=128484	.	.	26	16	279, ,
chr11	31477479	GGA	G	.	.	.	0	0.363636	0	22	11	25	intergenic	Stc2;Bod1	dist=107419;dist=187669	.	.	58	36	279, ,
chr11	32122791	AAGAAGGAAGGAAGGAAGGAAGGAAGGAAGGAAGAGGGAAGGAAGGAGAGAATGGAGGAAGGAG	A	.	.	.	0	0.642857	0	22	28	44	intergenic	Gm12108;Il9r	dist=21564;dist=66143	.	.	94	72	279, ,
chr11	32122876	GAAGGAAGGAGAGAAGGAAGGAATAAAGGAAGGAGAGAAGATGGAAGAA	G	.	.	.	0	0.777778	0	12	18	11	intergenic	Gm12108;Il9r	dist=21649;dist=66073	.	.	41	29	279, ,
chr11	39615002	TTCTTTGTAACTTTTTTTTTTCCATTTTTTATTAGGTATTTAACTCATTTACATTTCCAATGCTATACCAAAAGTCCCCCATATCCACCCACCCCCACTCCCCTGCCCACCCACTCCCCCTTTTTGGCCCTGGAATTCCCCTGTACTGGGGCATATAAAGTTTGCAAGTCCAATGGGC	T	.	.	.	0	0.666667	0	20	45	38	intergenic	4930553C11Rik;Mat2b	dist=224778;dist=1064135	.	.	103	83	279, ,
chr11	56874023	CT	C	.	.	.	0	0.428571	0	22	7	33	intergenic	Nmur2;Gria1	dist=833037;dist=137594	.	.	62	40	279, ,
chr11	60481165	G	T	33,0	22,6	44,0	0	0.214286	0	33	28	44	intronic	Myo15	.	.	.	105	72	279, ,
chr11	62017904	TTCCTCCTCTTCTTCCTCTTCCCCCTCTTCCTCC	T	.	.	.	0	1	0	22	5	25	intronic	Specc1	.	.	.	52	30	279, ,
chr11	67691378	T	TGATTGATAGATAGATA	.	.	.	0	0.548387	0	26	31	18	intergenic	Gas7;Rcvrn	dist=2386;dist=3948	.	.	75	49	279, ,
chr11	74581365	GAAGAAAAAGAAA	G	.	.	.	0	0.538462	0	5	13	10	intronic	Rap1gap2	.	.	.	28	23	279, ,
chr11	81567257	TCTCCCATCTCACTGTTTAATTCTCTCTCTCTCTCTCTCTCTCTCTCTCTCTCTCTCTCTCTCTCTGTAAAGTATTTGAGTGGCCATGCCTTGAACCATGATGGATATAGTCACACCTGA	T	.	.	.	0	0.575758	0	16	33	20	intronic	Asic2	.	.	.	69	53	279, ,
chr11	93246408	C	A	22,0	15,6	24,0	0	0.285714	0	22	21	24	intronic	Car10	.	.	.	67	45	279, ,
chr11	108063927	T	C	.	.	.	0	0.8	0	10	5	9	intronic	Prkca	.	.	.	24	14	279, ,
chr11	115123399	CGT	C	.	.	.	0	0.62963	0	28	27	32	intronic	Cd300lf;Rab37	.	.	.	87	59	279, ,
chr11	119064105	G	GCTCTCT	.	.	.	0	0.625	0	7	8	7	intergenic	Cbx8;Cbx4	dist=23192;dist=13466	.	.	22	15	279, ,
chr12	10238610	GGATATATATATATATATATATATATATATATATATATATATATA	G	.	.	.	0	1	0	19	17	15	intergenic	Osr1;Nt5c1b	dist=657111;dist=131317	.	.	51	32	279, ,
chr12	11227132	A	G	.	.	.	0	0.857143	0	19	7	25	intergenic	Msgn1;Gen1	dist=18184;dist=11806	.	.	51	32	279, , 450
chr12	23131001	C	T	.	.	.	0	0.153846	0	34	26	38	intergenic	2410018L13Rik;9030624G23Rik	dist=120758;dist=912201	.	.	98	64	279, ,
chr12	23821695	TC	T	.	.	.	0	0.5	0	14	6	7	intergenic	2410018L13Rik;9030624G23Rik	dist=811453;dist=221506	.	.	27	13	279, ,
chr12	26864208	TCTGTGTCTTTGTCA	T	.	.	.	0	1	0	16	17	23	intergenic	4933409F18Rik;Gm20187	dist=29658;dist=226015	.	.	56	40	279, ,
chr12	26927555	T	TTGATTGAGGGAGTATGCCGCTGGGGTGGCTGTTGAGGGTGCATAGTCAGTCCTCACTTTGTTTCATGCTGATGTGAAGGA	.	.	.	0	0.864865	0	31	37	40	intergenic	4933409F18Rik;Gm20187	dist=93004;dist=162682	.	.	108	77	279, ,
chr12	69423900	T	TTTTTCTTTTCTTTTC	.	.	.	0	0.25	0	11	12	16	intergenic	Arf6;5830428M24Rik	dist=47920;dist=40887	.	.	39	28	279, ,
chr12	72844925	C	A	18,0	21,6	22,0	0	0.222222	0	18	27	22	intergenic	Ppm1a;4930447C04Rik	dist=49985;dist=36184	.	.	67	49	279, ,
chr12	75829222	C	A	16,0	5,3	6,0	0	0.375	0	16	8	6	intronic	Syne2	.	.	.	30	14	279, ,
chr12	75829231	C	A	13,0	5,3	7,0	0	0.375	0	13	8	7	intronic	Syne2	.	.	.	28	15	279, ,
chr12	93551414	T	G	.	.	.	0	0.2	0	29	10	31	intergenic	4930559C10Rik;Mir8099-1	dist=106591;dist=375924	.	.	70	41	279, ,
chr12	99528121	A	G	24,0	14,4	28,0	0	0.222222	0	24	18	28	intergenic	Foxn3;Gm26839	dist=78047;dist=35720	.	.	70	46	279, ,
chr12	113651243	C	CT	.	.	.	0	0.318182	0	42	22	42	intergenic	Adam6a;Mir7094-1	dist=104829;dist=818164	.	.	106	64	279, ,
chr12	113651263	CCA	C	.	.	.	0	0.375	0	44	24	44	intergenic	Adam6a;Mir7094-1	dist=104850;dist=818142	.	.	112	68	279, ,
chr12	115905237	C	CTTTTTTTTTTTTT	.	.	.	0	0.5	0	16	10	21	intergenic	Mir6388;Zfp386	dist=209443;dist=142487	.	.	47	31	279, ,
chr13	3616204	G	A	31,0	17,4	33,0	0	0.190476	0	31	21	33	intergenic	Tasor2;Asb13	dist=5096;dist=17828	.	.	85	54	279, ,
chr13	7723478	TTA	T	.	.	.	0	0.375	0	19	8	16	intergenic	Pfkp;Adarb2	dist=1074708;dist=479386	.	.	43	24	279, ,
chr13	13140262	A	G	23,0	17,5	31,0	0	0.227273	0	23	22	31	intergenic	Prl2c2;Prl2c5	dist=134869;dist=42454	.	.	76	53	279, ,
chr13	31786202	C	A	31,0	10,4	35,0	0	0.285714	0	31	14	35	intergenic	Foxf2;Foxc1	dist=154796;dist=20444	.	.	80	49	279, ,
chr13	53680692	GA	G	19,0	13,2	14,0	0	0.133333	0	19	15	14	intergenic	4930555G21Rik;E130119H09Rik	dist=30612;dist=231570	.	.	48	29	279, ,
chr13	69788630	CCA	C	.	.	.	0	0.6	0	24	5	23	intergenic	Ube2ql1;Med10	dist=48734;dist=21250	.	.	52	28	279, ,
chr13	73520893	TACACAC	T	.	.	.	0	0.409091	0	44	22	62	intergenic	Lpcat1;Slc6a3	dist=4481;dist=15848	.	.	128	84	279, ,
chr14	49426386	TTG	T	.	.	.	0	0.357143	0	26	14	25	intronic	Slc35f4	.	.	.	65	39	279, ,
chr14	63114989	G	T	39,0	21,4	43,0	0	0.16	0	39	25	43	intergenic	2700070H01Rik;Ctsb	dist=56840;dist=7473	.	.	107	68	279, ,
chr14	79316765	ATG	A	.	.	.	0	0.227273	0	33	22	34	intergenic	Rgcc;Naa16	dist=15131;dist=17740	.	.	89	56	279, ,
chr14	109663099	G	GAT	.	.	.	0	0.5	0	21	6	20	intergenic	Slitrk1;Slitrk6	dist=748860;dist=1085479	.	.	47	26	279, ,
chr14	117223404	C	A	9,0	10,3	14,0	0	0.230769	0	9	13	14	intronic	Gpc6	.	.	.	36	27	279, ,
chr14	121897457	T	A	11,0	13,2	19,0	0	0.133333	0	11	15	19	intronic	Ubac2	.	.	.	45	34	279, ,
chr14	122439870	GTTCTC	G	.	.	.	0	0.285714	0	32	7	31	ncRNA_intronic	Gm5089	.	.	.	70	38	279, ,
chr15	17509200	CGTGTGTGTGTGTGTCTGTGTGTGTGTGTGTGTGTGTGTGTGTGTGTGT	C	37,0	25,4	27,0	0	0.137931	0	37	29	27	intergenic	Cdh9;4921515E04Rik	dist=652063;dist=568889	.	.	93	56	279, ,
chr15	20867742	G	T	15,0	11,4	18,0	0	0.266667	0	15	15	18	intergenic	Acot10;Cdh12	dist=200992;dist=243710	.	.	48	33	279, ,
chr15	33282111	G	GT	.	.	.	0	0.4	0	12	15	12	intronic	Cpq	.	.	.	39	27	279, ,
chr15	42076222	CTTTTTTTTTTTTTTTTTT	C	.	.	.	0	0.833333	0	12	6	21	intergenic	Abra;Angpt1	dist=206503;dist=348427	.	.	39	27	279, ,
chr15	76820924	TC	T	.	.	.	0	0.666667	0	26	6	11	intergenic	Arhgap39;Zfp251	dist=2759;dist=31216	.	.	43	17	279, ,
chr15	79958832	G	C	.	.	.	0	0.610169	0	58	59	61	intergenic	Cbx7;Pdgfb	dist=26186;dist=37033	.	.	178	120	279, ,
chr15	79958836	G	T	.	.	.	0	0.590164	0	56	61	64	intergenic	Cbx7;Pdgfb	dist=26190;dist=37029	.	.	181	125	279, ,
chr15	96480601	T	TGTGTGTATGTATGTATGTGTGTGTATATGTGTGTATATATGC	.	.	.	0	0.5	0	45	18	37	intergenic	Scaf11;Slc38a1	dist=19758;dist=90817	.	.	100	55	279, ,
chr15	103741998	AG	A	.	.	.	0	1	0	21	9	31	intergenic	Glycam1;Mucl1	dist=176918;dist=9924	.	.	61	40	279, 282,
chr16	13140319	C	A	34,0	21,4	29,0	0	0.16	0	34	25	29	intronic	Ercc4	.	.	.	88	54	279, ,
chr16	54325334	ATGTG	A	8,0	8,5	6,0	0	0.384615	0	8	13	6	intergenic	4930404A05Rik;Zpld1	dist=1509591;dist=899837	.	.	27	19	279, ,
chr16	81159103	A	AAT	.	.	.	0	0.333333	0	26	9	23	intergenic	1700066C05Rik;Ncam2	dist=1158559;dist=41594	.	.	58	32	279, ,
chr17	8632099	T	C	13,0	15,4	23,0	0	0.210526	0	13	19	23	intronic	Pde10a	.	.	.	55	42	279, ,
chr17	12536299	AGT	A	.	.	.	0	0.5	0	29	6	33	intergenic	Slc22a3;Slc22a2	dist=28596;dist=47888	.	.	68	39	279, ,
chr17	16066659	T	C	27,0	17,4	45,0	0	0.190476	0	27	21	45	intergenic	Rgmb;Gm51425	dist=235413;dist=938457	.	.	93	66	279, ,
chr17	28986075	G	C	25,0	47,4	37,0	0	0.0784314	0	25	51	37	intronic	Stk38	.	.	.	113	88	279, ,
chr17	31432179	A	ATATTTG	.	.	.	0	1	0	28	18	41	intronic	Pde9a	.	.	.	87	59	279, ,
chr17	31432191	TC	T	.	.	.	0	1	0	23	18	49	intronic	Pde9a	.	.	.	90	67	279, ,
chr17	38975144	G	GT	.	.	.	0	0.266667	0	22	15	32	intergenic	Esp31;Esp24	dist=329491;dist=61551	.	.	69	47	279, ,
chr17	40181590	T	TAA	.	.	.	0	0.162162	0	46	37	59	intergenic	Esp38;Pgk2	dist=226303;dist=25428	.	.	142	96	279, ,
chr17	56459274	C	A	42,0	18,4	32,0	0	0.181818	0	42	22	32	intronic	Ptprs	.	.	.	96	54	279, ,
chr17	87151419	G	C	29,0	25,3	41,0	0	0.107143	0	29	28	41	intergenic	Socs5;C330024C12Rik	dist=13831;dist=40797	.	.	98	69	279, ,
chr18	6666949	A	AG	.	.	.	0	0.16129	0	29	31	47	intergenic	4921524L21Rik;Rab18	dist=27981;dist=98218	.	.	107	78	279, ,
chr18	32457732	AGT	A	.	.	.	0	0.266667	0	31	15	33	downstream	Gm35060	dist=284	.	.	79	48	279, ,
chr18	44995160	TAC	T	.	.	.	0	0.217391	0	23	23	35	intergenic	Ythdc2;Kcnn2	dist=105441;dist=273697	.	.	81	58	279, ,
chr18	54896754	TTATA	T	19,0	6,3	14,0	0	0.333333	0	19	9	14	intronic	Zfp608	.	.	.	42	23	279, ,
chr18	56546423	C	A	16,0	7,4	19,0	0	0.363636	0	16	11	19	intronic	Aldh7a1	.	.	.	46	30	279, ,
chr18	62629443	C	T	41,0	17,4	43,0	0	0.190476	0	41	21	43	intronic	Spink10;Spink13	.	.	.	105	64	279, ,
chr18	65386436	A	ACT	.	.	.	0	0.294118	0	45	34	43	ncRNA_intronic	Mir466p	.	.	.	122	77	279, ,
chr19	15922142	A	AGGGGG	.	.	.	0	0.285714	0	15	14	15	intronic	Psat1	.	.	.	44	29	279, ,
chr19	25279075	T	TGCGCGCGCGCGCGCGC	.	.	.	0	0.454545	0	20	22	21	intronic	Kank1	.	.	.	63	43	279, ,
chr19	30478119	A	ACTCT	.	.	.	0	0.4	0	17	20	34	intergenic	Mbl2;Ppp1r2-ps3	dist=238432;dist=60757	.	.	71	54	279, ,
chr19	39439840	ATGTGTGTGTGTGTGTGTGTGTG	A	.	.	.	0	0.458333	0	32	24	19	intronic	Cyp2c38;Cyp2c39	.	.	.	75	43	279, ,
chr19	43411555	A	AAAAAAAAAAAAAAAAAAAAG	.	.	.	0	0.333333	0	17	9	18	intergenic	Hpse2;Cnnm1	dist=23200;dist=28858	.	.	44	27	279, ,
chr2	115834526	G	T	35,0	31,6	43,0	0	0.162162	0	35	37	43	intergenic	BC052040;Meis2	dist=55758;dist=26738	.	.	115	80	279, ,
chr2	133707195	GGT	G	.	.	.	0	0.272727	0	27	11	28	intergenic	Mir3090;Hao1	dist=142402;dist=790164	.	.	66	39	279, ,
chr2	139864969	G	T	29,0	21,4	44,0	0	0.16	0	29	25	44	intronic	Tasp1	.	.	.	98	69	279, ,
chr2	154265974	G	C	.	.	.	0	0.384615	0	26	26	45	intronic	Bpifb9a	.	.	.	97	71	279, ,
chr2	168872645	C	CTTTTTTTTTT	.	.	.	0	0.153846	0	15	13	36	intergenic	Sall4;Zfp64	dist=105444;dist=20686	.	.	64	49	279, ,
chr3	7791166	TA	T	.	.	.	0	0.169811	0	78	53	38	intergenic	Il7;1700010I02Rik	dist=177407;dist=134136	.	.	169	91	279, ,
chr3	26918138	CTATATATATATATATA	C	.	.	.	0	1	0	12	5	11	intronic	Spata16	.	.	.	28	16	279, ,
chr3	27109697	TG	T	.	.	.	0	0.8	0	10	5	9	intronic	Ect2	.	.	.	24	14	279, ,
chr3	32131353	C	CCTCTCT	.	.	.	0	0.8	0	22	5	12	intronic	Kcnmb2	.	.	.	39	17	279, ,
chr3	34999689	TGTGTGTGTGTGTGTGTGCGTGTGGATGGTGTGTGTGTGTGTGTGTGTGTGTGGATGGTGTGTGTGTGTGGTCTGTGTGGGTATGTGTA	T	.	.	.	0	0.266667	0	15	15	27	intergenic	Mir6378;Gm6639	dist=77039;dist=597375	.	.	57	42	279, ,
chr3	37434045	T	A	.	.	.	0	0.242424	0	53	33	56	intronic	Spata5	.	.	.	142	89	279, ,
chr3	63223188	CGAA	C	.	.	.	0	0.545455	0	16	11	26	intergenic	Gpr149;Mme	dist=617749;dist=72020	.	.	53	37	279, ,
chr3	85160046	T	TCACACACACACACACACA	.	.	.	0	0.5	0	16	12	19	intergenic	Fbxw7;1700036G14Rik	dist=180848;dist=157473	.	.	47	31	279, ,
chr3	86200090	TTTCCTTCCTTCCTTCCTTCCTTCCTTCC	T	.	.	.	0	0.428571	0	19	21	13	intergenic	Rps3a1;Lrba	dist=57423;dist=24572	.	.	53	34	279, ,
chr3	86415174	G	GGA	.	.	.	0	0.857143	0	24	7	25	intronic	Lrba	.	.	.	56	32	279, ,
chr3	91263294	GTATATATA	G	.	.	.	0	0.8	0	9	5	8	intergenic	S100a7l2;Pglyrp3	dist=172490;dist=751281	.	.	22	13	279, ,
chr3	93402740	G	GAAAGA	.	.	.	0	0.4	0	8	10	7	intergenic	Rptn;Mir5124a	dist=3298;dist=25751	.	.	25	17	279, ,
chr3	109327766	CCTTTCTTT	C	.	.	.	0	0.5	0	12	8	14	intergenic	Slc25a24;Vav3	dist=159358;dist=12909	.	.	34	22	279, ,
chr3	114993089	T	TAAAAAAAA	.	.	.	0	0.266667	0	22	15	16	intronic	Olfm3	.	.	.	53	31	279, ,
chr3	116732637	A	ATATATATATATATT	.	.	.	0	0.75	0	8	8	8	intergenic	Slc35a3;Agl	dist=20357;dist=7362	.	.	24	16	279, ,
chr3	120111712	GTGGGTGCAGA	G	.	.	.	0	0.272727	0	22	11	17	intergenic	Ptbp2;6530403H02Rik	dist=328325;dist=342612	.	.	50	28	279, ,
chr3	126918195	G	GAGGAAAAGAGGAA	.	.	.	0	0.533333	0	15	15	20	intergenic	Camk2d;Ank2	dist=71869;dist=3412	.	.	50	35	279, ,
chr3	127628155	G	GGGGGGC	.	.	.	0	0.545455	0	9	11	25	intergenic	Zgrf1;Neurog2	dist=10132;dist=4981	.	.	45	36	279, ,
chr3	129345049	ACT	A	.	.	.	0	0.277778	0	34	18	40	intergenic	Enpep;Pou5f1-rs4	dist=12301;dist=88622	.	.	92	58	279, ,
chr3	129686602	ACGGAGGCTCCCTTTCTTTTTTTTTTTTTTTTTTGGTTTTTTTCGAGACAGGGTTTCTCTGTGTAGCCCTGGCTGTCCTGGAACTCACTCTGTAGACCAGGCTGGTCTCGAACTCAGAAATCCGCCTGCCTCTGCCTCCCAAGTGCTGGGATTAAAGG	A	.	.	.	0	0.510638	0	23	47	30	intronic	Egf	.	.	.	100	77	279, ,
chr3	135307828	ATG	A	.	.	.	0	0.263158	0	21	19	35	intronic	Slc9b2	.	.	.	75	54	279, ,
chr3	150621944	C	CACGGGCCACAGAT	.	.	.	0	0.454545	0	29	22	30	intergenic	Gm1653;Mir3963	dist=1341964;dist=401848	.	.	81	52	279, ,
chr3	150621950	TAAC	T	.	.	.	0	0.5	0	29	18	32	intergenic	Gm1653;Mir3963	dist=1341971;dist=401839	.	.	79	50	279, ,
chr3	152850374	G	GC	.	.	.	0	0.6	0	30	5	15	intronic	St6galnac5	.	.	.	50	20	279, ,
chr4	39594548	TTG	T	.	.	.	0	0.25	0	36	12	44	intergenic	1700009N14Rik;Aco1	dist=142771;dist=548715	.	.	92	56	279, ,
chr4	39883828	G	A	32,0	42,5	29,0	0	0.106383	0	32	47	29	intergenic	1700009N14Rik;Aco1	dist=432050;dist=259437	.	.	108	76	279, ,
chr4	69675745	G	C	38,0	25,3	34,0	0	0.107143	0	38	28	34	intergenic	Brinp1;Cdk5rap2	dist=721348;dist=541110	.	.	100	62	279, ,
chr4	76621409	G	C	21,0	26,6	34,0	0	0.1875	0	21	32	34	intronic	Ptprd	.	.	.	87	66	279, ,
chr4	79435119	T	TTA	.	.	.	0	0.428571	0	17	7	9	intergenic	A430085M09Rik;Tyrp1	dist=837635;dist=1399094	.	.	33	16	279, ,
chr4	100135353	AC	A	.	.	.	0	0.6	0	13	5	16	intronic	Ror1	.	.	.	34	21	279, ,
chr4	101872431	C	CCT	.	.	.	0	0.5	0	19	6	26	intergenic	B020004J07Rik;C130073F10Rik	dist=28409;dist=17589	.	.	51	32	279, ,
chr4	108945198	CTGTG	C	.	.	.	0	0.285714	0	18	14	6	ncRNA_intronic	8030443G20Rik	.	.	.	38	20	279, ,
chr4	110323574	G	T	34,0	19,4	39,0	0	0.173913	0	34	23	39	intronic	Elavl4	.	.	.	96	62	279, ,
chr4	111987866	T	TAAAAAAAAAAAAA	.	.	.	0	0.222222	0	12	9	25	intronic	Skint7	.	.	.	46	34	279, ,
chr4	124088554	C	CAACAAACA	.	.	.	0	0.590909	0	13	22	16	intergenic	Rragc;1700057H15Rik	dist=151557;dist=361072	.	.	51	38	279, ,
chr4	130772839	G	C	26,0	18,4	24,0	0	0.181818	0	26	22	24	intronic	Pum1	.	.	.	72	46	279, ,
chr4	130772849	A	C	26,0	19,4	29,0	0	0.173913	0	26	23	29	intronic	Pum1	.	.	.	78	52	279, ,
chr4	133541548	G	GCC	.	.	.	0	0.428571	0	18	7	22	intronic	Nudc	.	.	.	47	29	279, ,
chr4	137776211	T	TA	.	.	.	0	0.545455	0	34	11	33	intronic	Alpl	.	.	.	78	44	279, ,
chr4	139664990	GGTCCTGTTAGAGCATCCTATTAAGAGTGTTCTGTTAGAGCATCCTGTTAGAGT	G	.	.	.	0	0.294118	0	13	17	20	intronic	Tas1r2	.	.	.	50	37	279, ,
chr4	141173005	T	C	19,0	16,5	35,0	0	0.238095	0	19	21	35	intronic	Fbxo42	.	.	.	75	56	279, ,
chr4	147302872	T	G	.	.	.	0	0.128205	0	106	78	58	intergenic	4933438K21Rik;Zfp982	dist=234436;dist=140242	.	.	242	136	279, ,
chr5	5143323	C	G	.	.	.	0	0.259259	0	35	27	40	intronic	Cdk14	.	.	.	102	67	279, ,
chr5	10033537	C	G	10,0	11,5	12,0	0	0.3125	0	10	16	12	intergenic	Grm3;Gm6455	dist=308185;dist=831492	.	.	38	28	279, ,
chr5	14949402	CCTGTCTGTCTGT	C	.	.	.	0	0.277778	0	14	18	14	ncRNA_intronic	Speer8-ps1	.	.	.	46	32	279, ,
chr5	22356552	TCTCCCCTCTCCTCTCCCCTCCCCTCCCCTCCCCTCCCCTCCCCTCCCCTCCC	T	12,0	5,4	6,0	0	0.444444	0	12	9	6	intergenic	Reln;Orc5	dist=11848;dist=129876	.	.	27	15	279, ,
chr5	42804829	G	T	25,0	15,4	32,0	0	0.210526	0	25	19	32	intergenic	Gm16223;Gm7854	dist=588045;dist=346857	.	.	76	51	279, ,
chr5	118552529	CAT	C	.	.	.	0	0.4	0	28	5	10	intergenic	2410131K14Rik;Med13l	dist=289416;dist=8188	.	.	43	15	279, ,
chr5	144167695	ATGGGTTGTATGGTGTGGGTTGTATGGGTGTGGGTTGTATGGGTGTGGGTTGTATGGAGTGGGTTGTATGGCAAGGGTTGTATGGGGG	A	.	.	.	0	1	0	28	10	21	intronic	Lmtk2	.	.	.	59	31	279, ,
chr6	7030180	ATCTCTCTCTCTCTCTCTC	A	.	.	.	0	0.666667	0	27	12	31	intronic	Sdhaf3	.	.	.	70	43	279, ,
chr6	17588790	A	AG	.	.	.	0	0.4375	0	15	16	13	intergenic	Met;Capza2	dist=14810;dist=48220	.	.	44	29	279, ,
chr6	46253846	C	G	.	.	.	0	0.444444	0	21	18	27	intronic	Cntnap2	.	.	.	66	45	279, ,
chr6	72278089	GGTGTGTGTGT	G	.	.	.	0	0.6	0	32	10	47	intergenic	Atoh8;Sftpb	dist=42513;dist=26511	.	.	89	57	279, ,
chr7	10879213	T	A	28,0	21,3	39,0	0	0.125	0	28	24	39	intergenic	Zscan4a;Zscan4b	dist=80148;dist=21527	.	.	91	63	279, ,
chr7	10879235	C	T	27,0	22,3	41,0	0	0.12	0	27	25	41	intergenic	Zscan4a;Zscan4b	dist=80170;dist=21505	.	.	93	66	279, ,
chr7	59754516	AG	A	.	.	.	0	0.0833333	0	39	60	36	ncRNA_intronic	Snhg14	.	.	.	135	96	279, ,
chr7	63909346	C	A	37,0	11,4	15,0	0	0.266667	0	37	15	15	intronic	Klf13	.	.	.	67	30	279, ,
chr7	83085067	TTG	T	.	.	.	0	0.363636	0	29	11	35	intergenic	4933430H16Rik;A530021J07Rik	dist=113677;dist=63401	.	.	75	46	279, ,
chr7	97281297	G	C	30,0	23,6	36,0	0	0.206897	0	30	29	36	intronic	Gab2	.	.	.	95	65	279, ,
chr7	102615464	C	G	18,0	11,5	14,0	0	0.3125	0	18	16	14	upstream	Olfr553	dist=477	.	.	48	30	279, ,
chr7	111071517	AG	A	.	.	.	0	0.142857	0	32	21	39	UTR3	Eif4g2	NM_013507:c.*1174delC;NM_001040131:c.*1174delC	.	.	92	60	279, ,
chr7	113651071	C	A	24,0	17,4	26,0	0	0.190476	0	24	21	26	intergenic	Far1;Spon1	dist=79566;dist=114927	.	.	71	47	279, ,
chr7	124510187	TAC	T	.	.	.	0	0.166667	0	26	24	31	intergenic	Hs3st4;3100003L05Rik	dist=111199;dist=115481	.	.	81	55	279, ,
chr8	19801416	GGTT	G	.	.	.	0	0.1	0	48	30	51	intronic	Gm21119	.	.	.	129	81	279, ,
chr8	20365068	C	CTTTT	.	.	.	0	0.147059	0	32	34	40	intergenic	Gm15319;2610005L07Rik	dist=1866;dist=20714	.	.	106	74	279, ,
chr8	20995660	A	AT	.	.	.	0	0.52459	0	43	61	85	intergenic	AY761185;Defa21	dist=50912;dist=29885	.	.	189	146	279, ,
chr8	21012051	A	AAAAAAAAACAC	.	.	.	0	0.162791	0	42	43	54	intergenic	AY761185;Defa21	dist=67303;dist=13494	.	.	139	97	279, ,
chr8	21132671	T	C	12,0	14,2	12,0	0	0.125	0	12	16	12	intergenic	Defa38;Defa30	dist=36621;dist=1979	.	.	40	28	279, ,
chr8	21132675	G	A	12,0	14,2	12,0	0	0.125	0	12	16	12	intergenic	Defa38;Defa30	dist=36625;dist=1975	.	.	40	28	279, ,
chr8	34534445	A	ATG	.	.	.	0	0.538462	0	37	13	39	intergenic	Saraf;B930018H19Rik	dist=363598;dist=54975	.	.	89	52	279, ,
chr8	36423141	A	ATATACACAGTTACATGCATACTTAT	.	.	.	0	0.481481	0	39	27	50	intergenic	Lonrf1;Trmt9b	dist=173782;dist=66050	.	.	116	77	279, ,
chr8	36423211	A	ATATCACACACACATACACCATATATACACACAGTCACGTGCACACT	.	.	.	0	0.548387	0	50	31	66	intergenic	Lonrf1;Trmt9b	dist=173852;dist=65980	.	.	147	97	279, ,
chr8	78964784	G	T	36,0	25,5	48,0	0	0.166667	0	36	30	48	intergenic	Lsm6;Zfp827	dist=143632;dist=63653	.	.	114	78	279, ,
chr8	98588803	C	CATAG	.	.	.	0	0.238095	0	32	21	20	intergenic	NONE;Gm15679	dist=NONE;dist=423084	.	.	73	41	279, ,
chr8	107503276	AGGGAGGGGGAGAGAGGTGGAGAGAGAGAGAGAGAGGTAGAGAGAGAGAGAGAGGGAGGGAGGGAGGGAGGGAGGG	A	19,0	12,3	22,0	0	0.2	0	19	15	22	intronic	Wwp2	.	.	.	56	37	279, ,
chr9	9985405	TGA	T	.	.	.	0	0.357143	0	18	14	27	intronic	Cntn5	.	.	.	59	41	279, ,
chr9	38476649	CAAAAAAAAAAAA	C	.	.	.	0	0.769231	0	17	13	20	intergenic	Olfr905;Olfr906	dist=2969;dist=11370	.	.	50	33	279, ,
chr9	62668540	CGT	C	.	.	.	0	0.666667	0	27	15	27	intergenic	Coro2b;Itga11	dist=131497;dist=9313	.	.	69	42	279, ,
chr9	70201301	G	GAGCCCC	.	.	.	0	0.538462	0	33	13	30	intergenic	Fam81a;Myo1e	dist=59744;dist=6049	.	.	76	43	279, ,
chr9	78878845	T	TTTCC	.	.	.	0	0.727273	0	22	11	19	intergenic	Cd109;Gm10635	dist=162585;dist=565192	.	.	52	30	279, ,
chr9	85312751	GTT	G	.	.	.	0	0.384615	0	23	13	36	intergenic	4930554C24Rik;Tent5a	dist=528401;dist=7686	.	.	72	49	279, ,
chr9	85312801	T	TTG	.	.	.	0	0.5	0	25	14	34	intergenic	4930554C24Rik;Tent5a	dist=528450;dist=7638	.	.	73	48	279, ,
chr9	85371692	A	AAGATAGAT	.	.	.	0	0.25	0	11	8	8	intergenic	Tent5a;Ibtk	dist=44542;dist=315668	.	.	27	16	279, ,
chr9	99869677	GC	G	.	.	.	0	0.555556	0	20	9	27	intergenic	Cldn18;Sox14	dist=152411;dist=4428	.	.	56	36	279, ,
chrX	25396228	C	CTT	.	.	.	0	0.135135	0	36	37	41	intergenic	Gm5169;Gm1993	dist=94773;dist=152273	.	.	114	78	279, ,
chrX	48849079	AATGAAAGCATTTCT	A	.	.	.	0	0.4	0	7	5	10	intronic	Fsip2l	.	.	.	22	15	279, ,
chrX	74332452	G	T	20,0	12,2	35,0	0	0.142857	0	20	14	35	exonic	Plxna3	.	nonsynonymous SNV	Plxna3:NM_001358129:exon3:c.G1083T:p.E361D,Plxna3:NM_008883:exon3:c.G1083T:p.E361D	69	49	279, ,
chrX	126452049	GTC	G	.	.	.	0	0.272727	0	35	11	33	intergenic	NONE;4932411N23Rik	dist=NONE;dist=360411	.	.	79	44	279, ,
chrX	136497178	C	T	30,0	25,5	35,0	0	0.166667	0	30	30	35	intergenic	Kir3dl2;Kir3dl1	dist=28137;dist=20821	.	.	95	65	279, ,
chrX	163064955	GCT	G	.	.	.	0	0.25	0	28	20	32	ncRNA_intronic	Bc1	.	.	.	80	52	279, ,

## Sheet: Liver Mouse 2
chr	pos	ref	alt	AD|h_mu	AD|l_mu	AD|t_mu	AF_h	AF_l	AF_t	reads_h	reads_l	reads_t	Func.refGene	Gene.refGene	GeneDetail.refGene	ExonicFunc.refGene	AAChange.refGene	total_reads	lt_reads	present_in_sample
chr1	3413142	T	TACACACACAC	.	.	.	0	0.5	0	15	12	27	intronic	Xkr4	.	.	.	54	39	282, ,
chr1	4716278	G	GA	.	.	.	0	0.428571	0	18	7	25	intergenic	Sox17;Mrpl15	dist=218924;dist=56922	.	.	50	32	282, ,
chr1	23522619	G	GT	.	.	.	0	0.666667	0	12	6	14	intergenic	Ogfrl1;Gm28822	dist=139444;dist=51968	.	.	32	20	282, ,
chr1	24863961	T	TTCCCTCTCCCTC	.	.	.	0	0.615385	0	26	13	52	intergenic	Lmbrd1;Adgrb3	dist=97660;dist=203515	.	.	91	65	282, ,
chr1	30754228	T	TG	.	.	.	0	0.8	0	11	5	19	intergenic	Gm31465;Phf3	dist=615392;dist=48114	.	.	35	24	282, ,
chr1	35906106	C	CGGG	.	.	.	0	0.181818	0	10	11	37	intergenic	Plekhb2;Hs6st1	dist=1026521;dist=162294	.	.	58	48	282, ,
chr1	86729549	G	GT	.	.	.	0	0.454545	0	18	11	13	intronic	Dis3l2	.	.	.	42	24	282, ,
chr1	159162063	CCCCCTT	C	6,0	10,2	14,0	0	0.166667	0	6	12	14	intergenic	1600012P17Rik;Cop1	dist=181602;dist=70131	.	.	32	26	282, ,
chr1	165521990	TTA	T	.	.	.	0	0.416667	0	12	12	35	intronic	Adcy10	.	.	.	59	47	282, ,
chr1	169154496	GACACACACACACACACACGCACGCACGCACGCACGCACACACACACACACATACATGCACACACACACACACACACACACACATACATGCACACACACACACACGCACGCACACACACACACACACACACATACATGCGCGCACACAC	G	.	.	.	0	0.6	0	20	25	47	intergenic	Mir6354;Nuf2	dist=135408;dist=343290	.	.	92	72	282, ,
chr1	171070085	TCCTA	T	.	.	.	0	0.106667	0	79	75	131	intergenic	Mir6546;Cfap126	dist=5434;dist=51572	.	.	285	206	282, ,
chr1	171508009	T	TA	.	.	.	0	0.205882	0	31	34	41	intergenic	Alyref2;Itln1	dist=3259;dist=10115	.	.	106	75	282, ,
chr1	171508034	CT	C	.	.	.	0	0.257143	0	31	35	55	intergenic	Alyref2;Itln1	dist=3285;dist=10089	.	.	121	90	282, ,
chr1	171566850	A	AT	.	.	.	0	0.170732	0	66	41	93	intronic	Cd244a	.	.	.	200	134	282, ,
chr1	171574833	T	TA	.	.	.	0	0.254902	0	47	51	99	intronic	Cd244a	.	.	.	197	150	282, ,
chr1	172811799	CACAG	C	.	.	.	0	0.619048	0	19	21	32	intergenic	Crp;Apcs	dist=111834;dist=82158	.	.	72	53	282, ,
chr1	172811839	GAC	G	.	.	.	0	0.6	0	14	25	26	intergenic	Crp;Apcs	dist=111874;dist=82120	.	.	65	51	282, ,
chr1	183107214	TCATGCCAACACTGGGCTTAGTACCCCCCCATGCCAACACTGGGCTTAGTAACCCCCCACACCAACAATGGGCTTAGTACTCCCCCCCCAACGCTGGACTTAGTACTCCCCCACCCCCACACCAACACTGGACTTAGTACTCTCCACATATATGTCAACACTGAACTTGGTACTCCCCACTC	T	.	.	.	0	0.411765	0	12	34	24	intronic	Disp1	.	.	.	70	58	282, ,
chr1	184243986	A	AAGAGG	.	.	.	0	0.5	0	23	12	35	intergenic	Dusp10;1700112H15Rik	dist=168350;dist=283855	.	.	70	47	282, ,
chr10	21686709	CGTGTGTGTGTGTGTGTGTGTGTGTGTGTGTGTGTGTGTGTGTGAGAACATCTCTATGTGAGTATGTGTTATGTGTGTGA	C	23,0	28,4	54,0	0	0.125	0	23	32	54	intergenic	1700020N01Rik;Gm5420	dist=64335;dist=4057	.	.	109	86	282, ,
chr10	25604423	CTTGTCAA	C	.	.	.	0	0.342105	0	36	38	61	ncRNA_intronic	Gm29571	.	.	.	135	99	282, ,
chr10	57327230	G	A	5,0	4,3	8,0	0	0.428571	0	5	7	8	intergenic	Gm36595;4930467K11Rik	dist=851263;dist=151153	.	.	20	15	282, ,
chr10	99389382	C	G	8,0	7,3	16,0	0	0.3	0	8	10	16	intergenic	Dusp6;Gm20110	dist=121893;dist=219789	.	.	34	26	282, ,
chr11	3102726	C	A	.	.	.	0	0.368421	0	58	38	110	intergenic	NONE;Pisd-ps1	dist=NONE;dist=21276	.	.	206	148	282, ,
chr11	28420038	TCTCAGACTAGTTTTTTTTTAATTTATTTTTTTATTAGGTATTTCCCTTGTTTACATTTTCAATGCTATCCCAAAAGTCCCTCATACCCACCCCCCCCAATCCCCTACCACCCACTCCCCCTTTTTGGCCCTGGGGTTCCCCTGTACTG	T	.	.	.	0	0.547619	0	20	42	57	intronic	Ccdc85a	.	.	.	119	99	282, ,
chr11	33427680	C	CT	.	.	.	0	0.833333	0	25	6	38	intronic	Ranbp17	.	.	.	69	44	282, ,
chr11	37104362	A	AAAAAAAAAAAAAAAAAAC	.	.	.	0	0.263158	0	22	19	26	intergenic	Tenm2;Gm12128	dist=160121;dist=554627	.	.	67	45	282, ,
chr11	46091212	CGTGTGTGTGTGTGTGTGTGT	C	.	.	.	0	0.615385	0	23	13	36	intronic	Adam19	.	.	.	72	49	282, ,
chr11	47896360	T	TTC	.	.	.	0	0.555556	0	26	9	44	intergenic	Sgcd;Rack1	dist=517035;dist=904000	.	.	79	53	282, ,
chr11	54314085	G	GCCCC	.	.	.	0	0.571429	0	15	7	41	intronic	Acsl6	.	.	.	63	48	282, ,
chr11	58734225	TGTGTGTGTGTGTGTTA	T	.	.	.	0	0.363636	0	33	22	41	intergenic	Olfr317;Olfr316	dist=1003;dist=23426	.	.	96	63	282, ,
chr11	67227224	G	GTCTCTCTCTCTC	.	.	.	0	0.5	0	10	10	37	ncRNA_intronic	Myhas	.	.	.	57	47	282, ,
chr11	67805678	T	TG	.	.	.	0	0.666667	0	7	6	16	intronic	Dhrs7c	.	.	.	29	22	282, ,
chr11	79089105	T	G	.	.	.	0	0.2	0	17	10	31	intronic	Ksr1	.	.	.	58	41	282, ,
chr12	3562750	CT	C	.	.	.	0	0.263158	0	28	19	38	intergenic	Asxl2;Dtnb	dist=55902;dist=9640	.	.	85	57	282, ,
chr12	29927732	ATG	A	.	.	.	0	0.380952	0	24	21	48	intergenic	Myt1l;Pxdn	dist=4524;dist=10302	.	.	93	69	282, ,
chr12	31714037	C	A	26,0	17,4	49,0	0	0.190476	0	26	21	49	intronic	Cog5	.	.	.	96	70	282, ,
chr12	35175375	AGTGTGTGTGTGTGTGTGT	A	.	.	.	0	0.68	0	26	25	47	intergenic	Snx13;Mir680-3	dist=27899;dist=19418	.	.	98	72	282, ,
chr12	36827872	TTCCATCCATCCATCCATCCATCCATCCA	T	.	.	.	0	0.35	0	25	20	52	intergenic	Mir5099;Meox2	dist=11595;dist=280640	.	.	97	72	282, ,
chr12	51179003	G	T	11,0	14,4	24,0	0	0.222222	0	11	18	24	intergenic	1700008C04Rik;G2e3	dist=116460;dist=169227	.	.	53	42	282, ,
chr12	56909490	TAC	T	.	.	.	0	0.285714	0	5	7	17	intronic	Slc25a21	.	.	.	29	24	282, ,
chr12	70238407	G	GTC	.	.	.	0	0.48	0	21	25	38	intergenic	F730035M05Rik;Trim9	dist=4242;dist=6128	.	.	84	63	282, ,
chr12	104257645	CGT	C	.	.	.	0	0.384615	0	19	13	32	intergenic	Serpina3h;Serpina3i	dist=3241;dist=5475	.	.	64	45	282, ,
chr13	14145930	CG	C	.	.	.	0	0.714286	0	9	7	16	intronic	Arid4b	.	.	.	32	23	282, ,
chr13	14736241	AAGGAAGGAAGGAAGGAAGGAAGGGAGGGAGGGAGGGAGGGAGGGAGGGAGGGAGGGAGGGAGGGAGGAAGGAAGGAAGGAAGGAAGGAAGGGATGG	A	22,0	20,4	58,0	0	0.166667	0	22	24	58	intergenic	AW209491;Gli3	dist=98040;dist=727386	.	.	104	82	282, ,
chr13	22393639	C	CG	.	.	.	0	0.4	0	10	5	15	intergenic	Vmn1r199;Vmn1r200	dist=9998;dist=1390	.	.	30	20	282, ,
chr13	29758096	TAC	T	.	.	.	0	0.190476	0	30	21	37	intronic	Cdkal1	.	.	.	88	58	282, ,
chr13	39696558	GAT	G	.	.	.	0	0.625	0	23	8	38	intergenic	5033403F01Rik;Ofcc1	dist=730262;dist=305322	.	.	69	46	282, ,
chr13	55493406	TTC	T	.	.	.	0	0.6	0	23	5	36	intergenic	Dbn1;Pdlim7	dist=5331;dist=4079	.	.	64	41	282, ,
chr13	76577613	C	T	.	.	.	0	0.911765	0	55	34	16	intronic	Mctp1	.	.	.	105	50	282, ,
chr14	22378140	GTT	G	.	.	.	0	0.714286	0	17	7	33	intronic	Lrmda	.	.	.	57	40	282, ,
chr14	26319830	GGA	G	.	.	.	0	0.7	0	15	10	51	intergenic	Duxbl1;4933413J09Rik	dist=50397;dist=37715	.	.	76	61	282, ,
chr14	43486814	A	AG	.	.	.	0	1	0	9	10	12	intergenic	1700001F09Rik;Gm10375	dist=139003;dist=115813	.	.	31	22	282, ,
chr14	45771033	C	CATACACATACACACAGACATTCACACACATACACACACATACACAT	.	.	.	0	1	0	26	23	63	intergenic	Ddhd1;Ubb-ps	dist=112890;dist=312994	.	.	112	86	282, ,
chr14	73590474	TTC	T	.	.	.	0	0.4	0	14	10	39	intronic	Sucla2	.	.	.	63	49	282, ,
chr14	84312653	C	CA	.	.	.	0	1	0	16	5	20	intergenic	Gm32455;Pcdh17	dist=237363;dist=130910	.	.	41	25	282, ,
chr14	105381409	CT	C	.	.	.	0	1	0	15	6	35	intergenic	Ndfip2;5430440P10Rik	dist=72112;dist=46149	.	.	56	41	282, ,
chr14	114685009	GTA	G	.	.	.	0	0.5	0	14	6	23	intergenic	NONE;4930524C18Rik	dist=NONE;dist=146954	.	.	43	29	282, ,
chr14	116940084	T	TTTTC	.	.	.	0	0.384615	0	17	13	40	intronic	Gpc6	.	.	.	70	53	282, ,
chr15	37667684	CGT	C	.	.	.	0	0.25	0	39	20	36	intronic	Ncald	.	.	.	95	56	282, ,
chr15	40188016	GCCAAA	G	.	.	.	0	0.588235	0	7	17	13	intergenic	Gm33301;Gm16294	dist=19941;dist=323301	.	.	37	30	282, ,
chr15	102001938	G	GTAGCTGCGGAGGGGGAGGCTGCAGCCA	.	.	.	0	0.65	0	17	20	51	intronic	Krt8	.	.	.	88	71	282, ,
chr15	103741998	AG	A	.	.	.	0	1	0	11	8	25	intergenic	Glycam1;Mucl1	dist=176918;dist=9924	.	.	44	33	282, 279,
chr16	20905450	C	T	19,0	24,5	53,0	0	0.172414	0	19	29	53	intergenic	Chrd;Gm6551	dist=163066;dist=23164	.	.	101	82	282, ,
chr16	32879078	G	A	.	.	.	0	0.135135	0	35	37	87	intronic	Fyttd1	.	.	.	159	124	282, ,
chr16	41442569	GGT	G	.	.	.	0	0.235294	0	15	17	42	intronic	Lsamp	.	.	.	74	59	282, ,
chr17	9440607	C	CA	.	.	.	0	0.8	0	15	5	36	intergenic	6530411M01Rik;Pabpc6	dist=272585;dist=225890	.	.	56	41	282, ,
chr17	17233604	C	CTTTATTTTATTTTATTTTAT	.	.	.	0	0.382353	0	38	34	61	intergenic	Gm38396;LOC102640673	dist=27381;dist=1299	.	.	133	95	282, ,
chr17	28278405	TAC	T	.	.	.	0	0.272727	0	29	22	45	intronic	Ppard	.	.	.	96	67	282, ,
chr17	57056212	A	AT	.	.	.	0	0.238095	0	13	21	40	intronic	Slc25a23	.	.	.	74	61	282, ,
chr18	5947653	CTCCTGGGCATCTATCTATCTACCTCAAGATCCATCTGTACCAT	C	.	.	.	0	0.736842	0	12	19	51	intergenic	Zeb1;Arhgap12	dist=172186;dist=76754	.	.	82	70	282, ,
chr18	25280686	C	A	13,0	17,3	27,0	0	0.15	0	13	20	27	intronic	AW554918	.	.	.	60	47	282, ,
chr18	38299471	C	CA	.	.	.	0	0.555556	0	30	9	12	intronic	Rnf14	.	.	.	51	21	282, ,
chr18	62713850	TCTCCCTCC	T	.	.	.	0	0.5	0	11	8	26	intronic	Spink13	.	.	.	45	34	282, ,
chr18	66005977	GGT	G	.	.	.	0	0.9	0	9	10	15	intergenic	Lman1;Ccbe1	dist=3343;dist=50877	.	.	34	25	282, ,
chr18	67050644	ATG	A	.	.	.	0	0.181818	0	31	22	48	intergenic	Gm19784;Gnal	dist=100684;dist=37652	.	.	101	70	282, ,
chr18	78799067	CTA	C	.	.	.	0	0.571429	0	14	7	26	intronic	Setbp1	.	.	.	47	33	282, ,
chr19	3502390	G	GGTGTGTGTGTGTGT	.	.	.	0	1	0	16	5	37	intronic	Ppp6r3	.	.	.	58	42	282, ,
chr19	6625949	G	A	9,0	11,5	21,0	0	0.3125	0	9	16	21	intergenic	Slc22a12;Rps6ka4	dist=82879;dist=203135	.	.	46	37	282, ,
chr19	40558739	AAGGAAGGAAGGAAGGGAGGGAGGGAGGGAGGGAGGGAGGGAGGAAGGAAGGAAGGGCAGG	A	.	.	.	0	1	0	10	15	25	intronic	Aldh18a1	.	.	.	50	40	282, ,
chr19	47826397	AACACACACACACACACACACAC	A	.	.	.	0	1	0	12	13	41	intronic	Cfap43	.	.	.	66	54	282, ,
chr2	10415063	C	CCCCT	.	.	.	0	1	0	13	5	28	intronic	Sfmbt2	.	.	.	46	33	282, ,
chr2	23092516	TAC	T	.	.	.	0	0.166667	0	28	30	41	intronic	Acbd5	.	.	.	99	71	282, ,
chr2	84834875	AAC	A	.	.	.	0	0.26087	0	33	23	43	intergenic	Timm10;Slc43a1	dist=4663;dist=4531	.	.	99	66	282, ,
chr2	115657138	TA	T	.	.	.	0	0.210526	0	24	19	36	intronic	BC052040	.	.	.	79	55	282, ,
chr2	151536200	AGGAGGAAGGGGAGGGGTCAGGGGGAGGAGGGGGAGGAGGAGGAGGAAGGGGAGGGGTCAGGGGGAGGAGGG	A	10,0	3,4	14,0	0	0.571429	0	10	7	14	intergenic	Nsfl1c;Fkbp1a	dist=24891;dist=6212	.	.	31	21	282, ,
chr2	174304597	C	CAACACACATATACACACAACACACACATACACACATGTACACATACAACACATACATATAACTACACAACACACACAT	.	.	.	0	1	0	70	24	106	intronic	Gnas	.	.	.	200	130	282, ,
chr3	60829800	AGCCGC	A	.	.	.	0	0.692308	0	20	13	11	intergenic	Mbnl1;P2ry1	dist=200051;dist=172980	.	.	44	24	282, ,
chr3	97650217	TTG	T	.	.	.	0	0.166667	0	32	36	38	intronic	Fmo5	.	.	.	106	74	282, ,
chr3	125122778	T	TGGTC	.	.	.	0	1	0	14	16	31	intergenic	1700003H04Rik;Ndst4	dist=541687;dist=281313	.	.	61	47	282, ,
chr3	125122781	GAAATATGACCAATA	G	.	.	.	0	1	0	14	15	31	intergenic	1700003H04Rik;Ndst4	dist=541691;dist=281296	.	.	60	46	282, ,
chr3	125362036	T	C	.	.	.	0	1	0	18	18	20	intergenic	1700003H04Rik;Ndst4	dist=780945;dist=42055	.	.	56	38	282, ,
chr3	147783150	G	GGTGTGTGTGTGTGT	.	.	.	0	1	0	30	17	43	intergenic	Ttll7;Adgrl2	dist=799142;dist=1032436	.	.	90	60	282, ,
chr3	152196932	GGAGAGAGAAAGAGAGAGAGGGAGGGAAGGAGGGAGGGAGGGAGGGAGGGAGGGAGGGAGGGAGGGAGGAAAAGAAAGGACAGAACAGAGA	G	.	.	.	0	0.5	0	17	8	43	intronic	Dnajb4	.	.	.	68	51	282, ,
chr4	3190293	ATAG	A	15,0	28,3	47,0	0	0.0967742	0	15	31	47	intergenic	Vmn1r3;Mir3471-2	dist=4989;dist=346794	.	.	93	78	282, ,
chr4	11571091	C	T	.	.	.	0	0.69697	0	30	33	42	intronic	Rad54b	.	.	.	105	75	282, ,
chr4	39739262	C	CT	.	.	.	0	0.8	0	18	5	22	intergenic	1700009N14Rik;Aco1	dist=287484;dist=404003	.	.	45	27	282, ,
chr4	53762958	C	CA	.	.	.	0	0.185185	0	26	27	39	UTR3	Fktn	NM_139309:c.*1571_*1572insA;NM_001363128:c.*1571_*1572insA;NM_001363127:c.*1571_*1572insA;NM_001363126:c.*1571_*1572insA	.	.	92	66	282, ,
chr4	59045851	C	A	15,0	6,2	21,0	0	0.25	0	15	8	21	intronic	Shoc1	.	.	.	44	29	282, ,
chr4	82296178	T	TTA	.	.	.	0	0.142857	0	29	28	37	UTR3	Nfib	NM_008687:c.*615_*616insTA;NM_001286127:c.*615_*616insTA;NM_001113210:c.*503_*504insTA;NM_001113209:c.*503_*504insTA;NM_001286131:c.*503_*504insTA	.	.	94	65	282, ,
chr4	97958571	GGT	G	.	.	.	0	0.3125	0	23	16	40	intronic	Nfia	.	.	.	79	56	282, ,
chr4	137637562	T	TCGCCC	.	.	.	0	0.384615	0	30	13	40	intronic	Usp48	.	.	.	83	53	282, ,
chr4	137853048	T	TAAAAAAAAAAAAA	.	.	.	0	0.409091	0	29	22	53	intergenic	Alpl;Ece1	dist=56664;dist=9189	.	.	104	75	282, ,
chr4	139664914	GCATCCTATTATA	G	.	.	.	0	0.173913	0	17	23	38	intronic	Tas1r2	.	.	.	78	61	282, ,
chr4	139664951	AT	A	.	.	.	0	0.16	0	17	25	48	intronic	Tas1r2	.	.	.	90	73	282, ,
chr4	139664953	G	GCA	.	.	.	0	0.166667	0	17	24	48	intronic	Tas1r2	.	.	.	89	72	282, ,
chr4	139664961	AGATGTCCTGTC	A	.	.	.	0	0.222222	0	18	27	48	intronic	Tas1r2	.	.	.	93	75	282, ,
chr4	139665012	A	AGATGTCCTGCT	.	.	.	0	0.230769	0	19	26	50	intronic	Tas1r2	.	.	.	95	76	282, ,
chr4	139665015	AG	A	.	.	.	0	0.230769	0	19	26	50	intronic	Tas1r2	.	.	.	95	76	282, ,
chr4	146528353	A	G	.	.	.	0	0.113924	0	36	79	142	ncRNA_intronic	1700095A21Rik	.	.	.	257	221	282, ,
chr4	147309260	GC	G	.	.	.	0	0.375	0	11	8	38	intergenic	4933438K21Rik;Zfp982	dist=240825;dist=133853	.	.	57	46	282, ,
chr4	147874267	T	TGGAGGAGCAGCAGCAGGAGGCTTCAGGGGCAGAAGAGGAGGAGGCCTGCCTGAGGGTGGAGGCA	.	.	.	0	0.529412	0	26	17	63	UTR3	Mfn2	NM_133201:c.*1121_*1122insTGCCTCCACCCTCAGGCAGGCCTCCTCCTCTTCTGCCCCTGAAGCCTCCTGCTGCTGCTCCTCC;NM_001285922:c.*1121_*1122insTGCCTCCACCCTCAGGCAGGCCTCCTCCTCTTCTGCCCCTGAAGCCTCCTGCTGCTGCTCCTCC;NM_001285921:c.*1121_*1122insTGCCTCCACCCTCAGGCAGGCCTCCTCCTCTTCTGCCCCTGAAGCCTCCTGCTGCTGCTCCTCC;NM_001285920:c.*1121_*1122insTGCCTCCACCCTCAGGCAGGCCTCCTCCTCTTCTGCCCCTGAAGCCTCCTGCTGCTGCTCCTCC;NM_001285923:c.*1121_*1122…	.	.	106	80	282, ,
chr4	151898039	CA	C	15,0	13,2	8,0	0	0.133333	0	15	15	8	intergenic	Camta1;Dnajc11	dist=36272;dist=35680	.	.	38	23	282, ,
chr5	89620583	G	A	7,0	14,2	18,0	0	0.125	0	7	16	18	ncRNA_exonic	Gm7056	.	.	.	41	34	282, ,
chr5	113680915	AAGAG	A	7,0	16,4	25,0	0	0.2	0	7	20	25	intergenic	Cmklr1;1700069L16Rik	dist=30526;dist=11505	.	.	52	45	282, ,
chr5	147119128	CT	C	.	.	.	0	1	0	8	8	5	intergenic	Polr1d;Gsx1	dist=7768;dist=69567	.	.	21	13	282, ,
chr5	147119137	GCCCCCCGCCCC	G	.	.	.	0	1	0	8	7	5	intergenic	Polr1d;Gsx1	dist=7777;dist=69548	.	.	20	12	282, ,
chr6	13715541	C	A	11,0	12,2	36,0	0	0.142857	0	11	14	36	intergenic	Bmt2;Gpr85	dist=37575;dist=118911	.	.	61	50	282, ,
chr6	72130016	T	G	.	.	.	0	0.181818	0	17	22	35	intronic	St3gal5	.	.	.	74	57	282, ,
chr6	84359044	TGGA	T	.	.	.	0	0.6	0	8	5	26	intergenic	Dysf;Gm10445	dist=147986;dist=53895	.	.	39	31	282, ,
chr6	88868878	TATGTATGTAGGCATGTAGGTATGAGTGTGTAGGC	T	.	.	.	0	0.647059	0	20	17	42	intronic	Podxl2	.	.	.	79	59	282, ,
chr6	122677490	TCA	T	.	.	.	0	0.230769	0	23	13	44	intergenic	Dppa3;Nanog	dist=47220;dist=29997	.	.	80	57	282, ,
chr7	57990028	GCA	G	.	.	.	0	0.269231	0	28	26	36	intergenic	Gabrb3;Atp10a	dist=161228;dist=668172	.	.	90	62	282, ,
chr7	61269210	A	AAT	.	.	.	0	0.4	0	6	10	22	intergenic	Snhg14;B230209E15Rik	dist=819033;dist=260200	.	.	38	32	282, ,
chr7	73206938	AAC	A	.	.	.	0	0.285714	0	20	14	36	intergenic	Gm6567;4930429H19Rik	dist=104871;dist=103440	.	.	70	50	282, ,
chr8	20020536	A	G	.	.	.	0	0.218182	0	45	55	93	intronic	Gm21119	.	.	.	193	148	282, ,
chr8	20547872	T	C	.	.	.	0	0.117647	0	120	119	233	intergenic	2610005L07Rik;Gm21119	dist=123058;dist=67055	.	.	472	352	282, ,
chr8	21082315	A	ATCT	.	.	.	0	0.5	0	11	10	17	intergenic	Defa35;Defa25	dist=16314;dist=2127	.	.	38	27	282, ,
chr8	23447978	A	AAAAAAAAAAAAAAAAC	.	.	.	0	0.235294	0	26	17	35	UTR3	Sfrp1	NM_013834:c.*1490_*1491insAAAAAAAAAAAAAAAC	.	.	78	52	282, ,
chr8	24358535	C	CG	.	.	.	0	0.571429	0	9	7	21	intergenic	Zmat4;Tcim	dist=295419;dist=78637	.	.	37	28	282, ,
chr8	26873615	GT	G	.	.	.	0	0.666667	0	12	6	29	intergenic	2310008N11Rik;Zfp703	dist=49193;dist=103720	.	.	47	35	282, ,
chr8	28229225	TCTC	T	.	.	.	0	1	0	12	7	6	intergenic	Gm8096;Unc5d	dist=144373;dist=417489	.	.	25	13	282, ,
chr8	40053572	G	GAA	.	.	.	0	0.5	0	9	16	11	intergenic	Msr1;Fgf20	dist=410894;dist=225594	.	.	36	27	282, ,
chr8	63598915	G	GTCTGTGTC	.	.	.	0	0.909091	0	37	33	73	intergenic	Spock3;Sgo2b	dist=241819;dist=325779	.	.	143	106	282, ,
chr8	101541759	CT	C	.	.	.	0	0.222222	0	22	18	37	intergenic	A330008L17Rik;Cdh11	dist=1808322;dist=1090335	.	.	77	55	282, ,
chr8	123154210	ACAC	A	.	.	.	0	0.130435	0	30	23	45	intronic	Sult5a1	.	.	.	98	68	282, ,
chr9	14353538	CA	C	.	.	.	0	0.6	0	21	5	33	downstream	Endod1	dist=451	.	.	59	38	282, ,
chr9	32366078	C	G	.	.	.	0	0.4	0	27	25	32	intergenic	Kcnj5;Kcnj1	dist=21734;dist=6340	.	.	84	57	282, ,
chr9	55407145	AGCCCCT	A	.	.	.	0	0.333333	0	21	6	40	intronic	Tmem266	.	.	.	67	46	282, ,
chr9	56996461	A	AC	.	.	.	0	0.5	0	15	8	20	intronic	Ptpn9	.	.	.	43	28	282, ,
chr9	58738401	T	TTCTCTTTCTCTCTCTCTC	.	.	.	0	0.590909	0	14	22	50	intronic	Rec114	.	.	.	86	72	282, ,
chr9	83688185	TAGGGCTGGAGACAGGGCTCAGGGCTGAGACAGGGCTC	T	.	.	.	0	1	0	19	14	39	intergenic	Sh3bgrl2;Gm2109	dist=87895;dist=3253	.	.	72	53	282, ,
chrX	120454173	C	A	14,0	12,4	18,0	0	0.25	0	14	16	18	intronic	Pcdh11x	.	.	.	48	34	282, ,
chrX	140049666	CA	C	.	.	.	0	0.4	0	8	10	24	intronic	Nup62cl	.	.	.	42	34	282, ,
chrX	150299323	A	C	12,0	13,4	9,0	0	0.235294	0	12	17	9	intergenic	Gm15127;Gm15104	dist=314341;dist=13628	.	.	38	26	282, ,
chrX	150299330	A	G	12,0	14,4	9,0	0	0.222222	0	12	18	9	intergenic	Gm15127;Gm15104	dist=314348;dist=13621	.	.	39	27	282, ,
chrY	21390331	G	GTTT	17,0	7,6	45,0	0	0.461538	0	17	13	45	intergenic	Gm20865;Orly	dist=146508;dist=1092181	.	.	75	58	282, ,
chrY	31758424	G	GTATCTATCTATC	.	.	.	0	0.375	0	7	8	10	intergenic	Gm21679;LOC115489288	dist=123858;dist=365855	.	.	25	18	282, ,
chrY	81236561	T	C	.	.	.	0	0.444444	0	5	9	29	intergenic	Gm20806;Gm20747	dist=479351;dist=562589	.	.	43	38	282, ,

## Sheet: Liver Mouse 3
chr	pos	ref	alt	AD|h_mu	AD|l_mu	AD|t_mu	AF_h	AF_l	AF_t	reads_h	reads_l	reads_t	Func.refGene	Gene.refGene	GeneDetail.refGene	ExonicFunc.refGene	AAChange.refGene	total_reads	lt_reads	present_in_sample
chr1	4247939	TTGTGTG	T	.	.	.	0	0.333333	0	7	21	23	intronic	Rp1	.	.	.	51	44	450, ,
chr1	5442475	T	TCACACA	.	.	.	0	0.296296	0	26	27	11	intergenic	Atp6v1h;Oprk1	dist=279926;dist=146018	.	.	64	38	450, ,
chr1	7640056	G	C	.	.	.	0	0.209302	0	39	43	17	intergenic	Pcmtd1;Sntg1	dist=466428;dist=719683	.	.	99	60	450, ,
chr1	7927263	AGTC	A	.	.	.	0	0.457143	0	35	35	27	intergenic	Pcmtd1;Sntg1	dist=753636;dist=432473	.	.	97	62	450, ,
chr1	7927276	A	AT	.	.	.	0	0.5	0	30	34	28	intergenic	Pcmtd1;Sntg1	dist=753648;dist=432463	.	.	92	62	450, ,
chr1	7927280	A	AAG	.	.	.	0	0.441176	0	31	34	30	intergenic	Pcmtd1;Sntg1	dist=753652;dist=432459	.	.	95	64	450, ,
chr1	9350254	ATAGAATAATC	A	.	.	.	0	0.333333	0	16	15	18	intergenic	Sntg1;Rrs1	dist=50378;dist=195144	.	.	49	33	450, ,
chr1	12234956	TAAAAAAAAAAAAAAAAA	T	.	.	.	0	0.681818	0	17	22	16	intergenic	A830018L16Rik;Mir6341	dist=259055;dist=191013	.	.	55	38	450, ,
chr1	23151607	GGATA	G	.	.	.	0	0.461538	0	43	13	30	intergenic	Ppp1r14bl;Mir30a	dist=49355;dist=120658	.	.	86	43	450, ,
chr1	26788028	A	ATCTCTCTCTCTCTCTCTCTCTC	.	.	.	0	0.45	0	25	20	13	intergenic	4931408C20Rik;Gm5524	dist=100568;dist=1096018	.	.	58	33	450, ,
chr1	29804637	TTCTC	T	.	.	.	0	0.5	0	17	10	30	intergenic	Mir6342;Gm31465	dist=383026;dist=316372	.	.	57	40	450, ,
chr1	33372816	G	GT	.	.	.	0	0.210526	0	21	19	28	intergenic	Khdrbs2;Prim2	dist=714247;dist=80992	.	.	68	47	450, ,
chr1	33372820	G	GTCA	.	.	.	0	0.210526	0	20	19	28	intergenic	Khdrbs2;Prim2	dist=714251;dist=80988	.	.	67	47	450, ,
chr1	64919726	C	A	24,0	27,7	40,0	0	0.205882	0	24	34	40	intronic	Plekhm3	.	.	.	98	74	450, ,
chr1	77166210	G	GTTGTTCCTGAATCTTTTTTTTTTTTTTTTTTTTTT	.	.	.	0	0.333333	0	11	24	6	intergenic	Mir6343;Epha4	dist=656567;dist=200975	.	.	41	30	450, ,
chr1	78188362	T	TG	.	.	.	0	0.571429	0	19	14	10	intronic	Pax3	.	.	.	43	24	450, ,
chr1	79504530	T	TCTCTCC	.	.	.	0	0.434783	0	13	23	11	intergenic	Scg2;Ap1s3	dist=64504;dist=102346	.	.	47	34	450, ,
chr1	102311312	A	AAGAGAGAGAGAGAGAGAGAGAGAG	.	.	.	0	0.391304	0	22	23	21	intergenic	Gm20268;NONE	dist=1136110;dist=NONE	.	.	66	44	450, ,
chr1	103753827	T	TAAAAAAAAAAAAA	.	.	.	0	0.176471	0	15	17	13	intergenic	NONE;Cdh20	dist=NONE;dist=1014693	.	.	45	30	450, ,
chr1	105419026	T	TAAAAAAAAAAAAAAAAAA	.	.	.	0	0.333333	0	21	18	7	intergenic	Gm17634;Pign	dist=57289;dist=99396	.	.	46	25	450, ,
chr1	106510747	T	TAAAGAAACGTTCGGGGGTGGGTGGATATGGGGGACTTTTGGTATAGCATTGGAAATGTAAATGAGTTAAATACCTAATAAAAAATGGAAAAAAA	.	.	.	0	0.517241	0	28	29	5	intergenic	Phlpp1;Bcl2	dist=116502;dist=27429	.	.	62	34	450, ,
chr1	110034312	TG	T	.	.	.	0	0.5	0	30	34	18	intronic	Cdh7	.	.	.	82	52	450, ,
chr1	110034315	TGGA	T	.	.	.	0	0.485714	0	30	35	19	intronic	Cdh7	.	.	.	84	54	450, ,
chr1	117434448	C	A	37,0	20,5	33,0	0	0.2	0	37	25	33	intergenic	Cntnap5a;B020011L13Rik	dist=847126;dist=346687	.	.	95	58	450, ,
chr1	123706990	A	ACACTGAGGTCATAGATTG	.	.	.	0	0.428571	0	28	21	26	intronic	Dpp10	.	.	.	75	47	450, ,
chr1	131889171	C	CAT	.	.	.	0	0.307692	0	15	13	12	intergenic	Rab29;Nucks1	dist=16282;dist=21287	.	.	40	25	450, ,
chr1	139074517	A	T	.	.	.	0	0.148148	0	35	27	32	intronic	Dennd1b	.	.	.	94	59	450, ,
chr1	146518833	C	CATATATATATATATAT	.	.	.	0	0.3	0	24	20	6	intronic	Brinp3	.	.	.	50	26	450, ,
chr1	146703030	G	GATATATATATATATATATATATATATAT	.	.	.	0	0.5	0	15	16	10	intronic	Brinp3	.	.	.	41	26	450, ,
chr1	148799664	CAGAGG	C	.	.	.	0	0.555556	0	22	9	5	intergenic	Brinp3;Pla2g4a	dist=1897193;dist=1029950	.	.	36	14	450, ,
chr1	149605774	T	A	7,0	7,2	7,0	0	0.222222	0	7	9	7	intergenic	NONE;Pla2g4a	dist=NONE;dist=223845	.	.	23	16	450, ,
chr1	162802332	T	C	13,0	18,3	24,0	0	0.142857	0	13	21	24	intronic	Fmo4	.	.	.	58	45	450, ,
chr1	164620394	CA	C	.	.	.	0	0.714286	0	13	7	14	intergenic	Gm26685;Dpt	dist=105513;dist=176268	.	.	34	21	450, ,
chr1	167561514	A	C	.	.	.	0	0.176471	0	27	17	38	intergenic	Lrrc52;Rxrg	dist=94734;dist=36848	.	.	82	55	450, ,
chr10	3252680	C	T	.	.	.	0	0.24	0	25	25	19	intergenic	B020014A21Rik;H60c	dist=119487;dist=3528	.	.	69	44	450, ,
chr10	33489201	T	TG	.	.	.	0	0.6	0	7	5	14	intergenic	Trdn;Clvs2	dist=12492;dist=23085	.	.	26	19	450, ,
chr10	48318934	C	G	.	.	.	0	0.25641	0	36	39	19	intergenic	NONE;Grik2	dist=NONE;dist=774747	.	.	94	58	450, ,
chr10	54890679	G	C	.	.	.	0	0.175	0	16	40	47	intergenic	Gm16998;Tbc1d32	dist=809598;dist=1123615	.	.	103	87	450, ,
chr10	87791241	AGAGGGGAGGAGAGGGGGGGAGAGGAGAGGAGGGGAGGGGAGGGAAGGGGAGGAGAGGGGAGGGGAGGGGAGGGGAGGG	A	11,0	6,3	13,0	0	0.333333	0	11	9	13	intergenic	Pah;Igf1	dist=207105;dist=66946	.	.	33	22	450, ,
chr10	94408668	TC	T	.	.	.	0	0.26087	0	29	23	46	intronic	Tmcc3	.	.	.	98	69	450, ,
chr10	104273755	CT	C	.	.	.	0	0.185185	0	33	27	16	intergenic	Gm20765;Mir6411	dist=77234;dist=13513	.	.	76	43	450, ,
chr11	45787153	A	AAT	.	.	.	0	0.5	0	16	6	15	intergenic	Gm12159;F630206G17Rik	dist=670225;dist=20930	.	.	37	21	450, ,
chr11	47775911	CG	C	.	.	.	0	0.428571	0	14	7	10	intergenic	Sgcd;Rack1	dist=396587;dist=1024448	.	.	31	17	450, ,
chr11	49167154	G	GGA	.	.	.	0	0.428571	0	23	7	14	intergenic	Olfr1394;Btnl9	dist=6200;dist=1171	.	.	44	21	450, ,
chr11	52682954	G	A	.	.	.	0	0.181818	0	31	55	45	intergenic	9530068E07Rik;Fstl4	dist=274231;dist=81752	.	.	131	100	450, ,
chr11	54739699	T	TC	.	.	.	0	0.5	0	9	8	15	intronic	Cdc42se2	.	.	.	32	23	450, ,
chr11	56507586	TTATATATATATATATATATATATATATATATATATATA	T	.	.	.	0	0.6	0	25	5	5	intergenic	Nmur2;Gria1	dist=466600;dist=503994	.	.	35	10	450, ,
chr11	57600605	C	CCCCCCA	.	.	.	0	0.272727	0	13	22	30	intergenic	Mfap3;4933424L21Rik	dist=66788;dist=23093	.	.	65	52	450, ,
chr11	58697645	TA	T	.	.	.	0	0.6	0	29	45	20	intergenic	Olfr320;Olfr319	dist=12851;dist=4057	.	.	94	65	450, ,
chr11	58767817	T	TG	.	.	.	0	0.511628	0	25	43	17	intergenic	Olfr316;Olfr315	dist=9230;dist=10272	.	.	85	60	450, ,
chr11	58767825	G	GT	.	.	.	0	0.511628	0	24	43	16	intergenic	Olfr316;Olfr315	dist=9238;dist=10264	.	.	83	59	450, ,
chr11	60296305	G	GCTGTGTGTGTGCTGTGTTGTGTGTATGACAGTC	.	.	.	0	0.5	0	9	18	14	intronic	Tom1l2	.	.	.	41	32	450, ,
chr11	69834033	T	C	.	.	.	0	0.186047	0	50	43	52	exonic	Nlgn2	.	nonsynonymous SNV	Nlgn2:NM_198862:exon1:c.A406G:p.N136D,Nlgn2:NM_001364137:exon2:c.A406G:p.N136D	145	95	450, ,
chr11	69834037	C	G	.	.	.	0	0.181818	0	48	44	51	exonic	Nlgn2	.	synonymous SNV	Nlgn2:NM_198862:exon1:c.G402C:p.V134V,Nlgn2:NM_001364137:exon2:c.G402C:p.V134V	143	95	450, ,
chr11	71990757	A	ATCCCAGGGAATC	.	.	.	0	0.275	0	45	40	41	intergenic	4930401O10Rik;Aipl1	dist=50635;dist=37965	.	.	126	81	450, ,
chr11	83024735	A	AG	.	.	.	0	0.5	0	7	16	10	intergenic	Slfn8;Slfn10-ps	dist=3925;dist=3395	.	.	33	26	450, ,
chr11	88967800	A	G	.	.	.	0	1	0	17	27	21	upstream	Elobl	dist=869	.	.	65	48	450, ,
chr11	91476910	AAT	A	.	.	.	0	0.428571	0	16	14	8	intergenic	4930405D11Rik;Kif2b	dist=581759;dist=98374	.	.	38	22	450, ,
chr11	93391587	GTC	G	.	.	.	0	1	0	18	25	17	intronic	Car10	.	.	.	60	42	450, ,
chr11	93391613	G	GA	.	.	.	0	1	0	23	29	26	intronic	Car10	.	.	.	78	55	450, ,
chr11	93391627	G	GCTA	.	.	.	0	1	0	23	31	22	intronic	Car10	.	.	.	76	53	450, ,
chr11	93391641	G	GCTA	.	.	.	0	1	0	24	33	22	intronic	Car10	.	.	.	79	55	450, ,
chr11	93963333	TACAGAACATATGGTGAGGGGTTGGGGATTTAGCTCAGTGGTAAAGTGCTTGCCTAGCAAGCCCAAGGCCCTGGGTTCGGTCCTCAGCTCCGGAAAAAAAAAAAAAAAAAAAAAAAAAA	T	.	.	.	0	1	0	35	37	34	intronic	Nme1	.	.	.	106	71	450, ,
chr12	10680432	C	CAGAGAGAGAGAGAGAGAGAGAG	.	.	.	0	0.571429	0	9	14	11	intergenic	Gm38407;7420701I03Rik	dist=149129;dist=367381	.	.	34	25	450, ,
chr12	11227132	A	G	.	.	.	0	0.230769	0	17	26	31	intergenic	Msgn1;Gen1	dist=18184;dist=11806	.	.	74	57	450, 279,
chr12	14057007	GGTGT	G	.	.	.	0	1	0	21	7	14	intergenic	Gm35725;Lratd1	dist=429362;dist=90587	.	.	42	21	450, ,
chr12	15990866	C	T	.	.	.	0	0.259259	0	16	27	19	intergenic	Trib2;Lpin1	dist=174081;dist=544803	.	.	62	46	450, ,
chr12	17022512	T	TGGGGG	.	.	.	0	0.238095	0	26	21	21	intergenic	2410004P03Rik;Kcnf1	dist=10785;dist=149588	.	.	68	42	450, ,
chr12	20264916	AT	A	.	.	.	0	0.189873	0	65	79	83	intergenic	5730507C01Rik;1700030C10Rik	dist=1729663;dist=539475	.	.	227	162	450, ,
chr12	22866103	T	C	.	.	.	0	0.25	0	17	20	10	intergenic	Gm38538;2410018L13Rik	dist=120369;dist=87894	.	.	47	30	450, ,
chr12	23061663	T	TG	.	.	.	0	0.2	0	33	30	33	intergenic	2410018L13Rik;9030624G23Rik	dist=51420;dist=981539	.	.	96	63	450, ,
chr12	23162010	G	A	.	.	.	0	0.277778	0	31	36	33	intergenic	2410018L13Rik;9030624G23Rik	dist=151767;dist=881192	.	.	100	69	450, ,
chr12	28077546	A	ATTCTAGAAAAT	.	.	.	0	0.484848	0	25	33	20	intergenic	Sox11;Dcdc2c	dist=734828;dist=360249	.	.	78	53	450, ,
chr12	31225903	T	TG	.	.	.	0	0.5	0	14	8	21	intergenic	6030469F06Rik;Lamb1	dist=39981;dist=39390	.	.	43	29	450, ,
chr12	33073264	A	C	.	.	.	0	0.173913	0	48	46	46	intronic	Cdhr3	.	.	.	140	92	450, ,
chr12	40731128	TTC	T	.	.	.	0	0.8	0	28	15	24	intronic	Dock4	.	.	.	67	39	450, ,
chr12	41740050	C	A	14,0	12,2	9,0	0	0.142857	0	14	14	9	intronic	Immp2l	.	.	.	37	23	450, ,
chr12	41740055	C	A	14,0	14,2	9,0	0	0.125	0	14	16	9	intronic	Immp2l	.	.	.	39	25	450, ,
chr12	50407517	A	G	20,0	15,4	8,0	0	0.210526	0	20	19	8	intronic	Prkd1	.	.	.	47	27	450, ,
chr12	52664344	C	G	27,0	38,6	34,0	0	0.136364	0	27	44	34	intergenic	1700031P21Rik;Akap6	dist=62022;dist=35039	.	.	105	78	450, ,
chr12	62240845	G	GT	.	.	.	0	0.473684	0	20	19	7	intergenic	Lrfn5;Spanxn4	dist=382914;dist=446942	.	.	46	26	450, ,
chr12	63274879	CA	C	.	.	.	0	0.25	0	29	24	17	intergenic	Spanxn4;Fscb	dist=586544;dist=1196453	.	.	70	41	450, ,
chr12	68037302	A	T	.	.	.	0	0.333333	0	7	18	7	intergenic	Mdga2;Rps29	dist=814753;dist=1120420	.	.	32	25	450, ,
chr12	94891552	C	CTCTTCT	.	.	.	0	0.411765	0	27	17	22	intergenic	Mir8099-1;Flrt2	dist=964088;dist=800674	.	.	66	39	450, ,
chr12	101430620	G	A	7,0	5,4	9,0	0	0.444444	0	7	9	9	intronic	Catsperb	.	.	.	25	18	450, ,
chr12	119346252	C	T	30,0	24,3	37,0	0	0.111111	0	30	27	37	intergenic	Itgb8;Macc1	dist=107976;dist=97158	.	.	94	64	450, ,
chr13	8599973	G	A	26,0	19,5	51,0	0	0.208333	0	26	24	51	intronic	Adarb2	.	.	.	101	75	450, ,
chr13	8599977	C	T	26,0	19,5	51,0	0	0.208333	0	26	24	51	intronic	Adarb2	.	.	.	101	75	450, ,
chr13	11130019	CT	C	.	.	.	0	0.210526	0	25	19	29	intergenic	Chrm3;Zp4-ps	dist=769217;dist=392032	.	.	73	48	450, ,
chr13	15424588	C	CT	.	.	.	0	0.714286	0	21	7	23	intergenic	AW209491;Gli3	dist=786386;dist=39135	.	.	51	30	450, ,
chr13	15825720	TTG	T	.	.	.	0	0.214286	0	38	28	16	ncRNA_intronic	A530046M15Rik;B230303A05Rik	.	.	.	82	44	450, ,
chr13	17783229	A	AGAAAG	.	.	.	0	0.5	0	22	26	14	intronic	Cdk13	.	.	.	62	40	450, ,
chr13	23226857	GGAAGGAAGAAAT	G	27,0	28,6	13,0	0	0.176471	0	27	34	13	intergenic	Vmn1r221;Vmn1r222	dist=8547;dist=5246	.	.	74	47	450, ,
chr13	31687059	AGT	A	.	.	.	0	0.25	0	27	20	35	intergenic	Foxf2;Foxc1	dist=55654;dist=119585	.	.	82	55	450, ,
chr13	39304885	A	T	27,0	38,6	14,0	0	0.136364	0	27	44	14	intergenic	5033403F01Rik;Ofcc1	dist=338588;dist=696997	.	.	85	58	450, ,
chr13	47548669	CCCCTCCCCTCCCCTTCCCTCCCCTTCCCTCCCCTTCCCTTCTCCCCTTCCCTTCCCTTTCCTTCCCTTCTTCCCTT	C	21,0	18,3	19,0	0	0.142857	0	21	21	19	intergenic	Rnf144b;4930471G24Rik	dist=300679;dist=118805	.	.	61	40	450, ,
chr13	54327553	AAC	A	.	.	.	0	0.166667	0	34	24	34	intronic	Cplx2	.	.	.	92	58	450, ,
chr13	58480909	TGA	T	.	.	.	0	0.138889	0	26	36	25	intergenic	Rmi1;Slc28a3	dist=69761;dist=72397	.	.	87	61	450, ,
chr13	67645828	C	T	12,0	13,6	27,0	0	0.315789	0	12	19	27	intergenic	Zfp729a;Zfp738	dist=8047;dist=21613	.	.	58	46	450, ,
chr14	8994545	T	TTATATATATATATATATATA	.	.	.	0	0.461538	0	9	13	13	intergenic	4930455B14Rik;Fhit	dist=321167;dist=555549	.	.	35	26	450, ,
chr14	12010681	TG	T	.	.	.	0	0.315789	0	17	19	15	intronic	Ptprg	.	.	.	51	34	450, ,
chr14	22203184	A	ATTTTT	.	.	.	0	0.529412	0	26	17	8	intronic	Lrmda	.	.	.	51	25	450, ,
chr14	22990332	C	G	.	.	.	0	0.135135	0	32	37	53	intronic	Lrmda	.	.	.	122	90	450, ,
chr14	26888851	T	TTCTCTCTC	.	.	.	0	0.7	0	30	10	24	intronic	Dnah12	.	.	.	64	34	450, ,
chr14	41720214	T	C	.	.	.	0	0.175	0	32	40	47	intergenic	1700049E17Rik1;Gm10377	dist=138909;dist=46958	.	.	119	87	450, ,
chr14	44060913	AGT	A	.	.	.	0	0.24	0	25	25	32	intergenic	Ang6;Ear2	dist=54496;dist=41739	.	.	82	57	450, ,
chr14	45989017	C	CCCCCCCCCCCCCCA	.	.	.	0	0.24	0	17	25	10	intergenic	Ddhd1;Ubb-ps	dist=330874;dist=95010	.	.	52	35	450, ,
chr14	46211370	A	AGG	.	.	.	0	0.208333	0	17	24	20	intergenic	Ubb-ps;Gm15217	dist=126413;dist=168154	.	.	61	44	450, ,
chr14	50323197	A	AAAGG	.	.	.	0	0.375	0	6	16	16	intergenic	Olfr734;Olfr735	dist=2329;dist=22179	.	.	38	32	450, ,
chr14	71330217	ATG	A	.	.	.	0	0.25	0	27	12	27	intergenic	Gm4251;4930434J06Rik	dist=59159;dist=526490	.	.	66	39	450, ,
chr14	75120808	C	CA	.	.	.	0	0.238095	0	33	21	24	ncRNA_intronic	Mir466f-3	.	.	.	78	45	450, ,
chr14	76460272	TAC	T	.	.	.	0	0.2	0	34	20	32	intronic	Tsc22d1	.	.	.	86	52	450, ,
chr14	85154540	A	AATAT	.	.	.	0	0.384615	0	15	13	7	intergenic	Pcdh17;4930529K09Rik	dist=617480;dist=1091430	.	.	35	20	450, ,
chr14	92908078	A	AAT	.	.	.	0	0.818182	0	8	11	7	intergenic	NONE;Pcdh9	dist=NONE;dist=105622	.	.	26	18	450, ,
chr14	98481372	C	G	.	.	.	0	0.296296	0	30	27	32	intergenic	Dach1;Mzt1	dist=311607;dist=553172	.	.	89	59	450, ,
chr14	114002795	TAAAAAAAAAAAAAAAA	T	.	.	.	0	0.571429	0	15	14	24	intergenic	NONE;4930524C18Rik	dist=NONE;dist=829154	.	.	53	38	450, ,
chr14	116692061	CTG	C	.	.	.	0	0.625	0	18	8	11	intergenic	Gpc5;Gpc6	dist=166870;dist=233234	.	.	37	19	450, ,
chr14	123837206	CTA	C	.	.	.	0	0.75	0	10	8	6	intronic	Itgbl1	.	.	.	24	14	450, ,
chr15	3269391	ACCCAAGATGCAGGGAGCATCACAGAAGGGGTGAAAAGTTCATAATAGCCAAAAGTTGGGGAGGACTG	A	40,0	29,4	48,0	0	0.121212	0	40	33	48	intergenic	NONE;Selenop	dist=NONE;dist=1309	.	.	121	81	450, ,
chr15	22610376	TA	T	.	.	.	0	0.263158	0	43	19	35	intergenic	Cdh12;Hnrnpa1l2-ps2	dist=1020844;dist=103443	.	.	97	54	450, ,
chr15	29056476	GTCCCTCCCTCCCTCCCTCCCTCCCTCCCTCCCTCCCTCCCTCCCTCCC	G	13,0	8,3	8,0	0	0.272727	0	13	11	8	intergenic	Dnah5;Mir3964	dist=584432;dist=656807	.	.	32	19	450, ,
chr15	54974933	ATG	A	.	.	.	0	0.173913	0	28	23	25	intergenic	Gm26684;Gm2491	dist=4231;dist=6398	.	.	76	48	450, ,
chr15	60237157	C	A	.	.	.	0	0.318182	0	14	22	7	intergenic	4933412E24Rik;Lratd2	dist=220539;dist=581839	.	.	43	29	450, ,
chr15	82526367	A	G	.	.	.	0	0.175	0	32	40	20	intergenic	Cyp2d9;Cyp2d12	dist=69540;dist=28722	.	.	92	60	450, ,
chr16	9522397	A	G	26,0	29,4	26,0	0	0.121212	0	26	33	26	intergenic	1810013L24Rik;Grin2a	dist=663473;dist=45504	.	.	85	59	450, ,
chr16	30993476	A	G	41,0	24,6	53,0	0	0.2	0	41	30	53	intronic	Xxylt1	.	.	.	124	83	450, ,
chr16	30993511	C	T	40,0	23,6	49,0	0	0.206897	0	40	29	49	intronic	Xxylt1	.	.	.	118	78	450, ,
chr16	31452191	TC	T	.	.	.	0	0.6	0	25	5	33	intronic	Bdh1	.	.	.	63	38	450, ,
chr16	83460306	CAAAAAAAAAAAAA	C	.	.	.	0	0.833333	0	17	6	13	intergenic	Ncam2;4930553E22Rik	dist=1836020;dist=910824	.	.	36	19	450, ,
chr16	87787112	C	CG	.	.	.	0	0.375	0	16	8	13	intergenic	Bach1;Grik1	dist=53766;dist=108785	.	.	37	21	450, ,
chr16	95771990	T	A	.	.	.	0	0.28125	0	31	32	41	intergenic	Ets2;1600002D24Rik	dist=50941;dist=59133	.	.	104	73	450, ,
chr16	97176280	AAGGGAGGGAAGGAGGGAGGGAGAGGAGGAGAGAAGGAGGGAGGGAGGGAAGGAAAAGGAGGGGGGAGAAAAGGAAGGACGG	A	8,0	18,3	31,0	0	0.142857	0	8	21	31	intergenic	Dscam;Bace2	dist=5546;dist=180367	.	.	60	52	450, ,
chr17	13091592	T	A	.	.	.	0	0.136364	0	34	44	35	intergenic	Tcp10b;Gm11166	dist=9366;dist=5068	.	.	113	79	450, ,
chr17	14145832	TAC	T	.	.	.	0	0.227273	0	31	22	29	intergenic	Gm7168;Dact2	dist=195155;dist=49396	.	.	82	51	450, ,
chr17	43959737	AGT	A	.	.	.	0	0.227273	0	35	22	23	intronic	Rcan2	.	.	.	80	45	450, ,
chr17	44480601	CGT	C	.	.	.	0	0.16129	0	30	31	32	intergenic	Clic5;NONE	dist=200434;dist=NONE	.	.	93	63	450, ,
chr17	46727806	GT	G	.	.	.	0	0.272727	0	38	11	35	intronic	Gnmt	.	.	.	84	46	450, ,
chr17	49214991	A	AAC	.	.	.	0	0.375	0	28	8	36	intergenic	1700008K24Rik;Gm17830	dist=101458;dist=89488	.	.	72	44	450, ,
chr17	67387793	CTG	C	.	.	.	0	0.333333	0	25	15	43	intergenic	Ptprm;Gm36201	dist=33303;dist=171953	.	.	83	58	450, ,
chr18	8298096	TGCCCCAGTACAGGGGAACGCCAGGGCCAAAAAGGGGGAGTGGGTGGGTAGGGGATTGGGGGGTTGGGTATGGGGGAC	T	.	.	.	0	0.431818	0	16	44	25	intergenic	Wac;Fzd8	dist=369069;dist=914683	.	.	85	69	450, ,
chr18	8676606	T	TTCTCTCTCTCTCTC	.	.	.	0	0.583333	0	25	12	11	intergenic	Wac;Fzd8	dist=747578;dist=536250	.	.	48	23	450, ,
chr18	9160884	G	GCA	.	.	.	0	0.642857	0	20	14	5	intergenic	Wac;Fzd8	dist=1231856;dist=51972	.	.	39	19	450, ,
chr18	11102243	A	ACGCGCGCGTGCACG	.	.	.	0	0.529412	0	14	17	29	intergenic	Gata6;Rbbp8	dist=16608;dist=531033	.	.	60	46	450, ,
chr18	21792000	A	T	33,0	27,6	25,0	0	0.181818	0	33	33	25	intergenic	4930426D05Rik;Ccdc178	dist=135893;dist=18897	.	.	91	58	450, ,
chr18	25922061	TTCTC	T	.	.	.	0	0.666667	0	9	6	8	intergenic	Celf4;NONE	dist=167905;dist=NONE	.	.	23	14	450, ,
chr18	33612658	TATATATGTGTGTATATATGTATATATATACATATATA	T	.	.	.	0	0.5625	0	6	16	6	intergenic	Gm10549;Epb41l4aos	dist=137949;dist=182197	.	.	28	22	450, ,
chr18	35940529	GTCTTCTTCTTCTTCT	G	.	.	.	0	0.6	0	30	10	31	intergenic	Cxxc5;Psd2	dist=78837;dist=24286	.	.	71	41	450, ,
chr18	40332448	C	CT	.	.	.	0	0.555556	0	24	9	16	intronic	Kctd16	.	.	.	49	25	450, ,
chr18	61259902	T	A	.	.	.	0	0.210526	0	32	57	51	intronic	Pde6a	.	.	.	140	108	450, ,
chr18	74645856	AAC	A	.	.	.	0	0.3125	0	22	16	37	intronic	Myo5b	.	.	.	75	53	450, ,
chr18	75686924	C	G	.	.	.	0	0.296296	0	28	27	43	intronic	Ctif	.	.	.	98	70	450, ,
chr18	77218068	T	A	24,0	47,8	42,0	0	0.145455	0	24	55	42	intronic	St8sia5	.	.	.	121	97	450, ,
chr18	77218111	T	A	29,0	48,8	45,0	0	0.142857	0	29	56	45	intronic	St8sia5	.	.	.	130	101	450, ,
chr18	85375478	TG	T	.	.	.	0	0.363636	0	27	11	11	intergenic	Fbxo15;Neto1	dist=394006;dist=1019473	.	.	49	22	450, ,
chr19	3933798	A	ACATAGACACATCTCACACACC	.	.	.	0	0.75	0	60	12	58	intergenic	Aldh3b1;Unc93b1	dist=4020;dist=1388	.	.	130	70	450, ,
chr19	10355466	C	CA	.	.	.	0	1	0	25	28	25	intergenic	Dagla;Syt7	dist=50589;dist=33557	.	.	78	53	450, ,
chr19	10355539	G	GGCGAGAGAGAGAGAGAGAGAGAGAGAGA	.	.	.	0	1	0	20	31	26	intergenic	Dagla;Syt7	dist=50662;dist=33484	.	.	77	57	450, ,
chr19	11360180	C	A	.	.	.	0	0.242424	0	23	33	29	intergenic	Ms4a7;Ms4a4a	dist=24034;dist=15308	.	.	85	62	450, ,
chr19	15198178	A	G	24,0	36,4	16,0	0	0.1	0	24	40	16	intergenic	Tle4;Psat1	dist=599995;dist=706945	.	.	80	56	450, ,
chr19	40182284	G	GAATATATAGGAAAATATATAGAATATATATATA	.	.	.	0	1	0	38	27	17	intronic	Cyp2c70	.	.	.	82	44	450, ,
chr19	40182292	T	TATATAGAATATATAG	.	.	.	0	1	0	33	25	16	intronic	Cyp2c70	.	.	.	74	41	450, ,
chr19	40182295	G	GA	.	.	.	0	1	0	33	24	16	intronic	Cyp2c70	.	.	.	73	40	450, ,
chr19	45111368	C	CTTTTTTTTTTTTTTT	.	.	.	0	1	0	19	5	23	intergenic	Kazald1;Tlx1	dist=32079;dist=39347	.	.	47	28	450, ,
chr19	49856570	T	G	.	.	.	0	0.210526	0	10	19	8	intergenic	Sorcs3;Sorcs1	dist=1051065;dist=286731	.	.	37	27	450, ,
chr19	52921461	CGA	C	.	.	.	0	0.4	0	22	10	33	intergenic	Ins1;AA387883	dist=656453;dist=1718	.	.	65	43	450, ,
chr19	53643489	G	C	.	.	.	0	0.2	0	28	40	20	intronic	Smc3	.	.	.	88	60	450, ,
chr2	38003745	TAC	T	.	.	.	0	0.25	0	29	20	38	intronic	Dennd1a	.	.	.	87	58	450, ,
chr2	98986425	CAT	C	.	.	.	0	0.571429	0	10	7	8	intergenic	Lrrc4c;NONE	dist=1354762;dist=NONE	.	.	25	15	450, ,
chr2	104696807	G	A	7,0	8,3	12,0	0	0.272727	0	7	11	12	intronic	Tcp11l1	.	.	.	30	23	450, ,
chr2	105426150	AAC	A	.	.	.	0	0.307692	0	29	13	38	intergenic	Rcn1;Pax6os1	dist=26832;dist=109928	.	.	80	51	450, ,
chr2	119789788	T	TAC	.	.	.	0	0.210526	0	29	19	34	intergenic	Rpap1;Tyro3	dist=2251;dist=7952	.	.	82	53	450, ,
chr2	171445846	T	TTCTCTCTCTCTCTCTCTCTC	.	.	.	0	0.6	0	22	15	9	intergenic	Dok5;1700028P15Rik	dist=566071;dist=511033	.	.	46	24	450, ,
chr2	171634770	CCCTCCTCCTCCT	C	.	.	.	0	0.454545	0	32	11	32	intergenic	Dok5;1700028P15Rik	dist=754996;dist=322097	.	.	75	43	450, ,
chr2	173579149	TC	T	.	.	.	0	0.571429	0	9	7	12	upstream;downstream	Ankrd60;Ppp4r1l-ps	dist=877;dist=170	.	.	28	19	450, ,
chr3	16091702	A	C	5,0	9,5	10,0	0	0.357143	0	5	14	10	intergenic	Gm5150;Ythdf3	dist=85370;dist=91463	.	.	29	24	450, ,
chr3	18654130	TTC	T	.	.	.	0	0.666667	0	20	9	6	intergenic	4930433B08Rik;Armc1	dist=173654;dist=477270	.	.	35	15	450, ,
chr3	20442706	G	GGA	.	.	.	0	0.5	0	15	12	13	intergenic	Agtr1b;Tbl1xr1	dist=75529;dist=1633946	.	.	40	25	450, ,
chr3	26781433	GGT	G	.	.	.	0	0.2	0	40	20	30	intronic	Spata16	.	.	.	90	50	450, ,
chr3	46930961	G	A	7,0	9,4	8,0	0	0.307692	0	7	13	8	intergenic	Mir6379;Gm7977	dist=30179;dist=1095051	.	.	28	21	450, ,
chr3	48019940	TTA	T	.	.	.	0	0.222222	0	20	18	10	intergenic	Mir6379;Gm7977	dist=1119159;dist=6070	.	.	48	28	450, ,
chr3	52118393	GTA	G	.	.	.	0	0.222222	0	18	18	16	intergenic	Maml3;Foxo1	dist=13388;dist=149942	.	.	52	34	450, ,
chr3	59447793	C	CAGGAGAGGAGAGGAGAGGAG	.	.	.	0	0.615385	0	26	13	11	intergenic	Igsf10;Aadacl2fm2	dist=103537;dist=281993	.	.	50	24	450, ,
chr3	61389654	GAAAAAAAAA	G	.	.	.	0	0.26087	0	20	23	10	intergenic	Rap2b;Arhgef26	dist=20952;dist=949114	.	.	53	33	450, ,
chr3	61389669	A	ACCGTATCTTT	.	.	.	0	0.315789	0	19	19	10	intergenic	Rap2b;Arhgef26	dist=20966;dist=949108	.	.	48	29	450, ,
chr3	72283539	CAT	C	.	.	.	0	0.833333	0	11	6	5	intergenic	Gm6634;Sis	dist=1476249;dist=605016	.	.	22	11	450, ,
chr3	85069092	TAC	T	.	.	.	0	0.285714	0	19	14	8	intergenic	Fbxw7;1700036G14Rik	dist=89895;dist=248425	.	.	41	22	450, ,
chr3	87750706	CTGTGTGTGTG	C	.	.	.	0	0.413793	0	46	29	42	intronic	Pear1	.	.	.	117	71	450, ,
chr3	93610200	AAAAAAC	A	.	.	.	0	0.461538	0	24	26	5	intergenic	S100a10;Tdpoz2	dist=45556;dist=41336	.	.	55	31	450, ,
chr3	119880168	C	A	.	.	.	0	1	0	26	17	9	intergenic	Ptbp2;6530403H02Rik	dist=96780;dist=574166	.	.	52	26	450, ,
chr3	128021718	T	TG	.	.	.	0	1	0	21	28	30	intergenic	9830132P13Rik;D030025E07Rik	dist=66498;dist=95297	.	.	79	58	450, ,
chr3	130640709	AAAAAGGCCACC	A	.	.	.	0	0.25	0	18	12	14	intergenic	Etnppl;Ostc	dist=4960;dist=55197	.	.	44	26	450, ,
chr3	132947974	TCA	T	.	.	.	0	0.25	0	20	12	39	intronic	Npnt	.	.	.	71	51	450, ,
chr3	155183376	G	T	33,0	23,4	14,0	0	0.148148	0	33	27	14	intronic	Lrriq3	.	.	.	74	41	450, ,
chr4	7180578	AT	A	.	.	.	0	0.555556	0	16	9	15	intergenic	Tox;8430436N08Rik	dist=189856;dist=380109	.	.	40	24	450, ,
chr4	8303712	C	T	20,0	12,4	7,0	0	0.25	0	20	16	7	intergenic	Car8;Rab2a	dist=64671;dist=231932	.	.	43	23	450, ,
chr4	8303722	C	T	20,0	12,4	8,0	0	0.25	0	20	16	8	intergenic	Car8;Rab2a	dist=64681;dist=231922	.	.	44	24	450, ,
chr4	16525417	T	TGAGAGAGAGAGAGAGAAA	.	.	.	0	0.684211	0	24	19	7	intergenic	A530072M11Rik;Mmp16	dist=259192;dist=1328041	.	.	50	26	450, ,
chr4	17895471	CATATATATATATATATAT	C	.	.	.	0	1	0	9	6	9	intronic	Mmp16	.	.	.	24	15	450, ,
chr4	20184421	CT	C	.	.	.	0	0.357143	0	20	14	19	intronic	Nkain3	.	.	.	53	33	450, ,
chr4	38938013	CAAAAAA	C	.	.	.	0	0.5625	0	11	16	8	intergenic	Gm12381;1700009N14Rik	dist=82531;dist=512274	.	.	35	24	450, ,
chr4	48262596	G	A	26,0	13,4	18,0	0	0.235294	0	26	17	18	intronic	Erp44	.	.	.	61	35	450, ,
chr4	60839514	C	T	.	.	.	0	0.185185	0	69	54	28	intergenic	Mup22;Mup13	dist=17924;dist=384795	.	.	151	82	450, ,
chr4	86855845	AC	A	.	.	.	0	0.4	0	29	10	17	intronic	Rps6	.	.	.	56	27	450, ,
chr4	102192932	TCA	T	.	.	.	0	0.6875	0	15	16	8	intergenic	Gm12789;Pde4b	dist=202702;dist=61808	.	.	39	24	450, ,
chr4	105074281	GAAGAAAGA	G	.	.	.	0	0.333333	0	26	21	6	intronic	Prkaa2	.	.	.	53	27	450, ,
chr4	110279779	A	AACACACACACACACACAC	.	.	.	0	0.434783	0	32	23	8	intronic	Elavl4	.	.	.	63	31	450, ,
chr4	111700967	A	AAGAGAG	.	.	.	0	0.625	0	24	8	8	intergenic	Agbl4;Spata6	dist=36643;dist=19043	.	.	40	16	450, ,
chr4	112982055	T	C	10,0	17,3	16,0	0	0.15	0	10	20	16	intronic	Skint6	.	.	.	46	36	450, ,
chr4	112982068	G	T	11,0	18,3	15,0	0	0.142857	0	11	21	15	intronic	Skint6	.	.	.	47	36	450, ,
chr4	120111118	C	T	26,0	17,3	22,0	0	0.15	0	26	20	22	intronic	Hivep3	.	.	.	68	42	450, ,
chr4	120600958	T	TACACACACACACACACACACACACACAC	.	.	.	0	0.608696	0	33	23	35	intronic	Gm8439	.	.	.	91	58	450, ,
chr4	131390004	G	GT	.	.	.	0	0.571429	0	27	7	14	intergenic	A930031H19Rik;Ptpru	dist=379530;dist=378453	.	.	48	21	450, ,
chr4	134407611	G	GGCATAACTAGTGGACAGGCATAACTAGTGGACA	.	.	.	0	0.272727	0	46	22	79	intronic	Pafah2	.	.	.	147	101	450, ,
chr4	136055718	AAGAG	A	.	.	.	0	0.4	0	8	10	8	intergenic	Rpl11;Id3	dist=2326;dist=88100	.	.	26	18	450, ,
chr4	136707132	ATTTTATTTTATTTTATTTTATTTTATTTTATTTTG	A	.	.	.	0	0.30303	0	21	33	42	intronic	Ephb2	.	.	.	96	75	450, ,
chr4	137220006	GCTCTCTCTCTCTCT	G	.	.	.	0	0.461538	0	18	13	11	intergenic	Gm13003;Wnt4	dist=54941;dist=57615	.	.	42	24	450, ,
chr4	138545302	TGGGGGCTGCTTTCTGGTGAGACTGTCTCAAAAAAGAGAGAAGGAAGGAAGGAA	T	.	.	.	0	0.416667	0	14	36	39	intergenic	Camk2n1;Vwa5b1	dist=85177;dist=23614	.	.	89	75	450, ,
chr4	141005603	AGT	A	.	.	.	0	0.25	0	21	16	48	intronic	Atp13a2	.	.	.	85	64	450, ,
chr4	145791057	T	TC	.	.	.	0	0.125	0	26	16	29	ncRNA_intronic	Znf41-ps	.	.	.	71	45	450, ,
chr4	148754816	T	C	.	.	.	0	0.142857	0	29	21	48	intergenic	Gm572;Casz1	dist=77711;dist=49576	.	.	98	69	450, ,
chr4	150166832	TGGGGGGTGGGGGGGATGGCGCAGGTTGGGGACGGGGAATGGGGGGGCGGGG	T	5,0	11,3	12,0	0	0.214286	0	5	14	12	intronic	Slc2a7	.	.	.	31	26	450, ,
chr4	150573935	C	A	47,0	29,4	28,0	0	0.121212	0	47	33	28	intronic	Rere	.	.	.	108	61	450, ,
chr4	150573943	C	G	46,0	28,4	30,0	0	0.125	0	46	32	30	intronic	Rere	.	.	.	108	62	450, ,
chr5	28221935	TG	T	.	.	.	0	0.16	0	22	25	43	intronic	Cnpy1	.	.	.	90	68	450, ,
chr5	48733704	C	G	.	.	.	0	0.243243	0	24	37	44	intronic	Kcnip4	.	.	.	105	81	450, ,
chr5	58815973	CT	C	.	.	.	0	0.428571	0	30	7	31	intergenic	4930459L07Rik;4933402J10Rik	dist=362976;dist=1147145	.	.	68	38	450, ,
chr5	82296367	GGT	G	.	.	.	0	0.2	0	29	20	33	intergenic	1700031L13Rik;Mir1187	dist=171655;dist=502575	.	.	82	53	450, ,
chr5	108014168	AGT	A	.	.	.	0	0.266667	0	43	15	29	intergenic	Dipk1a;Mtf2	dist=27092;dist=51504	.	.	87	44	450, ,
chr5	116243937	T	TC	.	.	.	0	0.5	0	8	6	17	intronic	Ccdc60	.	.	.	31	23	450, ,
chr5	116977303	A	AAT	.	.	.	0	0.416667	0	18	12	10	intergenic	Srrm4;Suds3	dist=385486;dist=114375	.	.	40	22	450, ,
chr5	125603904	ACG	A	.	.	.	0	0.3	0	20	20	19	intronic	Tmem132b	.	.	.	59	39	450, ,
chr5	128450615	GA	G	.	.	.	0	1	0	19	26	24	intergenic	Tmem132d;Fzd10os	dist=17539;dist=128514	.	.	69	50	450, ,
chr5	128450635	CAAAAAAAAAAAAAAAAAAA	C	.	.	.	0	1	0	11	20	18	intergenic	Tmem132d;Fzd10os	dist=17559;dist=128476	.	.	49	38	450, ,
chr5	131717374	C	G	.	.	.	0	0.296296	0	28	27	50	intronic	Auts2	.	.	.	105	77	450, ,
chr5	136928738	ATGTG	A	.	.	.	0	1	0	22	10	21	ncRNA_intronic	4933404O12Rik	.	.	.	53	31	450, ,
chr5	138237910	C	CTAGT	.	.	.	0	0.097561	0	66	82	58	intronic	Nxpe5	.	.	.	206	140	450, ,
chr5	145991088	G	A	.	.	.	0	0.222222	0	41	27	23	intronic	Cyp3a25	.	.	.	91	50	450, ,
chr6	3144646	A	G	.	.	.	0	0.2	0	27	35	6	intergenic	NONE;Gm8579	dist=NONE;dist=143873	.	.	68	41	450, ,
chr6	6694272	A	AATAG	.	.	.	0	0.259259	0	34	27	16	intergenic	Sem1;Dlx6os1	dist=115614;dist=126271	.	.	77	43	450, ,
chr6	16513562	A	ATC	.	.	.	0	0.333333	0	12	9	9	intergenic	Mdfic;Gm36669	dist=711393;dist=263962	.	.	30	18	450, ,
chr6	19472062	CAG	C	.	.	.	0	0.692308	0	16	13	14	intergenic	4930524B17Rik;Mir6370	dist=193220;dist=83278	.	.	43	27	450, ,
chr6	19619860	GCT	G	.	.	.	0	0.5	0	17	16	8	intergenic	Mir6370;Kcnd2	dist=64400;dist=1595484	.	.	41	24	450, ,
chr6	56303290	T	A	24,0	23,8	27,0	0	0.258065	0	24	31	27	intronic	Pde1c	.	.	.	82	58	450, ,
chr6	65061895	C	G	.	.	.	0	0.222222	0	42	36	22	intronic	Smarcad1	.	.	.	100	58	450, ,
chr6	81032909	G	A	32,0	50,8	24,0	0	0.137931	0	32	58	24	intergenic	Lrrtm4;Mir7232	dist=222766;dist=862681	.	.	114	82	450, ,
chr6	93607221	C	A	18,0	19,4	8,0	0	0.173913	0	18	23	8	intergenic	9530026P05Rik;Magi1	dist=495472;dist=68232	.	.	49	31	450, ,
chr6	96734664	TA	T	.	.	.	0	0.3125	0	29	16	32	intergenic	Tafa1;Tafa4	dist=77467;dist=96544	.	.	77	48	450, ,
chr6	98476382	TGA	T	.	.	.	0	0.214286	0	26	14	23	intergenic	Gm765;Foxp1	dist=133629;dist=448958	.	.	63	37	450, ,
chr6	100918418	GCACACACACACACACACACAACACACACACACACGCACGCACGCACACACA	G	28,0	29,3	36,0	0	0.09375	0	28	32	36	intergenic	Ppp4r2;Pdzrn3	dist=49702;dist=231138	.	.	96	68	450, ,
chr7	3234776	C	T	.	.	.	0	1	0	17	14	19	intronic	Nlrp12	.	.	.	50	33	450, ,
chr7	3234784	A	T	.	.	.	0	1	0	15	14	18	intronic	Nlrp12	.	.	.	47	32	450, ,
chr7	6333810	C	A	9,0	10,2	8,0	0	0.166667	0	9	12	8	intergenic	Zfp583;Zfp78	dist=3376;dist=29498	.	.	29	20	450, ,
chr7	6333821	C	A	12,0	10,2	9,0	0	0.166667	0	12	12	9	intergenic	Zfp583;Zfp78	dist=3387;dist=29487	.	.	33	21	450, ,
chr7	9303234	AT	A	25,0	30,5	7,0	0	0.142857	0	25	35	7	intergenic	Vmn2r37;Vmn2r46	dist=79582;dist=182330	.	.	67	42	450, ,
chr7	20034852	G	A	11,0	17,4	22,0	0	0.190476	0	11	21	22	intronic	Nlrp9b	.	.	.	54	43	450, ,
chr7	52120105	CT	C	.	.	.	0	0.166667	0	25	36	9	intergenic	1700015G11Rik;Mir6238	dist=104390;dist=1771655	.	.	70	45	450, ,
chr7	58852484	T	G	48,0	26,5	14,0	0	0.16129	0	48	31	14	intergenic	Atp10a;Ube3a	dist=23058;dist=376266	.	.	93	45	450, ,
chr7	64090188	T	C	.	.	.	0	0.157895	0	45	38	56	intergenic	Klf13;Trpm1	dist=151273;dist=63647	.	.	139	94	450, ,
chr7	82442087	AAC	A	.	.	.	0	0.172414	0	21	29	19	intronic	Adamtsl3	.	.	.	69	48	450, ,
chr7	99268764	A	G	32,0	25,5	46,0	0	0.166667	0	32	30	46	exonic	Map6	.	nonsynonymous SNV	Map6:NM_001043355:exon1:c.A134G:p.N45S,Map6:NM_001048167:exon1:c.A743G:p.N248S,Map6:NM_010837:exon1:c.A743G:p.N248S	108	76	450, ,
chr7	108647216	CTAGA	C	.	.	.	0	0.5	0	24	18	19	upstream	Olfr509	dist=643	.	.	61	37	450, ,
chr7	113868971	G	T	.	.	.	0	1	0	16	6	23	intronic	Spon1	.	.	.	45	29	450, ,
chr7	121450466	TAC	T	.	.	.	0	0.3	0	20	20	28	intronic	Hs3st2	.	.	.	68	48	450, ,
chr7	135231987	GGT	G	.	.	.	0	0.3125	0	28	16	26	intergenic	1700120G07Rik;Nps	dist=35986;dist=36630	.	.	70	42	450, ,
chr8	34542334	CTG	C	.	.	.	0	0.263158	0	28	19	41	intergenic	Saraf;B930018H19Rik	dist=371488;dist=47084	.	.	88	60	450, ,
chr8	55370526	T	G	.	.	.	0	0.207547	0	23	53	44	intergenic	Gpm6a;Adam29	dist=309648;dist=500386	.	.	120	97	450, ,
chr8	58564177	C	T	28,0	32,4	24,0	0	0.111111	0	28	36	24	intronic	Galntl6	.	.	.	88	60	450, ,
chr8	58564183	G	T	29,0	33,4	27,0	0	0.108108	0	29	37	27	intronic	Galntl6	.	.	.	93	64	450, ,
chr8	59580215	T	C	27,0	41,3	15,0	0	0.0681818	0	27	44	15	intergenic	BC030500;4930470O06Rik	dist=665917;dist=245434	.	.	86	59	450, ,
chr8	59580223	C	T	25,0	39,3	15,0	0	0.0714286	0	25	42	15	intergenic	BC030500;4930470O06Rik	dist=665925;dist=245426	.	.	82	57	450, ,
chr8	71139718	GCC	G	23,0	26,3	7,0	0	0.103448	0	23	29	7	upstream	Gm7827	dist=649	.	.	59	36	450, ,
chr8	71139724	T	C	24,0	28,3	7,0	0	0.0967742	0	24	31	7	upstream	Gm7827	dist=645	.	.	62	38	450, ,
chr8	82435424	G	T	.	.	.	0	1	0	10	10	18	intergenic	Il15;Zfp330	dist=32838;dist=328194	.	.	38	28	450, ,
chr8	87031198	TGA	T	.	.	.	0	0.25	0	36	12	11	intergenic	N4bp1;Gm10637	dist=145941;dist=138547	.	.	59	23	450, ,
chr8	95294654	G	T	21,0	30,5	36,0	0	0.142857	0	21	35	36	intronic	Cngb1	.	.	.	92	71	450, ,
chr8	95753269	C	A	14,0	11,4	10,0	0	0.266667	0	14	15	10	intronic	Cnot1	.	.	.	39	25	450, ,
chr8	102728100	G	C	10,0	9,6	7,0	0	0.4	0	10	15	7	intronic	Cdh11	.	.	.	32	22	450, ,
chr9	14208590	GCTTCTT	G	.	.	.	0	0.571429	0	12	7	10	intergenic	Gm51286;Sesn3	dist=28519;dist=67705	.	.	29	17	450, ,
chr9	32586997	C	CCTCTCT	.	.	.	0	0.777778	0	28	9	30	intergenic	Fli1;Ets1	dist=45545;dist=49244	.	.	67	39	450, ,
chr9	42179946	AAGAGAGAGAGAGAG	A	.	.	.	0	0.555556	0	20	18	21	intergenic	Sorl1;4930546K05Rik	dist=55650;dist=2278	.	.	59	39	450, ,
chr9	48345896	CCTCTCTCTCTCTCT	C	.	.	.	0	0.625	0	24	16	17	intergenic	Nxpe2;Nxpe4	dist=4999;dist=16131	.	.	57	33	450, ,
chr9	50954067	A	AC	.	.	.	0	0.666667	0	11	6	5	intronic	Sik2	.	.	.	22	11	450, ,
chr9	56772250	C	CTCTGTGTCTGTG	.	.	.	0	0.535714	0	28	28	40	intronic	Lingo1	.	.	.	96	68	450, ,
chr9	56975997	TCCTCC	T	.	.	.	0	0.714286	0	16	7	19	intronic	Snupn	.	.	.	42	26	450, ,
chr9	80195634	AG	A	.	.	.	0	1	0	30	19	29	intronic	Myo6	.	.	.	78	48	450, ,
chr9	80195645	C	CTATA	.	.	.	0	1	0	29	19	29	intronic	Myo6	.	.	.	77	48	450, ,
chr9	80195647	G	GGGT	.	.	.	0	1	0	29	19	29	intronic	Myo6	.	.	.	77	48	450, ,
chr9	101598305	A	AAT	.	.	.	0	0.210526	0	21	19	6	intergenic	Gm28979;Ephb1	dist=250288;dist=323823	.	.	46	25	450, ,
chr9	105838028	C	A	8,0	9,2	19,0	0	0.181818	0	8	11	19	intergenic	Col6a6;Col6a5	dist=9943;dist=18042	.	.	38	30	450, ,
chr9	115865039	ATG	A	.	.	.	0	0.2	0	34	25	37	intergenic	Mir467h;Gadl1	dist=483101;dist=44414	.	.	96	62	450, ,
chr9	121230192	G	A	.	.	.	0	1	0	9	21	12	intronic	Ulk4	.	.	.	42	33	450, ,
chrX	4357609	T	G	.	.	.	0	0.285714	0	40	35	23	intergenic	Btbd35f20;Btbd35f17	dist=66364;dist=13027	.	.	98	58	450, ,
chrX	4894860	A	C	.	.	.	0	0.142857	0	31	49	27	intergenic	Btbd35f4;Btbd35f27	dist=92501;dist=57275	.	.	107	76	450, ,
chrX	9816774	T	A	29,0	34,3	42,0	0	0.0810811	0	29	37	42	intergenic	Dynlt3;H2ap	dist=153791;dist=30173	.	.	108	79	450, ,
chrX	25452082	T	G	.	.	.	0	0.266667	0	41	30	23	intergenic	Gm5169;Gm1993	dist=150627;dist=96419	.	.	94	53	450, ,
chrX	32435949	G	GTA	.	.	.	0	1	0	17	5	7	intergenic	Btbd35f2;Btbd35f1	dist=155607;dist=124106	.	.	29	12	450, ,
chrX	55697447	TTG	T	.	.	.	0	0.227273	0	37	22	31	intergenic	Gm16404;3830403N18Rik	dist=128991;dist=439123	.	.	90	53	450, ,
chrX	75621569	C	A	.	.	.	0	0.195122	0	24	41	45	intergenic	Rab39b;4933407K13Rik	dist=43338;dist=103889	.	.	110	86	450, ,
chrX	101331491	T	C	27,0	31,4	56,0	0	0.114286	0	27	35	56	intergenic	Nlgn3;Gjb1	dist=10141;dist=44885	.	.	118	91	450, ,
chrX	101331500	A	G	27,0	31,4	59,0	0	0.114286	0	27	35	59	intergenic	Nlgn3;Gjb1	dist=10150;dist=44876	.	.	121	94	450, ,
chrX	108815039	A	C	.	.	.	0	0.2	0	14	15	28	intronic	Brwd3	.	.	.	57	43	450, ,
chrX	114780998	G	T	13,0	13,2	13,0	0	0.133333	0	13	15	13	intergenic	Klhl4;Ube2dnl1	dist=219869;dist=124014	.	.	41	28	450, ,
chrX	114781008	G	T	14,0	13,2	11,0	0	0.133333	0	14	15	11	intergenic	Klhl4;Ube2dnl1	dist=219879;dist=124004	.	.	40	26	450, ,

## Sheet: Tail Mouse 1
chr	pos	ref	alt	AD|h_mu	AD|l_mu	AD|t_mu	AF_h	AF_l	AF_t	reads_h	reads_l	reads_t	Func.refGene	Gene.refGene	GeneDetail.refGene	ExonicFunc.refGene	AAChange.refGene	total_reads	lt_reads	present_in_sample
chr1	42841552	GGT	G	.	.	.	0	0	0.277778	29	24	18	intergenic	Dalir;Mrps9	dist=88667;dist=9679	.	.	71	42	279, ,
chr1	53081038	C	G	.	.	.	0	0	0.225	32	21	40	intergenic	Mstn;1700019A02Rik	dist=12959;dist=77539	.	.	93	61	279, ,
chr1	72765113	GC	G	.	.	.	0	0	0.5	17	17	10	intergenic	Rpl37a;Igfbp2	dist=51301;dist=59366	.	.	44	27	279, ,
chr1	76842072	C	CTTTTTTTTTT	5,0	8,0	4,3	0	0	0.428571	5	8	7	intergenic	Mir6343;Epha4	dist=332429;dist=525113	.	.	20	15	279, ,
chr1	87498247	CTTTTTTTTTTTTTTTTT	C	.	.	.	0	0	0.454545	17	13	11	intronic	Ngef	.	.	.	41	24	279, ,
chr1	89476701	GCA	G	.	.	.	0	0	0.15625	30	18	32	intronic	Agap1	.	.	.	80	50	279, ,
chr1	91220156	C	CTCTATCTATCTA	.	.	.	0	0	0.444444	49	16	18	intronic	Ramp1	.	.	.	83	34	279, ,
chr1	91804963	TTTTCCTTTCC	T	.	.	.	0	0	0.45	7	24	20	intronic	Twist2	.	.	.	51	44	279, ,
chr1	101329526	G	GC	.	.	.	0	0	0.5	25	17	6	intergenic	Gm20268;NONE	dist=154324;dist=NONE	.	.	48	23	279, ,
chr1	104481397	G	GAT	.	.	.	0	0	0.384615	20	12	13	intergenic	NONE;Cdh20	dist=NONE;dist=287123	.	.	45	25	279, ,
chr1	104843795	G	GTATATATATATATATATATATATATATATATA	.	.	.	0	0	0.25	22	29	24	intronic	Cdh20	.	.	.	75	53	279, ,
chr1	105969563	C	CGTGTGTGTGTGTGTGTGTGTGTGT	.	.	.	0	0	0.5	29	19	32	intergenic	Tnfrsf11a;Gm7160	dist=121582;dist=9787	.	.	80	51	279, ,
chr1	109195752	T	TCCTC	.	.	.	0	0	0.6	26	22	5	intergenic	D830032E09Rik;Cdh7	dist=1244805;dist=787148	.	.	53	27	279, ,
chr1	110189783	A	AAAAACAAAAAAAC	.	.	.	0	0	0.28	13	15	25	intergenic	Cdh7;Cdh19	dist=49880;dist=698543	.	.	53	40	279, ,
chr1	112892272	GGA	G	.	.	.	0	0	0.416667	23	25	12	intergenic	Gm32810;NONE	dist=475355;dist=NONE	.	.	60	37	279, ,
chr1	116121125	CGT	C	.	.	.	0	0	0.192308	22	13	26	intronic	Cntnap5a	.	.	.	61	39	279, ,
chr1	118311475	C	CG	.	.	.	0	0	0.4	13	11	5	upstream	Tsn	dist=129	.	.	29	16	279, ,
chr1	131435404	CACACACACAGACCCCCCCCCCACATACACAGACATACACACACAGACCCCCCACATACACAGACAT	C	11,0	11,0	4,3	0	0	0.428571	11	11	7	intronic	Srgap2	.	.	.	29	18	279, ,
chr1	139775782	G	A	27,0	18,0	29,4	0	0	0.121212	27	18	33	intronic	Gm4788	.	.	.	78	51	279, ,
chr1	140184681	CT	C	.	.	.	0	0	0.214286	23	23	28	intergenic	Cfh;Kcnt2	dist=1271;dist=61036	.	.	74	51	279, ,
chr1	144314439	A	T	14,0	14,0	17,4	0	0	0.190476	14	14	21	intergenic	Rgs1;Rgs21	dist=65335;dist=205251	.	.	49	35	279, ,
chr1	145957138	TC	T	.	.	.	0	0	0.428571	18	23	14	intergenic	Rgs18;Brinp3	dist=1181712;dist=538490	.	.	55	37	279, ,
chr1	166950633	C	T	38,0	17,0	27,6	0	0	0.181818	38	17	33	intergenic	Fmo9;Gm16701	dist=268788;dist=23390	.	.	88	50	279, ,
chr1	166950636	G	A	38,0	17,0	27,6	0	0	0.181818	38	17	33	intergenic	Fmo9;Gm16701	dist=268791;dist=23387	.	.	88	50	279, ,
chr1	172171837	T	TTG	.	.	.	0	0	0.25	28	20	16	intronic	Dcaf8	.	.	.	64	36	279, ,
chr1	181976299	TCA	T	.	.	.	0	0	0.2	35	28	25	intronic	Enah	.	.	.	88	53	279, ,
chr1	191401950	T	TA	.	.	.	0	0	0.25	32	6	16	intergenic	Ppp2r5a;Gm32200	dist=4909;dist=34390	.	.	54	22	279, ,
chr10	3234882	T	TC	.	.	.	0	0	0.666667	11	6	6	intergenic	B020014A21Rik;H60c	dist=101689;dist=21326	.	.	23	12	279, ,
chr10	5426047	C	CA	.	.	.	0	0	0.285714	19	21	21	intronic	Syne1	.	.	.	61	42	279, ,
chr10	11376710	C	A	27,0	19,0	30,5	0	0	0.142857	27	19	35	intronic	Epm2a	.	.	.	81	54	279, ,
chr10	13972602	T	TCACACACACACA	.	.	.	0	0	0.588235	37	14	17	intronic	Hivep2	.	.	.	68	31	279, ,
chr10	15732425	CTGTG	C	.	.	.	0	0	1	9	5	5	intergenic	Nmbr;C330004P14Rik	dist=960968;dist=59348	.	.	19	10	279, ,
chr10	16452151	T	TAAAAAAAAAAAAAAAAAA	.	.	.	0	0	0.5	14	5	8	intergenic	C330004P14Rik;Gm20125	dist=645086;dist=498943	.	.	27	13	279, ,
chr10	17235766	C	CAAAAAAAAAAAAAAAA	.	.	.	0	0	0.285714	21	26	14	intergenic	Gm20125;Cited2	dist=139984;dist=487462	.	.	61	40	279, ,
chr10	18834710	CCT	C	.	.	.	0	0	0.8	25	12	5	ncRNA_intronic	Gm32926	.	.	.	42	17	279, ,
chr10	20458894	C	CT	.	.	.	0	0	0.444444	28	6	9	intronic	Pde7b	.	.	.	43	15	279, ,
chr10	22690274	A	AGAGAGC	.	.	.	0	0	0.166667	17	19	18	intronic	Slc2a12	.	.	.	54	37	279, ,
chr10	26443979	T	TAAAAAAAAAAAAAAAAAAAAAAA	.	.	.	0	0	0.26087	23	14	23	intergenic	L3mbtl3;Gm8709	dist=68760;dist=229467	.	.	60	37	279, ,
chr10	31189357	C	CCT	.	.	.	0	0	0.5	23	29	6	intergenic	Hey2;Hddc2	dist=346574;dist=124048	.	.	58	35	279, ,
chr10	43817839	T	TG	.	.	.	0	0	0.363636	16	11	11	intergenic	1700027J07Rik;4933404K13Rik	dist=52003;dist=8068	.	.	38	22	279, ,
chr10	45073001	A	ACT	.	.	.	0	0	0.636364	26	12	11	intronic	Prep	.	.	.	49	23	279, ,
chr10	62136444	T	TG	.	.	.	0	0	0.5	18	15	10	intergenic	Neurog3;Tspan15	dist=1681;dist=48952	.	.	43	25	279, ,
chr10	67719470	A	ATC	.	.	.	0	0	0.388889	33	20	18	intergenic	4930563J15Rik;Zfp365	dist=147511;dist=166635	.	.	71	38	279, ,
chr10	69748611	G	GAGAGAGAA	.	.	.	0	0	1	23	19	18	intronic	Ank3	.	.	.	60	37	279, ,
chr10	77604176	TA	T	.	.	.	0	0	0.147059	40	16	34	intergenic	Pttg1ip;Sumo3	dist=5445;dist=1920	.	.	90	50	279, ,
chr10	101762142	T	TTC	.	.	.	0	0	0.461538	29	16	13	intronic	Mgat4c	.	.	.	58	29	279, ,
chr10	101828403	G	GAT	.	.	.	0	0	0.25	17	11	12	intronic	Mgat4c	.	.	.	40	23	279, ,
chr10	107060046	C	CTGTG	.	.	.	0	0	0.416667	10	8	12	intronic	Acss3	.	.	.	30	20	279, ,
chr10	108405205	A	T	22,0	18,0	19,5	0	0	0.208333	22	18	24	intronic	Pawr	.	.	.	64	42	279, ,
chr10	110911147	T	TTC	.	.	.	0	0	0.666667	27	7	6	intergenic	1700020G17Rik;Csrp2	dist=14640;dist=9029	.	.	40	13	279, ,
chr10	114605596	G	GGA	.	.	.	0	0	0.6	21	9	15	intronic	Trhde	.	.	.	45	24	279, ,
chr10	115551193	CT	C	.	.	.	0	0	0.181818	31	25	33	intronic	Lgr5	.	.	.	89	58	279, ,
chr10	121148738	TAC	T	.	.	.	0	0	0.192308	27	25	26	intergenic	Wif1;4930432O09Rik	dist=48097;dist=50401	.	.	78	51	279, ,
chr10	122040120	TAC	T	.	.	.	0	0	0.185185	31	24	27	intronic	Srgap1	.	.	.	82	51	279, ,
chr10	126478714	C	CT	.	.	.	0	0	0.2	17	24	25	intergenic	Lrig3;Mir378d	dist=463355;dist=231568	.	.	66	49	279, ,
chr11	4602151	G	A	22,0	24,0	23,6	0	0	0.206897	22	24	29	intergenic	Mtmr3;Gm11961	dist=7336;dist=18124	.	.	75	53	279, ,
chr11	5591266	AGT	A	.	.	.	0	0	0.2	30	22	20	intronic	Ankrd36	.	.	.	72	42	279, ,
chr11	24084276	T	TA	.	.	.	0	0	0.193548	39	23	31	intronic	Bcl11a	.	.	.	93	54	279, ,
chr11	27137590	T	C	6,0	11,0	18,5	0	0	0.217391	6	11	23	intergenic	Gm12070;Ccdc85a	dist=349731;dist=1248094	.	.	40	34	279, ,
chr11	29170322	T	TAC	.	.	.	0	0	0.3	29	13	20	intergenic	Pnpt1;Ppp4r3b	dist=8558;dist=2654	.	.	62	33	279, ,
chr11	34118778	T	TG	.	.	.	0	0	0.375	16	7	8	intergenic	4930469K13Rik;Foxi1	dist=20224;dist=85563	.	.	31	15	279, ,
chr11	34516092	T	TTCTC	.	.	.	0	0	0.421053	16	23	19	intronic	Dock2	.	.	.	58	42	279, ,
chr11	36373026	C	CAGAGAGAGAGAGAGAGAGAGAGAG	.	.	.	0	0	0.461538	10	15	13	intronic	Tenm2	.	.	.	38	28	279, ,
chr11	39389364	T	C	.	.	.	0	0	0.222222	33	25	36	ncRNA_intronic	4930553C11Rik	.	.	.	94	61	279, ,
chr11	44294789	TAAAA	T	.	.	.	0	0	0.6	29	15	5	intergenic	Adra1b;Il12b	dist=393553;dist=105270	.	.	49	20	279, ,
chr11	45038959	TTGTGTGTGTGTGTG	T	.	.	.	0	0	0.4	6	9	5	intergenic	Ebf1;Gm12159	dist=30864;dist=63893	.	.	20	14	279, ,
chr11	48306152	G	GGT	.	.	.	0	0	0.181818	27	26	22	intergenic	Sgcd;Rack1	dist=926827;dist=494208	.	.	75	48	279, ,
chr11	51101288	AGT	A	.	.	.	0	0	0.206897	30	22	29	intergenic	9230009I02Rik;Platr20	dist=9454;dist=88543	.	.	81	51	279, ,
chr11	54958046	G	GCTCTCTCTCTCTCTCTCT	.	.	.	0	0	0.6	28	17	10	intronic	Tnip1	.	.	.	55	27	279, ,
chr11	55273510	A	AAT	.	.	.	0	0	0.25	20	17	12	intronic	Fat2	.	.	.	49	29	279, ,
chr11	58893892	GCA	G	.	.	.	0	0	0.285714	35	22	14	intronic	Zfp39	.	.	.	71	36	279, ,
chr11	63496797	G	GAAAAAAAAAA	.	.	.	0	0	0.25	16	13	24	intergenic	Pmp22;Hs3st3b1	dist=337250;dist=387896	.	.	53	37	279, ,
chr11	64692952	C	CA	.	.	.	0	0	0.666667	18	23	6	intergenic	Hs3st3a1;Elac2	dist=170117;dist=286083	.	.	47	29	279, ,
chr11	67424688	G	GAAAAA	.	.	.	0	0	0.384615	22	18	13	intergenic	Myh13;Gas7	dist=53101;dist=108310	.	.	53	31	279, ,
chr11	68948198	C	CTTT	.	.	.	0	0	0.714286	19	20	7	intronic	Arhgef15	.	.	.	46	27	279, ,
chr11	70040183	T	TCCTC	.	.	.	0	0	0.666667	15	16	9	intronic	Dlg4	.	.	.	40	25	279, ,
chr11	70445757	C	CT	.	.	.	0	0	0.833333	24	13	6	intergenic	Arrb2;Med11	dist=4929;dist=6161	.	.	43	19	279, ,
chr11	70954247	T	TCACACACACACACACACACACACACACACA	.	.	.	0	0	0.545455	21	12	22	intronic	Nup88	.	.	.	55	34	279, ,
chr11	71818773	G	GC	.	.	.	0	0	0.5	9	9	6	intergenic	Wscd1;4930401O10Rik	dist=29124;dist=109698	.	.	24	15	279, ,
chr11	81777479	G	A	25,0	27,0	14,4	0	0	0.222222	25	27	18	intronic	Asic2	.	.	.	70	45	279, ,
chr11	103241572	G	GCC	.	.	.	0	0	0.5	23	19	6	intronic	Map3k14	.	.	.	48	25	279, ,
chr11	107106818	C	CG	.	.	.	0	0	0.545455	15	19	11	intronic	Bptf	.	.	.	45	30	279, ,
chr11	108940189	T	TG	.	.	.	0	0	0.272727	9	20	11	intronic	Axin2	.	.	.	40	31	279, ,
chr11	113382995	C	CG	.	.	.	0	0	0.5	16	17	10	intronic	Slc39a11	.	.	.	43	27	279, ,
chr11	113389551	T	TGGG	.	.	.	0	0	0.571429	13	14	7	intronic	Slc39a11	.	.	.	34	21	279, ,
chr11	114483759	AC	A	.	.	.	0	0	0.333333	11	7	18	intergenic	4932435O22Rik;Rpl38	dist=34900;dist=184820	.	.	36	25	279, ,
chr11	114515331	G	GC	.	.	.	0	0	0.35	19	8	20	intergenic	4932435O22Rik;Rpl38	dist=66471;dist=153249	.	.	47	28	279, ,
chr11	120517056	CT	C	.	.	.	0	0	0.4	15	7	10	intergenic	Slc25a10;Gcgr	dist=15896;dist=13670	.	.	32	17	279, ,
chr12	3533816	T	TAAAAAAA	.	.	.	0	0	1	14	13	7	intergenic	Asxl2;Dtnb	dist=26967;dist=38575	.	.	34	20	279, ,
chr12	17088342	C	CTGTTGTTAATAAAAATAAAAATAAAAAAGAAAAG	.	.	.	0	0	1	9	13	14	intergenic	2410004P03Rik;Kcnf1	dist=76615;dist=83758	.	.	36	27	279, ,
chr12	17088345	T	TGG	.	.	.	0	0	1	9	13	10	intergenic	2410004P03Rik;Kcnf1	dist=76618;dist=83755	.	.	32	23	279, ,
chr12	18799441	TGAGAGAGAGAGA	T	.	.	.	0	0	1	7	9	6	intergenic	5730507C01Rik;NONE	dist=264188;dist=NONE	.	.	22	15	279, ,
chr12	21546106	T	TTTG	.	.	.	0	0	0.456522	39	34	46	intergenic	Ywhaq;Gm4425	dist=128670;dist=569650	.	.	119	80	279, ,
chr12	22696128	T	TA	.	.	.	0	0	1	9	10	17	intergenic	Gm4425;Gm38538	dist=539482;dist=2204	.	.	36	27	279, ,
chr12	23573339	T	TAAA	.	.	.	0	0	0.363636	10	7	11	intergenic	2410018L13Rik;9030624G23Rik	dist=563096;dist=469863	.	.	28	18	279, ,
chr12	27006627	A	ATGTGTGTG	.	.	.	0	0	1	30	28	6	intergenic	4933409F18Rik;Gm20187	dist=172076;dist=83610	.	.	64	34	279, ,
chr12	53132032	A	ACACACACACACACACACACACG	.	.	.	0	0	1	18	21	32	intronic	Akap6	.	.	.	71	53	279, ,
chr12	61799001	CTG	C	.	.	.	0	0	0.185185	29	25	27	intronic	Lrfn5	.	.	.	81	52	279, ,
chr12	64800881	G	GAAAAA	.	.	.	0	0	0.333333	12	22	9	intergenic	Fscb;Gm527	dist=325983;dist=117030	.	.	43	31	279, ,
chr12	67187819	G	GTATGTA	.	.	.	0	0	0.5	13	15	6	intronic	Mdga2	.	.	.	34	21	279, ,
chr12	67363788	C	CCCCCCA	.	.	.	0	0	0.285714	14	22	7	intergenic	Mdga2;Rps29	dist=141239;dist=1793934	.	.	43	29	279, ,
chr12	69132119	T	TAAAAAAAAAAAAA	.	.	.	0	0	0.125	18	16	16	intergenic	Mdga2;Rps29	dist=1909570;dist=25603	.	.	50	32	279, ,
chr12	69569411	C	CGGG	.	.	.	0	0	0.285714	21	12	7	intergenic	5830428M24Rik;Vcpkmt	dist=93861;dist=8217	.	.	40	19	279, ,
chr12	73513256	A	C	.	.	.	0	0	0.142857	19	14	14	intergenic	D830013O20Rik;Tmem30b	dist=103693;dist=29858	.	.	47	28	279, ,
chr12	76997999	AAGGTAATGTGTATTCAATACTCTGATTCCAAATTTTTCTCTGTGTTCGCTTTCGCTTGG	A	.	.	.	0	0	0.466667	8	11	15	intergenic	Max;Fut8	dist=35752;dist=240046	.	.	34	26	279, ,
chr12	77011705	T	TC	.	.	.	0	0	0.5	21	12	8	intergenic	Max;Fut8	dist=49457;dist=226399	.	.	41	20	279, ,
chr12	82865418	GCT	G	.	.	.	0	0	0.615385	43	18	13	intronic	Rgs6	.	.	.	74	31	279, ,
chr12	86339682	T	TG	.	.	.	0	0	0.333333	20	21	15	intergenic	Gpatch2l;Esrrb	dist=47897;dist=21435	.	.	56	36	279, ,
chr12	88523995	GT	G	.	.	.	0	0	0.5	25	19	14	intergenic	Adck1;Nrxn3	dist=62270;dist=270508	.	.	58	33	279, ,
chr12	91889596	G	GTTTTTTTTTTTTTTTTTTTT	.	.	.	0	0	0.285714	19	6	14	intergenic	Sel1l;4930559C10Rik	dist=40439;dist=1526861	.	.	39	20	279, ,
chr12	97872389	TCCCC	T	8,0	12,0	11,3	0	0	0.214286	8	12	14	intergenic	1700019M22Rik;Galc	dist=1825168;dist=329907	.	.	34	26	279, ,
chr12	97872398	CCCTCTCCCTCTCCCTCTCCCCCTTTTTCTCACCTTCCCCCTCCGCTTTTCCCTCCCTA	C	11,0	14,0	18,3	0	0	0.142857	11	14	21	intergenic	1700019M22Rik;Galc	dist=1825177;dist=329844	.	.	46	35	279, ,
chr12	98450850	A	AAAGG	.	.	.	0	0	0.555556	19	24	9	intronic	Kcnk10	.	.	.	52	33	279, ,
chr12	102451998	TGAAA	T	.	.	.	0	0	0.357143	17	15	14	intergenic	Lgmn;Golga5	dist=12186;dist=17132	.	.	46	29	279, ,
chr12	106116186	A	C	.	.	.	0	0	0.470588	25	16	17	intergenic	Vrk1;1700121N20Rik	dist=38760;dist=326466	.	.	58	33	279, ,
chr12	109101654	A	AAAG	.	.	.	0	0	0.6	16	14	10	intergenic	Begain;Dlk1	dist=33412;dist=351801	.	.	40	24	279, ,
chr12	109803792	G	GTGTAACACATGAGCACAGTGATACATGTCTGTTACACATGAGCGCAGTGACACATCCC	.	.	.	0	0	0.736842	41	27	19	intergenic	Mirg;3110009F21Rik	dist=54335;dist=347862	.	.	87	46	279, ,
chr12	113639626	TCA	T	.	.	.	0	0	0.5	13	9	12	intergenic	Adam6a;Mir7094-1	dist=93213;dist=829779	.	.	34	21	279, ,
chr12	113639662	AT	A	.	.	.	0	0	0.538462	11	6	13	intergenic	Adam6a;Mir7094-1	dist=93249;dist=829744	.	.	30	19	279, ,
chr12	114533932	GA	G	.	.	.	0	0	0.346154	32	28	52	intergenic	Mir7094-2;Mir6388	dist=20239;dist=1161787	.	.	112	80	279, ,
chr12	114535926	C	CACTA	.	.	.	0	0	0.396552	29	13	58	intergenic	Mir7094-2;Mir6388	dist=22232;dist=1159794	.	.	100	71	279, ,
chr12	114733709	A	AAAC	.	.	.	0	0	0.233333	30	10	30	intergenic	Mir7094-2;Mir6388	dist=220015;dist=962011	.	.	70	40	279, ,
chr13	14439999	A	AATAT	10,0	11,0	16,3	0	0	0.157895	10	11	19	intronic	Hecw1	.	.	.	40	30	279, ,
chr13	16416584	GGT	G	.	.	.	0	0	0.3125	39	27	16	intergenic	Inhba;Sugct	dist=384976;dist=440889	.	.	82	43	279, ,
chr13	22183976	TC	T	.	.	.	0	0	0.833333	9	9	6	intergenic	Vmn1r191;Vmn1r192	dist=4395;dist=3169	.	.	24	15	279, ,
chr13	36453347	AGT	A	.	.	.	0	0	0.173913	35	27	23	intronic	Fars2	.	.	.	85	50	279, ,
chr13	42838725	T	TG	.	.	.	0	0	0.5	6	13	6	intronic	Phactr1	.	.	.	25	19	279, ,
chr13	43535939	GATTTT	G	.	.	.	0	0	0.555556	30	12	9	intergenic	Ranbp9;Mcur1	dist=54967;dist=2462	.	.	51	21	279, ,
chr13	43960227	TA	T	.	.	.	0	0	0.714286	24	14	7	intergenic	Cd83;Gm5083	dist=157095;dist=160939	.	.	45	21	279, ,
chr13	45297321	G	GTGTGT	.	.	.	0	0	0.318182	21	8	22	intergenic	Dtnbp1;Mylip	dist=295225;dist=92421	.	.	51	30	279, ,
chr13	46119478	A	AAAGG	.	.	.	0	0	0.454545	6	7	11	intergenic	Atxn1;Stmnd1	dist=154487;dist=154243	.	.	24	18	279, ,
chr13	79393867	TAC	T	.	.	.	0	0	0.333333	22	34	15	intergenic	A830082K12Rik;Arrdc3	dist=1157304;dist=1489553	.	.	71	49	279, ,
chr13	88129406	ATG	A	.	.	.	0	0	0.230769	31	24	26	intergenic	NONE;Edil3	dist=NONE;dist=692064	.	.	81	50	279, ,
chr13	93570268	T	G	23,0	22,0	27,4	0	0	0.129032	23	22	31	intergenic	Jmy;Bhmt	dist=70460;dist=46623	.	.	76	53	279, ,
chr13	93570275	G	T	25,0	21,0	27,4	0	0	0.129032	25	21	31	intergenic	Jmy;Bhmt	dist=70467;dist=46616	.	.	77	52	279, ,
chr14	43855403	TA	T	.	.	.	0	0	0.666667	11	14	6	intergenic	Ear1;Ear10	dist=35765;dist=67494	.	.	31	20	279, ,
chr14	52104955	CT	C	.	.	.	0	0	0.230769	31	20	26	upstream	Hnrnpc	dist=935	.	.	77	46	279, ,
chr14	77008114	G	GT	.	.	.	0	0	0.545455	5	18	11	intergenic	4930431P22Rik;Lacc1	dist=245899;dist=16087	.	.	34	29	279, ,
chr14	85154540	A	AATAT	7,0	6,0	4,4	0	0	0.5	7	6	8	intergenic	Pcdh17;4930529K09Rik	dist=617480;dist=1091430	.	.	21	14	279, ,
chr14	87738785	TAC	T	.	.	.	0	0	0.217391	31	20	23	intergenic	Tdrd3;Pcdh20	dist=193278;dist=725960	.	.	74	43	279, ,
chr14	101217495	CTGTGTGTGTGTGTGTGTGTGTGTGTG	C	.	.	.	0	0	0.516129	22	26	31	intergenic	Prr30;Tbc1d4	dist=17427;dist=224839	.	.	79	57	279, ,
chr14	104471228	G	GC	.	.	.	0	0	0.428571	17	7	7	intergenic	Pou4f1;Rnf219	dist=3229;dist=6306	.	.	31	14	279, ,
chr14	104816759	GCT	G	.	.	.	0	0	0.461538	32	24	13	ncRNA_intronic	D130009I18Rik	.	.	.	69	37	279, ,
chr15	10524294	T	TC	.	.	.	0	0	0.571429	5	18	7	intronic	Ttc23l	.	.	.	30	25	279, ,
chr15	12611947	AAT	A	.	.	.	0	0	0.8	15	8	5	intronic	Pdzd2	.	.	.	28	13	279, ,
chr15	21812185	CA	C	.	.	.	0	0	0.5	26	31	10	intergenic	Cdh12;Hnrnpa1l2-ps2	dist=222653;dist=901634	.	.	67	41	279, ,
chr15	22974173	GCACACTTCCTCCAACAAGGACACACCTACCCCAACAAGGA	G	.	.	.	0	0	0.482759	29	17	29	intergenic	Hnrnpa1l2-ps2;Cdh18	dist=259190;dist=62250	.	.	75	46	279, ,
chr15	22983711	TA	T	.	.	.	0	0	0.190476	35	20	21	intergenic	Hnrnpa1l2-ps2;Cdh18	dist=268728;dist=52751	.	.	76	41	279, ,
chr15	31930749	G	GT	.	.	.	0	0	0.571429	18	18	7	intergenic	Atpsckmt;Tas2r119	dist=313214;dist=246540	.	.	43	25	279, ,
chr15	33001675	G	GGT	.	.	.	0	0	0.241379	14	15	29	intronic	Sdc2	.	.	.	58	44	279, ,
chr15	39802976	C	CCTCTCTCTCTCTCTCTCTCTCTCTCT	.	.	.	0	0	0.380952	23	21	21	ncRNA_intronic	Gm16291	.	.	.	65	42	279, ,
chr15	41441250	T	TCTTCCTTC	.	.	.	0	0	0.777778	31	12	9	intergenic	4930555K19Rik;Oxr1	dist=265825;dist=6232	.	.	52	21	279, ,
chr15	52117284	CTG	C	.	.	.	0	0	0.178571	33	25	28	intergenic	Aard;Slc30a8	dist=71563;dist=178267	.	.	86	53	279, ,
chr15	65538579	ATCTCTCTCTGTGTAACTTTCTGTCTCTGTCTGTCTGTCTCTCTCCTCTCTCTCTCTCTCTCTC	A	19,0	18,0	25,3	0	0	0.107143	19	18	28	intergenic	Adcy8;Efr3a	dist=616284;dist=248378	.	.	65	46	279, ,
chr15	70681514	T	TC	.	.	.	0	0	0.555556	16	12	9	intergenic	Gm19782;Fam135b	dist=603310;dist=764164	.	.	37	21	279, ,
chr15	72890524	C	CAAAAAA	.	.	.	0	0	0.8	13	21	5	intronic	Trappc9	.	.	.	39	26	279, ,
chr15	73700955	CTCTT	C	.	.	.	0	0	0.533333	22	15	15	intronic	Gpr20	.	.	.	52	30	279, ,
chr15	75103295	T	TGG	.	.	.	0	0	0.466667	17	8	15	intergenic	Ly6c1;Ly6c2	dist=54458;dist=4866	.	.	40	23	279, ,
chr15	77794758	TG	T	.	.	.	0	0	0.666667	16	6	9	intronic	Myh9	.	.	.	31	15	279, ,
chr15	81961114	TG	T	.	.	.	0	0	0.625	9	9	8	upstream	Pmm1	dist=185	.	.	26	17	279, ,
chr15	82036331	C	CAAAA	.	.	.	0	0	0.25	21	18	16	intronic	Xrcc6	.	.	.	55	34	279, ,
chr15	84276219	G	C	.	.	.	0	0	0.25	41	24	36	intronic	Parvb	.	.	.	101	60	279, ,
chr15	85481069	A	AG	.	.	.	0	0	0.307692	15	20	13	intergenic	Atxn10;7530416G11Rik	dist=17232;dist=11667	.	.	48	33	279, ,
chr15	88393187	TTCC	T	.	.	.	0	0	0.538462	32	15	13	intergenic	B230214G05Rik;Zdhhc25	dist=20537;dist=207112	.	.	60	28	279, ,
chr15	91590763	CAGAGAGAGAGAGAGAGAGAGAGAGAGAGAGAGAGAGAGAGAGAGAGAGAGGGAGAGGGGG	C	.	.	.	0	0	0.454545	13	13	11	intergenic	Slc2a13;Lrrk2	dist=17503;dist=82401	.	.	37	24	279, ,
chr15	93768779	T	TTTTTTTTTTTTGAA	.	.	.	0	0	0.578947	11	13	19	intergenic	Prickle1;9430014N10Rik	dist=172877;dist=136077	.	.	43	32	279, ,
chr15	94305087	A	ATGTATATG	.	.	.	0	0	0.529412	24	10	17	intronic	Adamts20	.	.	.	51	27	279, ,
chr15	97080027	G	GGAGAGAGA	.	.	.	0	0	0.529412	22	17	17	intergenic	Slc38a4;Gm32885	dist=24071;dist=80988	.	.	56	34	279, ,
chr15	99685880	A	AC	.	.	.	0	0	0.384615	14	10	13	intronic	Asic1	.	.	.	37	23	279, ,
chr15	103377326	T	TACACACACACAC	.	.	.	0	0	0.428571	29	18	21	intergenic	Itga5;Gtsf1	dist=10535;dist=25133	.	.	68	39	279, ,
chr16	7565718	T	TA	.	.	.	0	0	0.375	9	5	8	intergenic	Rbfox1;Tmem114	dist=153238;dist=843558	.	.	22	13	279, ,
chr16	24732534	C	CTCTT	.	.	.	0	0	0.583333	13	13	12	intronic	Lpp	.	.	.	38	25	279, ,
chr16	27087117	G	A	19,0	12,0	27,4	0	0	0.129032	19	12	31	intergenic	Gmnc;Ostn	dist=95465;dist=220524	.	.	62	43	279, ,
chr16	42114457	A	AT	.	.	.	0	0	0.178571	31	19	28	intronic	Lsamp	.	.	.	78	47	279, ,
chr17	18214518	GGAT	G	.	.	.	0	0	0.291667	34	26	24	intergenic	Vmn2r92;Vmn2r94	dist=29341;dist=29049	.	.	84	50	279, ,
chr17	28090328	C	CT	.	.	.	0	0	0.363636	23	31	11	intergenic	Tcp11;Mir5098	dist=9689;dist=37023	.	.	65	42	279, ,
chr17	30964133	GCA	G	.	.	.	0	0	0.2	37	15	20	intronic	Umodl1	.	.	.	72	35	279, ,
chr17	44025508	GT	G	.	.	.	0	0	0.166667	17	21	30	intronic	Rcan2	.	.	.	68	51	279, ,
chr18	12572338	C	T	22,0	12,0	28,4	0	0	0.125	22	12	32	intronic	Lama3	.	.	.	66	44	279, ,
chr18	12572341	A	AT	22,0	12,0	28,4	0	0	0.125	22	12	32	intronic	Lama3	.	.	.	66	44	279, ,
chr18	21633856	TA	T	9,0	10,0	7,2	0	0	0.222222	9	10	9	intronic	Klhl14	.	.	.	28	19	279, ,
chr18	35871795	G	T	14,0	11,0	14,3	0	0	0.176471	14	11	17	intergenic	Cxxc5;Psd2	dist=10102;dist=93035	.	.	42	28	279, ,
chr18	35871798	G	T	15,0	11,0	15,3	0	0	0.166667	15	11	18	intergenic	Cxxc5;Psd2	dist=10105;dist=93032	.	.	44	29	279, ,
chr18	44456699	CT	C	.	.	.	0	0	0.178571	26	14	28	intronic	Mcc	.	.	.	68	42	279, ,
chr18	49476864	AAT	A	.	.	.	0	0	0.333333	26	19	15	intergenic	G630055G22Rik;1700044K03Rik	dist=1368885;dist=46423	.	.	60	34	279, ,
chr18	58505175	T	TTA	.	.	.	0	0	0.277778	19	16	18	intergenic	Fbn2;Slc27a6	dist=295249;dist=51065	.	.	53	34	279, ,
chr18	71615147	ATG	A	.	.	.	0	0	0.192308	26	32	26	intronic	Dcc	.	.	.	84	58	279, ,
chr18	76375613	GAC	G	.	.	.	0	0	0.166667	32	28	24	intergenic	Smad2;Skor2	dist=63867;dist=480790	.	.	84	52	279, ,
chr18	85001787	C	CA	.	.	.	0	0	0.1875	38	18	32	intergenic	Fbxo15;Neto1	dist=20314;dist=1393165	.	.	88	50	279, ,
chr19	4209867	A	AC	.	.	.	0	0	0.4	17	13	5	intergenic	Rad9a;Clcf1	dist=8264;dist=4371	.	.	35	18	279, ,
chr19	5541938	CAGGCAG	C	.	.	.	0	0	0.529412	26	19	17	intergenic	Snx32;Ovol1	dist=31422;dist=7193	.	.	62	36	279, ,
chr19	7683233	G	GT	.	.	.	0	0	0.727273	5	5	11	intronic	Slc22a19	.	.	.	21	16	279, ,
chr19	9418219	C	CT	.	.	.	0	0	0.333333	8	10	12	intergenic	Asrgl1;Stxbp3-ps	dist=282653;dist=139387	.	.	30	22	279, ,
chr19	9418236	CTTG	C	.	.	.	0	0	0.333333	8	10	12	intergenic	Asrgl1;Stxbp3-ps	dist=282671;dist=139367	.	.	30	22	279, ,
chr19	9809128	C	CA	.	.	.	0	0	0.571429	23	19	7	intergenic	Stxbp3-ps;Incenp	dist=249880;dist=63167	.	.	49	26	279, ,
chr19	12233865	CT	C	.	.	.	0	0	0.288889	46	32	45	ncRNA_intronic	Mir466f-1	.	.	.	123	77	279, ,
chr19	18844633	G	GAGAGAA	.	.	.	0	0	0.555556	8	22	18	intronic	Trpm6	.	.	.	48	40	279, ,
chr19	20585067	C	CAAAAAAAAA	.	.	.	0	0	0.454545	19	8	11	intronic	Aldh1a1	.	.	.	38	19	279, ,
chr19	23181754	C	CAAAAAAAAA	.	.	.	0	0	0.230769	18	13	13	intergenic	Klf9;Smc5	dist=13626;dist=24687	.	.	44	26	279, ,
chr19	25515453	AC	A	.	.	.	0	0	0.7	6	6	10	intronic	Dmrt1	.	.	.	22	16	279, ,
chr19	27980461	G	GGAGAA	.	.	.	0	0	0.375	38	19	8	intronic	Rfx3	.	.	.	65	27	279, ,
chr19	30548268	G	GGGGGT	.	.	.	0	0	0.238095	23	22	21	intronic	Dkk1	.	.	.	66	43	279, ,
chr19	38667438	GCTGGGCATATACAGTTCAGGATATCATATATGCTAGGCTCTATCAA	G	.	.	.	0	0	0.5	24	24	18	intronic	Plce1	.	.	.	66	42	279, ,
chr19	40259928	C	CAAAA	.	.	.	0	0	0.375	26	15	8	intronic	Pdlim1	.	.	.	49	23	279, ,
chr19	41255053	T	C	19,0	19,0	15,4	0	0	0.210526	19	19	19	intronic	Tm9sf3	.	.	.	57	38	279, ,
chr19	44158331	T	TGCCCCA	.	.	.	0	0	0.545455	31	25	11	intronic	Pkd2l1	.	.	.	67	36	279, ,
chr19	46579245	GCTCTCC	G	.	.	.	0	0	0.6	34	10	5	intronic	Sfxn2	.	.	.	49	15	279, ,
chr19	58112659	A	ACC	.	.	.	0	0	0.416667	7	14	12	intronic	Atrnl1	.	.	.	33	26	279, ,
chr2	6479430	TAC	T	.	.	.	0	0	0.25	32	35	20	intergenic	Usp6nl;Celf2	dist=35611;dist=60267	.	.	87	55	279, ,
chr2	32460105	CA	C	.	.	.	0	0	0.217391	30	19	23	intergenic	Naif1;Fam102a	dist=4630;dist=75253	.	.	72	42	279, ,
chr2	43765421	G	T	13,0	12,0	7,4	0	0	0.363636	13	12	11	intronic	Arhgap15	.	.	.	36	23	279, ,
chr2	44557735	AAC	A	.	.	.	0	0	0.294118	26	22	17	intergenic	Arhgap15;Gtdc1	dist=161783;dist=6675	.	.	65	39	279, ,
chr2	51833729	C	CGTGT	.	.	.	0	0	1	28	13	7	intergenic	Gm13490;Rbm43	dist=101720;dist=90720	.	.	48	20	279, ,
chr2	98611081	C	T	29,0	18,0	28,4	0	0	0.125	29	18	32	intergenic	Lrrc4c;NONE	dist=979417;dist=NONE	.	.	79	50	279, ,
chr2	116831855	C	CCT	.	.	.	0	0	0.8	27	24	5	intergenic	G630016G05Rik;Tmco5	dist=745944;dist=46836	.	.	56	29	279, ,
chr2	120535822	T	TG	.	.	.	0	0	0.5	14	12	6	intronic	Zfp106	.	.	.	32	18	279, ,
chr2	127991175	G	C	12,0	10,0	8,2	0	0	0.2	12	10	10	intronic	Acoxl	.	.	.	32	20	279, ,
chr2	131392422	A	C	.	.	.	0	0	0.272727	16	16	11	intergenic	Rnf24;Smox	dist=39530;dist=99440	.	.	43	27	279, ,
chr2	138351276	CCT	C	.	.	.	0	0	0.272727	24	24	11	intergenic	Btbd3;Mir1952	dist=63855;dist=468651	.	.	59	35	279, ,
chr2	139961478	A	T	.	.	.	0	0	0.555556	10	12	9	intronic	Tasp1	.	.	.	31	21	279, ,
chr2	161581115	T	TTTA	.	.	.	0	0	0.423077	23	17	26	intronic	Ptprt	.	.	.	66	43	279, ,
chr2	162790107	G	C	13,0	10,0	13,4	0	0	0.235294	13	10	17	intergenic	9430021M05Rik;Srsf6	dist=114903;dist=141401	.	.	40	27	279, ,
chr2	164033883	AGAGGGAGGGAGG	A	.	.	.	0	0	0.454545	10	13	11	intronic	Pabpc1l	.	.	.	34	24	279, ,
chr2	165263322	T	TG	.	.	.	0	0	0.833333	21	20	6	intergenic	Cdh22;Slc35c2	dist=28585;dist=13200	.	.	47	26	279, ,
chr2	168893173	G	GCCCCCCC	.	.	.	0	0	0.178571	16	13	28	downstream	Zfp64	dist=158	.	.	57	41	279, ,
chr2	170344676	T	TC	.	.	.	0	0	0.636364	15	9	11	intergenic	Gm17619;Bcas1	dist=150623;dist=2315	.	.	35	20	279, ,
chr2	171232931	TTG	T	.	.	.	0	0	0.172414	34	23	29	intergenic	Dok5;1700028P15Rik	dist=353157;dist=723946	.	.	86	52	279, ,
chr2	172697067	T	TG	.	.	.	0	0	0.636364	7	11	11	intergenic	Tfap2c;Bmp7	dist=138446;dist=170945	.	.	29	22	279, ,
chr2	172810208	CCTCCCTCCCTCCCTCCCTCCCTCCCTCCCTCCCCACCTCCCTCCCTCCCTCTCTCTCTTTCT	C	15,0	5,0	8,3	0	0	0.272727	15	5	11	intergenic	Tfap2c;Bmp7	dist=251588;dist=57742	.	.	31	16	279, ,
chr2	180255828	TA	T	.	.	.	0	0	0.444444	16	15	9	intergenic	Lama5;Rps21	dist=29970;dist=1550	.	.	40	24	279, ,
chr3	25438086	CG	C	.	.	.	0	0	0.461538	15	16	13	intronic	Nlgn1	.	.	.	44	29	279, ,
chr3	26724889	G	GTGTGCTGTGCTGTGCTGTGCTGTGCTGTGC	.	.	.	0	0	0.689655	37	26	29	intronic	Spata16	.	.	.	92	55	279, ,
chr3	28718122	C	CTGTGTGTGTGTGTGTG	.	.	.	0	0	0.666667	9	5	24	intronic	Slc2a2	.	.	.	38	29	279, ,
chr3	29768110	T	TAAAAAAAAAAA	.	.	.	0	0	0.533333	11	8	15	intergenic	Egfem1;Mannr	dist=77054;dist=122907	.	.	34	23	279, ,
chr3	30508991	G	GC	.	.	.	0	0	0.461538	15	13	13	intronic	Mecom	.	.	.	41	26	279, ,
chr3	31825552	TCTCTGGTGAAAA	T	.	.	.	0	0	0.5	6	7	8	intergenic	Slc7a14;Kcnmb2	dist=515234;dist=77139	.	.	21	15	279, ,
chr3	32905859	T	TCCTC	.	.	.	0	0	0.642857	23	7	14	intronic	Usp13	.	.	.	44	21	279, ,
chr3	34003180	T	TGGGG	.	.	.	0	0	0.444444	8	9	9	intergenic	Ccdc39;Fxr1	dist=158870;dist=16899	.	.	26	18	279, ,
chr3	34202650	C	CT	.	.	.	0	0	0.666667	15	28	6	intergenic	Dnajc19;Sox2ot	dist=121296;dist=357731	.	.	49	34	279, ,
chr3	34999777	A	AGTGTGTATGTGTGTGTGGTGT	.	.	.	0	0	0.375	16	6	16	intergenic	Mir6378;Gm6639	dist=77126;dist=597375	.	.	38	22	279, ,
chr3	35510261	C	CG	.	.	.	0	0	0.333333	18	17	18	intergenic	Mir6378;Gm6639	dist=587610;dist=86891	.	.	53	35	279, ,
chr3	43716843	ACC	A	.	.	.	0	0	0.416667	7	7	12	intergenic	D3Ertd751e;2610316D01Rik	dist=1957903;dist=1563594	.	.	26	19	279, ,
chr3	44072401	T	TTTCCTTCCTTCC	.	.	.	0	0	0.642857	29	29	14	intergenic	NONE;2610316D01Rik	dist=NONE;dist=1208038	.	.	72	43	279, ,
chr3	44210229	GA	G	.	.	.	0	0	0.227273	26	27	22	intergenic	NONE;2610316D01Rik	dist=NONE;dist=1070209	.	.	75	49	279, ,
chr3	44984477	T	TCACACACACACACACACACACACA	.	.	.	0	0	0.333333	28	14	12	intergenic	NONE;2610316D01Rik	dist=NONE;dist=295962	.	.	54	26	279, ,
chr3	45619219	A	AAAAAAAAAAC	.	.	.	0	0	0.266667	12	7	15	intergenic	1700027H10Rik;Pabpc4l	dist=179910;dist=822978	.	.	34	22	279, ,
chr3	47458202	GGT	G	.	.	.	0	0	0.185185	27	23	27	intergenic	Mir6379;Gm7977	dist=557421;dist=567808	.	.	77	50	279, ,
chr3	48434165	G	C	6,0	8,0	15,3	0	0	0.166667	6	8	18	intergenic	Gm7977;1700018B24Rik	dist=407406;dist=171567	.	.	32	26	279, ,
chr3	48460260	C	A	13,0	8,0	17,3	0	0	0.15	13	8	20	intergenic	Gm7977;1700018B24Rik	dist=433501;dist=145472	.	.	41	28	279, ,
chr3	48788865	C	CTTTTTTTTTTTT	.	.	.	0	0	0.285714	7	14	21	intergenic	1700018B24Rik;Pcdh18	dist=179762;dist=954431	.	.	42	35	279, ,
chr3	51000455	A	AAGAGG	.	.	.	0	0	0.7	14	11	10	intergenic	Slc7a11;Noct	dist=556842;dist=223992	.	.	35	21	279, ,
chr3	51479978	A	AGAGGTGAGAGGATTCCTGGGGTGCTGGCCATC	.	.	.	0	0	0.423077	37	26	26	intergenic	Naa15;Rab33b	dist=3993;dist=3988	.	.	89	52	279, ,
chr3	51853746	CGT	C	.	.	.	0	0	0.181818	18	28	22	intronic	Maml3	.	.	.	68	50	279, ,
chr3	61946509	TTC	T	.	.	.	0	0	0.538462	16	14	13	intergenic	Rap2b;Arhgef26	dist=577807;dist=392266	.	.	43	27	279, 282,
chr3	62287417	C	CA	.	.	.	0	0	1	24	20	8	intergenic	Rap2b;Arhgef26	dist=918714;dist=51360	.	.	52	28	279, ,
chr3	63239060	T	TA	.	.	.	0	0	0.6	21	24	5	intergenic	Gpr149;Mme	dist=633620;dist=56151	.	.	50	29	279, ,
chr3	66117694	CTG	C	.	.	.	0	0	0.172414	33	22	29	intronic	Veph1	.	.	.	84	51	279, ,
chr3	66259082	C	CCT	.	.	.	0	0	0.4	27	14	15	intronic	Veph1	.	.	.	56	29	279, ,
chr3	69044613	C	CGCGAGGCGGGCGAGGCGGGCGAGGCGG	.	.	.	0	0	0.47619	22	19	21	UTR5	Trim59	NM_025863:c.-6609_-6608insCCGCCTCGCCCGCCTCGCCCGCCTCGC	.	.	62	40	279, ,
chr3	71124126	T	TG	.	.	.	0	0	0.466667	19	8	15	intergenic	Gm6634;Sis	dist=316835;dist=1764431	.	.	42	23	279, ,
chr3	71594585	A	AATATATATATATAT	.	.	.	0	0	0.461538	9	13	13	intergenic	Gm6634;Sis	dist=787294;dist=1293972	.	.	35	26	279, ,
chr3	71646164	CT	C	.	.	.	0	0	0.5	26	14	12	intergenic	Gm6634;Sis	dist=838874;dist=1242392	.	.	52	26	279, ,
chr3	78876956	AC	A	.	.	.	0	0	0.666667	18	16	6	intergenic	NONE;Rapgef2	dist=NONE;dist=185554	.	.	40	22	279, ,
chr3	87570836	GTGCACACACACACGCACACGCACACGCACACACGTGCACA	G	.	.	.	0	0	0.641026	20	17	39	intergenic	Etv3l;Arhgef11	dist=9732;dist=46683	.	.	76	56	279, ,
chr3	94229481	C	T	.	.	.	0	0	0.230769	49	39	65	intergenic	Spopfm2;Them4	dist=51288;dist=80651	.	.	153	104	279, ,
chr3	96250661	TG	T	.	.	.	0	0	0.454545	6	8	11	intergenic	H3c14;H4c14	dist=3314;dist=12272	.	.	25	19	279, ,
chr3	96856133	T	TGGAGGAGGAGGAGGAGGAGGA	.	.	.	0	0	0.615385	19	11	13	intronic	Pdzk1	.	.	.	43	24	279, ,
chr3	103697250	C	CAAAAAA	.	.	.	0	0	0.285714	5	5	7	intergenic	Syt6;Olfml3	dist=51683;dist=38144	.	.	17	12	279, ,
chr3	103714272	G	GTTTTTTTTTTTTTTTTT	.	.	.	0	0	0.25	18	21	16	intergenic	Syt6;Olfml3	dist=68705;dist=21122	.	.	55	37	279, ,
chr3	103873349	C	T	.	.	.	0	0	0.363636	21	19	22	intronic	Ptpn22	.	.	.	62	41	279, ,
chr3	108913529	AG	A	.	.	.	0	0	0.571429	12	6	7	intergenic	Prpf38b;Henmt1	dist=1801;dist=26554	.	.	25	13	279, ,
chr3	117953987	A	AATTTATTTATTT	.	.	.	0	0	0.666667	14	10	15	intergenic	Snx7;Mir137	dist=85051;dist=479870	.	.	39	25	279, ,
chr3	121829798	G	GGAA	.	.	.	0	0	0.714286	5	8	7	intergenic	Abcd3;Arhgap29	dist=14496;dist=123431	.	.	20	15	279, ,
chr3	124509453	G	T	.	.	.	0	0	0.322581	13	12	31	intergenic	1700006A11Rik;1700003H04Rik	dist=83414;dist=56438	.	.	56	43	279, ,
chr3	126168438	TAAATAA	T	.	.	.	0	0	0.1875	23	9	16	intergenic	Ugt8a;Arsj	dist=229787;dist=195408	.	.	48	25	279, ,
chr3	126168481	ATGTGTG	A	.	.	.	0	0	0.263158	21	10	19	intergenic	Ugt8a;Arsj	dist=229830;dist=195365	.	.	50	29	279, ,
chr3	127513358	AGAGAATAT	A	.	.	.	0	0	0.222222	12	8	9	intergenic	Ank2;Larp7	dist=14244;dist=23348	.	.	29	17	279, ,
chr3	128811588	T	TTC	.	.	.	0	0	0.434783	16	18	23	intergenic	D030025E07Rik;Pitx2	dist=579983;dist=388290	.	.	57	41	279, ,
chr3	130199064	T	TG	.	.	.	0	0	0.636364	18	20	11	intronic	Col25a1	.	.	.	49	31	279, ,
chr3	139216427	TCTCTGCCTCTGCCTCTGCCCCCTCAGCCTCTGCCCCCTCAGTCTCTGCCCCCTCTGCCTCTGCCCC	T	15,0	11,0	16,3	0	0	0.157895	15	11	19	intronic	Stpg2	.	.	.	45	30	279, ,
chr3	141810562	AG	A	.	.	.	0	0	0.666667	10	8	9	intronic	Unc5c	.	.	.	27	17	279, ,
chr3	142285444	T	TAAAAAAAAAAAAAAAAAAAAAAAAA	.	.	.	0	0	0.26087	24	18	23	intronic	Pdlim5	.	.	.	65	41	279, ,
chr3	143423304	T	TC	.	.	.	0	0	0.333333	11	15	12	intergenic	A830019L24Rik;Gm6260	dist=165308;dist=247588	.	.	38	27	279, ,
chr3	144026994	T	TTC	.	.	.	0	0	0.666667	12	18	6	intergenic	Gm6260;Lmo4	dist=314851;dist=161536	.	.	36	24	279, ,
chr3	154232015	GCTCTCTCTCTCTCTCT	G	.	.	.	0	0	0.583333	26	20	12	intronic	Slc44a5	.	.	.	58	32	279, ,
chr3	156667591	T	TTGTGTGTGTGTGTGTGTGTGTGTG	.	.	.	0	0	0.538462	19	7	13	intronic	Negr1	.	.	.	39	20	279, ,
chr4	20198460	A	G	16,0	8,0	14,3	0	0	0.176471	16	8	17	intronic	Nkain3	.	.	.	41	25	279, ,
chr4	21433598	CTG	C	.	.	.	0	0	0.272727	23	19	11	intergenic	Nkain3;Prdm13	dist=654931;dist=243880	.	.	53	30	279, ,
chr4	54686352	A	T	20,0	12,0	9,4	0	0	0.307692	20	12	13	intergenic	Tmem38b;Zfp462	dist=824334;dist=261593	.	.	45	25	279, ,
chr4	63644295	AAC	A	.	.	.	0	0	0.416667	30	24	24	intergenic	Gm11482;Tnfsf15	dist=4818;dist=80303	.	.	78	48	279, ,
chr4	71845466	G	T	28,0	23,0	31,6	0	0	0.162162	28	23	37	intergenic	Megf9;Tle1	dist=1310538;dist=264479	.	.	88	60	279, ,
chr4	79111562	C	CT	.	.	.	0	0	0.3125	26	26	16	intergenic	A430085M09Rik;Tyrp1	dist=514078;dist=1722651	.	.	68	42	279, ,
chr4	94877051	C	CAA	.	.	.	0	0	0.8	24	15	5	intergenic	Tek;Eqtn	dist=2075;dist=30216	.	.	44	20	279, ,
chr4	98657333	T	TTG	.	.	.	0	0	0.5	32	29	14	intronic	Patj	.	.	.	75	43	279, ,
chr4	102788302	AACATGC	A	.	.	.	0	0	0.461538	31	25	26	intronic	Sgip1	.	.	.	82	51	279, ,
chr4	104013979	G	GTATATATA	6,0	5,0	12,8	0	0	0.4	6	5	20	intronic	Dab1	.	.	.	31	25	279, ,
chr4	104906150	A	AATTTT	.	.	.	0	0	0.55	29	16	40	intergenic	C8a;Fyb2	dist=29752;dist=7411	.	.	85	56	279, ,
chr4	104906153	TAAAAA	T	.	.	.	0	0	0.538462	29	19	39	intergenic	C8a;Fyb2	dist=29756;dist=7403	.	.	87	58	279, ,
chr4	105353939	G	GATATATAT	.	.	.	0	0	0.222222	21	13	9	intergenic	Plpp3;Gm12724	dist=121172;dist=887274	.	.	43	22	279, ,
chr4	108039863	CCCCCCTGCCTCCCCCTGCCTTCTCCCCCTTCCTCTCCCTGCCCCCCCTTCCTCCCCCTGTCTCATCCCCCTTCCT	C	11,0	10,0	12,3	0	0	0.2	11	10	15	intergenic	Podn;Scp2	dist=7774;dist=3892	.	.	36	25	279, ,
chr4	108945235	T	TGC	.	.	.	0	0	0.25	19	14	8	ncRNA_intronic	8030443G20Rik	.	.	.	41	22	279, ,
chr4	113535726	CGACAT	C	.	.	.	0	0	0.107143	16	17	28	exonic	Skint5	.	frameshift deletion	Skint5:NM_001167876:exon51:c.3661_3665del:p.M1221fs,Skint5:NM_001167878:exon51:c.3661_3665del:p.M1221fs	61	45	279, ,
chr4	113535736	C	CAA	.	.	.	0	0	0.1	19	12	30	exonic	Skint5	.	frameshift insertion	Skint5:NM_001167876:exon51:c.3655_3656insTT:p.R1219fs,Skint5:NM_001167878:exon51:c.3655_3656insTT:p.R1219fs	61	42	279, ,
chr4	113657374	G	GGGGA	.	.	.	0	0	0.607143	22	18	28	intronic	Skint5	.	.	.	68	46	279, ,
chr4	113657397	A	AAG	.	.	.	0	0	0.588235	24	21	34	intronic	Skint5	.	.	.	79	55	279, ,
chr4	113657408	A	AC	.	.	.	0	0	0.575758	32	23	33	intronic	Skint5	.	.	.	88	56	279, ,
chr4	117597786	T	TCCCC	.	.	.	0	0	0.6	11	12	5	intronic	Eri3	.	.	.	28	17	279, ,
chr4	118422662	AGC	A	.	.	.	0	0	0.307692	21	9	13	intergenic	Med8;Elovl1	dist=6839;dist=5429	.	.	43	22	279, ,
chr4	118422673	TTCCCCTTGTATAACCTTAGACATTTCACTTTCAAGAG	T	.	.	.	0	0	0.3	22	9	20	intergenic	Med8;Elovl1	dist=6850;dist=5383	.	.	51	29	279, ,
chr4	119169754	G	GCGTGTGTGTGTGTGTGTGTT	.	.	.	0	0	0.714286	22	23	21	UTR3	Zfp691	NM_001145935:c.*427_*428insAACACACACACACACACACG;NM_183140:c.*427_*428insAACACACACACACACACACG;NM_001145936:c.*427_*428insAACACACACACACACACACG	.	.	66	44	279, ,
chr4	119974053	A	ACCC	.	.	.	0	0	0.304348	24	17	23	intronic	Hivep3	.	.	.	64	40	279, ,
chr4	123668015	G	GGTGTGTGTGTGTGT	.	.	.	0	0	0.25	23	14	8	ncRNA_intronic	Gm12925	.	.	.	45	22	279, ,
chr4	128732452	C	T	.	.	.	0	0	0.388889	19	16	18	intronic	Phc2	.	.	.	53	34	279, ,
chr4	129871562	A	ACCC	.	.	.	0	0	0.294118	16	11	17	intergenic	Ptp4a2;E330017L17Rik	dist=21559;dist=34664	.	.	44	28	279, 282,
chr4	131071439	A	AC	.	.	.	0	0	0.444444	17	5	18	intergenic	A930031H19Rik;Ptpru	dist=60965;dist=697018	.	.	40	23	279, ,
chr4	135209717	CAGAGAGAGAGAGAGAGAGAG	C	.	.	.	0	0	0.583333	27	17	12	intergenic	Runx3;Clic4	dist=31728;dist=4233	.	.	56	29	279, ,
chr4	136130979	CAAAAAAAAAAAAAAAAA	C	.	.	.	0	0	0.888889	17	12	9	intergenic	Rpl11;Id3	dist=77587;dist=12826	.	.	38	21	279, ,
chr4	136707132	ATTTTATTTTATTTTATTTTATTTTATTTTATTTTG	A	.	.	.	0	0	0.32	25	15	50	intronic	Ephb2	.	.	.	90	65	279, 282,
chr4	137880289	TAGAAATCTGGCTTTAAGCCAGGCGTGGTGGTGCACGCCTTTGATCGGGAGGCAGGCAGGCGGATTTCTGAGTTCGAGGCCAGCCTGGTGTACAAAGTGAGTTCCAGAACAGCCAGGGCTATACAGAGAAACTCTGTCTCGAAAAACCAAAAAAAAAAAAAAAAAAAGAAAGAAAGAAAGAAAAAAAAA	T	.	.	.	0	0	0.465116	30	20	43	intronic	Ece1	.	.	.	93	63	279, ,
chr4	142379629	CCCT	C	.	.	.	0	0	0.416667	28	21	12	intergenic	Kazn;Prdm2	dist=140229;dist=727759	.	.	61	33	279, ,
chr4	142475075	CTCTCTCTCTCTCTCTCTCTCTT	C	.	.	.	0	0	0.636364	21	14	22	intergenic	Kazn;Prdm2	dist=235675;dist=632294	.	.	57	36	279, ,
chr4	145766121	AAAATATATATATAT	A	.	.	.	0	0	0.25	8	10	8	intergenic	Zfp980;Zfp991	dist=61685;dist=15408	.	.	26	18	279, ,
chr4	146122502	C	T	.	.	.	0	0	0.321429	41	20	28	intronic	Zfp987	.	.	.	89	48	279, ,
chr4	147814671	A	C	.	.	.	0	0	0.208333	26	40	48	intergenic	Zfp984;Rps19-ps3	dist=4883;dist=7106	.	.	114	88	279, ,
chr5	25934868	A	AT	.	.	.	0	0	0.114286	32	49	70	intergenic	Actr3b;Gm21671	dist=84177;dist=14929	.	.	151	119	279, ,
chr5	41529075	AGT	A	.	.	.	0	0	0.181818	29	27	22	intergenic	Hs3st1;Rab28	dist=1884445;dist=95896	.	.	78	49	279, ,
chr5	53359302	ATGTATT	A	.	.	.	0	0	0.361111	41	33	36	intergenic	Smim20;Rbpj	dist=80763;dist=196471	.	.	110	69	279, ,
chr5	53359336	GGTGTTTGTGTGTGCCTGTGGTATGTGTGTGTGTGTGTGTGTGTGTGTGT	G	.	.	.	0	0	0.533333	39	22	30	intergenic	Smim20;Rbpj	dist=80797;dist=196394	.	.	91	52	279, ,
chr5	66221355	AGT	A	.	.	.	0	0	0.151515	35	25	33	intergenic	1700126H18Rik;Nsun7	dist=30021;dist=38541	.	.	93	58	279, ,
chr5	106529293	ATTATT	A	.	.	.	0	0	0.333333	19	22	15	intergenic	Barhl2;Zfp644	dist=71128;dist=87443	.	.	56	37	279, ,
chr5	120339824	C	CG	.	.	.	0	0	0.4	8	6	10	intergenic	Rbm19;Lhx5	dist=140853;dist=92062	.	.	24	16	279, ,
chr5	127478868	C	CG	.	.	.	0	0	0.5	11	6	10	intronic	Tmem132c	.	.	.	27	16	279, ,
chr5	129051409	C	G	24,0	12,0	9,3	0	0	0.25	24	12	12	intergenic	Ran;Adgrd1	dist=27088;dist=45341	.	.	48	24	279, ,
chr5	133256450	TA	T	.	.	.	0	0	0.181818	26	21	33	intergenic	Auts2;Castor2	dist=713231;dist=843297	.	.	80	54	279, ,
chr5	139071600	AGCGG	A	7,0	7,0	8,2	0	0	0.2	7	7	10	intronic	Prkar1b	.	.	.	24	17	279, ,
chr5	139071606	G	T	7,0	7,0	8,2	0	0	0.2	7	7	10	intronic	Prkar1b	.	.	.	24	17	279, ,
chr5	142159400	G	GTGTATGTATAGTATGTAAGGTGAAGGATATATGTGGTGTGTGTGGTATGTGTGCTATGTGTACTGTGTGTGTACGGTGTGTGTTTGGCATGTGTGTGTGGTATGTTTAGGGGGAGTGTGGGATATGGTGTGTGTATGGTATGTATGTGTGTGTAGGTGTGGATTGGGTATGTGTATGAT	.	.	.	0	0	0.714286	30	25	35	intronic	Sdk1	.	.	.	90	60	279, ,
chr6	3574259	C	CTTTTTTTTTTTTTTTTT	9,0	13,0	9,4	0	0	0.307692	9	13	13	intronic	Vps50	.	.	.	35	26	279, ,
chr6	7012699	TC	T	.	.	.	0	0	0.625	5	8	8	intronic	Sdhaf3	.	.	.	21	16	279, ,
chr6	10025747	AAT	A	.	.	.	0	0	0.833333	13	8	6	intergenic	Nxph1;AA545190	dist=777170;dist=945719	.	.	27	14	279, ,
chr6	14042234	G	GGAGAGAGAGAGAGAGAGAGAGAGAGAGA	.	.	.	0	0	0.615385	23	16	13	intergenic	1110019D14Rik;Ppp1r3a	dist=145813;dist=671588	.	.	52	29	279, ,
chr6	28902411	GGAGAGAGAGAGAGAGAGA	G	.	.	.	0	0	0.6	21	15	10	intergenic	Snd1;Mir129-1	dist=13580;dist=120190	.	.	46	25	279, ,
chr6	30011964	GAACTCACAGAGATCTGGCTTAAGGCAGGGTTTTTGTTTGTTTGGTTGTTTTTTTTTTTTTTTTTTTTGGTTTTGGTTTTTTTCAAGACAGGGTGTAGCCCTGGCTATCCTGGGACTCACTCTTAGACCAGGCTGGCCTCA	G	.	.	.	0	0	0.235294	21	12	34	intergenic	Smkr-ps;Nrf1	dist=18434;dist=35884	.	.	67	46	279, ,
chr6	47752491	G	A	.	.	.	0	0	1	33	12	27	downstream	Rn4.5s	dist=261	.	.	72	39	279, ,
chr6	49412424	C	T	35,0	25,0	30,7	0	0	0.189189	35	25	37	intronic	Stk31	.	.	.	97	62	279, ,
chr6	51923144	CA	C	.	.	.	0	0	0.75	11	11	8	intronic	Skap2	.	.	.	30	19	279, ,
chr6	52428474	C	CT	.	.	.	0	0	0.666667	20	18	6	intergenic	Evx1;1700094M24Rik	dist=110096;dist=63977	.	.	44	24	279, ,
chr6	56597346	TTC	T	.	.	.	0	0	0.363636	32	25	11	intergenic	Pde1c;Lsm5	dist=227713;dist=103715	.	.	68	36	279, ,
chr6	58242448	GTC	G	.	.	.	0	0	0.571429	26	8	7	intergenic	Vmn1r27;Vmn1r28	dist=26432;dist=22724	.	.	41	15	279, ,
chr6	62126810	CG	C	.	.	.	0	0	0.428571	17	12	7	intronic	Ccser1	.	.	.	36	19	279, ,
chr6	64467079	C	CA	.	.	.	0	0	0.6	22	18	5	intronic	Grid2	.	.	.	45	23	279, ,
chr6	70477800	C	T	31,0	21,0	27,5	0	0	0.15625	31	21	32	intergenic	Rprl1;Rpia	dist=1150626;dist=287920	.	.	84	53	279, ,
chr6	70477809	C	G	30,0	21,0	28,5	0	0	0.151515	30	21	33	intergenic	Rprl1;Rpia	dist=1150635;dist=287911	.	.	84	54	279, ,
chr6	72912254	C	CAGGTA	.	.	.	0	0	0.481481	29	27	27	intergenic	Kcmf1;Tmsb10	dist=12275;dist=45093	.	.	83	54	279, ,
chr6	72912257	CAAAGA	C	.	.	.	0	0	0.481481	29	26	27	intergenic	Kcmf1;Tmsb10	dist=12279;dist=45085	.	.	82	53	279, ,
chr6	72981400	T	TG	.	.	.	0	0	0.555556	6	7	9	intergenic	Tmsb10;Dnah6	dist=22652;dist=36207	.	.	22	16	279, ,
chr6	75790099	G	GC	.	.	.	0	0	0.4	11	17	15	intergenic	NONE;Ctnna2	dist=NONE;dist=1091538	.	.	43	32	279, ,
chr6	77265179	A	AAGAGAGAG	.	.	.	0	0	0.333333	18	20	6	intronic	Ctnna2	.	.	.	44	26	279, ,
chr6	80979351	T	TTTTCCTTTCC	.	.	.	0	0	1	36	27	9	intergenic	Lrrtm4;Mir7232	dist=169208;dist=916239	.	.	72	36	279, ,
chr6	81815187	AAT	A	.	.	.	0	0	0.714286	18	8	7	intergenic	Lrrtm4;Mir7232	dist=1005045;dist=80401	.	.	33	15	279, ,
chr6	84655851	AAC	A	.	.	.	0	0	0.176471	27	27	34	intronic	Exoc6b	.	.	.	88	61	279, ,
chr6	85391788	G	GCTCCTCCTCCTCCTC	.	.	.	0	0	0.454545	25	17	11	intergenic	Rab11fip5;Noto	dist=17154;dist=32098	.	.	53	28	279, ,
chr6	90018978	TTATA	T	.	.	.	0	0	0.5	9	18	6	intergenic	Vmn1r46;Vmn1r47	dist=41879;dist=2906	.	.	33	24	279, ,
chr6	93788051	ATG	A	.	.	.	0	0	0.5	16	13	28	intronic	Magi1	.	.	.	57	41	279, ,
chr6	111534324	TAC	T	.	.	.	0	0	0.294118	24	22	17	intronic	Grm7	.	.	.	63	39	279, ,
chr6	134616403	GCA	G	.	.	.	0	0	0.166667	35	15	30	intronic	Mansc1	.	.	.	80	45	279, ,
chr7	35910362	A	C	.	.	.	0	0	0.333333	22	19	12	intergenic	E130304I02Rik;Tshz3	dist=72288;dist=787756	.	.	53	31	279, ,
chr7	51011613	CTG	C	.	.	.	0	0	0.214286	32	22	14	intergenic	Nell1;Ano5	dist=148325;dist=499414	.	.	68	36	279, ,
chr7	62429440	G	GGA	.	.	.	0	0	0.294118	31	21	17	intergenic	Mkrn3;Peg12	dist=9287;dist=32431	.	.	69	38	279, ,
chr7	73546128	G	T	30,0	9,0	15,2	0	0	0.117647	30	9	17	ncRNA_intronic	1810026B05Rik	.	.	.	56	26	279, ,
chr7	75335409	TA	T	6,0	5,0	12,2	0	0	0.142857	6	5	14	intergenic	1500012K07Rik;Akap13	dist=3991;dist=120124	.	.	25	19	279, ,
chr7	110225018	TAC	T	.	.	.	0	0	0.157895	35	18	38	intronic	Swap70	.	.	.	91	56	279, ,
chr7	110648273	A	C	.	.	.	0	0	0.230769	14	11	13	intergenic	Adm;Ampd3	dist=18453;dist=119933	.	.	38	24	279, ,
chr7	123669114	T	C	23,0	17,0	27,6	0	0	0.181818	23	17	33	intergenic	Zkscan2;Hs3st4	dist=168488;dist=313714	.	.	73	50	279, ,
chr7	124008592	ATG	A	.	.	.	0	0	0.227273	26	25	22	intronic	Hs3st4	.	.	.	73	47	279, ,
chr7	124081733	TTA	T	.	.	.	0	0	1	15	12	5	intronic	Hs3st4	.	.	.	32	17	279, ,
chr7	124659985	T	TC	.	.	.	0	0	0.5	23	12	8	ncRNA_intronic	3100003L05Rik	.	.	.	43	20	279, ,
chr7	124683804	G	GGA	.	.	.	0	0	0.5	14	20	6	ncRNA_intronic	3100003L05Rik	.	.	.	40	26	279, ,
chr7	127218490	A	AG	.	.	.	0	0	0.4	32	13	10	upstream	Septin1	dist=45	.	.	55	23	279, 282,
chr7	144201428	C	CA	.	.	.	0	0	0.208333	30	20	24	intronic	Shank2	.	.	.	74	44	279, ,
chr8	3337604	G	A	22,0	29,0	31,4	0	0	0.114286	22	29	35	intergenic	Insr;Arhgef18	dist=57987;dist=15833	.	.	86	64	279, ,
chr8	8836242	C	T	18,0	22,0	23,3	0	0	0.115385	18	22	26	intergenic	Arglu1;4933430N04Rik	dist=145705;dist=289170	.	.	66	48	279, ,
chr8	12182911	GTC	G	.	.	.	0	0	0.545455	22	16	11	intergenic	Tex29;Sox1ot	dist=327151;dist=202858	.	.	49	27	279, ,
chr8	15428903	AAGG	A	.	.	.	0	0	0.375	9	12	8	intergenic	Myom2;Csmd1	dist=295485;dist=463639	.	.	29	20	279, ,
chr8	18345760	CTGTGTGTGTGTGTCTGTGTGTGTGTGTGTGTGCATGTGTCTGTGTGTGTCTGTGTGTGTCTGTGTGTG	C	.	.	.	0	0	0.611111	23	26	18	intergenic	Csmd1;Mcph1	dist=810376;dist=249303	.	.	67	44	279, ,
chr8	18829979	G	GC	.	.	.	0	0	0.4	25	13	15	intergenic	Mcph1;Agpat5	dist=26791;dist=16300	.	.	53	28	279, ,
chr8	20943398	T	TCA	.	.	.	0	0	0.265306	17	23	49	downstream	AY761185	dist=296	.	.	89	72	279, ,
chr8	20943409	AG	A	.	.	.	0	0	0.245283	17	23	53	downstream	AY761185	dist=284	.	.	93	76	279, ,
chr8	21178596	AG	A	.	.	.	0	0	0.25	14	20	8	intergenic	Defa22;Defa31	dist=15348;dist=12976	.	.	42	28	279, ,
chr8	22313714	TA	T	.	.	.	0	0	0.185185	24	19	27	intronic	Tpte	.	.	.	70	46	279, ,
chr8	23412530	TG	T	.	.	.	0	0	0.6	17	16	5	intronic	Sfrp1	.	.	.	38	21	279, ,
chr8	23412545	T	TGG	.	.	.	0	0	0.571429	17	17	7	intronic	Sfrp1	.	.	.	41	24	279, ,
chr8	26311400	T	TGAGAGAGAGA	.	.	.	0	0	0.714286	15	16	7	intergenic	Thap1;2310008N11Rik	dist=147249;dist=503197	.	.	38	23	279, ,
chr8	27289016	T	TGCCTGCCC	.	.	.	0	0	0.324324	51	30	37	intergenic	Eif4ebp1;Gm9731	dist=13360;dist=7029	.	.	118	67	279, ,
chr8	28109278	C	CATATATATATATATATAT	.	.	.	0	0	0.230769	23	13	13	intergenic	Gm8096;Unc5d	dist=24425;dist=537439	.	.	49	26	279, ,
chr8	32124203	CTGTGTGTA	C	.	.	.	0	0	0.516129	38	27	31	intergenic	Nrg1;Gm8179	dist=114700;dist=27684	.	.	96	58	279, ,
chr8	32350463	TACATAACATAACATAACATA	T	.	.	.	0	0	0.5	32	18	16	intergenic	Gm8179;Gm3985	dist=168617;dist=538022	.	.	66	34	279, ,
chr8	32705160	GT	G	.	.	.	0	0	0.583333	21	10	12	intergenic	Gm8179;Gm3985	dist=523314;dist=183344	.	.	43	22	279, ,
chr8	33209048	CATCCCT	C	.	.	.	0	0	0.470588	21	11	17	intergenic	Gm3985;Wrn	dist=259023;dist=25319	.	.	49	28	279, ,
chr8	33209062	CCACCCCCA	C	.	.	.	0	0	0.4	10	12	15	intergenic	Gm3985;Wrn	dist=259037;dist=25303	.	.	37	27	279, ,
chr8	37096437	C	CT	.	.	.	0	0	0.291667	41	19	48	intergenic	G630064G18Rik;Sgcz	dist=72199;dist=426117	.	.	108	67	279, ,
chr8	37428207	A	AAT	.	.	.	0	0	0.75	5	7	12	intergenic	G630064G18Rik;Sgcz	dist=403969;dist=94347	.	.	24	19	279, ,
chr8	37638964	T	TAG	.	.	.	0	0	0.333333	15	12	15	intronic	Sgcz	.	.	.	42	27	279, ,
chr8	39131330	G	GGGA	.	.	.	0	0	0.625	12	9	8	intronic	Tusc3	.	.	.	29	17	279, ,
chr8	39761240	T	TAAAAAAAAAAAAAAAA	.	.	.	0	0	0.4	16	13	15	intergenic	Msr1;Fgf20	dist=118562;dist=517926	.	.	44	28	279, ,
chr8	44674127	A	AAG	.	.	.	0	0	0.4	28	12	15	intergenic	Gm5347;Fat1	dist=974636;dist=276081	.	.	55	27	279, ,
chr8	47911631	G	C	19,0	24,0	14,4	0	0	0.222222	19	24	18	intronic	Wwc2	.	.	.	61	42	279, ,
chr8	58243552	T	TAAAAAAAAAAAAA	.	.	.	0	0	0.3	18	15	20	intronic	Galntl6	.	.	.	53	35	279, ,
chr8	59791446	C	CAAAAAAA	.	.	.	0	0	0.428571	20	23	7	intergenic	BC030500;4930470O06Rik	dist=877148;dist=34203	.	.	50	30	279, ,
chr8	61498304	T	TGTGGTGTACTTACCCGTGCACTAACATCTGGAGAGAGGTC	.	.	.	0	0	0.647059	42	16	17	intronic	Cbr4	.	.	.	75	33	279, ,
chr8	66481752	G	A	37,0	21,0	29,5	0	0	0.147059	37	21	34	intronic	Tma16	.	.	.	92	55	279, ,
chr8	69473430	T	TTAAAA	.	.	.	0	0	0.244444	35	33	45	intergenic	Gm10033;Zfp868	dist=77891;dist=137224	.	.	113	78	279, ,
chr8	84398075	GGT	G	.	.	.	0	0	0.263158	36	40	19	intergenic	Ccdc130;Cacna1a	dist=127674;dist=17287	.	.	95	59	279, ,
chr8	101759611	TAC	T	.	.	.	0	0	0.147059	20	24	34	intergenic	A330008L17Rik;Cdh11	dist=2026174;dist=872482	.	.	78	58	279, ,
chr8	120373232	GC	G	.	.	.	0	0	0.3	33	16	10	intergenic	A330074K22Rik;Gse1	dist=145003;dist=115633	.	.	59	26	279, ,
chr9	7447780	A	AC	.	.	.	0	0	0.333333	28	18	12	intronic	Mmp3	.	.	.	58	30	279, ,
chr9	10476361	TA	T	.	.	.	0	0	0.8	16	24	5	intronic	Cntn5	.	.	.	45	29	279, 282,
chr9	21565460	T	TG	.	.	.	0	0	0.5	21	9	8	intronic	Carm1	.	.	.	38	17	279, ,
chr9	27214430	TTG	T	.	.	.	0	0	0.172414	41	18	29	intergenic	Jam3;Igsf9b	dist=59010;dist=84672	.	.	88	47	279, ,
chr9	46246384	A	C	12,0	7,0	13,7	0	0	0.35	12	7	20	intergenic	Apoa4;Apoa5	dist=2926;dist=22224	.	.	39	27	279, ,
chr9	46504429	G	GTTTTTTTT	.	.	.	0	0	0.16	10	8	25	intergenic	4931429L15Rik;2900052N01Rik	dist=184443;dist=409174	.	.	43	33	279, ,
chr9	46520912	G	GTTTT	.	.	.	0	0	0.833333	22	19	6	intergenic	4931429L15Rik;2900052N01Rik	dist=200926;dist=392691	.	.	47	25	279, ,
chr9	47632565	CTCTCTTTCTCTCTTTCTCTCTCTCTGTTCCACTGTAGTCAGCCAGCCAGCCAGCCAA	C	.	.	.	0	0	0.208333	26	19	24	intronic	Cadm1	.	.	.	69	43	279, ,
chr9	48894803	AAGGAGGAGGAGGAGGAGGAGAAGGAGG	A	.	.	.	0	0	0.5	20	14	18	intergenic	Zbtb16;Htr3a	dist=58579;dist=4383	.	.	52	32	279, ,
chr9	48894853	GCT	G	.	.	.	0	0	0.5	29	16	20	intergenic	Zbtb16;Htr3a	dist=58629;dist=4358	.	.	65	36	279, ,
chr9	48973591	T	TAAAAAA	.	.	.	0	0	0.407407	35	24	27	intergenic	Htr3b;Usp28	dist=8601;dist=11794	.	.	86	51	279, ,
chr9	49859948	G	GC	.	.	.	0	0	0.571429	14	13	7	intergenic	Ncam1;2310003N18Rik	dist=60555;dist=372575	.	.	34	20	279, ,
chr9	52763708	TTCC	T	.	.	.	0	0	0.545455	16	24	11	ncRNA_intronic	Gm1715	.	.	.	51	35	279, 282,
chr9	57616928	T	TCCTCCCTCCCTC	.	.	.	0	0	0.615385	19	16	13	intronic	Lman1l	.	.	.	48	29	279, ,
chr9	66602748	GCC	G	.	.	.	0	0	0.8	13	5	5	intergenic	Usp3;Car12	dist=9634;dist=110936	.	.	23	10	279, ,
chr9	67577475	C	CT	.	.	.	0	0	0.7	14	6	10	intergenic	Tln2;Mir7241	dist=17772;dist=150242	.	.	30	16	279, ,
chr9	71086511	CG	C	.	.	.	0	0	0.25	7	10	12	intergenic	Lipc;Aqp9	dist=134291;dist=24147	.	.	29	22	279, ,
chr9	73485232	TG	T	.	.	.	0	0	0.8	7	9	5	intronic	Unc13c	.	.	.	21	14	279, ,
chr9	79268121	T	A	10,0	7,0	8,4	0	0	0.333333	10	7	12	intergenic	Cd109;Gm10635	dist=551861;dist=175916	.	.	29	19	279, ,
chr9	79386567	A	ATG	.	.	.	0	0	0.444444	20	22	9	intergenic	Cd109;Gm10635	dist=670307;dist=57470	.	.	51	31	279, ,
chr9	86437155	CTGTGTGTGTG	C	.	.	.	0	0	0.470588	17	10	17	intronic	Ube2cbp	.	.	.	44	27	279, ,
chr9	87963526	GGAGAGAGAGAGAGAGA	G	.	.	.	0	0	0.333333	8	19	9	intergenic	Tbx18;Gm51281	dist=232267;dist=362201	.	.	36	28	279, ,
chr9	102716645	C	G	.	.	.	0	0	0.166667	23	6	12	intergenic	Anapc13;Amotl2	dist=82401;dist=1159	.	.	41	18	279, ,
chr9	107817493	AGGAGAGGGGAGGGGAGGGGAGGGGAGGGGAGGGGAGAGGGGGTAGGGAGGAGAGGGGTAGG	A	11,0	6,0	6,4	0	0	0.4	11	6	10	intronic	Rbm6	.	.	.	27	16	279, ,
chrX	5096683	T	C	.	.	.	0	0	0.174603	61	60	63	intergenic	Btbd35f27;Mycs	dist=142606;dist=370221	.	.	184	123	279, ,
chrX	20306618	T	A	12,0	10,0	11,4	0	0	0.266667	12	10	15	intergenic	Slc9a7;Rp2	dist=14791;dist=57863	.	.	37	25	279, ,
chrX	31160828	C	T	.	.	.	0	0	0.125475	240	172	263	intergenic	Gm10230;Btbd35f18	dist=317359;dist=175541	.	.	675	435	279, ,
chrX	31752282	G	A	.	.	.	0	0	0.470588	55	49	51	intergenic	Btbd35f20;Spin2-ps1	dist=368364;dist=209762	.	.	155	100	279, ,
chrX	32152869	C	CAA	21,0	24,0	20,6	0	0	0.230769	21	24	26	intergenic	Spin2-ps1;Btbd35f2	dist=190048;dist=125525	.	.	71	50	279, ,
chrX	38073681	T	TACAGAG	.	.	.	0	0	0.8	16	12	10	intergenic	Rhox10;Rhox11	dist=1993;dist=2917	.	.	38	22	279, ,
chrX	39675737	G	GGA	.	.	.	0	0	0.461538	19	15	13	intergenic	Cypt15;Cypt14	dist=328776;dist=187182	.	.	47	28	279, ,
chrX	48248956	C	G	31,0	20,0	37,4	0	0	0.097561	31	20	41	intergenic	Zdhhc9;Utp14a	dist=40254;dist=7978	.	.	92	61	279, ,
chrX	58897041	GC	G	30,0	24,0	30,6	0	0	0.166667	30	24	36	intergenic	Zic3;4930550L24Rik	dist=860412;dist=14419	.	.	90	60	279, ,
chrX	59830639	C	CCT	.	.	.	0	0	0.555556	18	29	9	intergenic	Fgf13;F9	dist=245067;dist=168825	.	.	56	38	279, ,
chrX	67094316	ATCTCTC	A	.	.	.	0	0	0.4	15	25	15	intergenic	Mir465;Gm1140	dist=255192;dist=588578	.	.	55	40	279, ,
chrX	90284913	G	GT	.	.	.	0	0	0.375	22	18	16	intergenic	4930415L06Rik;Gm44	dist=352061;dist=607229	.	.	56	34	279, ,
chrX	93168125	CAG	C	.	.	.	0	0	0.230769	38	25	13	intergenic	BC061195;BC061195	dist=11255;dist=15100	.	.	76	38	279, ,
chrX	118137415	GA	G	21,0	17,0	36,4	0	0	0.1	21	17	40	intergenic	H2ab1;Tgif2lx2	dist=1122312;dist=289811	.	.	78	57	279, ,
chrX	128349928	CA	C	.	.	.	0	0	0.428571	23	13	7	intergenic	Cldn34c4;4930558G05Rik	dist=613375;dist=701595	.	.	43	20	279, ,
chrX	138138496	T	TTA	.	.	.	0	0	0.133333	25	21	30	intronic	Il1rapl2	.	.	.	76	51	279, ,
chrX	163505627	A	AAG	.	.	.	0	0	0.636364	18	12	11	intergenic	Bc1;Grpr	dist=153063;dist=8277	.	.	41	23	279, ,

## Sheet: Tail Mouse 2
chr	pos	ref	alt	AD|h_mu	AD|l_mu	AD|t_mu	AF_h	AF_l	AF_t	reads_h	reads_l	reads_t	Func.refGene	Gene.refGene	GeneDetail.refGene	ExonicFunc.refGene	AAChange.refGene	total_reads	lt_reads	present_in_sample
chr1	6958779	TG	T	.	.	.	0	0	0.545455	11	14	11	intergenic	St18;Pcmtd1	dist=97840;dist=130140	.	.	36	25	282, ,
chr1	7881302	A	AAAGTTAACCAATCAGATGAGAGAC	.	.	.	0	0	0.4375	25	21	16	intergenic	Pcmtd1;Sntg1	dist=707674;dist=478437	.	.	62	37	282, ,
chr1	8002532	GAC	G	.	.	.	0	0	0.189189	22	27	37	intergenic	Pcmtd1;Sntg1	dist=828905;dist=357205	.	.	86	64	282, ,
chr1	8870488	A	AAG	.	.	.	0	0	0.666667	26	15	12	intronic	Sntg1	.	.	.	53	27	282, ,
chr1	9350254	ATAGAATAATC	A	.	.	.	0	0	0.133333	20	15	30	intergenic	Sntg1;Rrs1	dist=50378;dist=195144	.	.	65	45	282, ,
chr1	10080144	C	CTTTTT	.	.	.	0	0	0.6	19	33	5	intronic	Cspp1	.	.	.	57	38	282, ,
chr1	10375078	A	ACCCC	.	.	.	0	0	0.714286	5	8	7	intronic	Cpa6	.	.	.	20	15	282, ,
chr1	10696825	A	AAGAGAGAGAGAGAGAG	.	.	.	0	0	0.277778	16	28	18	intronic	Cpa6	.	.	.	62	46	282, ,
chr1	11247574	G	GTTTTTTT	.	.	.	0	0	0.363636	19	17	11	intronic	Prex2	.	.	.	47	28	282, ,
chr1	12642602	T	TTCTCTCTCTCTCTCTCTCTCTC	.	.	.	0	0	0.333333	26	24	21	intergenic	Mir6341;Gm17644	dist=216496;dist=24961	.	.	71	45	282, ,
chr1	13330364	T	TCC	.	.	.	0	0	0.428571	12	23	14	intronic	Ncoa2	.	.	.	49	37	282, ,
chr1	13421879	GA	G	.	.	.	0	0	0.48	7	17	25	intergenic	Ncoa2;Tram1	dist=47797;dist=142813	.	.	49	42	282, ,
chr1	13421885	GA	G	.	.	.	0	0	0.458333	12	16	24	intergenic	Ncoa2;Tram1	dist=47803;dist=142807	.	.	52	40	282, ,
chr1	13539387	CCTCTCTCT	C	.	.	.	0	0	0.307692	27	17	26	intergenic	Ncoa2;Tram1	dist=165305;dist=25298	.	.	70	43	282, ,
chr1	17117323	CA	C	.	.	.	0	0	0.714286	18	20	7	intergenic	Jph1;Gdap1	dist=19435;dist=28049	.	.	45	27	282, ,
chr1	19930958	CACACACACACAT	C	.	.	.	0	0	0.387097	7	22	31	intergenic	Tfap2b;Pkhd1	dist=692114;dist=126809	.	.	60	53	282, ,
chr1	19943184	T	TATATATATATATATATATATATATATATATAA	.	.	.	0	0	0.272727	16	14	22	intergenic	Tfap2b;Pkhd1	dist=704339;dist=114595	.	.	52	36	282, ,
chr1	20183484	TTCTCTCTCTCTC	T	.	.	.	0	0	0.6	17	22	15	intronic	Pkhd1	.	.	.	54	37	282, ,
chr1	21211576	C	CCT	.	.	.	0	0	0.7	8	20	10	intergenic	Tram2;Tmem14a	dist=132351;dist=6999	.	.	38	30	282, ,
chr1	21296067	T	TGGGGG	.	.	.	0	0	0.194444	11	14	36	ncRNA_intronic	Gm4956	.	.	.	61	50	282, ,
chr1	21768603	TTATATATATATA	T	.	.	.	0	0	0.846154	10	7	13	intronic	Kcnq5	.	.	.	30	20	282, ,
chr1	25220696	G	GTTTTTTT	.	.	.	0	0	0.233333	11	6	30	intronic	Adgrb3	.	.	.	47	36	282, ,
chr1	25696493	T	TG	.	.	.	0	0	0.6	21	14	10	intronic	Adgrb3	.	.	.	45	24	282, ,
chr1	26226642	T	TG	.	.	.	0	0	0.333333	17	27	18	intergenic	Adgrb3;4931408C20Rik	dist=396935;dist=455159	.	.	62	45	282, ,
chr1	26788028	A	ATCTCTCTCTCTCTCTCTCTCTC	.	.	.	0	0	0.272727	17	10	11	intergenic	4931408C20Rik;Gm5524	dist=100568;dist=1096018	.	.	38	21	282, ,
chr1	27723427	G	GTA	.	.	.	0	0	0.307692	9	11	13	intergenic	4931408C20Rik;Gm5524	dist=1035967;dist=160619	.	.	33	24	282, ,
chr1	30130504	G	GCC	.	.	.	0	0	0.333333	16	21	18	ncRNA_intronic	Gm31465	.	.	.	55	39	282, ,
chr1	30902011	A	AGAAGGAAGGAAGGAAGGAAG	.	.	.	0	0	0.444444	7	18	27	intergenic	Phf3;Ptp4a1	dist=38755;dist=38292	.	.	52	45	282, ,
chr1	32720883	TTC	T	.	.	.	0	0	0.272727	19	20	11	intergenic	Khdrbs2;Prim2	dist=62315;dist=732923	.	.	50	31	282, ,
chr1	33305302	TA	T	10,0	6,0	19,4	0	0	0.173913	10	6	23	intergenic	Khdrbs2;Prim2	dist=646734;dist=148505	.	.	39	29	282, ,
chr1	33590866	T	TG	.	.	.	0	0	0.714286	10	7	7	intronic	Prim2	.	.	.	24	14	282, ,
chr1	34621209	G	A	9,0	15,0	18,4	0	0	0.181818	9	15	22	intergenic	Amer3;AA619741	dist=30265;dist=12326	.	.	46	37	282, ,
chr1	35371516	CGA	C	.	.	.	0	0	0.666667	14	11	9	intergenic	Plekhb2;Hs6st1	dist=491932;dist=696882	.	.	34	20	282, ,
chr1	35422483	CAAA	C	.	.	.	0	0	0.571429	18	13	7	intergenic	Plekhb2;Hs6st1	dist=542899;dist=645914	.	.	38	20	282, ,
chr1	35469598	CT	C	.	.	.	0	0	0.5	9	5	10	intergenic	Plekhb2;Hs6st1	dist=590014;dist=598801	.	.	24	15	282, ,
chr1	35705403	C	T	5,0	10,0	18,2	0	0	0.1	5	10	20	intergenic	Plekhb2;Hs6st1	dist=825818;dist=362997	.	.	35	30	282, ,
chr1	36391457	AGAGAGAGAGAGC	A	.	.	.	0	0	0.342857	15	26	35	intronic	Fer1l5	.	.	.	76	61	282, ,
chr1	36661976	TGGACCATGTTCCATACATAGACTTGACTCAGGACCATTGAGACTGGCA	T	.	.	.	0	0	0.369565	18	19	46	intronic	Fam178b	.	.	.	83	65	282, ,
chr1	54121765	ATG	A	.	.	.	0	0	0.185185	23	33	27	intronic	Hecw2	.	.	.	83	60	282, ,
chr1	56228065	T	A	37,0	28,0	41,2	0	0	0.0465116	37	28	43	intergenic	1700003I22Rik;Hsfy2	dist=207862;dist=407986	.	.	108	71	282, ,
chr1	56228067	C	T	37,0	28,0	41,2	0	0	0.0465116	37	28	43	intergenic	1700003I22Rik;Hsfy2	dist=207864;dist=407984	.	.	108	71	282, ,
chr1	56975934	T	TTC	.	.	.	0	0	0.5	5	27	8	intronic	Satb2	.	.	.	40	35	282, ,
chr1	71965141	T	TCCCCACCCCCCCCCCACC	.	.	.	0	0	0.375	9	22	16	ncRNA_intronic	4933417E11Rik	.	.	.	47	38	282, ,
chr1	72477132	T	TG	.	.	.	0	0	0.571429	9	10	14	intronic	Marchf4	.	.	.	33	24	282, ,
chr1	72721428	TTCTCTC	T	.	.	.	0	0	0.416667	9	19	12	intergenic	Rpl37a;Igfbp2	dist=7616;dist=103046	.	.	40	31	282, ,
chr1	73070000	CCTTTCTTTCTTTCTTTCTTTCTTT	C	.	.	.	0	0	0.55814	13	18	43	intergenic	1700027A15Rik;Pinc	dist=44493;dist=321361	.	.	74	61	282, ,
chr1	74823737	CAAAAAAAAAAAA	C	.	.	.	0	0	0.6	7	19	5	intergenic	Wnt10a;Gm16582	dist=19563;dist=27146	.	.	31	24	282, ,
chr1	75726041	T	TTTC	.	.	.	0	0	0.409091	26	36	22	intergenic	Slc4a3;Gm17751	dist=166610;dist=763092	.	.	84	58	282, ,
chr1	76003753	A	G	8,0	12,0	26,7	0	0	0.212121	8	12	33	intergenic	Slc4a3;Gm17751	dist=444322;dist=485380	.	.	53	45	282, ,
chr1	77110796	G	GAAAAAAAA	.	.	.	0	0	0.411765	20	9	17	intergenic	Mir6343;Epha4	dist=601153;dist=256389	.	.	46	26	282, ,
chr1	77159113	A	AAAAAAAC	.	.	.	0	0	0.230769	5	11	13	intergenic	Mir6343;Epha4	dist=649470;dist=208072	.	.	29	24	282, ,
chr1	79568391	T	TGG	.	.	.	0	0	0.666667	18	13	6	intergenic	Scg2;Ap1s3	dist=128365;dist=38485	.	.	37	19	282, ,
chr1	79584983	A	AAAAGG	.	.	.	0	0	0.615385	11	11	13	intergenic	Scg2;Ap1s3	dist=144957;dist=21893	.	.	35	24	282, ,
chr1	80366306	CG	C	.	.	.	0	0	0.666667	7	6	6	intergenic	Cul3;1700016L21Rik	dist=25617;dist=79625	.	.	19	12	282, ,
chr1	80460482	GATATATATATAT	G	.	.	.	0	0	0.714286	11	12	14	ncRNA_intronic	1700016L21Rik	.	.	.	37	26	282, ,
chr1	81966556	ATGTGTGTGTGTGTGTGTGTGTGTGTGTGTGTGTACGTATG	A	27,0	27,0	36,4	0	0	0.1	27	27	40	intergenic	Nyap2;Mir6344	dist=624793;dist=165320	.	.	94	67	282, ,
chr1	82021392	A	AGGAGGGAGGGAGGGAGGGAGGGAG	.	.	.	0	0	0.368421	7	22	19	intergenic	Nyap2;Mir6344	dist=679628;dist=110524	.	.	48	41	282, ,
chr1	82036244	TTC	T	.	.	.	0	0	1	5	9	7	intergenic	Nyap2;Mir6344	dist=694481;dist=95670	.	.	21	16	282, ,
chr1	82123518	T	TGG	.	.	.	0	0	0.153846	15	19	13	intergenic	Nyap2;Mir6344	dist=781754;dist=8398	.	.	47	32	282, ,
chr1	84286025	TTC	T	.	.	.	0	0	0.533333	25	15	15	intergenic	Pid1;Dner	dist=1381;dist=83812	.	.	55	30	282, ,
chr1	85105677	CGTGTGTGTGTGT	C	.	.	.	0	0	0.173913	13	21	69	intronic	A530032D15Rik	.	.	.	103	90	282, ,
chr1	85570199	C	G	.	.	.	0	0	0.188679	31	28	53	intergenic	LOC108167347;Sp110	dist=242820;dist=6700	.	.	112	81	282, ,
chr1	86318220	GC	G	13,0	14,0	26,10	0	0	0.277778	13	14	36	intergenic	B3gnt7;Ncl	dist=10916;dist=26498	.	.	63	50	282, ,
chr1	86441547	G	GCGCGCACACACACCCTCCTCCTATA	.	.	.	0	0	0.484848	18	7	33	intergenic	Tex44;Ptma	dist=13498;dist=85010	.	.	58	40	282, ,
chr1	86441573	T	TGTACAC	.	.	.	0	0	0.433333	23	24	30	intergenic	Tex44;Ptma	dist=13524;dist=84984	.	.	77	54	282, ,
chr1	87306833	C	CTGTGTGTGTGTGTGTGTGTGTGTGTG	.	.	.	0	0	0.375	10	29	24	intronic	Efhd1	.	.	.	63	53	282, ,
chr1	87340799	TC	T	.	.	.	0	0	1	12	11	6	intronic	Gigyf2	.	.	.	29	17	282, ,
chr1	87847196	A	AGT	.	.	.	0	0	0.416667	23	22	12	intergenic	Sag;Dgkd	dist=2039;dist=6091	.	.	57	34	282, ,
chr1	88129543	C	CCT	.	.	.	0	0	0.52381	9	19	21	intronic	Ugt1a10;Ugt1a6b;Ugt1a7c;Ugt1a9	.	.	.	49	40	282, ,
chr1	88215598	C	G	.	.	.	0	0	0.135458	88	148	251	intronic	Ugt1a1;Ugt1a10;Ugt1a2;Ugt1a5;Ugt1a6a;Ugt1a6b;Ugt1a7c;Ugt1a9	.	.	.	487	399	282, ,
chr1	89076263	GGT	G	.	.	.	0	0	0.122449	27	35	49	intronic	Sh3bp4	.	.	.	111	84	282, ,
chr1	89265850	C	T	.	.	.	0	0	0.16	42	42	75	intergenic	Sh3bp4;C030007H22Rik	dist=110763;dist=94494	.	.	159	117	282, ,
chr1	90709582	G	GTA	.	.	.	0	0	0.473684	11	11	19	intergenic	Cops8;Col6a3	dist=96241;dist=57278	.	.	41	30	282, ,
chr1	93191111	TGGGCAGGGCAGGGCAGGGCGGGGGTGGGGCGGGGAGGGACGGGGGCGGGGCGGGGCG	T	13,0	13,0	36,5	0	0	0.121951	13	13	41	intronic	Crocc2	.	.	.	67	54	282, ,
chr1	96514802	AG	A	.	.	.	0	0	0.25	12	10	12	intergenic	1700063A18Rik;4930533P14Rik	dist=493045;dist=97254	.	.	34	22	282, ,
chr1	100686233	AT	A	.	.	.	0	0	0.384615	28	28	13	intergenic	Cntnap5b;Gm20268	dist=195636;dist=469534	.	.	69	41	282, ,
chr1	101879036	G	T	5,0	10,0	12,4	0	0	0.25	5	10	16	intergenic	Gm20268;NONE	dist=703834;dist=NONE	.	.	31	26	282, ,
chr1	105921528	TTG	T	.	.	.	0	0	0.185185	19	30	27	intergenic	Tnfrsf11a;Gm7160	dist=73548;dist=57820	.	.	76	57	282, ,
chr1	107612865	CAT	C	.	.	.	0	0	0.222222	16	18	18	intergenic	Serpinb8;D830032E09Rik	dist=3888;dist=304392	.	.	52	36	282, ,
chr1	116118863	AAC	A	.	.	.	0	0	0.185185	29	25	27	intronic	Cntnap5a	.	.	.	81	52	282, ,
chr1	121077522	CAG	C	.	.	.	0	0	0.238095	18	19	21	intergenic	En1;Celrr	dist=469532;dist=9881	.	.	58	40	282, ,
chr1	125470718	ATG	A	.	.	.	0	0	0.181818	33	26	22	intergenic	Actr3;Slc35f5	dist=34992;dist=89875	.	.	81	48	282, ,
chr1	128972982	AGT	A	.	.	.	0	0	0.25	24	28	20	intergenic	Cxcr4;Thsd7b	dist=380684;dist=300320	.	.	72	48	282, ,
chr1	130868219	G	GT	.	.	.	0	0	0.636364	6	6	11	intronic	Fcmr	.	.	.	23	17	282, ,
chr1	144224956	C	G	.	.	.	0	0	0.292683	18	31	41	intergenic	Rgs13;Rgs1	dist=47584;dist=19713	.	.	90	72	282, ,
chr1	150692579	ACGGGGT	A	40,0	27,0	56,4	0	0	0.0666667	40	27	60	intronic	Hmcn1	.	.	.	127	87	282, ,
chr1	165024354	G	GTA	.	.	.	0	0	0.391304	9	8	23	intergenic	Xcl1;4930568G15Rik	dist=88832;dist=42263	.	.	40	31	282, ,
chr1	168565495	G	GT	.	.	.	0	0	0.407407	18	22	27	intergenic	Mir6348;Mir6354	dist=74733;dist=453479	.	.	67	49	282, ,
chr1	168635605	T	TGTGTGCGCGCGCGCGCGC	.	.	.	0	0	0.517241	15	19	29	intergenic	Mir6348;Mir6354	dist=144843;dist=383369	.	.	63	48	282, ,
chr1	168894744	CAAAGAGAGAGAGAG	C	.	.	.	0	0	0.575758	11	12	33	intergenic	Mir6348;Mir6354	dist=403983;dist=124216	.	.	56	45	282, ,
chr1	169059224	GGAGAGAGAGAGAGAGAGAGAGAAAGAGAGA	G	.	.	.	0	0	0.230769	14	15	26	intergenic	Mir6354;Nuf2	dist=40136;dist=438680	.	.	55	41	282, ,
chr1	169923360	A	AAAAC	.	.	.	0	0	0.538462	5	18	26	intergenic	Rgs4;Ccdc190	dist=175718;dist=5579	.	.	49	44	282, ,
chr1	170533596	T	TACACATACACACACACACACACACAC	.	.	.	0	0	0.357143	14	12	28	intronic	Nos1ap	.	.	.	54	40	282, ,
chr1	171574675	CTGG	C	.	.	.	0	0	0.196078	33	40	51	intronic	Cd244a	.	.	.	124	91	282, ,
chr1	172531246	T	TCC	.	.	.	0	0	0.571429	6	14	7	intronic	Cfap45	.	.	.	27	21	282, ,
chr1	173714589	TTCTCTCTCTCTCTC	T	.	.	.	0	0	0.444444	21	26	9	intergenic	Ifi208;Ifi207	dist=16198;dist=8825	.	.	56	35	282, ,
chr1	174355630	GTGTGTGTGTGTGTGTA	G	.	.	.	0	0	0.454545	19	25	33	intergenic	Mptx1;Olfr417	dist=22754;dist=13273	.	.	77	58	282, ,
chr1	174515204	ACTCAACCAGGTCAGGAAGCAGGAG	A	.	.	.	0	0	0.25	13	18	32	intronic	Fmn2	.	.	.	63	50	282, ,
chr1	177144290	T	TG	.	.	.	0	0	0.294118	17	18	17	intronic	Akt3	.	.	.	52	35	282, ,
chr1	178666304	T	TC	.	.	.	0	0	0.615385	9	18	13	intronic	Kif26b	.	.	.	40	31	282, ,
chr1	184624704	ATG	A	.	.	.	0	0	0.4	18	27	10	intergenic	1700112H15Rik;4930488B22Rik	dist=67014;dist=87791	.	.	55	37	282, ,
chr1	184694398	T	TG	.	.	.	0	0	0.466667	14	16	15	intergenic	1700112H15Rik;4930488B22Rik	dist=136707;dist=18099	.	.	45	31	282, ,
chr1	191132055	CCA	C	.	.	.	0	0	0.178571	25	37	28	intergenic	Batf3;Fam71a	dist=23113;dist=30527	.	.	90	65	282, ,
chr1	194719891	TCA	T	.	.	.	0	0	0.25	25	9	24	intronic	Plxna2	.	.	.	58	33	282, ,
chr10	6704022	T	TTC	.	.	.	0	0	0.258065	9	27	31	intergenic	Rgs17;Oprm1	dist=781622;dist=54571	.	.	67	58	282, ,
chr10	10202263	TAC	T	.	.	.	0	0	0.166667	19	25	30	intergenic	Stxbp5;Adgb	dist=301224;dist=133438	.	.	74	55	282, ,
chr10	12634925	GGT	G	.	.	.	0	0	0.15625	24	36	32	intronic	Utrn	.	.	.	92	68	282, ,
chr10	23207485	AGT	A	.	.	.	0	0	0.214286	18	19	28	intronic	Eya4	.	.	.	65	47	282, ,
chr10	24854069	GGAGAGAGAGAGAGAGAGA	G	.	.	.	0	0	0.631579	12	14	19	intergenic	Enpp3;Med23	dist=17875;dist=15899	.	.	45	33	282, ,
chr10	25000720	C	CGT	.	.	.	0	0	0.533333	18	18	15	intergenic	Arg1;Akap7	dist=73250;dist=168370	.	.	51	33	282, ,
chr10	25828750	TG	T	.	.	.	0	0	0.363636	8	15	11	ncRNA_intronic	4930401C15Rik	.	.	.	34	26	282, ,
chr10	28092063	GGA	G	.	.	.	0	0	0.428571	14	15	7	intronic	Ptprk	.	.	.	36	22	282, ,
chr10	31449386	ATG	A	.	.	.	0	0	0.206897	23	42	29	intergenic	Tpd52l1;Rnf217	dist=3429;dist=52499	.	.	94	71	282, ,
chr10	41539369	TAC	T	.	.	.	0	0	0.178571	20	26	28	intronic	Ccdc162	.	.	.	74	54	282, ,
chr10	42866610	AGT	A	.	.	.	0	0	0.15	14	29	40	intronic	Scml4	.	.	.	83	69	282, ,
chr10	52394946	TCA	T	.	.	.	0	0	0.162162	14	23	37	intronic	Nepn	.	.	.	74	60	282, ,
chr10	54262524	CGT	C	.	.	.	0	0	0.157895	18	21	38	intergenic	Gm16998;Tbc1d32	dist=181444;dist=1751768	.	.	77	59	282, ,
chr10	54738203	AGT	A	.	.	.	0	0	0.146341	27	23	41	intergenic	Gm16998;Tbc1d32	dist=657123;dist=1276089	.	.	91	64	282, ,
chr10	72572329	CGT	C	.	.	.	0	0	0.2	21	20	25	intergenic	1700049L16Rik;Zwint	dist=591625;dist=82515	.	.	66	45	282, ,
chr10	81570744	A	AC	.	.	.	0	0	1	20	28	6	intergenic	Tle5;Tle2	dist=4373;dist=4543	.	.	54	34	282, ,
chr10	82352472	AGT	A	.	.	.	0	0	0.162162	28	34	37	intergenic	Zfp938;Gm1553	dist=111198;dist=134059	.	.	99	71	282, ,
chr10	85165067	G	GC	.	.	.	0	0	0.2	28	34	25	intronic	Cry1	.	.	.	87	59	282, ,
chr10	92038690	TC	T	21,0	18,0	43,8	0	0	0.156863	21	18	51	intergenic	Gm31592;Mir135a-2	dist=85111;dist=33395	.	.	90	69	282, ,
chr10	100954987	TCA	T	.	.	.	0	0	0.363636	27	29	11	intergenic	Gm35722;Mgat4c	dist=213353;dist=726498	.	.	67	40	282, ,
chr10	105217942	A	ACCCCCTCCCTTCCTCCCTTCCTCCCCTTCCTCCCCTCCCTTCCTCCCCTCCTTTCCTTCCT	.	.	.	0	0	1	12	14	12	intronic	Tmtc2	.	.	.	38	26	282, ,
chr10	118384342	GTA	G	.	.	.	0	0	0.266667	9	10	15	intergenic	Iltifb;Ifng	dist=89305;dist=56702	.	.	34	25	282, ,
chr10	123628671	TCTTC	T	.	.	.	0	0	0.294118	27	33	17	intronic	Tafa2	.	.	.	77	50	282, ,
chr10	130313758	CTG	C	.	.	.	0	0	0.208333	26	47	24	intergenic	Neurod4;Tespa1	dist=33505;dist=9092	.	.	97	71	282, ,
chr11	10167152	C	A	24,0	17,0	51,6	0	0	0.105263	24	17	57	intergenic	Abca13;Vwc2	dist=482893;dist=946864	.	.	98	74	282, ,
chr11	17460719	G	GT	.	.	.	0	0	0.428571	8	19	7	intergenic	C1d;Etaa1	dist=191543;dist=478034	.	.	34	26	282, ,
chr11	18061416	TCA	T	.	.	.	0	0	0.53125	18	14	32	intergenic	Etaa1os;Gm12018	dist=101836;dist=34568	.	.	64	46	282, ,
chr11	18630444	GT	G	.	.	.	0	0	0.6	7	5	10	intergenic	Gm12018;Meis1	dist=527060;dist=249983	.	.	22	15	282, ,
chr11	19437999	AGGAGGGAGGGAG	A	.	.	.	0	0	0.538462	9	6	13	intergenic	4933406G16Rik;Spred2	dist=362260;dist=486431	.	.	28	19	282, ,
chr11	20148635	GGGGAA	G	.	.	.	0	0	0.454545	18	10	11	intergenic	Actr2;Rab1a	dist=35685;dist=52772	.	.	39	21	282, ,
chr11	23554191	ATC	A	.	.	.	0	0	0.5	15	27	10	intergenic	1700093K21Rik;Selenok-ps1	dist=34051;dist=3867	.	.	52	37	282, ,
chr11	28775522	C	CTTTTTTTTT	.	.	.	0	0	0.294118	13	23	17	intergenic	Mir217;Efemp1	dist=11687;dist=77683	.	.	53	40	282, ,
chr11	29395398	A	ATATCTATCTATCTATC	.	.	.	0	0	0.52381	23	25	21	intronic	Ccdc88a	.	.	.	69	46	282, ,
chr11	29402712	CCACACACACACACACACACACACACACACACACGATGTCCACTGAGCCATCTCTTCAGCCCTTACAATATATTCTTTGTTTAACTTAACCCAGGTCTTCAAAAAGCTGTGTCCACACACACA	C	.	.	.	0	0	0.577778	21	20	45	intronic	Ccdc88a	.	.	.	86	65	282, ,
chr11	29553098	GGA	G	.	.	.	0	0	0.28125	23	18	32	intronic	Clhc1	.	.	.	73	50	282, ,
chr11	30073021	G	T	12,0	8,0	19,4	0	0	0.173913	12	8	23	intergenic	Eml6;Sptbn1	dist=46988;dist=26374	.	.	43	31	282, ,
chr11	31256635	TCACACACACACA	T	.	.	.	0	0	0.666667	17	19	12	intergenic	Asb3;Stc2	dist=153932;dist=102794	.	.	48	31	282, ,
chr11	34162417	A	AC	.	.	.	0	0	0.4	5	19	15	intergenic	4930469K13Rik;Foxi1	dist=63863;dist=41924	.	.	39	34	282, ,
chr11	34718710	TC	T	.	.	.	0	0	0.428571	10	14	7	intronic	Dock2	.	.	.	31	21	282, ,
chr11	34799101	C	CGTGTGTGTGTGT	.	.	.	0	0	0.454545	12	15	11	intergenic	Dock2;Spdl1	dist=15196;dist=10084	.	.	38	26	282, ,
chr11	35459505	C	CTT	.	.	.	0	0	0.5	21	13	10	intronic	Slit3	.	.	.	44	23	282, ,
chr11	36357507	CAGAG	C	.	.	.	0	0	0.571429	22	24	7	intronic	Tenm2	.	.	.	53	31	282, ,
chr11	38068039	T	TG	.	.	.	0	0	0.333333	15	10	12	intergenic	Gm12128;Gm12130	dist=394873;dist=423509	.	.	37	22	282, ,
chr11	38939421	T	TC	.	.	.	0	0	0.4	8	7	10	intergenic	Gm12130;4930553C11Rik	dist=419376;dist=368282	.	.	25	17	282, ,
chr11	41099128	A	T	16,0	17,0	22,9	0	0	0.290323	16	17	31	intergenic	Ccng1;Gabrg2	dist=343842;dist=811062	.	.	64	48	282, ,
chr11	42605057	CAAAAAAAAAAAAAAAAAAA	C	.	.	.	0	0	0.5	10	18	10	intronic	Gabrb2	.	.	.	38	28	282, ,
chr11	42742087	G	C	.	.	.	0	0	0.183333	18	25	60	intergenic	Gabrb2;Atp10b	dist=109496;dist=407790	.	.	103	85	282, ,
chr11	45298958	C	CCCTTCCTTCCTT	.	.	.	0	0	0.705882	11	13	17	intergenic	Gm12159;F630206G17Rik	dist=182030;dist=509125	.	.	41	30	282, ,
chr11	47423748	C	A	8,0	27,0	53,9	0	0	0.145161	8	27	62	intergenic	Sgcd;Rack1	dist=44423;dist=1376612	.	.	97	89	282, ,
chr11	48023812	G	T	7,0	7,0	8,4	0	0	0.333333	7	7	12	intergenic	Sgcd;Rack1	dist=644487;dist=776548	.	.	26	19	282, ,
chr11	50789763	CCTCT	C	.	.	.	0	0	0.5625	16	26	16	intronic	Adamts2	.	.	.	58	42	282, ,
chr11	52482240	CTA	C	.	.	.	0	0	0.75	10	11	12	intergenic	9530068E07Rik;Fstl4	dist=73518;dist=282464	.	.	33	23	282, ,
chr11	52567928	T	TG	.	.	.	0	0	0.388889	8	25	18	intergenic	9530068E07Rik;Fstl4	dist=159205;dist=196778	.	.	51	43	282, ,
chr11	54235338	GGAGAAGAGAA	G	.	.	.	0	0	1	6	9	7	intergenic	4933405E24Rik;Csf2	dist=22051;dist=11922	.	.	22	16	282, ,
chr11	54368988	T	TGGGG	.	.	.	0	0	0.206897	21	17	29	intergenic	Acsl6;Meikin	dist=7449;dist=1664	.	.	67	46	282, ,
chr11	54900132	C	CCCT	.	.	.	0	0	0.583333	18	20	12	intergenic	Hint1;Gpx3	dist=29626;dist=2722	.	.	50	32	282, ,
chr11	56130596	T	TACCC	.	.	.	0	0	0.24	10	20	25	intergenic	Nmur2;Gria1	dist=89609;dist=881022	.	.	55	45	282, ,
chr11	56991878	T	TCTCTCTCTCTCA	.	.	.	0	0	0.666667	18	26	24	intergenic	Nmur2;Gria1	dist=950891;dist=19740	.	.	68	50	282, ,
chr11	57325760	T	TTTGGGGGG	.	.	.	0	0	0.24	11	11	25	intronic	Gria1	.	.	.	47	36	282, ,
chr11	57807304	GTTTTT	G	.	.	.	0	0	0.333333	5	9	12	intronic	Sap30l	.	.	.	26	21	282, ,
chr11	57899940	CGTGT	C	.	.	.	0	0	0.5	10	15	18	intergenic	Hand1;Larp1	dist=67794;dist=109120	.	.	43	33	282, ,
chr11	58437148	GAGAGAGA	G	.	.	.	0	0	0.451613	10	25	31	intronic	Gm12253	.	.	.	66	56	282, ,
chr11	58697645	TA	T	.	.	.	0	0	0.444444	25	28	63	intergenic	Olfr320;Olfr319	dist=12851;dist=4057	.	.	116	91	282, ,
chr11	60296145	G	GT	.	.	.	0	0	0.0909091	9	10	33	intronic	Tom1l2	.	.	.	52	43	282, ,
chr11	60551625	C	CATGTGCGTGTGTGTGTGTGTGTGT	.	.	.	0	0	0.434783	22	33	23	intronic	Alkbh5	.	.	.	78	56	282, ,
chr11	62763329	TGTGTGTGTGTATGTGTATATGTTGTGTGTACACAAATGAAACATGAGATACTATGTTTTTAGTCAATGCTTTATCATCTTGCGGGGGGGGGGGGGCTCCTGCTGTGTTTTCCTTAGTTTTGTTTGTCAGGATACTC	T	.	.	.	0	0	0.671642	14	15	67	intergenic	Zfp287;Zfp286	dist=34237;dist=14922	.	.	96	82	282, ,
chr11	62823954	C	CCCAGATGTGGAGGAGCAGTGTGGAGCAATATGGAGCT	.	.	.	0	0	0.5	27	30	40	intronic	Trim16	.	.	.	97	70	282, ,
chr11	63036289	C	CAAAAAAAAAAAAAA	.	.	.	0	0	0.15	12	14	20	intergenic	Cdrt4os1;Tekt3	dist=32155;dist=25370	.	.	46	34	282, ,
chr11	63889915	A	AC	.	.	.	0	0	0.666667	14	17	6	intronic	Hs3st3b1	.	.	.	37	23	282, ,
chr11	65033089	G	GC	.	.	.	0	0	0.5	14	10	6	intronic	Arhgap44	.	.	.	30	16	282, ,
chr11	67684318	G	GCC	.	.	.	0	0	0.625	7	11	8	UTR3	Gas7	NM_008088:c.*867_*868insCC;NM_001109657:c.*867_*868insCC;NM_001277080:c.*867_*868insCC;NM_001277079:c.*867_*868insCC	.	.	26	19	282, ,
chr11	79352922	C	CTGTG	.	.	.	0	0	1	16	21	31	intronic	Nf1	.	.	.	68	52	282, ,
chr11	84149697	TC	T	.	.	.	0	0	1	10	18	18	intronic	Gm11437	.	.	.	46	36	282, ,
chr11	87010927	G	A	.	.	.	0	0	1	9	17	10	intergenic	Ypel2;Gdpd1	dist=17165;dist=22867	.	.	36	27	282, ,
chr11	87962805	G	A	.	.	.	0	0	1	18	33	55	intergenic	Olfr464;Dynll2	dist=47802;dist=16720	.	.	106	88	282, ,
chr11	87962818	A	T	.	.	.	0	0	1	14	30	48	intergenic	Olfr464;Dynll2	dist=47815;dist=16707	.	.	92	78	282, ,
chr11	88676663	A	AG	.	.	.	0	0	1	18	12	17	intronic	Msi2	.	.	.	47	29	282, ,
chr11	88676689	GAA	G	.	.	.	0	0	1	19	15	28	intronic	Msi2	.	.	.	62	43	282, ,
chr11	89190597	C	T	.	.	.	0	0	1	5	15	14	intergenic	Gm525;Nog	dist=97533;dist=110041	.	.	34	29	282, , 450
chr11	89927677	T	C	.	.	.	0	0	1	26	26	55	intergenic	Ankfn1;Pctp	dist=230741;dist=54867	.	.	107	81	282, ,
chr11	93244985	ATG	A	.	.	.	0	0	1	12	8	11	intronic	Car10	.	.	.	31	19	282, ,
chr11	95114593	TGAGGAGGAGGAGGAG	T	.	.	.	0	0	1	9	27	12	intergenic	Itga3;Dlx3	dist=37783;dist=5509	.	.	48	39	282, ,
chr11	108887828	T	G	28,0	34,0	56,7	0	0	0.111111	28	34	63	intergenic	Cep112;Axin2	dist=27213;dist=32521	.	.	125	97	282, ,
chr11	108887840	C	T	28,0	35,0	52,6	0	0	0.103448	28	35	58	intergenic	Cep112;Axin2	dist=27225;dist=32509	.	.	121	93	282, ,
chr11	108954413	GTA	G	.	.	.	0	0	0.75	9	5	8	intergenic	Axin2;E030025P04Rik	dist=3633;dist=184876	.	.	22	13	282, ,
chr11	109769883	GCA	G	.	.	.	0	0	0.222222	15	22	18	intergenic	Fam20a;1700012B07Rik	dist=47646;dist=18406	.	.	55	40	282, ,
chr11	115956354	ACCTCCCCTAGCCCCACCCCCGCCACCCTGCGCCTCCCCCAGCCCCCCCCCCCCGCCATGCCACCCTGCG	A	5,0	10,0	19,3	0	0	0.136364	5	10	22	intronic	Sap30bp	.	.	.	37	32	282, ,
chr12	3470408	CCTCCCCTCCCCTCCCCTCCCCTCCCCTCTCCTCTCCTCTCCTCTCCTCTCCTCTCCTCTCCTCTCCTCTCCTCTCCTCTCCT	C	12,0	19,0	20,3	0	0	0.130435	12	19	23	intronic	Asxl2	.	.	.	54	42	282, ,
chr12	6233386	GTA	G	.	.	.	0	0	0.2	15	14	20	intergenic	2810032G03Rik;1700101O22Rik	dist=817255;dist=1138651	.	.	49	34	282, ,
chr12	6908348	C	A	38,0	26,0	37,9	0	0	0.195652	38	26	46	intergenic	2810032G03Rik;1700101O22Rik	dist=1492216;dist=463691	.	.	110	72	282, ,
chr12	6908363	T	A	40,0	26,0	35,7	0	0	0.166667	40	26	42	intergenic	2810032G03Rik;1700101O22Rik	dist=1492231;dist=463676	.	.	108	68	282, ,
chr12	11978354	G	GTA	.	.	.	0	0	0.173913	14	7	23	intergenic	Tubb2a-ps2;Fam49a	dist=95455;dist=283823	.	.	44	30	282, ,
chr12	21144915	CT	C	.	.	.	0	0	0.189189	32	29	37	intronic	Asap2	.	.	.	98	66	282, ,
chr12	27108546	GA	G	.	.	.	0	0	0.558824	12	24	34	ncRNA_intronic	Gm20187	.	.	.	70	58	282, ,
chr12	27210601	G	GTA	.	.	.	0	0	0.439024	8	22	41	intergenic	Gm9866;Sox11	dist=50085;dist=123667	.	.	71	63	282, ,
chr12	27416539	C	A	16,0	12,0	19,5	0	0	0.208333	16	12	24	intergenic	Sox11;Dcdc2c	dist=73821;dist=1021256	.	.	52	36	282, ,
chr12	28264249	GTAT	G	.	.	.	0	0	0.263158	17	12	38	intergenic	Sox11;Dcdc2c	dist=921532;dist=173543	.	.	67	50	282, ,
chr12	28264257	ATG	A	.	.	.	0	0	0.263158	16	14	38	intergenic	Sox11;Dcdc2c	dist=921540;dist=173536	.	.	68	52	282, ,
chr12	28712854	C	CCCCCACCCAT	.	.	.	0	0	0.153846	15	27	26	intronic	Trappc12	.	.	.	68	53	282, ,
chr12	29517097	CTCTCTGTCTGTATCTG	C	.	.	.	0	0	0.541667	16	11	24	intergenic	Gm31333;Myt1l	dist=317330;dist=11271	.	.	51	35	282, ,
chr12	29565272	G	GTATA	.	.	.	0	0	0.4	10	7	10	intronic	Myt1l	.	.	.	27	17	282, ,
chr12	31930151	T	TG	.	.	.	0	0	0.571429	18	19	14	UTR3	Hbp1	NM_177993:c.*526_*527insC	.	.	51	33	282, ,
chr12	31944532	CAAAAAAAAAAAAAAAAA	C	.	.	.	0	0	0.818182	21	15	11	intronic	Hbp1	.	.	.	47	26	282, ,
chr12	35654197	T	TG	.	.	.	0	0	0.325581	26	22	43	intergenic	Ahr;9130015A21Rik	dist=119208;dist=18094	.	.	91	65	282, ,
chr12	36652071	T	TCTCTCTCCCTCCCTCTCTCCCCCTCTACCTCCCTCTCTCTTTCTCTCC	.	.	.	0	0	0.733333	21	26	45	intronic	Crppa	.	.	.	92	71	282, ,
chr12	37540636	T	TGTGTGTGTGTGAGA	.	.	.	0	0	0.230769	17	19	13	intronic	Agmo	.	.	.	49	32	282, ,
chr12	37857983	G	GTC	.	.	.	0	0	0.32	22	23	25	intergenic	Agmo;Dgkb	dist=276051;dist=22191	.	.	70	48	282, ,
chr12	38503164	C	G	23,0	28,0	49,5	0	0	0.0925926	23	28	54	intronic	Dgkb	.	.	.	105	82	282, ,
chr12	38503172	C	T	21,0	28,0	48,5	0	0	0.0943396	21	28	53	intronic	Dgkb	.	.	.	102	81	282, ,
chr12	43120219	CTTTTTTTTTTTTTTT	C	.	.	.	0	0	0.727273	18	11	11	intergenic	Gm33340;Dnajb9	dist=86003;dist=1085663	.	.	40	22	282, ,
chr12	43508526	C	CCTTTCTTTCTTTCTTT	.	.	.	0	0	0.516129	17	31	31	intergenic	Gm33340;Dnajb9	dist=474309;dist=697371	.	.	79	62	282, ,
chr12	43964668	G	GAGAGAAGAGAAGAGA	.	.	.	0	0	0.565217	18	6	23	intergenic	Gm33340;Dnajb9	dist=930451;dist=241229	.	.	47	29	282, ,
chr12	44085699	C	CA	.	.	.	0	0	0.428571	15	28	7	intergenic	Gm33340;Dnajb9	dist=1051482;dist=120198	.	.	50	35	282, ,
chr12	48469790	TGGTTTTC	T	22,0	22,0	45,6	0	0	0.117647	22	22	51	intergenic	Nova1;Foxg1	dist=1651024;dist=913086	.	.	95	73	282, ,
chr12	48638113	A	ACTCTCTCT	.	.	.	0	0	0.615385	17	15	13	intergenic	Nova1;Foxg1	dist=1819346;dist=744770	.	.	45	28	282, ,
chr12	50816838	A	ATATATATATATATATATATATATATATATATATATG	.	.	.	0	0	0.533333	8	9	15	intergenic	Prkd1;1700008C04Rik	dist=167615;dist=188318	.	.	32	24	282, ,
chr12	52097147	T	TG	.	.	.	0	0	0.363636	5	12	11	upstream	Nubpl	dist=599	.	.	28	23	282, ,
chr12	53252168	GGAGAGAGAGAGAGAGAGAGAGAGAGAGAGAGAGAGA	G	.	.	.	0	0	0.714286	18	10	14	intronic	Npas3	.	.	.	42	24	282, , 450
chr12	53467544	T	TCCC	.	.	.	0	0	0.241379	13	25	29	intronic	Npas3	.	.	.	67	54	282, ,
chr12	56440829	TA	T	.	.	.	0	0	0.163265	37	15	49	intergenic	Mbip;Sfta3-ps	dist=94936;dist=49598	.	.	101	64	282, ,
chr12	56989565	G	GTTTTTTTTTTTT	.	.	.	0	0	0.285714	7	19	21	intronic	Slc25a21	.	.	.	47	40	282, ,
chr12	59758921	T	TG	.	.	.	0	0	0.333333	10	18	12	intergenic	Fbxo33;Gm20063	dist=539438;dist=1740739	.	.	40	30	282, ,
chr12	61161117	TTC	T	.	.	.	0	0	0.545455	11	7	11	intergenic	Fbxo33;Gm20063	dist=1941635;dist=338541	.	.	29	18	282, ,
chr12	61756405	ATTTTTTTTTTTTTT	A	.	.	.	0	0	0.555556	19	20	9	intronic	Lrfn5	.	.	.	48	29	282, ,
chr12	63663355	A	AATATATATATAT	.	.	.	0	0	0.263158	9	14	19	intergenic	Spanxn4;Fscb	dist=975019;dist=807978	.	.	42	33	282, ,
chr12	63673203	A	ACC	.	.	.	0	0	0.333333	5	12	15	intergenic	Spanxn4;Fscb	dist=984867;dist=798130	.	.	32	27	282, ,
chr12	63917757	GATAT	G	.	.	.	0	0	1	8	8	5	intergenic	Spanxn4;Fscb	dist=1229422;dist=553572	.	.	21	13	282, ,
chr12	64833450	TTA	T	.	.	.	0	0	0.375	13	13	8	intergenic	Fscb;Gm527	dist=358553;dist=84459	.	.	34	21	282, ,
chr12	64906359	T	TGAGG	.	.	.	0	0	0.294118	26	30	17	intergenic	Fscb;Gm527	dist=431461;dist=11552	.	.	73	47	282, ,
chr12	65230870	CT	C	.	.	.	0	0	0.411765	11	22	17	intergenic	Wdr20rt;Rpl10l	dist=2417;dist=1052508	.	.	50	39	282, ,
chr12	65387116	G	GTGTGTGTGTGTGTATGTGTGTGTGTGTATGTGTATGTGTGTGTGTGTGTGTA	.	.	.	0	0	0.481481	14	29	27	intergenic	Wdr20rt;Rpl10l	dist=158662;dist=896263	.	.	70	56	282, ,
chr12	68605031	GAAAAAAAAAAAA	G	.	.	.	0	0	0.666667	22	12	9	intergenic	Mdga2;Rps29	dist=1382483;dist=552679	.	.	43	21	282, ,
chr12	69327296	TCTC	T	.	.	.	0	0	0.727273	17	18	11	intronic	Nemf	.	.	.	46	29	282, ,
chr12	70516620	T	TTA	.	.	.	0	0	0.5	13	15	8	ncRNA_intronic	Mir466o	.	.	.	36	23	282, ,
chr12	71617097	TGATAGAA	T	.	.	.	0	0	0.55	29	16	20	intergenic	4930404H11Rik;Daam1	dist=60965;dist=213964	.	.	65	36	282, ,
chr12	72639071	G	A	23,0	25,0	58,11	0	0	0.15942	23	25	69	intergenic	Pcnx4;Dhrs7	dist=58858;dist=11282	.	.	117	94	282, ,
chr12	73186048	C	CTAATATATATATATTACTATATATATTATATTAATATATAATATATAATATATATATTATATATA	.	.	.	0	0	0.481481	19	11	27	intronic	Mnat1	.	.	.	57	38	282, ,
chr12	75691411	GTA	G	.	.	.	0	0	0.136364	8	22	44	intergenic	Wdr89;Sgpp1	dist=21875;dist=22835	.	.	74	66	282, ,
chr12	76849612	G	GTTT	.	.	.	0	0	0.25	7	5	20	intronic	Fntb	.	.	.	32	25	282, ,
chr12	80002361	TCTCTCTCTCTCACACACACA	T	5,0	13,0	18,4	0	0	0.181818	5	13	22	intergenic	9430078K24Rik;Zfp36l1	dist=66098;dist=105379	.	.	40	35	282, ,
chr12	81278735	T	A	29,0	16,0	42,2	0	0	0.0454545	29	16	44	intronic	Slc8a3	.	.	.	89	60	282, ,
chr12	82560004	G	GCACACACACA	.	.	.	0	0	0.285714	10	24	14	intergenic	Sipa1l1;Rgs6	dist=108220;dist=56921	.	.	48	38	282, ,
chr12	84003170	AAGAGCGCT	A	30,0	34,0	55,6	0	0	0.0983607	30	34	61	intergenic	Acot2;Acot1	dist=9296;dist=6324	.	.	125	95	282, ,
chr12	84379012	T	TG	.	.	.	0	0	0.5	14	12	8	intronic	Entpd5	.	.	.	34	20	282, ,
chr12	88306348	T	C	.	.	.	0	0	0.213115	27	30	61	intergenic	Gm7104;Gm5039	dist=19278;dist=13774	.	.	118	91	282, ,
chr12	88306358	C	T	.	.	.	0	0	0.193548	28	29	62	intergenic	Gm7104;Gm5039	dist=19288;dist=13764	.	.	119	91	282, ,
chr12	90472947	C	CGT	.	.	.	0	0	0.6	25	19	15	intergenic	Nrxn3;Dio2	dist=138014;dist=251605	.	.	59	34	282, ,
chr12	91155031	G	GCGCGCGCGCGCGCGCGCGCA	.	.	.	0	0	0.340426	15	20	47	intronic	Cep128	.	.	.	82	67	282, ,
chr12	92297617	AGAGGAGAGGAGAGGAGAGGAGAGGAGGGGAGGGGAGGGGAGGG	A	17,0	11,0	28,3	0	0	0.0967742	17	11	31	intergenic	Sel1l;4930559C10Rik	dist=448461;dist=1118797	.	.	59	42	282, ,
chr12	95158682	A	AAC	.	.	.	0	0	0.3	11	13	10	intergenic	Mir8099-1;Flrt2	dist=1231218;dist=533544	.	.	34	23	282, ,
chr12	97283703	CA	C	.	.	.	0	0	0.7	13	13	10	intergenic	1700019M22Rik;Galc	dist=1236482;dist=918596	.	.	36	23	282, ,
chr12	101996088	C	A	23,0	32,0	56,8	0	0	0.125	23	32	64	intronic	Cpsf2	.	.	.	119	96	282, ,
chr12	102999551	G	C	.	.	.	0	0	0.291667	23	25	48	intronic	Unc79	.	.	.	96	73	282, ,
chr12	110081860	T	TAC	.	.	.	0	0	0.217391	17	27	23	intergenic	Mirg;3110009F21Rik	dist=332403;dist=69794	.	.	67	50	282, ,
chr12	119297824	G	A	10,0	8,0	10,5	0	0	0.333333	10	8	15	intergenic	Itgb8;Macc1	dist=59548;dist=145586	.	.	33	23	282, ,
chr13	6249570	T	TGTGTGTGTGTGTGTGC	.	.	.	0	0	1	11	17	18	intergenic	Klf6;Pitrm1	dist=379177;dist=298587	.	.	46	35	282, ,
chr13	7387097	A	AC	.	.	.	0	0	0.416667	16	20	12	intergenic	Pfkp;Adarb2	dist=738326;dist=815769	.	.	48	32	282, ,
chr13	10254180	A	C	14,0	15,0	29,8	0	0	0.216216	14	15	37	intronic	Chrm3	.	.	.	66	52	282, ,
chr13	10254197	T	C	12,0	15,0	29,7	0	0	0.194444	12	15	36	intronic	Chrm3	.	.	.	63	51	282, ,
chr13	10760580	TAC	T	.	.	.	0	0	0.172414	21	19	29	intergenic	Chrm3;Zp4-ps	dist=399778;dist=761470	.	.	69	48	282, ,
chr13	15146574	A	AG	.	.	.	0	0	0.4	6	16	20	intergenic	AW209491;Gli3	dist=508372;dist=317149	.	.	42	36	282, ,
chr13	15175648	T	C	.	.	.	0	0	0.206897	29	36	58	intergenic	AW209491;Gli3	dist=537446;dist=288075	.	.	123	94	282, ,
chr13	16331712	CAA	C	.	.	.	0	0	0.5	13	20	14	intergenic	Inhba;Sugct	dist=300104;dist=525761	.	.	47	34	282, ,
chr13	17063582	T	TAAAAAAAA	.	.	.	0	0	0.148148	27	6	27	intronic	Sugct	.	.	.	60	33	282, ,
chr13	18546997	T	TCCCCCCC	.	.	.	0	0	0.125	9	14	16	intergenic	Pou6f2;Vps41	dist=164958;dist=170295	.	.	39	30	282, ,
chr13	21995592	C	CAAAAAAAAAAAAA	.	.	.	0	0	0.2	19	19	20	intergenic	Pom121l2;Prss16	dist=6858;dist=6584	.	.	58	39	282, ,
chr13	22517186	CAAAAAAAAAAAAAAAAAAAAAAAAAAA	C	.	.	.	0	0	0.857143	11	17	7	intergenic	Vmn1r202;Vmn1r203	dist=14942;dist=6838	.	.	35	24	282, ,
chr13	23335777	GTC	G	.	.	.	0	0	0.478261	18	23	23	ncRNA_intronic	4930586N03Rik	.	.	.	64	46	282, ,
chr13	27126458	T	TTA	.	.	.	0	0	0.444444	12	10	18	intronic	Prl3d2	.	.	.	40	28	282, ,
chr13	27267478	CA	C	.	.	.	0	0	0.5	12	18	8	intronic	Prl3a1	.	.	.	38	26	282, ,
chr13	28001182	G	GTA	.	.	.	0	0	0.416667	8	7	12	intergenic	Prl2c1;Prl4a1	dist=143392;dist=15030	.	.	27	19	282, ,
chr13	29404444	C	CCT	.	.	.	0	0	0.545455	21	24	11	intronic	Cdkal1	.	.	.	56	35	282, ,
chr13	30306593	T	TG	.	.	.	0	0	0.416667	10	17	12	intergenic	Mboat1;Agtr1a	dist=59899;dist=29763	.	.	39	29	282, ,
chr13	31484414	C	CCTCT	.	.	.	0	0	1	27	16	9	intergenic	4930401O12Rik;Foxq1	dist=243328;dist=73756	.	.	52	25	282, ,
chr13	32943023	A	AT	8,0	9,0	14,10	0	0	0.416667	8	9	24	intergenic	Serpinb1c;Serpinb6b	dist=44883;dist=22238	.	.	41	33	282, ,
chr13	34605730	AAGAGAGGGAGAGGGAGAGGGAGGGGGAGGGGGAGGGGGAGGGGGAGAGGGGGGGGGAGAGAGGGGGAGGGGGAG	A	8,0	7,0	13,3	0	0	0.1875	8	7	16	intergenic	Slc22a23;Pxdc1	dist=260549;dist=22037	.	.	31	23	282, ,
chr13	36168854	ACCCCC	A	.	.	.	0	0	1	8	14	6	intronic	Fars2	.	.	.	28	20	282, ,
chr13	36545772	GAGAGAGAGAA	G	.	.	.	0	0	0.736842	13	12	19	intergenic	Fars2;Nrn1	dist=8178;dist=179840	.	.	44	31	282, ,
chr13	48117758	TTA	T	.	.	.	0	0	0.166667	19	27	18	ncRNA_intronic	A330033J07Rik	.	.	.	64	45	282, ,
chr13	52282889	G	GCACATAAGCACCCGCAC	.	.	.	0	0	1	13	18	40	intergenic	4921525O09Rik;Diras2	dist=158729;dist=221486	.	.	71	58	282, ,
chr13	52282890	TGTGTGTGTGTGTGTGTGTGTGTGTGTGTGTG	T	.	.	.	0	0	0.894737	13	18	57	intergenic	4921525O09Rik;Diras2	dist=158731;dist=221454	.	.	88	75	282, ,
chr13	52282943	A	ATAAGCATCCGCACT	.	.	.	0	0	1	7	11	32	intergenic	4921525O09Rik;Diras2	dist=158783;dist=221432	.	.	50	43	282, ,
chr13	53978013	T	TAGAAAGAA	.	.	.	0	0	1	10	14	9	intergenic	E130119H09Rik;Drd1	dist=62265;dist=73171	.	.	33	23	282, ,
chr13	54248855	AAC	A	.	.	.	0	0	0.133333	29	28	45	intergenic	Hrh2;Cplx2	dist=26424;dist=53699	.	.	102	73	282, ,
chr13	59712870	GA	G	.	.	.	0	0	1	5	6	8	intronic	Spata31d1b	.	.	.	19	14	282, ,
chr13	59712875	AAGAG	A	.	.	.	0	0	1	5	6	8	intronic	Spata31d1b	.	.	.	19	14	282, ,
chr13	63963470	CGT	C	.	.	.	0	0	0.181818	17	18	22	intergenic	Ercc6l2;Hsd17b3	dist=63170;dist=94802	.	.	57	40	282, ,
chr13	76740441	AAC	A	.	.	.	0	0	0.210526	25	30	19	intronic	Mctp1	.	.	.	74	49	282, ,
chr13	81682285	TTA	T	.	.	.	0	0	0.363636	19	16	11	intronic	Polr3g	.	.	.	46	27	282, ,
chr13	96700904	ATG	A	.	.	.	0	0	0.151515	23	33	33	intergenic	Hmgcr;Ankrd31	dist=29969;dist=47387	.	.	89	66	282, ,
chr13	101192977	C	CT	.	.	.	0	0	1	15	18	7	intergenic	Slc30a5;5930438M14Rik	dist=359550;dist=39150	.	.	40	25	282, ,
chr13	118558812	TGGGGATGGGGATGGGGGTGGGGGTGGGGGTGGGGGTGGGGGTGGGGGTGGGGGTGGGGGTGAGGGTGG	T	6,0	12,0	14,3	0	0	0.176471	6	12	17	ncRNA_intronic	1700003P14Rik	.	.	.	35	29	282, ,
chr14	6974382	G	GTATATATA	.	.	.	0	0	0.333333	6	11	6	intergenic	Gm3667;Gm10406	dist=84451;dist=31733	.	.	23	17	282, ,
chr14	7241280	C	CCT	.	.	.	0	0	0.294118	22	6	34	intergenic	Gm3696;Gm5797	dist=135777;dist=82708	.	.	62	40	282, ,
chr14	8104171	CTGTGTGTGTGGATAAACCTGGACTTCACCTGGGCCTGTGTCTGTGTGTGTGTGTCTGTGTG	C	.	.	.	0	0	0.442308	20	20	52	intronic	Pxk	.	.	.	92	72	282, ,
chr14	8998357	G	GAGGGAGAGACAGAGGA	.	.	.	0	0	1	10	8	5	intergenic	4930455B14Rik;Fhit	dist=324979;dist=551737	.	.	23	13	282, ,
chr14	8998364	G	GAAGACAGAGAGA	.	.	.	0	0	0.608696	9	10	23	intergenic	4930455B14Rik;Fhit	dist=324986;dist=551730	.	.	42	33	282, ,
chr14	11889876	A	G	.	.	.	0	0	0.222222	50	57	126	intronic	Ptprg	.	.	.	233	183	282, ,
chr14	12459097	GGAGAGAGAGAGAGAGAGAGAGAGA	G	.	.	.	0	0	0.7	13	16	10	intronic	Cadps	.	.	.	39	26	282, ,
chr14	13084423	TG	T	.	.	.	0	0	0.177778	8	17	45	intergenic	Cadps;Gm5087	dist=261345;dist=72964	.	.	70	62	282, ,
chr14	13571120	C	CCT	.	.	.	0	0	0.636364	19	20	11	intronic	Synpr	.	.	.	50	31	282, ,
chr14	13813817	C	CATAGATAGATAGATAGATGATAGATAGATAGATG	.	.	.	0	0	0.0714286	14	10	28	intergenic	Sntn;Thoc7	dist=130669;dist=135195	.	.	52	38	282, ,
chr14	14038950	C	CA	.	.	.	0	0	0.315789	22	6	19	intronic	Atxn7	.	.	.	47	25	282, ,
chr14	14708910	CCCTTCCCCTCCCCTCTCTTCCCCTT	C	.	.	.	0	0	0.75	9	12	8	intronic	Slc4a7	.	.	.	29	20	282, ,
chr14	16901160	A	AACACACACACACACACACACTCAC	.	.	.	0	0	0.481481	19	16	27	intronic	Rarb	.	.	.	62	43	282, ,
chr14	21366939	GGT	G	.	.	.	0	0	0.172414	24	30	29	intronic	Adk	.	.	.	83	59	282, ,
chr14	24970809	TTCTCTCTCTCTC	T	.	.	.	0	0	0.5	24	30	24	intergenic	Rps24;Gm32123	dist=473850;dist=138440	.	.	78	54	282, ,
chr14	25154007	T	TC	.	.	.	0	0	0.538462	9	10	13	intergenic	4930572O13Rik;Zmiz1	dist=10766;dist=305178	.	.	32	23	282, ,
chr14	27738304	GGAGAGA	G	.	.	.	0	0	0.538462	13	19	13	intronic	Erc2	.	.	.	45	32	282, ,
chr14	28681382	A	ATATATATATATG	.	.	.	0	0	0.666667	9	5	15	intergenic	Wnt5a;Cacna2d3	dist=153935;dist=223561	.	.	29	20	282, ,
chr14	29474324	T	TACAC	.	.	.	0	0	0.777778	7	11	9	intronic	Cacna2d3	.	.	.	27	20	282, ,
chr14	40129921	G	T	20,0	29,0	53,5	0	0	0.0862069	20	29	58	intergenic	1700109I08Rik;Sh2d4b	dist=444628;dist=681605	.	.	107	87	282, ,
chr14	42142968	G	GGT	21,0	27,0	45,6	0	0	0.117647	21	27	51	intergenic	1700091H14Rik;Gm17026	dist=47691;dist=111691	.	.	99	78	282, ,
chr14	71384624	ATG	A	.	.	.	0	0	0.128205	25	29	39	intergenic	Gm4251;4930434J06Rik	dist=113566;dist=472083	.	.	93	68	282, ,
chr14	78479125	CGT	C	.	.	.	0	0	0.153846	14	18	39	intergenic	Tnfsf11;Akap11	dist=171083;dist=13119	.	.	71	57	282, ,
chr14	80356061	A	C	27,0	29,0	21,3	0	0	0.125	27	29	24	intergenic	Olfm4;NONE	dist=332920;dist=NONE	.	.	80	53	282, ,
chr14	80356068	C	T	28,0	30,0	22,3	0	0	0.12	28	30	25	intergenic	Olfm4;NONE	dist=332927;dist=NONE	.	.	83	55	282, ,
chr14	94484380	G	GCACACACACACACACACACACA	.	.	.	0	0	1	10	7	12	intergenic	Pcdh9;Spertl	dist=593701;dist=1396874	.	.	29	19	282, ,
chr14	95623863	GAT	G	.	.	.	0	0	0.266667	23	22	30	intergenic	Pcdh9;Spertl	dist=1733185;dist=257389	.	.	75	52	282, ,
chr14	98018493	GCA	G	.	.	.	0	0	0.147059	23	20	34	intronic	Dach1	.	.	.	77	54	282, ,
chr14	99848593	GGAGAGAGAGAGA	G	.	.	.	0	0	0.47619	13	12	21	intergenic	Klf5;Klf12	dist=535185;dist=22035	.	.	46	33	282, ,
chr14	100246770	TG	T	.	.	.	0	0	0.166667	8	14	12	intergenic	Klf12;Prr30	dist=96975;dist=950919	.	.	34	26	282, ,
chr14	104353658	CCT	C	.	.	.	0	0	0.571429	25	24	7	intergenic	4930432J09Rik;Pou4f1	dist=326517;dist=108665	.	.	56	31	282, ,
chr14	104869086	A	AAAGG	.	.	.	0	0	0.5	20	5	10	ncRNA_intronic	D130009I18Rik	.	.	.	35	15	282, ,
chr14	105115318	C	CA	.	.	.	0	0	0.6	18	14	5	intronic	Rbm26	.	.	.	37	19	282, ,
chr14	105296960	AACAACATCACAGAAAATATAAGATTTTTAATAAAAATCTTTAATAGGTTCAATTCTTGACTTTTCT	A	.	.	.	0	0	0.314286	27	13	70	intronic	Ndfip2	.	.	.	110	83	282, ,
chr14	106556179	C	CTTTTTTTTTTTTTTTTTT	.	.	.	0	0	0.24	10	11	25	intergenic	1700128A07Rik;NONE	dist=69659;dist=NONE	.	.	46	36	282, ,
chr14	107848117	GTA	G	.	.	.	0	0	0.714286	9	11	7	intergenic	1700128A07Rik;Slitrk1	dist=1361598;dist=1061870	.	.	27	18	282, ,
chr14	108708351	T	TGA	.	.	.	0	0	0.318182	18	19	22	intergenic	NONE;Slitrk1	dist=NONE;dist=201638	.	.	59	41	282, ,
chr14	110677996	A	AC	.	.	.	0	0	0.5	7	7	10	intergenic	Slitrk1;Slitrk6	dist=1763757;dist=70582	.	.	24	17	282, ,
chr14	110767862	G	GCT	.	.	.	0	0	0.272727	16	5	11	intergenic	Slitrk6;Slitrk5	dist=12713;dist=907253	.	.	32	16	282, ,
chr14	115795739	C	CCT	.	.	.	0	0	0.6875	24	24	16	intronic	Gpc5	.	.	.	64	40	282, ,
chr14	116651908	A	ACG	.	.	.	0	0	0.333333	33	21	42	intergenic	Gpc5;Gpc6	dist=126716;dist=273389	.	.	96	63	282, ,
chr14	120573127	CCTCTCTCTCTCTCTCT	C	.	.	.	0	0	0.777778	18	22	9	intergenic	Rap2a;Ipo5	dist=65936;dist=338051	.	.	49	31	282, ,
chr14	121834623	G	A	31,0	25,0	40,6	0	0	0.130435	31	25	46	intergenic	Dock9;1810041H14Rik	dist=36889;dist=42188	.	.	102	71	282, ,
chr14	121834746	TGAGTCA	T	35,0	26,0	50,4	0	0	0.0740741	35	26	54	intergenic	Dock9;1810041H14Rik	dist=37013;dist=42059	.	.	115	80	282, ,
chr14	122399425	G	GT	.	.	.	0	0	0.666667	16	22	12	ncRNA_intronic	Gm5089	.	.	.	50	34	282, ,
chr14	123136458	AT	A	.	.	.	0	0	0.5	20	24	12	intergenic	Tmtc4;AA536875	dist=153176;dist=32044	.	.	56	36	282, ,
chr15	15079538	AAGT	A	30,0	25,0	62,4	0	0	0.0606061	30	25	66	intergenic	Cdh6;Cdh9	dist=1905864;dist=1649374	.	.	121	91	282, ,
chr15	21457828	AAC	A	.	.	.	0	0	0.16129	28	25	31	intronic	Cdh12	.	.	.	84	56	282, ,
chr15	23201045	G	GAC	.	.	.	0	0	0.304348	10	18	23	intronic	Cdh18	.	.	.	51	41	282, ,
chr15	23317383	A	ATCTCTCTCTCTCTCTCTCTCTC	.	.	.	0	0	0.571429	22	12	21	intronic	Cdh18	.	.	.	55	33	282, ,
chr15	23513637	C	CTT	.	.	.	0	0	0.533333	7	5	15	intergenic	Cdh18;Basp1	dist=39219;dist=1849640	.	.	27	20	282, ,
chr15	24019472	AGAAGGAAG	A	.	.	.	0	0	0.461538	23	14	26	intergenic	Cdh18;Basp1	dist=545055;dist=1343797	.	.	63	40	282, ,
chr15	24592198	CCCTCCCTCCCTCCCTCCCTCCCTCCCTCCTCCT	C	.	.	.	0	0	0.4375	13	11	16	intergenic	Cdh18;Basp1	dist=1117781;dist=771046	.	.	40	27	282, ,
chr15	25708221	GTTTTTTTTTTTTTTTTT	G	.	.	.	0	0	0.461538	21	25	13	intronic	Myo10	.	.	.	59	38	282, ,
chr15	26546758	T	TG	.	.	.	0	0	0.545455	6	14	11	intronic	Fbxl7	.	.	.	31	25	282, ,
chr15	27201136	G	GTA	.	.	.	0	0	0.307692	11	14	13	intergenic	Fbxl7;Ank	dist=305572;dist=265541	.	.	38	27	282, ,
chr15	31541435	GT	G	.	.	.	0	0	0.304348	19	21	23	intergenic	Marchf6;Cmbl	dist=10399;dist=27397	.	.	63	44	282, ,
chr15	31546022	GGAGAGAGAGAGAGAGAGA	G	.	.	.	0	0	0.454545	19	19	11	intergenic	Marchf6;Cmbl	dist=14986;dist=22793	.	.	49	30	282, ,
chr15	31663505	A	AC	.	.	.	0	0	0.769231	6	5	13	intergenic	Atpsckmt;Tas2r119	dist=45970;dist=513784	.	.	24	18	282, ,
chr15	34563807	GATCCCTCTCCTGGGCATAT	G	38,0	30,0	53,6	0	0	0.101695	38	30	59	intergenic	Pop1;Nipal2	dist=33155;dist=8973	.	.	127	89	282, ,
chr15	36595298	C	CA	.	.	.	0	0	0.5	16	22	8	downstream	Pabpc1	dist=360	.	.	46	30	282, ,
chr15	37017025	C	CAT	.	.	.	0	0	0.571429	18	7	7	intergenic	Zfp706;Gm16136	dist=9623;dist=214896	.	.	32	14	282, ,
chr15	38366095	G	GC	.	.	.	0	0	0.428571	6	15	14	intergenic	Klf10;Azin1	dist=65384;dist=121335	.	.	35	29	282, ,
chr15	40104240	A	ACACGCG	.	.	.	0	0	0.538462	15	14	13	ncRNA_intronic	Gm33251	.	.	.	42	27	282, ,
chr15	40783654	T	TCC	.	.	.	0	0	0.35	10	6	20	intronic	Zfpm2	.	.	.	36	26	282, ,
chr15	42170053	T	TTTCC	.	.	.	0	0	0.454545	20	27	11	intergenic	Abra;Angpt1	dist=300333;dist=254614	.	.	58	38	282, ,
chr15	42585542	TAAAAAAAAAAAAAAAAAAAA	T	.	.	.	0	0	0.9	10	21	10	intronic	Angpt1	.	.	.	41	31	282, ,
chr15	42666127	A	AGGGAGGGAG	.	.	.	0	0	0.363636	7	8	11	intronic	Angpt1	.	.	.	26	19	282, ,
chr15	43660301	T	TTTCCTTGTTCCTTCC	.	.	.	0	0	0.590909	15	16	22	intergenic	Emc2;Tmem74	dist=132524;dist=206394	.	.	53	38	282, ,
chr15	44710751	C	G	.	.	.	0	0	0.245902	35	29	61	intronic	Sybu	.	.	.	125	90	282, ,
chr15	44772655	AG	A	.	.	.	0	0	0.727273	14	14	11	intronic	Sybu	.	.	.	39	25	282, ,
chr15	45003619	C	G	27,0	26,0	58,12	0	0	0.171429	27	26	70	intergenic	A930017M01Rik;Kcnv1	dist=118876;dist=102665	.	.	123	96	282, ,
chr15	45190195	G	GATATATATAT	7,0	7,0	13,4	0	0	0.235294	7	7	17	intergenic	Kcnv1;1700022A22Rik	dist=75261;dist=1134390	.	.	31	24	282, ,
chr15	45559652	GTCTCTCTC	G	.	.	.	0	0	0.8	5	9	5	intergenic	Kcnv1;1700022A22Rik	dist=444719;dist=764925	.	.	19	14	282, ,
chr15	48335645	C	CAT	.	.	.	0	0	0.4375	11	6	16	intronic	Csmd3	.	.	.	33	22	282, ,
chr15	49665919	C	CAGGGTAGGTCTGTTTTTTGTTTTTTTGTTTTTTTTTTTTTTTTTTTTTACAGCAAGGCAGGCTTACTTAGTCTTACTAAAG	.	.	.	0	0	0.433333	26	17	30	intergenic	Csmd3;Trps1	dist=873930;dist=988840	.	.	73	47	282, ,
chr15	49922347	G	GTATATATATATATATA	.	.	.	0	0	0.307692	10	12	13	intergenic	Csmd3;Trps1	dist=1130358;dist=732412	.	.	35	25	282, ,
chr15	50398870	T	TTA	.	.	.	0	0	0.5	12	12	6	intergenic	Csmd3;Trps1	dist=1606881;dist=255889	.	.	30	18	282, ,
chr15	50989575	G	GTTTTTTTT	.	.	.	0	0	0.135135	17	13	37	intergenic	Trps1;Gm19303	dist=99534;dist=242065	.	.	67	50	282, ,
chr15	50991580	T	TGGG	.	.	.	0	0	0.137931	16	22	29	intergenic	Trps1;Gm19303	dist=101539;dist=240060	.	.	67	51	282, ,
chr15	51721191	G	GC	.	.	.	0	0	0.411765	16	17	17	intergenic	Gm19303;Eif3h	dist=325581;dist=65372	.	.	50	34	282, ,
chr15	52497877	G	GCCC	.	.	.	0	0	0.310345	17	32	29	intergenic	Slc30a8;Med30	dist=162079;dist=214568	.	.	78	61	282, ,
chr15	54222646	GTA	G	.	.	.	0	0	0.5	9	9	8	intergenic	Samd12;Tnfrsf11b	dist=320211;dist=27971	.	.	26	17	282, ,
chr15	56540556	A	ATC	.	.	.	0	0	0.6	25	21	10	intergenic	Sntb1;Has2	dist=633607;dist=125071	.	.	56	31	282, ,
chr15	61293163	GCTT	G	.	.	.	0	0	0.461538	18	13	26	intergenic	A1bg;D030024E09Rik	dist=371894;dist=406118	.	.	57	39	282, ,
chr15	76530499	TTG	T	.	.	.	0	0	0.15625	23	32	32	intergenic	Scrt1;Fbxl6	dist=8371;dist=5227	.	.	87	64	282, ,
chr15	87536311	CTG	C	.	.	.	0	0	0.222222	28	20	18	intergenic	Tbc1d22a;Tafa5	dist=1037809;dist=7986	.	.	66	38	282, ,
chr15	87965980	CAT	C	.	.	.	0	0	0.230769	9	11	13	intergenic	Mir6393;B230214G05Rik	dist=170038;dist=348892	.	.	33	24	282, ,
chr15	95857461	AC	A	.	.	.	0	0	0.217391	26	12	23	intronic	Ano6	.	.	.	61	35	282, ,
chr15	96072894	TGAGA	T	5,0	9,0	16,3	0	0	0.157895	5	9	19	ncRNA_intronic	D030018L15Rik	.	.	.	33	28	282, ,
chr15	98640540	TAC	T	.	.	.	0	0	0.238095	19	29	21	intronic	Cacnb3	.	.	.	69	50	282, ,
chr15	102283705	C	CG	.	.	.	0	0	0.666667	12	14	9	intergenic	Mfsd5;Espl1	dist=1961;dist=12588	.	.	35	23	282, ,
chr15	103879380	A	ACTCTGTTCT	.	.	.	0	0	0.27907	64	27	43	intronic	Mucl1	.	.	.	134	70	282, ,
chr16	9894332	TAC	T	.	.	.	0	0	0.222222	21	26	27	intronic	Grin2a	.	.	.	74	53	282, ,
chr16	33480031	T	TC	.	.	.	0	0	0.8	7	15	5	intronic	Zfp148	.	.	.	27	20	282, ,
chr16	48172348	TAC	T	.	.	.	0	0	0.173913	18	31	23	intergenic	6430553K19Rik;Dppa4	dist=13850;dist=111385	.	.	72	54	282, ,
chr16	51976250	GAAA	G	16,0	20,0	37,10	0	0	0.212766	16	20	47	intergenic	1700116B05Rik;Gm29686	dist=1192160;dist=4780	.	.	83	67	282, ,
chr16	55228521	AAC	A	.	.	.	0	0	0.25	23	34	12	intronic	Zpld1	.	.	.	69	46	282, ,
chr16	56891406	T	TAC	.	.	.	0	0	0.230769	20	21	26	intergenic	Tmem45a;Lnp1	dist=5243;dist=22694	.	.	67	47	282, ,
chr16	57083258	G	GTGTGTGAGTGTGTGTGTGTATGTGTGTGTGTATGAGTGTGTGTGTGTATGTGTGTGTGTGAGTGTATGTGTGTATGTGTATGTGTGTGTGTGAGTGT	.	.	.	0	0	1	13	12	38	intergenic	Tmem45a2;Tomm70a	dist=11912;dist=38456	.	.	63	50	282, ,
chr16	79223649	G	A	16,0	19,0	46,7	0	0	0.132075	16	19	53	intergenic	Tmprss15;1700066C05Rik	dist=132552;dist=775727	.	.	88	72	282, ,
chr16	79223656	A	C	16,0	19,0	45,7	0	0	0.134615	16	19	52	intergenic	Tmprss15;1700066C05Rik	dist=132559;dist=775720	.	.	87	71	282, ,
chr16	79621186	C	G	.	.	.	0	0	0.290323	25	19	31	intergenic	Tmprss15;1700066C05Rik	dist=530089;dist=378190	.	.	75	50	282, ,
chr16	83503510	G	A	21,0	25,0	32,6	0	0	0.157895	21	25	38	intergenic	Ncam2;4930553E22Rik	dist=1879223;dist=867633	.	.	84	63	282, ,
chr16	89410097	GAC	G	.	.	.	0	0	0.172414	14	24	29	intergenic	Krtap21-1;Krtap6-2	dist=6324;dist=9224	.	.	67	53	282, ,
chr16	90715239	A	C	.	.	.	0	0	0.222222	14	14	18	intergenic	Hunk;Mis18a	dist=215686;dist=4073	.	.	46	32	282, ,
chr16	97284549	T	TG	.	.	.	0	0	0.428571	10	11	7	intergenic	Dscam;Bace2	dist=113814;dist=72179	.	.	28	18	282, ,
chr16	97638251	AAGG	A	.	.	.	0	0	0.307692	19	18	13	intergenic	Tmprss2;Ripk4	dist=27057;dist=103679	.	.	50	31	282, ,
chr17	16209740	TCA	T	.	.	.	0	0	0.238095	39	23	21	intergenic	Rgmb;Gm51425	dist=378495;dist=795374	.	.	83	44	282, ,
chr17	22237054	G	T	29,0	23,0	50,10	0	0	0.166667	29	23	60	intergenic	Zfp994;Gm7072	dist=11440;dist=48817	.	.	112	83	282, ,
chr17	22237456	T	C	27,0	28,0	59,11	0	0	0.157143	27	28	70	intergenic	Zfp994;Gm7072	dist=11842;dist=48415	.	.	125	98	282, ,
chr17	22237461	T	A	25,0	28,0	58,11	0	0	0.15942	25	28	69	intergenic	Zfp994;Gm7072	dist=11847;dist=48410	.	.	122	97	282, ,
chr17	26538872	CCT	C	.	.	.	0	0	0.153846	23	33	26	intergenic	Dusp1;Ergic1	dist=30401;dist=22638	.	.	82	59	282, ,
chr17	31172189	GTA	G	.	.	.	0	0	0.137931	21	14	29	intergenic	Tff1;Tmprss3	dist=7137;dist=7077	.	.	64	43	282, ,
chr17	32499089	ATG	A	.	.	.	0	0	0.272727	26	24	11	intergenic	Cyp4f39;Cyp4f17	dist=5770;dist=7393	.	.	61	35	282, ,
chr17	37889547	G	A	.	.	.	0	0	0.159091	28	25	44	intergenic	Olfr126;Olfr127	dist=37994;dist=14001	.	.	97	69	282, ,
chr17	40179936	A	G	.	.	.	0	0	0.174603	30	37	63	intergenic	Esp38;Pgk2	dist=224649;dist=27082	.	.	130	100	282, ,
chr17	45206545	T	TACACACACACACAC	.	.	.	0	0	1	16	19	18	intergenic	Supt3;Cdc5l	dist=87255;dist=185343	.	.	53	37	282, ,
chr17	47276477	T	G	12,0	12,0	20,4	0	0	0.166667	12	12	24	intronic	Trerf1	.	.	.	48	36	282, ,
chr17	55936026	G	C	.	.	.	0	0	0.222222	29	31	54	intergenic	Zfp959;Zfp119b	dist=37091;dist=2347	.	.	114	85	282, ,
chr17	61943414	C	CT	.	.	.	0	0	1	13	10	7	intergenic	NONE;Efna5	dist=NONE;dist=659543	.	.	30	17	282, ,
chr17	64975449	C	G	26,0	32,0	39,8	0	0	0.170213	26	32	47	intergenic	4930583I09Rik;Tmem232	dist=139378;dist=280556	.	.	105	79	282, ,
chr17	64975473	G	A	26,0	40,0	45,8	0	0	0.150943	26	40	53	intergenic	4930583I09Rik;Tmem232	dist=139402;dist=280532	.	.	119	93	282, ,
chr17	88894121	GGT	G	.	.	.	0	0	0.172414	25	19	29	intergenic	Lhcgr;Fshr	dist=102108;dist=90829	.	.	73	48	282, ,
chr18	3515843	AC	A	.	.	.	0	0	0.75	9	9	12	UTR3	Bambi	NM_026505:c.*3444delC	.	.	30	21	282, ,
chr18	4060197	G	GTTTTGTTTTTTTTTT	.	.	.	0	0	0.294118	26	11	17	intergenic	Bambi;Lyzl1	dist=543793;dist=105635	.	.	54	28	282, ,
chr18	7839638	AAG	A	.	.	.	0	0	0.6	19	23	20	intergenic	Mpp7;Wac	dist=212776;dist=29192	.	.	62	43	282, ,
chr18	8886752	G	C	.	.	.	0	0	0.272727	23	25	55	intergenic	Wac;Fzd8	dist=957724;dist=326104	.	.	103	80	282, ,
chr18	10737883	A	ACC	.	.	.	0	0	0.818182	5	7	11	intronic	Mib1	.	.	.	23	18	282, ,
chr18	10844580	T	TC	.	.	.	0	0	0.6	7	7	5	intergenic	Mib1;Gata6os	dist=26002;dist=197457	.	.	19	12	282, ,
chr18	11389980	GAGCC	G	31,0	15,0	63,3	0	0	0.0454545	31	15	66	intergenic	Gata6;Rbbp8	dist=304346;dist=243292	.	.	112	81	282, ,
chr18	13327747	TTGTGTGTGTGTG	T	.	.	.	0	0	0.65	28	21	20	intergenic	Hrh4;Zfp521	dist=304866;dist=359255	.	.	69	41	282, ,
chr18	15388834	TTATATATATATATATA	T	.	.	.	0	0	0.714286	7	8	14	downstream	Aqp4	dist=544	.	.	29	22	282, ,
chr18	16408143	GGAA	G	.	.	.	0	0	0.571429	12	12	14	intergenic	Chst9;Cdh2	dist=647987;dist=180731	.	.	38	26	282, ,
chr18	17083747	AAT	A	.	.	.	0	0	0.5	11	11	8	ncRNA_intronic	1700001G01Rik	.	.	.	30	19	282, ,
chr18	17681885	G	GTA	.	.	.	0	0	0.636364	11	6	11	intergenic	4930545E07Rik;NONE	dist=100895;dist=NONE	.	.	28	17	282, ,
chr18	20963111	T	TA	.	.	.	0	0	0.363636	15	18	11	intronic	Rnf125	.	.	.	44	29	282, ,
chr18	21995039	TG	T	.	.	.	0	0	0.147059	28	20	34	intronic	Ccdc178	.	.	.	82	54	282, ,
chr18	25032328	A	AGGAATGCCTCGGCAGCAGGATGGATGGAC	.	.	.	0	0	0.461538	23	29	39	intronic	Fhod3	.	.	.	91	68	282, ,
chr18	25582624	C	CTTCTTTCTTTCTTTCT	.	.	.	0	0	0.545455	18	16	11	intronic	Celf4	.	.	.	45	27	282, ,
chr18	25702119	C	CTTT	.	.	.	0	0	0.451613	9	29	31	intronic	Celf4	.	.	.	69	60	282, ,
chr18	25948909	T	TTATATATA	.	.	.	0	0	0.526316	13	11	19	intergenic	Celf4;NONE	dist=194752;dist=NONE	.	.	43	30	282, ,
chr18	26854246	T	TTATATATATATATATATA	.	.	.	0	0	0.666667	15	11	6	intergenic	Celf4;4930474G06Rik	dist=1100089;dist=1705918	.	.	32	17	282, ,
chr18	27914348	A	ATGTGTGTGTGTG	.	.	.	0	0	0.5	28	23	18	intergenic	NONE;4930474G06Rik	dist=NONE;dist=645816	.	.	69	41	282, ,
chr18	28892962	G	GTC	.	.	.	0	0	0.35	9	18	20	ncRNA_intronic	4930474G06Rik;Gm33948	.	.	.	47	38	282, ,
chr18	29224234	T	TA	.	.	.	0	0	0.8	15	15	10	intergenic	4930474G06Rik;4930578E11Rik	dist=226058;dist=172482	.	.	40	25	282, ,
chr18	29408254	CA	C	.	.	.	0	0	0.333333	15	21	15	ncRNA_intronic	4930578E11Rik	.	.	.	51	36	282, ,
chr18	30020376	G	GTATATA	.	.	.	0	0	0.125	16	15	32	intergenic	4930578E11Rik;Pik3c3	dist=523960;dist=252489	.	.	63	47	282, ,
chr18	31454432	T	TTCCC	.	.	.	0	0	0.5	11	16	10	intergenic	Syt4;Slc25a46	dist=7017;dist=125732	.	.	37	26	282, ,
chr18	33877651	T	TG	.	.	.	0	0	0.5	14	14	8	intronic	Epb41l4a	.	.	.	36	22	282, ,
chr18	33921711	GGT	G	.	.	.	0	0	0.388889	22	30	18	intronic	Epb41l4a	.	.	.	70	48	282, ,
chr18	34433523	G	GCAGGCAAGGCAGA	.	.	.	0	0	0.333333	9	9	18	intronic	Pkd2l2	.	.	.	36	27	282, ,
chr18	34784618	T	TTCTCTCTCTCTCTCTCTCTCTCTC	.	.	.	0	0	0.548387	27	19	31	intronic	Kdm3b	.	.	.	77	50	282, ,
chr18	35644145	G	A	.	.	.	0	0	0.246154	28	21	65	intergenic	Slc23a1;Mzb1	dist=16918;dist=3120	.	.	114	86	282, ,
chr18	36215945	A	AC	.	.	.	0	0	0.55	10	8	20	intergenic	Nrg2;Pura	dist=18554;dist=65160	.	.	38	28	282, ,
chr18	36221761	TACACACACAC	T	.	.	.	0	0	0.55	23	22	20	intergenic	Nrg2;Pura	dist=24371;dist=59334	.	.	65	42	282, ,
chr18	38659946	TCCTTCCCTTC	T	.	.	.	0	0	0.4375	24	20	16	intergenic	Spry4;Gm19774	dist=58600;dist=54367	.	.	60	36	282, ,
chr18	38670669	A	AC	.	.	.	0	0	0.444444	15	14	9	intergenic	Spry4;Gm19774	dist=69322;dist=43654	.	.	38	23	282, ,
chr18	39022637	T	TC	.	.	.	0	0	0.6	6	16	5	intronic	Arhgap26	.	.	.	27	21	282, , 450
chr18	39371947	AGTTTTTTTTTT	A	.	.	.	0	0	0.777778	9	12	9	UTR3	Arhgap26	NM_001361073:c.*786_*796delGTTTTTTTTTT;NM_175164:c.*786_*796delGTTTTTTTTTT;NM_001374831:c.*786_*796delGTTTTTTTTTT	.	.	30	21	282, ,
chr18	40520031	G	GTATA	.	.	.	0	0	0.625	12	5	8	intronic	Kctd16	.	.	.	25	13	282, ,
chr18	44123741	TAC	T	.	.	.	0	0	0.151515	30	25	33	intergenic	Spink12;Gm10267	dist=15199;dist=32660	.	.	88	58	282, ,
chr18	45047444	T	C	29,0	23,0	53,4	0	0	0.0701754	29	23	57	intergenic	Ythdc2;Kcnn2	dist=157724;dist=221415	.	.	109	80	282, ,
chr18	58771786	C	G	.	.	.	0	0	0.189189	22	33	74	intergenic	Isoc1;Adamts19	dist=92216;dist=64577	.	.	129	107	282, ,
chr18	63173389	C	CCACATACACACTATATACACACACACACACTCACACACCACACACACCATACACAGACAATTACACCACACACACACACACACACACACACAAACACACA	.	.	.	0	0	1	18	21	44	intronic	Piezo2	.	.	.	83	65	282, ,
chr18	68754457	T	TTG	.	.	.	0	0	0.466667	28	27	15	intergenic	Mir6356;4930546C10Rik	dist=14956;dist=135030	.	.	70	42	282, ,
chr18	72592711	G	GGA	.	.	.	0	0	0.8	18	26	10	intergenic	Dcc;Mex3c	dist=241642;dist=979994	.	.	54	36	282, ,
chr18	81565736	T	TTA	.	.	.	0	0	0.6	9	13	5	intergenic	Sall3;Mir5127	dist=578715;dist=426274	.	.	27	18	282, ,
chr18	85734981	AGT	A	.	.	.	0	0	0.181818	21	27	22	intergenic	Fbxo15;Neto1	dist=753509;dist=659969	.	.	70	49	282, ,
chr19	10355466	C	CA	.	.	.	0	0	0.97619	14	25	42	intergenic	Dagla;Syt7	dist=50589;dist=33557	.	.	81	67	282, ,
chr19	10355539	G	GGCGAGAGAGAGAGAGAGAGAGAGAGAGA	.	.	.	0	0	1	17	16	27	intergenic	Dagla;Syt7	dist=50662;dist=33484	.	.	60	43	282, ,
chr19	10456032	CACAT	C	.	.	.	0	0	0.227273	27	30	22	UTR3	Lrrc10b	NM_001111140:c.*404_*401delATGT	.	.	79	52	282, ,
chr19	10559447	G	C	.	.	.	0	0	0.236842	20	40	38	intergenic	Tmem216;Tmem138	dist=3209;dist=11031	.	.	98	78	282, ,
chr19	12551507	G	GAA	.	.	.	0	0	1	10	20	16	intergenic	Dtx4;Fam111a	dist=49511;dist=22003	.	.	46	36	282, ,
chr19	17412814	GCACACACA	G	.	.	.	0	0	1	10	12	7	intergenic	Rfk;Pcsk5	dist=11466;dist=19492	.	.	29	19	282, ,
chr19	19615372	C	G	.	.	.	0	0	0.28	20	25	50	intergenic	Rorb;Anxa1	dist=504176;dist=758062	.	.	95	75	282, ,
chr19	23615355	T	TG	.	.	.	0	0	1	17	13	33	intronic	1700028P14Rik	.	.	.	63	46	282, ,
chr19	30478218	T	TCTCTCTCCCTCTGTG	.	.	.	0	0	0.851852	20	23	27	intergenic	Mbl2;Ppp1r2-ps3	dist=238531;dist=60658	.	.	70	50	282, ,
chr19	41966700	C	A	9,0	20,0	17,3	0	0	0.15	9	20	20	intronic	Mms19	.	.	.	49	40	282, ,
chr19	46398500	A	ACCCCC	.	.	.	0	0	1	11	12	7	intronic	Sufu	.	.	.	30	19	282, ,
chr19	52979813	A	T	5,0	10,0	18,5	0	0	0.217391	5	10	23	intergenic	AA387883;Xpnpep1	dist=52882;dist=11367	.	.	38	33	282, ,
chr19	60282737	T	TTA	.	.	.	0	0	0.3	5	16	10	intergenic	Fam204a;Prlhr	dist=56036;dist=183996	.	.	31	26	282, ,
chr2	17063633	A	C	16,0	27,0	42,5	0	0	0.106383	16	27	47	intergenic	4930515L03Rik;Nebl	dist=49907;dist=279040	.	.	90	74	282, ,
chr2	45972337	TCA	T	.	.	.	0	0	0.16129	17	28	31	intergenic	1700019E08Rik;NONE	dist=273891;dist=NONE	.	.	76	59	282, ,
chr2	50227685	G	GAGAC	16,0	20,0	70,6	0	0	0.0789474	16	20	76	intergenic	Lypd6;Mmadhc	dist=34116;dist=52196	.	.	112	96	282, ,
chr2	71144873	GGT	G	.	.	.	0	0	0.166667	25	25	30	intergenic	Cybrd1;Dync1i2	dist=1948;dist=66831	.	.	80	55	282, ,
chr2	84540391	T	TTA	.	.	.	0	0	0.346154	22	13	26	intergenic	Gm13710;Ctnnd1	dist=33518;dist=60390	.	.	61	39	282, ,
chr2	91138006	CCA	C	.	.	.	0	0	0.25	22	31	32	UTR3	Madd	NM_001177720:c.*290_*289delTG;NM_001177719:c.*418_*417delTG;NM_145527:c.*418_*417delTG	.	.	85	63	282, ,
chr2	94683450	CTG	C	.	.	.	0	0	0.225806	20	22	31	intergenic	Api5;Lrrc4c	dist=245265;dist=1634717	.	.	73	53	282, ,
chr2	102410853	C	G	.	.	.	0	0	0.348837	25	26	43	intergenic	Trim44;Fjx1	dist=9953;dist=38513	.	.	94	69	282, ,
chr2	102489165	G	C	.	.	.	0	0	0.214286	30	26	42	intergenic	Fjx1;Pamr1	dist=37373;dist=60856	.	.	98	68	282, ,
chr2	108927576	C	CA	.	.	.	0	0	0.333333	22	9	15	intergenic	Kcna4;Mettl15	dist=1629072;dist=164724	.	.	46	24	282, ,
chr2	113373045	TAC	T	.	.	.	0	0	0.2	24	26	25	intronic	Fmn1	.	.	.	75	51	282, ,
chr2	113918847	TTG	T	.	.	.	0	0	0.2	23	20	25	intergenic	Arhgap11a;Gjd2	dist=70187;dist=90752	.	.	68	45	282, ,
chr2	116832910	ATG	A	.	.	.	0	0	0.192308	24	23	26	intergenic	G630016G05Rik;Tmco5	dist=747000;dist=45779	.	.	73	49	282, ,
chr2	145000203	GCA	G	.	.	.	0	0	0.272727	15	23	22	intergenic	Scp2d1;Slc24a3	dist=175789;dist=167570	.	.	60	45	282, ,
chr2	152657558	TG	T	.	.	.	0	0	0.24	24	26	25	intergenic	1700030C14Rik;H13	dist=3229;dist=11902	.	.	75	51	282, ,
chr2	154295745	GTT	G	27,0	25,0	65,4	0	0	0.057971	27	25	69	intergenic	Bpifb9a;Bpifb9b	dist=24503;dist=11497	.	.	121	94	282, ,
chr2	157475353	GCA	G	.	.	.	0	0	0.2	23	33	30	intergenic	Src;Blcap	dist=3516;dist=81007	.	.	86	63	282, ,
chr2	158884721	CTCCTTCCCTCCCTCCCTCCCTCCCTCCCTCCCTCCCTCCCTCCCTCCCTCCCTCCCTCCCCCCTCCCTCCCTCCCTCCT	C	11,0	6,0	16,3	0	0	0.157895	11	6	19	intergenic	Dhx35;4933416E03Rik	dist=26502;dist=1062541	.	.	36	25	282, ,
chr2	162319531	C	G	.	.	.	0	0	0.244898	22	20	49	intronic	Ptprt	.	.	.	91	69	282, ,
chr2	164609202	GAC	G	.	.	.	0	0	0.269231	24	26	26	intronic	Wfdc8	.	.	.	76	52	282, ,
chr2	164998649	CTG	C	.	.	.	0	0	0.146341	11	32	41	UTR3	Slc12a5	NM_001355481:c.*1179_*1180delTG;NM_001355480:c.*1179_*1180delTG;NM_020333:c.*1179_*1180delTG	.	.	84	73	282, ,
chr2	171544101	C	A	21,0	26,0	33,8	0	0	0.195122	21	26	41	intergenic	Dok5;1700028P15Rik	dist=664326;dist=412778	.	.	88	67	282, ,
chr2	171544122	C	A	21,0	28,0	41,8	0	0	0.163265	21	28	49	intergenic	Dok5;1700028P15Rik	dist=664347;dist=412757	.	.	98	77	282, ,
chr2	181007033	G	GC	.	.	.	0	0	0.4	17	5	10	intronic	Col20a1	.	.	.	32	15	282, ,
chr3	32032197	GCA	G	.	.	.	0	0	0.15625	16	22	32	intronic	Kcnmb2	.	.	.	70	54	282, ,
chr3	49355344	CAT	C	.	.	.	0	0	0.24	9	9	25	intergenic	1700018B24Rik;Pcdh18	dist=746242;dist=387950	.	.	43	34	282, ,
chr3	57712125	T	TC	.	.	.	0	0	0.5	6	5	10	intergenic	Ankub1;Rnf13	dist=19588;dist=23932	.	.	21	15	282, ,
chr3	59705429	T	A	.	.	.	0	0	0.722222	17	13	18	intergenic	Igsf10;Aadacl2fm2	dist=361173;dist=24357	.	.	48	31	282, ,
chr3	61946509	TTC	T	.	.	.	0	0	0.7	17	29	10	intergenic	Rap2b;Arhgef26	dist=577807;dist=392266	.	.	56	39	282, 279,
chr3	62315954	T	TA	.	.	.	0	0	0.714286	22	13	7	intergenic	Rap2b;Arhgef26	dist=947251;dist=22823	.	.	42	20	282, ,
chr3	62744509	AC	A	.	.	.	0	0	0.5	8	10	12	intergenic	Gpr149;Mme	dist=139070;dist=550701	.	.	30	22	282, ,
chr3	63984398	T	TCTCTC	.	.	.	0	0	0.5	21	23	12	intronic	Gmps	.	.	.	56	35	282, ,
chr3	65644072	A	AG	.	.	.	0	0	0.5	11	6	6	intergenic	Tiparp;Mir8120	dist=88554;dist=15216	.	.	23	12	282, ,
chr3	75367764	G	C	.	.	.	0	0	0.294118	21	17	51	intronic	Wdr49	.	.	.	89	68	282, ,
chr3	79110068	G	GC	.	.	.	0	0	1	12	15	77	intronic	Rapgef2	.	.	.	104	92	282, ,
chr3	82461802	C	CGG	.	.	.	0	0	1	10	8	8	intergenic	Map9;Npy2r	dist=66534;dist=76581	.	.	26	16	282, ,
chr3	84411125	T	TCATACTTATACACATGCACA	.	.	.	0	0	1	11	21	44	intergenic	4930565D16Rik;Fhdc1	dist=31204;dist=31071	.	.	76	65	282, ,
chr3	84411134	T	TGC	.	.	.	0	0	1	11	21	39	intergenic	4930565D16Rik;Fhdc1	dist=31213;dist=31062	.	.	71	60	282, ,
chr3	94191247	C	CTTTCTTTT	.	.	.	0	0	1	5	5	7	intergenic	Spopfm2;Them4	dist=13054;dist=118885	.	.	17	12	282, ,
chr3	94192093	CT	C	.	.	.	0	0	0.214286	11	7	14	intergenic	Spopfm2;Them4	dist=13901;dist=118038	.	.	32	21	282, ,
chr3	104070692	C	CAAAAAAAAAAAAAAA	.	.	.	0	0	1	15	14	7	intronic	Magi3	.	.	.	36	21	282, ,
chr3	112957996	TAGATAATCCCAGCACTTGGGAGGCAGAGGCAGGCGGATTTCTGAGTTTGAGGACAGCCAAGGCTACACAGAGAAACCCTGTCTCGAAAAAACAACAACAACAAAAAA	T	.	.	.	0	0	1	8	8	55	intergenic	Gm6602;Amy2b	dist=875996;dist=189553	.	.	71	63	282, , 450
chr3	113795759	TTCTC	T	.	.	.	0	0	1	15	11	11	intergenic	Rnpc3;Col11a1	dist=165611;dist=234777	.	.	37	22	282, ,
chr3	114993089	T	TAAAAAAAA	.	.	.	0	0	1	11	17	10	intronic	Olfm3	.	.	.	38	27	282, ,
chr3	115285128	G	GCCCCC	.	.	.	0	0	1	7	10	6	intergenic	Olfm3;S1pr1	dist=159364;dist=425305	.	.	23	16	282, ,
chr3	116130499	C	CACATAT	.	.	.	0	0	1	8	7	5	upstream	Vcam1	dist=811	.	.	20	12	282, ,
chr3	117488732	T	TG	.	.	.	0	0	1	12	16	15	intergenic	Plppr4;Plppr5	dist=127856;dist=86495	.	.	43	31	282, ,
chr3	117488741	G	GT	.	.	.	0	0	1	12	15	15	intergenic	Plppr4;Plppr5	dist=127865;dist=86486	.	.	42	30	282, ,
chr3	120867400	AC	A	.	.	.	0	0	1	13	11	13	ncRNA_intronic	6530403H02Rik	.	.	.	37	24	282, ,
chr3	131351008	C	CAAAAAAAAAAAAAAAAAAAACAAAAA	.	.	.	0	0	1	6	17	12	intergenic	Sgms2;Papss1	dist=6085;dist=213760	.	.	35	29	282, ,
chr3	135486948	ATG	A	.	.	.	0	0	0.2	27	20	25	intronic	Manba	.	.	.	72	45	282, ,
chr3	135980409	A	G	7,0	12,0	13,4	0	0	0.235294	7	12	17	intergenic	Slc39a8;Bank1	dist=91837;dist=72955	.	.	36	29	282, ,
chr3	147414502	A	ACAC	.	.	.	0	0	1	13	8	15	intergenic	Ttll7;Adgrl2	dist=430494;dist=1401084	.	.	36	23	282, ,
chr3	147414505	A	ACT	.	.	.	0	0	1	14	8	15	intergenic	Ttll7;Adgrl2	dist=430497;dist=1401081	.	.	37	23	282, ,
chr3	151062624	G	GCTAGATATATATATATATATATATA	.	.	.	0	0	1	6	11	10	intergenic	Mir3963;Adgrl4	dist=38762;dist=375258	.	.	27	21	282, ,
chr3	152533976	C	CCTATCTAT	.	.	.	0	0	1	17	18	23	intronic	Ak5	.	.	.	58	41	282, ,
chr3	157334417	CTTTTTTTTTTTTTTTTTTTTTTTTTT	C	.	.	.	0	0	1	9	16	9	intergenic	Negr1;4930592C13Rik	dist=17954;dist=193072	.	.	34	25	282, ,
chr3	158568959	G	GA	.	.	.	0	0	0.888889	12	18	9	intergenic	Lrrc7;Gm20752	dist=7198;dist=507405	.	.	39	27	282, ,
chr4	5916498	G	A	26,0	24,0	36,6	0	0	0.142857	26	24	42	intergenic	Fam110b;Ubxn2b	dist=115397;dist=274607	.	.	92	66	282, ,
chr4	25333527	CAGAGAGAG	C	10,0	14,0	13,3	0	0	0.1875	10	14	16	intergenic	Ufl1;Fut9	dist=51707;dist=275798	.	.	40	30	282, ,
chr4	49370406	A	G	.	.	.	0	0	0.184615	26	23	65	intergenic	Plppr1;Acnat2	dist=30145;dist=9434	.	.	114	88	282, ,
chr4	57121162	CTG	C	.	.	.	0	0	0.185185	25	21	27	intronic	Epb41l4b	.	.	.	73	48	282, ,
chr4	57591248	ATG	A	.	.	.	0	0	0.181818	30	26	44	intronic	Pakap	.	.	.	100	70	282, ,
chr4	58633672	C	G	16,0	12,0	28,6	0	0	0.176471	16	12	34	intergenic	Lpar1;Olfr267	dist=80181;dist=151107	.	.	62	46	282, ,
chr4	60432767	G	A	15,0	23,0	40,7	0	0	0.148936	15	23	47	intergenic	Mup9;Mup1	dist=10815;dist=65246	.	.	85	70	282, ,
chr4	69976852	C	CAAAAA	.	.	.	0	0	0.375	26	22	16	intergenic	Brinp1;Cdk5rap2	dist=1022455;dist=240003	.	.	64	38	282, ,
chr4	105704825	CCCCTCTCCCCCTGTCCCCCTCTCCCCCTGTCCCCCTCTCCCCCTCTCCCCCTCT	C	12,0	14,0	18,3	0	0	0.142857	12	14	21	intergenic	Plpp3;Gm12724	dist=472059;dist=536334	.	.	47	35	282, ,
chr4	113482351	GTATA	G	.	.	.	0	0	1	8	6	6	intronic	Skint5	.	.	.	20	12	282, ,
chr4	126010980	C	CTTGGGGGGAGGGTGTGATGAGGTTGGGGGGAGGGGTGATGAGGTTGGGGGGAGGGGTGATGAGG	.	.	.	0	0	1	14	7	15	intergenic	2610028E06Rik;Csf3r	dist=88577;dist=13679	.	.	36	22	282, ,
chr4	128285141	G	GTTTTT	.	.	.	0	0	0.16	8	21	25	intronic	Csmd2	.	.	.	54	46	282, ,
chr4	128870676	TC	T	.	.	.	0	0	0.8	8	10	5	intergenic	Zfp362;Trim62	dist=64565;dist=13367	.	.	23	15	282, ,
chr4	129749882	T	TGGGGG	.	.	.	0	0	0.16	13	12	25	intergenic	Khdrbs1;Ptp4a2	dist=7579;dist=70597	.	.	50	37	282, ,
chr4	129871562	A	ACCC	.	.	.	0	0	0.208333	18	25	24	intergenic	Ptp4a2;E330017L17Rik	dist=21559;dist=34664	.	.	67	49	282, 279,
chr4	132073937	T	TTCCC	.	.	.	0	0	0.714286	13	15	7	intronic	Epb41	.	.	.	35	22	282, ,
chr4	132698686	TC	T	.	.	.	0	0	0.777778	11	17	9	intronic	Eya3	.	.	.	37	26	282, ,
chr4	134296956	T	TCATATATATATATATATATATATATATATATATATATATATATGCACACACA	.	.	.	0	0	0.324324	23	11	37	intergenic	Pdik1l;Trim63	dist=9110;dist=18164	.	.	71	48	282, ,
chr4	134304465	C	CAAAAAAAAA	.	.	.	0	0	0.285714	5	23	7	intergenic	Pdik1l;Trim63	dist=16619;dist=10655	.	.	35	30	282, ,
chr4	134358186	G	GTGGGTGGGGGGTGGGGGGGTTGGGGGTTGGGGGGGTCGGGGGGTGGGGGGACAGGGGGA	.	.	.	0	0	0.481481	17	8	27	intronic	Extl1	.	.	.	52	35	282, ,
chr4	135796151	T	TGGG	.	.	.	0	0	0.428571	6	15	7	intronic	Myom3	.	.	.	28	22	282, ,
chr4	136591650	A	ATTTTTTTTTTTTTT	.	.	.	0	0	0.190476	13	13	21	intronic	Kdm1a	.	.	.	47	34	282, ,
chr4	136599614	C	CA	.	.	.	0	0	0.285714	16	20	35	intronic	Kdm1a	.	.	.	71	55	282, ,
chr4	136707132	ATTTTATTTTATTTTATTTTATTTTATTTTATTTTG	A	.	.	.	0	0	0.264151	23	23	53	intronic	Ephb2	.	.	.	99	76	282, 279,
chr4	137149172	C	CATGTGTGTGTGT	.	.	.	0	0	0.395349	7	25	43	intergenic	Zbtb40;Gm13003	dist=100477;dist=9910	.	.	75	68	282, ,
chr4	137988613	G	GCACACACACACACACACACACACA	.	.	.	0	0	0.625	10	28	32	intergenic	Ece1;Eif4g3	dist=23384;dist=4842	.	.	70	60	282, ,
chr4	138355709	TACACACACACACAC	T	.	.	.	0	0	0.527778	15	29	36	intronic	Cda	.	.	.	80	65	282, ,
chr4	138501035	C	CGGGGGGGG	.	.	.	0	0	0.172414	6	18	29	intergenic	Camk2n1;Vwa5b1	dist=40909;dist=67934	.	.	53	47	282, ,
chr4	138837055	CGTGTGTGTGT	C	.	.	.	0	0	1	6	20	26	intronic	Pla2g5	.	.	.	52	46	282, ,
chr4	138837055	CGTGT	C	.	.	.	0	0	1	6	20	9	intronic	Pla2g5	.	.	.	35	29	282, ,
chr4	138947047	TCTCCTCCTCCTC	T	.	.	.	0	0	0.4	23	34	10	intergenic	Otud3;Rnf186	dist=33101;dist=20060	.	.	67	44	282, ,
chr4	140038407	T	TC	.	.	.	0	0	0.461538	10	14	26	intronic	Igsf21	.	.	.	50	40	282, ,
chr4	142083939	CGG	C	.	.	.	0	0	0.625	24	7	8	intronic	Tmem51	.	.	.	39	15	282, ,
chr4	142240863	G	GA	.	.	.	0	0	0.6	15	18	20	intergenic	Kazn;Prdm2	dist=1462;dist=866528	.	.	53	38	282, ,
chr4	142383415	TGGGGAGGCTGCAGGTGTGGGAGGTTGCAGGTGTG	T	.	.	.	0	0	0.5	21	20	44	intergenic	Kazn;Prdm2	dist=144015;dist=723942	.	.	85	64	282, ,
chr4	142881943	AGAGAGAGAGAGAGAGAGAGAGAGAGAGG	A	.	.	.	0	0	0.555556	13	10	45	intergenic	Kazn;Prdm2	dist=642543;dist=225420	.	.	68	55	282, ,
chr4	144840960	TTC	T	.	.	.	0	0	0.434783	27	18	46	intergenic	Aadacl4fm5;Dhrs3	dist=54378;dist=51865	.	.	91	64	282, ,
chr4	144931922	TAC	T	.	.	.	0	0	0.324324	9	18	37	intergenic	Dhrs3;Vps13d	dist=3714;dist=40698	.	.	64	55	282, ,
chr4	145108126	CTTT	C	.	.	.	0	0	0.333333	15	12	18	intronic	Vps13d	.	.	.	45	30	282, ,
chr4	145365858	C	CCCA	.	.	.	0	0	0.357143	9	5	14	intergenic	Tnfrsf8;Smarca5-ps	dist=50694;dist=98352	.	.	28	19	282, ,
chr4	146128606	T	TTGTG	.	.	.	0	0	0.4375	10	36	16	intergenic	Zfp987;Zfp600	dist=1983;dist=28221	.	.	62	52	282, ,
chr4	147032967	G	T	.	.	.	0	0	0.14433	55	40	97	intronic	Rex2	.	.	.	192	137	282, ,
chr4	147386182	T	G	.	.	.	0	0	0.15	40	41	80	intergenic	4933438K21Rik;Zfp982	dist=317746;dist=56932	.	.	161	121	282, ,
chr4	148289578	AATAGATAGATAG	A	.	.	.	0	0	0.543478	15	17	46	intergenic	Disp3;Ubiad1	dist=1614;dist=144905	.	.	78	63	282, ,
chr4	148358807	G	GAGGGGGAGA	.	.	.	0	0	0.454545	5	11	11	intergenic	Disp3;Ubiad1	dist=70842;dist=75688	.	.	27	22	282, ,
chr4	149095169	T	TAC	.	.	.	0	0	0.595238	13	20	42	intronic	Pex14	.	.	.	75	62	282, ,
chr4	152726911	A	AAG	.	.	.	0	0	0.333333	13	12	15	intergenic	Gm833;Ajap1	dist=25989;dist=646310	.	.	40	27	282, ,
chr4	153262067	GAC	G	.	.	.	0	0	0.208333	17	21	24	intergenic	Gm833;Ajap1	dist=561146;dist=111152	.	.	62	45	282, ,
chr5	3365679	C	CGT	.	.	.	0	0	0.208333	18	10	24	intronic	Cdk6	.	.	.	52	34	282, ,
chr5	10492565	CAT	C	.	.	.	0	0	0.238095	13	13	21	intergenic	Grm3;Gm6455	dist=767214;dist=372462	.	.	47	34	282, ,
chr5	12255831	AAC	A	.	.	.	0	0	0.15625	34	33	32	intergenic	4933402N22Rik;Sema3d	dist=333028;dist=127333	.	.	99	65	282, ,
chr5	12589346	CG	C	20,0	27,0	58,3	0	0	0.0491803	20	27	61	downstream	Sema3d	dist=404	.	.	108	88	282, ,
chr5	15544574	C	A	.	.	.	0	0	0.148649	45	19	74	intergenic	Gm21190;Gm21083	dist=15352;dist=32373	.	.	138	93	282, ,
chr5	16008416	AAC	A	.	.	.	0	0	0.192308	17	19	26	intronic	Cacna2d1	.	.	.	62	45	282, ,
chr5	20058587	ATG	A	.	.	.	0	0	0.15625	23	35	32	intronic	Magi2	.	.	.	90	67	282, ,
chr5	30600531	GC	G	.	.	.	0	0	0.2	23	11	35	intronic	Kcnk3	.	.	.	69	46	282, ,
chr5	39367614	CATAT	C	.	.	.	0	0	1	7	9	7	intergenic	Clnk;4930513D17Rik	dist=490922;dist=94131	.	.	23	16	282, ,
chr5	45899400	GGT	G	.	.	.	0	0	0.16129	17	24	31	intergenic	Lcorl;4930405L22Rik	dist=41861;dist=27420	.	.	72	55	282, ,
chr5	62101534	A	AC	15,0	29,0	41,6	0	0	0.12766	15	29	47	intergenic	G6pd2;Arap2	dist=291057;dist=500912	.	.	91	76	282, ,
chr5	62775415	G	T	.	.	.	0	0	0.147059	17	27	68	intergenic	Arap2;Dthd1	dist=9238;dist=36241	.	.	112	95	282, ,
chr5	66952170	CTCTCCCCTCTCCCCTCTCCCATCTCCCCTCTCCCCTCTCCCCTCTCCCCTCTCCCCTCTCCCT	C	15,0	10,0	24,4	0	0	0.142857	15	10	28	intronic	Limch1	.	.	.	53	38	282, ,
chr5	67874352	TCCCTCCCCTCCCCTCCCCTCCCCTCCCCTCCCCTCCCCTCCCCTCCCCTCCCCTCCCCTCCCCTC	T	5,0	6,0	4,3	0	0	0.428571	5	6	7	intergenic	Atp8a1;4930425K10Rik	dist=26922;dist=59195	.	.	18	13	282, ,
chr5	69532414	G	A	6,0	6,0	7,5	0	0	0.416667	6	6	12	intronic	Yipf7	.	.	.	24	18	282, ,
chr5	74340003	T	TC	13,0	13,0	29,4	0	0	0.121212	13	13	33	intronic	Scfd2	.	.	.	59	46	282, ,
chr5	76114521	TAC	T	.	.	.	0	0	0.147059	28	24	34	intergenic	Kdr;Srd5a3	dist=136067;dist=25750	.	.	86	58	282, ,
chr5	80586251	G	C	.	.	.	0	0	0.230769	29	22	52	intergenic	NONE;Adgrl3	dist=NONE;dist=434320	.	.	103	74	282, ,
chr5	84420855	TTG	T	.	.	.	0	0	0.208333	20	28	24	intergenic	Epha5;Cenpc1	dist=3474;dist=1591168	.	.	72	52	282, ,
chr5	88973951	TAC	T	.	.	.	0	0	0.157895	33	21	38	intronic	Slc4a4	.	.	.	92	59	282, ,
chr5	92032851	CTG	C	.	.	.	0	0	0.205882	28	24	34	intronic	Cdkl2	.	.	.	86	58	282, ,
chr5	97653720	G	GT	.	.	.	0	0	1	18	19	8	intergenic	4930467D21Rik;Antxr2	dist=65594;dist=230968	.	.	45	27	282, ,
chr5	99228704	AAC	A	.	.	.	0	0	0.176471	23	23	34	intronic	Rasgef1b	.	.	.	80	57	282, ,
chr5	103826645	TCA	T	.	.	.	0	0	0.190476	20	26	21	intronic	Aff1	.	.	.	67	47	282, ,
chr5	115966496	GGT	G	.	.	.	0	0	0.16129	23	25	31	intronic	Cit	.	.	.	79	56	282, ,
chr5	118407451	CTT	C	.	.	.	0	0	1	16	18	9	intergenic	2410131K14Rik;Med13l	dist=144338;dist=153266	.	.	43	27	282, ,
chr5	119123723	GTGCCACCCATAGTGGGCTGGACCATCCTATAACAATGCCCCCCCCAACCCCCAGATACAATCACAGGCCAATCTGTTCTAGGCCATTTTTCAATCTAGACTTCTCCTCTCAGATGACTCTAGGCTGCTTCGAAA	G	26,0	20,0	48,6	0	0	0.111111	26	20	54	intergenic	1700081H04Rik;Gm7538	dist=9181;dist=70456	.	.	100	74	282, ,
chr5	135795588	CGA	C	.	.	.	0	0	0.222222	27	23	18	intergenic	Mdh2;Srrm3	dist=5203;dist=22516	.	.	68	41	282, ,
chr5	137455745	C	CCT	.	.	.	0	0	1	11	19	15	intronic	Zan	.	.	.	45	34	282, ,
chr5	140431334	C	CAAAA	.	.	.	0	0	1	17	24	7	intronic	Eif3b	.	.	.	48	31	282, ,
chr5	144406823	GTTTTTTTTTTT	G	.	.	.	0	0	0.75	13	25	8	intergenic	Dmrt1i;Nptx2	dist=45819;dist=139053	.	.	46	33	282, ,
chr5	149384930	C	CAT	.	.	.	0	0	0.5	9	21	6	intergenic	Alox5ap;Medag	dist=96777;dist=26819	.	.	36	27	282, ,
chr5	150254584	GCTGAGGGGTGGGGGTTCCCAGCGGTTCTGTGTCTGAGGGGCGGAGGTTCCCAGCTGTTCTGTGC	G	.	.	.	0	0	0.47619	15	10	21	intergenic	Rxfp2;Fry	dist=172399;dist=5282	.	.	46	31	282, ,
chr5	150254680	CCTGAGGGGTGGGGATTCTGAGCGGCTCTGTGCCTGAGGGGTGGGGGTTCCTCTGTGCCTGAGGGGTGGGGGTTCCCAGCGGTTCTGTGT	C	.	.	.	0	0	0.454545	6	7	11	intergenic	Rxfp2;Fry	dist=172495;dist=5161	.	.	24	18	282, ,
chr5	151066739	T	TC	.	.	.	0	0	0.555556	13	5	9	intronic	Stard13	.	.	.	27	14	282, ,
chr6	17337075	AGT	A	.	.	.	0	0	0.175	25	24	40	intronic	Cav1	.	.	.	89	64	282, ,
chr6	18550871	CAT	C	.	.	.	0	0	1	9	9	5	intergenic	Cttnbp2;Lsm8	dist=36003;dist=297762	.	.	23	14	282, ,
chr6	21148732	ATGTGTG	A	.	.	.	0	0	0.714286	11	18	7	intergenic	Mir6370;Kcnd2	dist=1593272;dist=66608	.	.	36	25	282, ,
chr6	26012836	TTCTCTC	T	9,0	5,0	18,4	0	0	0.181818	9	5	22	intergenic	Gm20756;Grm8	dist=35610;dist=1262279	.	.	36	27	282, ,
chr6	27958765	ATG	A	.	.	.	0	0	0.146341	21	30	41	intronic	Grm8	.	.	.	92	71	282, ,
chr6	31104289	AAT	A	.	.	.	0	0	0.173913	22	22	23	ncRNA_intronic	Lncpint	.	.	.	67	45	282, ,
chr6	39188228	CTG	C	.	.	.	0	0	0.166667	27	33	42	intronic	Kdm7a	.	.	.	102	75	282, ,
chr6	42326382	C	CATAT	.	.	.	0	0	0.222222	5	13	9	intergenic	Fam131b;Zyx	dist=1742;dist=23446	.	.	27	22	282, ,
chr6	54977884	A	C	.	.	.	0	0	0.58	21	25	50	intergenic	Nod1;Ggct	dist=5272;dist=7211	.	.	96	75	282, ,
chr6	67682023	A	ACACACACTACACCCCACCCCACCCCACCCCCCACCCCACCCCACCCCACCCCCCACCCCACCC	.	.	.	0	0	1	5	6	9	intergenic	4930515G16Rik;Rprl1	dist=116324;dist=1644914	.	.	20	15	282, ,
chr6	71598811	GGT	G	.	.	.	0	0	0.333333	32	36	9	intronic	Kdm3a	.	.	.	77	45	282, ,
chr6	84031464	AC	A	.	.	.	0	0	0.571429	13	11	7	intronic	Dysf	.	.	.	31	18	282, ,
chr6	85823413	CAT	C	.	.	.	0	0	0.432432	21	6	37	intergenic	Nat8f5;Nat8	dist=2442;dist=6972	.	.	64	43	282, ,
chr6	90553220	C	CCTCTCTCTCTCTCTCTCT	.	.	.	0	0	0.466667	16	24	30	intronic	Aldh1l1	.	.	.	70	54	282, ,
chr6	91375476	C	CG	.	.	.	0	0	0.666667	15	16	6	intronic	Wnt7a	.	.	.	37	22	282, ,
chr6	93235523	GGAC	G	.	.	.	0	0	0.411765	6	7	17	intergenic	9530026P05Rik;Magi1	dist=123775;dist=439927	.	.	30	24	282, ,
chr6	96044952	G	GC	.	.	.	0	0	0.6	11	9	5	intergenic	Suclg2;Tafa1	dist=326106;dist=68202	.	.	25	14	282, ,
chr6	98488571	CGT	C	.	.	.	0	0	0.166667	30	32	30	intergenic	Gm765;Foxp1	dist=145818;dist=436769	.	.	92	62	282, ,
chr6	103740613	T	TAC	.	.	.	0	0	0.194444	34	28	36	intergenic	Chl1;Pou5f1-rs5	dist=7578;dist=223422	.	.	98	64	282, ,
chr6	116981371	AAC	A	.	.	.	0	0	0.162162	18	36	37	intergenic	Tmem72;Cxcl12	dist=264614;dist=187162	.	.	91	73	282, ,
chr6	118000492	TA	T	.	.	.	0	0	0.139535	31	26	43	intergenic	Fxyd4;Rasgef1a	dist=63158;dist=11012	.	.	100	69	282, ,
chr6	140207258	C	T	.	.	.	0	0	0.174603	34	36	63	intergenic	Capza3;Plekha5	dist=164421;dist=216841	.	.	133	99	282, ,
chr6	142830295	C	T	.	.	.	0	0	0.126984	24	19	63	ncRNA_intronic	Gm7457	.	.	.	106	82	282, ,
chr6	143472713	G	T	.	.	.	0	0	0.235294	19	28	51	intergenic	D6Ertd474e;4930579D09Rik	dist=174834;dist=61252	.	.	98	79	282, ,
chr7	6881426	CTG	C	.	.	.	0	0	0.192308	27	24	26	intronic	Usp29	.	.	.	77	50	282, ,
chr7	20081440	G	A	.	.	.	0	0	0.155172	25	27	58	intergenic	Nlrp9b;Vmn1r91	dist=18502;dist=19718	.	.	110	85	282, ,
chr7	27231114	TTGTGTGTG	T	9,0	15,0	14,3	0	0	0.176471	9	15	17	intergenic	Itpkc;Coq8b	dist=2498;dist=1891	.	.	41	32	282, ,
chr7	27317430	GGAGAGGGGGGAGAGGGAGAGAGAGGAAAGGGGGGGGAATGAGAGGGAGAGAGGGGGGAGAGAGAGAGAAAAAGGGGGGATGA	G	6,0	7,0	14,3	0	0	0.176471	6	7	17	intronic	Ltbp4	.	.	.	30	24	282, ,
chr7	28230885	A	C	33,0	33,0	40,7	0	0	0.148936	33	33	47	intergenic	Dyrk1b;Eid2	dist=43587;dist=36996	.	.	113	80	282, ,
chr7	34674587	TG	T	.	.	.	0	0	0.2	8	34	25	UTR3	Chst8	NM_175140:c.*571delC	.	.	67	59	282, ,
chr7	35493332	G	GGA	.	.	.	0	0	0.5	10	21	10	intronic	Tdrd12	.	.	.	41	31	282, ,
chr7	42885069	C	T	24,0	27,0	44,7	0	0	0.137255	24	27	51	intergenic	Gm2381;Vmn2r63	dist=17835;dist=18182	.	.	102	78	282, ,
chr7	42922360	GGA	G	.	.	.	0	0	1	21	14	11	intronic	Vmn2r63	.	.	.	46	25	282, ,
chr7	46943410	A	G	22,0	34,0	45,6	0	0	0.117647	22	34	51	intronic	Uevld	.	.	.	107	85	282, ,
chr7	75921088	G	GTCT	.	.	.	0	0	0.666667	22	32	12	intergenic	Klhl25;Agbl1	dist=46958;dist=308799	.	.	66	44	282, ,
chr7	76161424	G	GGAA	.	.	.	0	0	0.458333	12	13	24	intergenic	Klhl25;Agbl1	dist=287294;dist=68463	.	.	49	37	282, ,
chr7	78932550	C	CA	.	.	.	0	0	0.666667	16	31	6	intergenic	Isg20;Gm26633	dist=12154;dist=85503	.	.	53	37	282, ,
chr7	101058988	CTG	C	.	.	.	0	0	0.193548	22	29	31	intergenic	P2ry2;Fchsd2	dist=46936;dist=49785	.	.	82	60	282, ,
chr7	102258372	GGT	G	.	.	.	0	0	0.24	34	33	25	intergenic	Rhog;Stim1	dist=8255;dist=9445	.	.	92	58	282, ,
chr7	104816397	C	CTA	.	.	.	0	0	0.208333	12	14	24	intergenic	Usp17le;Usp17lb	dist=38927;dist=23860	.	.	50	38	282, ,
chr7	106374441	G	A	8,0	8,0	16,4	0	0	0.2	8	8	20	intergenic	Gm8989;Gm4759	dist=49913;dist=47109	.	.	36	28	282, ,
chr7	106969261	G	GTC	.	.	.	0	0	0.357143	20	24	14	intergenic	Olfr6;Olfr711	dist=12327;dist=2107	.	.	58	38	282, ,
chr7	113392338	G	T	.	.	.	0	0	1	10	12	21	intergenic	Pth;Far1	dist=3765;dist=121496	.	.	43	33	282, ,
chr7	119020403	TCA	T	.	.	.	0	0	0.21875	25	39	32	intergenic	Gprc5b;Gpr139	dist=25193;dist=120344	.	.	96	71	282, ,
chr7	126433235	TCCTCCCTCCCTCCCTCCCTCCCTCCCTCCCTCCCTCCCTCCCTCCCTC	T	16,0	10,0	15,3	0	0	0.166667	16	10	18	intronic	Rabep2	.	.	.	44	28	282, ,
chr7	127218490	A	AG	.	.	.	0	0	0.428571	16	16	7	upstream	Septin1	dist=45	.	.	39	23	282, 279,
chr7	129407961	CT	C	.	.	.	0	0	0.444444	15	20	9	intergenic	Plpp4;Wdr11	dist=16655;dist=183901	.	.	44	29	282, ,
chr7	129805017	A	AAAGGG	.	.	.	0	0	0.5	17	19	12	intergenic	Wdr11;Gm4265	dist=169279;dist=157148	.	.	48	31	282, ,
chr7	134891711	AC	A	.	.	.	0	0	0.8	19	8	5	intronic	Dock1;Insyn2a	.	.	.	32	13	282, ,
chr7	135206296	TTC	T	.	.	.	0	0	0.25	20	21	20	intergenic	1700120G07Rik;Nps	dist=10295;dist=62321	.	.	61	41	282, ,
chr8	6296287	G	GTA	.	.	.	0	0	0.666667	8	12	9	intergenic	Slc10a2;NONE	dist=1191000;dist=NONE	.	.	29	21	282, ,
chr8	7155785	T	TTA	.	.	.	0	0	0.666667	11	14	18	intergenic	Slc10a2;Efnb2	dist=2050498;dist=1461651	.	.	43	32	282, ,
chr8	11243057	T	TC	.	.	.	0	0	0.8	20	19	5	intronic	Col4a1	.	.	.	44	24	282, ,
chr8	15225924	T	TCTCC	.	.	.	0	0	0.416667	17	16	12	intergenic	Myom2;Csmd1	dist=92505;dist=666621	.	.	45	28	282, ,
chr8	16240235	AATATATATATAT	A	.	.	.	0	0	0.666667	11	8	9	intronic	Csmd1	.	.	.	28	17	282, ,
chr8	17122742	CGTGTGTGT	C	.	.	.	0	0	0.75	14	22	20	intronic	Csmd1	.	.	.	56	42	282, ,
chr8	18056843	GGAGA	G	.	.	.	0	0	0.5	18	16	18	intergenic	Csmd1;Mcph1	dist=521459;dist=538284	.	.	52	34	282, ,
chr8	19459333	G	GGGGT	.	.	.	0	0	0.103448	12	17	29	intergenic	Defb8;Defb7	dist=11727;dist=35764	.	.	58	46	282, ,
chr8	19991542	A	G	.	.	.	0	0	0.148515	49	59	101	intronic	Gm21119	.	.	.	209	160	282, ,
chr8	20627475	T	C	.	.	.	0	0	0.126761	29	31	71	intronic	Gm21119	.	.	.	131	102	282, ,
chr8	22832412	ATATT	A	.	.	.	0	0	0.444444	6	7	9	intergenic	Ap3m2;Kat6a	dist=26759;dist=27130	.	.	22	16	282, ,
chr8	24426403	G	GTAT	.	.	.	0	0	1	15	19	15	intergenic	Zmat4;Tcim	dist=363287;dist=10769	.	.	49	34	282, ,
chr8	25193489	GT	G	.	.	.	0	0	0.833333	15	30	6	intronic	Tacc1	.	.	.	51	36	282, ,
chr8	25597755	T	TC	.	.	.	0	0	0.416667	23	24	12	intronic	Letm2	.	.	.	59	36	282, ,
chr8	27856679	C	CAAAAAAAAAAAAAAA	.	.	.	0	0	0.16	14	15	25	intergenic	Poteg;Gm8096	dist=361507;dist=226515	.	.	54	40	282, ,
chr8	28169484	T	TTCTCTCTCTCTCTCTCTCTCTCTCTCTCTCTCTCTCTCTCTC	.	.	.	0	0	0.444444	17	12	27	intergenic	Gm8096;Unc5d	dist=84631;dist=477233	.	.	56	39	282, ,
chr8	28747723	G	GTGTGTGTGTGCGCGCGCA	.	.	.	0	0	0.458333	6	10	24	intronic	Unc5d	.	.	.	40	34	282, ,
chr8	28900160	C	CTCTCTA	.	.	.	0	0	0.347826	23	16	23	intronic	Unc5d	.	.	.	62	39	282, ,
chr8	29093447	TTCCTC	T	.	.	.	0	0	0.428571	12	15	7	intronic	Unc5d	.	.	.	34	22	282, ,
chr8	31838498	C	CTTTTTTTTT	.	.	.	0	0	0.428571	17	9	21	intronic	Nrg1	.	.	.	47	30	282, ,
chr8	32470843	GAAAAA	G	.	.	.	0	0	0.153846	14	16	26	intergenic	Gm8179;Gm3985	dist=288997;dist=417657	.	.	56	42	282, ,
chr8	32634769	TTGTG	T	.	.	.	0	0	0.529412	20	24	17	intergenic	Gm8179;Gm3985	dist=452923;dist=253732	.	.	61	41	282, ,
chr8	32787008	G	GCA	.	.	.	0	0	0.470588	13	20	17	intergenic	Gm8179;Gm3985	dist=605161;dist=101497	.	.	50	37	282, ,
chr8	34690301	ATTTTTTTTTTTTTTTTTTTTTTTTTT	A	.	.	.	0	0	0.818182	11	11	11	intergenic	B930018H19Rik;Dusp4	dist=49986;dist=117283	.	.	33	22	282, ,
chr8	35035408	CCG	C	.	.	.	0	0	0.714286	5	5	7	intergenic	Tnks;Ppp1r3b	dist=69719;dist=340349	.	.	17	12	282, ,
chr8	35221326	C	CCACTTT	.	.	.	0	0	0.214286	6	16	14	intergenic	Tnks;Ppp1r3b	dist=255636;dist=154433	.	.	36	30	282, ,
chr8	36127705	T	TGA	.	.	.	0	0	0.423077	14	13	26	intronic	Prag1	.	.	.	53	39	282, ,
chr8	36140379	T	TTTTGTTTTTTTTTTTTGTTTTTTTTTTGTTGTTG	.	.	.	0	0	0.447368	21	25	38	intronic	Prag1	.	.	.	84	63	282, ,
chr8	36216972	AC	A	.	.	.	0	0	0.636364	22	21	11	UTR3	Lonrf1	NM_001081150:c.*470delG	.	.	54	32	282, ,
chr8	36669712	AG	A	.	.	.	0	0	0.423077	15	33	26	intronic	Dlc1	.	.	.	74	59	282, ,
chr8	36749218	ACACACACACACACACACACACACACAC	A	.	.	.	0	0	0.428571	7	5	42	intronic	Dlc1	.	.	.	54	47	282, ,
chr8	37151190	TG	T	.	.	.	0	0	0.380952	19	22	21	intergenic	G630064G18Rik;Sgcz	dist=126953;dist=371363	.	.	62	43	282, ,
chr8	37815393	C	CATAT	.	.	.	0	0	0.666667	11	11	9	intronic	Sgcz	.	.	.	31	20	282, ,
chr8	38295628	G	T	16,0	15,0	33,4	0	0	0.108108	16	15	37	intronic	Sgcz	.	.	.	68	52	282, ,
chr8	40906593	C	CTTCTTTTTTTTTTT	.	.	.	0	0	0.387097	8	20	31	intronic	Slc7a2	.	.	.	59	51	282, ,
chr8	43235841	C	CCTCT	.	.	.	0	0	0.352941	30	23	17	intergenic	Triml2;Zfp42	dist=41957;dist=59226	.	.	70	40	282, ,
chr8	43276764	GATAT	G	.	.	.	0	0	0.833333	7	6	6	intergenic	Triml2;Zfp42	dist=82881;dist=18299	.	.	19	12	282, ,
chr8	46306293	TTA	T	.	.	.	0	0	0.444444	6	10	18	intergenic	Helt;Acsl1	dist=11623;dist=164742	.	.	34	28	282, ,
chr8	47757853	A	AC	.	.	.	0	0	0.5	9	10	8	intergenic	Cdkn2aip;1700061N14Rik	dist=43922;dist=53871	.	.	27	18	282, ,
chr8	48516346	A	AGAAG	.	.	.	0	0	0.636364	21	19	11	intronic	Tenm3	.	.	.	51	30	282, ,
chr8	52980073	TTC	T	.	.	.	0	0	0.636364	16	16	11	intergenic	1190028D05Rik;Aga	dist=576735;dist=531627	.	.	43	27	282, ,
chr8	54033610	GGT	G	.	.	.	0	0	0.875	12	12	8	intergenic	Neil3;Vegfc	dist=394546;dist=43920	.	.	32	20	282, ,
chr8	55435616	G	T	26,0	26,0	49,5	0	0	0.0925926	26	26	54	intergenic	Gpm6a;Adam29	dist=374738;dist=435296	.	.	106	80	282, ,
chr8	55435625	C	T	26,0	28,0	47,5	0	0	0.0961538	26	28	52	intergenic	Gpm6a;Adam29	dist=374747;dist=435287	.	.	106	80	282, ,
chr8	56241306	G	GC	.	.	.	0	0	0.357143	26	24	28	intergenic	Glra3;Hpgd	dist=111236;dist=53246	.	.	78	52	282, ,
chr8	57418870	ACCTCTCCTCTCCTCT	A	.	.	.	0	0	0.692308	22	23	13	intergenic	5033428I22Rik;Scrg1	dist=64291;dist=37038	.	.	58	36	282, ,
chr8	58249668	TTCTTCTCTTTCTCTTCTCTTTC	T	.	.	.	0	0	0.166667	31	21	18	intronic	Galntl6	.	.	.	70	39	282, ,
chr8	58318278	G	T	21,0	35,0	51,8	0	0	0.135593	21	35	59	intronic	Galntl6	.	.	.	115	94	282, ,
chr8	58355709	G	GCACACACACA	.	.	.	0	0	0.478261	8	5	23	intronic	Galntl6	.	.	.	36	28	282, ,
chr8	59391951	C	CATATATATATATATAT	.	.	.	0	0	0.307692	17	11	13	intergenic	BC030500;4930470O06Rik	dist=477653;dist=433698	.	.	41	24	282, ,
chr8	60279921	CAT	C	.	.	.	0	0	0.307692	13	17	13	intergenic	4930470O06Rik;Aadat	dist=435201;dist=226201	.	.	43	30	282, ,
chr8	74564563	ATC	A	.	.	.	0	0	0.571429	15	20	7	intergenic	Large1;Isx	dist=1211024;dist=308609	.	.	42	27	282, ,
chr8	101077382	A	T	15,0	27,0	50,6	0	0	0.107143	15	27	56	intergenic	A330008L17Rik;Cdh11	dist=1343944;dist=1554713	.	.	98	83	282, ,
chr8	101077399	G	T	18,0	24,0	51,6	0	0	0.105263	18	24	57	intergenic	A330008L17Rik;Cdh11	dist=1343961;dist=1554696	.	.	99	81	282, ,
chr8	103628236	G	GGAGGAGGGAGGAGAGGAGGAGGGAGGAGAGGAGGAGGGAGGAGGGGAGAGGAGGGAGGAGGGGA	.	.	.	0	0	0.941176	22	17	17	ncRNA_intronic	4933400L20Rik	.	.	.	56	34	282, ,
chr8	104339886	CG	C	.	.	.	0	0	0.8	6	13	5	upstream	Cmtm3	dist=707	.	.	24	18	282, ,
chr8	109542647	G	C	.	.	.	0	0	0.195652	25	22	46	downstream	Pmfbp1	dist=5	.	.	93	68	282, ,
chr9	4539688	TTTTC	T	.	.	.	0	0	0.6	24	26	20	intronic	Gria4	.	.	.	70	46	282, ,
chr9	4616239	G	GAT	.	.	.	0	0	0.545455	7	11	11	intronic	Gria4	.	.	.	29	22	282, ,
chr9	6821198	AG	A	.	.	.	0	0	0.8	11	9	5	intergenic	Pdgfd;Dync2h1	dist=442354;dist=107352	.	.	25	14	282, ,
chr9	7307184	A	AC	.	.	.	0	0	0.416667	8	9	12	intergenic	Mmp13;Mmp12	dist=23851;dist=37213	.	.	29	21	282, ,
chr9	8369938	AC	A	.	.	.	0	0	0.666667	5	13	6	intergenic	Mir1899;Trpc6	dist=123058;dist=174203	.	.	24	19	282, ,
chr9	10476361	TA	T	.	.	.	0	0	0.428571	19	19	7	intronic	Cntn5	.	.	.	45	26	282, 279,
chr9	12198003	TTCTC	T	.	.	.	0	0	0.8	16	19	10	intergenic	Cntn5;4930568E12Rik	dist=1293229;dist=893260	.	.	45	29	282, ,
chr9	12867041	AAT	A	.	.	.	0	0	0.428571	13	9	7	intergenic	Cntn5;4930568E12Rik	dist=1962267;dist=224224	.	.	29	16	282, ,
chr9	18075018	A	AG	.	.	.	0	0	0.6	10	13	5	intergenic	Fat3;Chordc1	dist=1572964;dist=217249	.	.	28	18	282, ,
chr9	26632014	TTG	T	.	.	.	0	0	0.176471	25	28	34	intergenic	Eepd1;B3gat1	dist=1027905;dist=101792	.	.	87	62	282, ,
chr9	26729333	A	ATC	.	.	.	0	0	0.5625	18	26	16	intergenic	Eepd1;B3gat1	dist=1125223;dist=4475	.	.	60	42	282, ,
chr9	27633000	TG	T	.	.	.	0	0	0.571429	16	14	7	intergenic	Spata19;Opcml	dist=231290;dist=771327	.	.	37	21	282, ,
chr9	31856925	CCT	C	.	.	.	0	0	0.666667	21	20	12	intronic	Barx2	.	.	.	53	32	282, ,
chr9	34154359	GTGTGTGTATGTGTGTGTGTGTGCA	G	.	.	.	0	0	0.543478	11	16	46	intergenic	7630403G23Rik;Kirrel3	dist=95341;dist=334348	.	.	73	62	282, ,
chr9	34840506	G	GGAGAGAGAGAGAGAGAGAGAGAGAGA	.	.	.	0	0	0.25	20	15	20	intronic	Kirrel3	.	.	.	55	35	282, ,
chr9	35895843	G	GGA	.	.	.	0	0	0.357143	16	10	14	intergenic	Gm3428;Gm5916	dist=45963;dist=224091	.	.	40	24	282, ,
chr9	36965535	T	TTATATATATATATATA	.	.	.	0	0	0.315789	16	6	19	intronic	Pknox2	.	.	.	41	25	282, ,
chr9	37191056	G	GGAGA	.	.	.	0	0	0.375	13	11	16	intergenic	Pknox2;Tmem218	dist=43734;dist=17167	.	.	40	27	282, ,
chr9	37760777	CCTCTCTCT	C	.	.	.	0	0	0.833333	13	9	6	intergenic	Olfr874;Olfr875	dist=13710;dist=11852	.	.	28	15	282, ,
chr9	37801959	AGAGAGAGAGT	A	.	.	.	0	0	0.346154	14	19	26	intergenic	Olfr875;Olfr876	dist=28320;dist=1920	.	.	59	45	282, ,
chr9	40802353	G	GTTTTTTTTTTTTT	.	.	.	0	0	0.12	24	27	25	intronic	Hspa8	.	.	.	76	52	282, ,
chr9	41213477	G	GC	.	.	.	0	0	0.375	14	10	8	ncRNA_intronic	1700063D05Rik	.	.	.	32	18	282, ,
chr9	42883089	A	ACCCC	.	.	.	0	0	0.5	14	20	8	intronic	Grik4	.	.	.	42	28	282, ,
chr9	44522709	A	ACACACACGCACACACACACACACACACACG	.	.	.	0	0	0.676471	24	20	34	intronic	Cxcr5	.	.	.	78	54	282, ,
chr9	45248759	C	CCTCTCTCTCTCTCTCTCTCT	.	.	.	0	0	0.3	16	16	20	intronic	BC049352	.	.	.	52	36	282, ,
chr9	45728236	AGGAG	A	.	.	.	0	0	0.714286	13	8	7	intronic	Dscaml1	.	.	.	28	15	282, ,
chr9	46369551	C	CCT	.	.	.	0	0	0.6	5	9	10	intergenic	4931429L15Rik;2900052N01Rik	dist=49565;dist=544052	.	.	24	19	282, ,
chr9	48111970	A	ACCCC	.	.	.	0	0	0.363636	16	18	11	intergenic	Cadm1;Nxpe2	dist=258579;dist=206034	.	.	45	29	282, ,
chr9	48893624	A	AGGGG	.	.	.	0	0	0.363636	11	11	11	intergenic	Zbtb16;Htr3a	dist=57399;dist=5589	.	.	33	22	282, ,
chr9	49002547	CTTTTTTTTTTTTTTTT	C	.	.	.	0	0	0.8	20	25	15	intronic	Usp28	.	.	.	60	40	282, ,
chr9	49255561	CAAAAAAAAAAAAAAA	C	.	.	.	0	0	0.625	12	10	8	intronic	Gm4894	.	.	.	30	18	282, ,
chr9	49277392	ATGTGTG	A	.	.	.	0	0	0.441176	19	27	34	intronic	Gm4894	.	.	.	80	61	282, ,
chr9	49427895	A	AGAGGGGAGGG	.	.	.	0	0	0.346154	14	14	26	upstream	Ankk1	dist=874	.	.	54	40	282, ,
chr9	49468342	C	CTCCTTTCCTTTCCTTTCCTT	.	.	.	0	0	0.533333	24	32	30	intronic	Ttc12	.	.	.	86	62	282, ,
chr9	50267567	TG	T	.	.	.	0	0	0.333333	5	10	6	intergenic	2310003N18Rik;Plet1os	dist=34386;dist=221231	.	.	21	16	282, ,
chr9	50629559	T	TAA	.	.	.	0	0	1	13	15	5	intergenic	Pih1d2;Dlat	dist=4559;dist=5074	.	.	33	20	282, ,
chr9	50761248	T	TACACACACACAC	.	.	.	0	0	0.777778	19	26	9	downstream	1110032A03Rik	dist=126	.	.	54	35	282, ,
chr9	51379232	TGTGAGAGAGA	T	.	.	.	0	0	0.6	23	20	35	intergenic	1810046K07Rik;Arhgap20	dist=50315;dist=386109	.	.	78	55	282, ,
chr9	51399339	G	GCT	.	.	.	0	0	0.636364	21	22	11	intergenic	1810046K07Rik;Arhgap20	dist=70421;dist=366012	.	.	54	33	282, ,
chr9	51994727	A	ATCTGCCTC	.	.	.	0	0	0.5	25	37	24	intergenic	Fdx1;Gm6981	dist=31125;dist=7334	.	.	86	61	282, ,
chr9	52479481	ACAACAACAAC	A	.	.	.	0	0	0.322581	15	6	31	intergenic	Zc3h12c;AI593442	dist=311076;dist=193541	.	.	52	37	282, ,
chr9	52763708	TTCC	T	.	.	.	0	0	0.727273	17	23	11	ncRNA_intronic	Gm1715	.	.	.	51	34	282, 279,
chr9	52805619	T	TGAGAGAGAGAGA	.	.	.	0	0	0.361111	18	14	36	intergenic	Gm1715;Ddx10	dist=6847;dist=292835	.	.	68	50	282, ,
chr9	53850120	G	GC	.	.	.	0	0	0.545455	10	15	11	upstream	Sln	dist=131	.	.	36	26	282, ,
chr9	54037247	G	GCACACACACACACA	.	.	.	0	0	0.666667	14	18	18	intronic	Tnfaip8l3	.	.	.	50	36	282, ,
chr9	54207356	T	C	13,0	15,0	33,7	0	0	0.175	13	15	40	intronic	Cyp19a1	.	.	.	68	55	282, ,
chr9	54207365	G	A	12,0	15,0	38,7	0	0	0.155556	12	15	45	intronic	Cyp19a1	.	.	.	72	60	282, ,
chr9	55876006	G	GGCC	.	.	.	0	0	0.5	10	10	8	intronic	Scaper	.	.	.	28	18	282, ,
chr9	58417111	TGAGAGAGA	T	.	.	.	0	0	0.416667	24	20	12	intergenic	1700072B07Rik;4930461G14Rik	dist=42929;dist=38054	.	.	56	32	282, ,
chr9	59230860	GCACA	G	.	.	.	0	0	0.543478	13	24	46	intergenic	Neo1;Adpgk	dist=194420;dist=60708	.	.	83	70	282, ,
chr9	59387068	G	GC	.	.	.	0	0	0.6	14	9	5	intergenic	Bbs4;Arih1	dist=33560;dist=1486	.	.	28	14	282, ,
chr9	59689178	CTA	C	.	.	.	0	0	0.583333	6	10	12	intergenic	Pkm;Gramd2	dist=9804;dist=18457	.	.	28	22	282, ,
chr9	61175331	A	AC	.	.	.	0	0	0.416667	21	28	12	intergenic	I730028E13Rik;B930092H01Rik	dist=30072;dist=83896	.	.	61	40	282, ,
chr9	61199118	AACACACACACAC	A	.	.	.	0	0	0.75	18	16	28	intergenic	I730028E13Rik;B930092H01Rik	dist=53860;dist=60097	.	.	62	44	282, ,
chr9	64303515	A	AACC	.	.	.	0	0	1	8	6	11	intronic	Tipin	.	.	.	25	17	282, ,
chr9	64303527	CAAAAA	C	.	.	.	0	0	1	6	6	11	intronic	Tipin	.	.	.	23	17	282, ,
chr9	69709022	CAAA	C	.	.	.	0	0	0.625	9	23	8	intergenic	Anxa2;Foxb1	dist=217238;dist=48685	.	.	40	31	282, ,
chr9	72104839	GTC	G	.	.	.	0	0	0.111111	20	35	36	intronic	Tcf12	.	.	.	91	71	282, ,
chr9	89204219	CAA	C	.	.	.	0	0	1	21	18	5	intronic	Bcl2a1b	.	.	.	44	23	282, ,
chr9	89204248	A	C	.	.	.	0	0	1	23	21	14	intronic	Bcl2a1b	.	.	.	58	35	282, ,
chr9	91366172	T	TC	.	.	.	0	0	1	8	9	5	upstream	Zic1	dist=373	.	.	22	14	282, ,
chr9	91366176	T	TC	.	.	.	0	0	1	8	9	5	upstream	Zic1	dist=377	.	.	22	14	282, ,
chr9	99608370	GGA	G	.	.	.	0	0	0.285714	25	16	21	intergenic	Dbr1;A4gnt	dist=23367;dist=4130	.	.	62	37	282, ,
chr9	104984644	A	AAC	.	.	.	0	0	0.235294	25	28	17	intronic	Cpne4	.	.	.	70	45	282, ,
chr9	124278388	A	ACAGCTTC	.	.	.	0	0	0.542553	31	38	94	intergenic	Ccr5;2010315B03Rik	dist=151205;dist=13416	.	.	163	132	282, ,
chrX	5316691	A	G	.	.	.	0	0	0.266667	15	21	30	intergenic	Btbd35f27;Mycs	dist=362614;dist=150213	.	.	66	51	282, ,
chrX	7788790	G	GA	.	.	.	0	0	0.238095	7	12	21	intergenic	Tfe3;Gripap1	dist=13588;dist=1203	.	.	40	33	282, ,
chrX	18961560	TTGTGTG	T	7,0	9,0	19,3	0	0	0.136364	7	9	22	intergenic	Dipk2b;Mir221	dist=500164;dist=184728	.	.	38	31	282, ,
chrX	18961585	T	A	8,0	9,0	21,3	0	0	0.125	8	9	24	intergenic	Dipk2b;Mir221	dist=500188;dist=184709	.	.	41	33	282, ,
chrX	32745793	G	T	6,0	7,0	14,6	0	0	0.3	6	7	20	intergenic	Btbd35f21;Btbd35f5	dist=17736;dist=228104	.	.	33	27	282, ,
chrX	33992349	T	C	.	.	.	0	0	0.190476	30	21	42	intergenic	Btbd35f6;Btbd35f11	dist=35756;dist=167276	.	.	93	63	282, ,
chrX	44851818	C	G	.	.	.	0	0	0.314286	8	8	35	intergenic	Dcaf12l1;Prr32	dist=61621;dist=239086	.	.	51	43	282, ,
chrX	50193381	TA	T	.	.	.	0	0	0.178571	14	16	28	intergenic	Olfr1323;Olfr1324	dist=183147;dist=232114	.	.	58	44	282, ,
chrX	52770692	T	C	13,0	13,0	21,6	0	0	0.222222	13	13	27	intergenic	Kis2;Ccdc160	dist=26099;dist=20508	.	.	53	40	282, ,
chrX	56141914	AAT	A	.	.	.	0	0	0.333333	9	9	9	intronic	3830403N18Rik	.	.	.	27	18	282, ,
chrX	68265105	AC	A	13,0	7,0	14,3	0	0	0.176471	13	7	17	intergenic	Mir509;Fmr1os	dist=254927;dist=402408	.	.	37	24	282, ,
chrX	68817541	AT	A	.	.	.	0	0	0.147059	6	15	34	intergenic	Fmr1nb;Gm6812	dist=12982;dist=74831	.	.	55	49	282, ,
chrX	70471604	ATG	A	.	.	.	0	0	0.333333	10	9	15	intronic	Tmem185a	.	.	.	34	24	282, ,
chrX	72107255	G	A	5,0	6,0	6,5	0	0	0.454545	5	6	11	intergenic	Cnga2;Magea4	dist=97037;dist=114762	.	.	22	17	282, ,
chrX	78948152	A	G	.	.	.	0	0	0.2	13	10	35	intergenic	Fam47c;Cfap47	dist=208742;dist=318406	.	.	58	45	282, ,
chrX	82861721	GA	G	.	.	.	0	0	0.277778	10	15	18	intergenic	4930595M18Rik;Dmd	dist=1403600;dist=87148	.	.	43	33	282, ,
chrX	89340513	CT	C	.	.	.	0	0	0.222222	8	15	27	intergenic	Mir1906-1;Dcaf8l	dist=580961;dist=63334	.	.	50	42	282, ,
chrX	94521263	G	T	.	.	.	0	0	0.541667	38	19	48	intergenic	Gm14827;Maged1	dist=73536;dist=14211	.	.	105	67	282, ,
chrX	97937096	C	G	6,0	6,0	12,4	0	0	0.25	6	6	16	intergenic	Eda2r;Ar	dist=559887;dist=211661	.	.	28	22	282, ,
chrX	98402498	G	GT	.	.	.	0	0	0.75	7	8	8	intergenic	Ar;Ophn1	dist=79280;dist=151782	.	.	23	16	282, ,
chrX	98484202	G	A	7,0	14,0	32,4	0	0	0.111111	7	14	36	intergenic	Ar;Ophn1	dist=160984;dist=70078	.	.	57	50	282, ,
chrX	98484212	T	C	8,0	14,0	33,4	0	0	0.108108	8	14	37	intergenic	Ar;Ophn1	dist=160994;dist=70068	.	.	59	51	282, ,
chrX	102128454	T	C	.	.	.	0	0	0.309524	17	25	42	downstream	Pin4	dist=781	.	.	84	67	282, ,
chrX	103344048	AGT	A	.	.	.	0	0	0.173913	8	11	23	intergenic	Cdx4;Chic1	dist=13825;dist=12426	.	.	42	34	282, ,
chrX	105469999	TAC	T	.	.	.	0	0	0.307692	13	11	13	intergenic	5330434G04Rik;Cypt2	dist=78246;dist=29771	.	.	37	24	282, ,
chrX	111878666	G	A	5,0	5,0	13,2	0	0	0.133333	5	5	15	intergenic	Hdx;Tex16	dist=181587;dist=214854	.	.	25	20	282, ,
chrX	111878673	G	A	5,0	5,0	13,2	0	0	0.133333	5	5	15	intergenic	Hdx;Tex16	dist=181594;dist=214847	.	.	25	20	282, ,
chrX	114311186	A	C	10,0	8,0	13,6	0	0	0.315789	10	8	19	intergenic	Dach2;Klhl4	dist=474800;dist=163147	.	.	37	27	282, ,
chrX	124143951	T	A	.	.	.	0	0	0.482143	16	30	56	intergenic	Vmn2r121;NONE	dist=8041;dist=NONE	.	.	102	86	282, ,
chrX	133308000	T	C	13,0	15,0	27,8	0	0	0.228571	13	15	35	intergenic	NONE;Pcdh19	dist=NONE;dist=274861	.	.	63	50	282, ,
chrX	138104464	TA	T	.	.	.	0	0	0.315789	15	12	19	intronic	Il1rapl2	.	.	.	46	31	282, ,
chrX	144584695	G	C	.	.	.	0	0	0.413793	12	6	29	intronic	Trpc5	.	.	.	47	35	282, ,
chrX	145394679	TC	T	10,0	14,0	20,6	0	0	0.230769	10	14	26	intergenic	Lhfpl1;Amot	dist=45741;dist=51744	.	.	50	40	282, ,
chrX	154759549	A	G	13,0	13,0	22,4	0	0	0.153846	13	13	26	intergenic	Samt2;Cldn34b1	dist=180219;dist=127254	.	.	52	39	282, ,
chrX	154929715	ATAACAGTTTTTCTT	A	24,0	8,0	23,4	0	0	0.148148	24	8	27	intergenic	Magea6;Magea3	dist=3601;dist=18734	.	.	59	35	282, ,
chrX	155122924	TA	T	.	.	.	0	0	0.272727	7	17	22	intergenic	Magea1;Cldn34b2	dist=33135;dist=1992	.	.	46	39	282, ,
chrX	157229214	C	T	21,0	7,0	17,4	0	0	0.190476	21	7	21	intronic	Phex	.	.	.	49	28	282, ,
chrX	157229216	C	G	21,0	7,0	17,4	0	0	0.190476	21	7	21	intronic	Phex	.	.	.	49	28	282, ,
chrX	162803108	A	ATT	.	.	.	0	0	0.153846	14	18	26	ncRNA_intronic	Bc1	.	.	.	58	44	282, ,
chrX	163811626	A	G	11,0	11,0	16,3	0	0	0.157895	11	11	19	intergenic	Rnf138rt1;Ap1s2	dist=50294;dist=97391	.	.	41	30	282, ,
chrY	5465584	TCACACACA	T	.	.	.	0	0	1	5	25	11	intergenic	Gm21064;Gm20826	dist=1083861;dist=1701428	.	.	41	36	282, ,
chrY	5465584	TCACA	T	.	.	.	0	0	1	5	25	9	intergenic	Gm21064;Gm20826	dist=1083861;dist=1701432	.	.	39	34	282, ,
chrY	5610258	G	T	10,0	9,0	18,8	0	0	0.307692	10	9	26	intergenic	Gm21064;Gm20826	dist=1228534;dist=1556762	.	.	45	35	282, ,
chrY	5610366	C	A	9,0	15,0	25,7	0	0	0.21875	9	15	32	intergenic	Gm21064;Gm20826	dist=1228642;dist=1556654	.	.	56	47	282, ,
chrY	21401432	T	C	.	.	.	0	0	0.130435	50	47	92	intergenic	Gm20865;Orly	dist=157609;dist=1081080	.	.	189	139	282, ,
chrY	44154091	T	C	11,0	19,0	16,4	0	0	0.2	11	19	20	intergenic	Gm20871;Gm21679	dist=175850;dist=55031	.	.	50	39	282, ,
chrY	44154120	T	A	8,0	18,0	14,4	0	0	0.222222	8	18	18	intergenic	Gm20871;Gm21679	dist=175879;dist=55002	.	.	44	36	282, ,
chrY	55301316	A	G	6,0	9,0	15,5	0	0	0.25	6	9	20	intergenic	Sly;Gm21943	dist=61450;dist=256205	.	.	35	29	282, ,
chrY	73037973	T	A	36,0	21,0	49,8	0	0	0.140351	36	21	57	intergenic	Gm20809;Gm20865	dist=217466;dist=201197	.	.	114	78	282, ,
chrY	76434336	TTG	T	.	.	.	0	0	1	18	24	9	intergenic	Gm21258;LOC108168574	dist=692793;dist=639573	.	.	51	33	282, ,
chrY	81967103	TG	T	.	.	.	0	0	0.289474	30	25	38	intergenic	Gm20747;Gm21258	dist=165607;dist=258111	.	.	93	63	282, ,
chrY	86300177	TA	T	.	.	.	0	0	1	7	6	5	intergenic	Gm20854;NONE	dist=770659;dist=NONE	.	.	18	11	282, ,

## Sheet: Tail Mouse 3
chr	pos	ref	alt	AD|h_mu	AD|l_mu	AD|t_mu	AF_h	AF_l	AF_t	reads_h	reads_l	reads_t	Func.refGene	Gene.refGene	GeneDetail.refGene	ExonicFunc.refGene	AAChange.refGene	total_reads	lt_reads	present_in_sample
chr1	3042878	C	T	7,0	7,0	5,2	0	0	0.285714	7	7	7	intergenic	NONE;Xkr4	dist=NONE;dist=171604	.	.	21	14	450, ,
chr1	3042885	C	T	11,0	7,0	6,2	0	0	0.25	11	7	8	intergenic	NONE;Xkr4	dist=NONE;dist=171597	.	.	26	15	450, ,
chr1	3157708	A	C	19,0	9,0	9,3	0	0	0.25	19	9	12	intergenic	NONE;Xkr4	dist=NONE;dist=56774	.	.	40	21	450, ,
chr1	3345383	A	C	.	.	.	0	0	0.333333	9	24	15	intronic	Xkr4	.	.	.	48	39	450, ,
chr1	5638808	A	G	30,0	36,0	12,2	0	0	0.142857	30	36	14	intergenic	Oprk1;Npbwr1	dist=32675;dist=274899	.	.	80	50	450, ,
chr1	9302308	C	CGT	.	.	.	0	0	0.428571	7	18	7	intergenic	Sntg1;Rrs1	dist=2431;dist=243100	.	.	32	25	450, ,
chr1	10690122	C	A	30,0	19,0	9,5	0	0	0.357143	30	19	14	intronic	Cpa6	.	.	.	63	33	450, ,
chr1	11001172	GC	G	.	.	.	0	0	0.375	8	13	8	intronic	Prex2	.	.	.	29	21	450, ,
chr1	12695620	TCCCCC	T	.	.	.	0	0	0.666667	10	13	6	intronic	Sulf1	.	.	.	29	19	450, ,
chr1	14473249	G	GCGCGCGCGCGCGCGCA	.	.	.	0	0	0.392857	14	15	28	intergenic	Eya1;Msc	dist=163050;dist=280097	.	.	57	43	450, ,
chr1	17957121	C	A	.	.	.	0	0	0.529412	51	74	68	intergenic	Crispld1;Crisp4	dist=190777;dist=158070	.	.	193	142	450, ,
chr1	20991851	A	ACCCCCCG	.	.	.	0	0	0.375	16	14	16	intergenic	Efhc1;Tram2	dist=1010;dist=9546	.	.	46	30	450, ,
chr1	21169388	C	CCTT	35,0	28,0	13,3	0	0	0.1875	35	28	16	intergenic	Tram2;Tmem14a	dist=90163;dist=49187	.	.	79	44	450, ,
chr1	24287287	T	TC	.	.	.	0	0	0.6	22	26	10	intronic	Col19a1	.	.	.	58	36	450, ,
chr1	26370330	T	A	30,0	26,0	17,3	0	0	0.15	30	26	20	intergenic	Adgrb3;4931408C20Rik	dist=540623;dist=311471	.	.	76	46	450, ,
chr1	33942438	TAAAAGTCCAGTGAGTTGCCGGGCGTGGTGGCGCACGCCTTTAATCCCAGCACTCCTGAGGCAGAGGCAGGTGGATTTCTGAGTTCGAGGCCAGCCTGGTCTACAAAGTGAGTTCCAGGACCGCCAGGGCTATACAGAGAAACCCTGTCTCGAAAAACCAAAAAAAAAAAAAAAAAAAAAAA	T	.	.	.	0	0	0.59375	41	46	64	intronic	Dst	.	.	.	151	110	450, ,
chr1	34734020	ATGTGTGTGTGTG	A	.	.	.	0	0	0.4	7	11	5	intronic	Arhgef4	.	.	.	23	16	450, ,
chr1	39673217	TCTCTCCTTCCCTCCCCCTCTCCTTCCCTCCCCCTCTCCTTCCCTCCCCCTCTCCTTCCCTCCCCCTCTCCTTCCCTCCCC	T	7,0	15,0	12,3	0	0	0.2	7	15	15	intronic	Rfx8	.	.	.	37	30	450, ,
chr1	40334295	C	A	32,0	33,0	11,4	0	0	0.266667	32	33	15	intronic	Il1rl2	.	.	.	80	48	450, ,
chr1	45616196	T	C	25,0	27,0	16,3	0	0	0.157895	25	27	19	intergenic	Col5a2;Wdr75	dist=112914;dist=178970	.	.	71	46	450, ,
chr1	46470498	A	AGT	31,0	39,0	9,3	0	0	0.25	31	39	12	intronic	Dnah7c	.	.	.	82	51	450, ,
chr1	49900399	T	TAAAC	29,0	29,0	12,3	0	0	0.2	29	29	15	intergenic	C230029F24Rik;Tmeff2	dist=559968;dist=1027124	.	.	73	44	450, ,
chr1	52504359	TCTCCCCCTCCCCTCTCCTCCTCCCCTCTCCCCCCTCCCCTCTCCCCCTCCCCTCTCCCCCTCCCCTCTCCCTCTCTCCC	T	13,0	5,0	16,4	0	0	0.2	13	5	20	intergenic	Nab1;Gm28178	dist=3912;dist=65576	.	.	38	25	450, ,
chr1	53117662	A	G	31,0	28,0	16,5	0	0	0.238095	31	28	21	intergenic	Mstn;1700019A02Rik	dist=49583;dist=40915	.	.	80	49	450, ,
chr1	62705944	CCA	C	.	.	.	0	0	0.2	25	25	30	intronic	Nrp2	.	.	.	80	55	450, ,
chr1	69806237	G	A	31,0	35,0	13,3	0	0	0.1875	31	35	16	intergenic	Ikzf2;Spag16	dist=120277;dist=20733	.	.	82	51	450, ,
chr1	71316657	T	A	.	.	.	0	0	0.368421	33	31	19	intronic	Abca12	.	.	.	83	50	450, ,
chr1	73104949	GGAGAGGGAGAGAGGGAGAGAGGGAGAGGGA	G	.	.	.	0	0	1	5	9	5	intergenic	1700027A15Rik;Pinc	dist=79442;dist=286406	.	.	19	14	450, ,
chr1	74898924	G	GGGGGGA	.	.	.	0	0	0.666667	15	12	12	intergenic	Cryba2;Mir375	dist=5781;dist=1734	.	.	39	24	450, ,
chr1	76064363	A	ACC	.	.	.	0	0	0.291667	6	23	24	intergenic	Slc4a3;Gm17751	dist=504932;dist=424770	.	.	53	47	450, ,
chr1	79994942	A	AGG	.	.	.	0	0	0.277778	7	20	18	intergenic	Serpine2;Fam124b	dist=136277;dist=203757	.	.	45	38	450, ,
chr1	80426138	AC	A	.	.	.	0	0	1	18	16	6	intergenic	Cul3;1700016L21Rik	dist=85449;dist=19793	.	.	40	22	450, ,
chr1	80426138	A	AC	.	.	.	0	0	1	18	16	7	intergenic	Cul3;1700016L21Rik	dist=85448;dist=19794	.	.	41	23	450, ,
chr1	87754538	G	C	.	.	.	0	0	0.272727	31	22	22	ncRNA_intronic	Gm33517	.	.	.	75	44	450, ,
chr1	90250255	GTTTTTTTTTTTTTTTTTTTTT	G	.	.	.	0	0	0.923077	18	15	13	intergenic	Ackr3;Cops8	dist=34534;dist=353149	.	.	46	28	450, ,
chr1	98471490	T	G	24,0	28,0	12,4	0	0	0.25	24	28	16	intronic	Slco6d1	.	.	.	68	44	450, ,
chr1	105778124	A	ATCC	.	.	.	0	0	0.666667	22	30	12	intergenic	Relch;Tnfrsf11a	dist=22993;dist=2599	.	.	64	42	450, ,
chr1	105955981	CGGGG	C	.	.	.	0	0	0.4	10	7	5	intergenic	Tnfrsf11a;Gm7160	dist=108001;dist=23365	.	.	22	12	450, ,
chr1	107230994	A	C	32,0	28,0	12,3	0	0	0.2	32	28	15	intergenic	Serpinb3b;Serpinb3c	dist=69880;dist=40207	.	.	75	43	450, ,
chr1	107763356	TTTCCTTCCTTCC	T	.	.	.	0	0	0.6	18	35	10	intergenic	Serpinb8;D830032E09Rik	dist=154379;dist=153891	.	.	63	45	450, ,
chr1	109503383	A	C	11,0	7,0	4,2	0	0	0.333333	11	7	6	intergenic	D830032E09Rik;Cdh7	dist=1552436;dist=479517	.	.	24	13	450, ,
chr1	113062112	T	TGG	23,0	36,0	5,4	0	0	0.444444	23	36	9	intergenic	Gm32810;NONE	dist=645194;dist=NONE	.	.	68	45	450, ,
chr1	118376758	G	GCT	.	.	.	0	0	0.444444	22	23	9	intergenic	Nifk;Clasp1	dist=42927;dist=12300	.	.	54	32	450, ,
chr1	120236011	G	GTTTTTTTTTTTTTTTTTTTTTTTTTTT	.	.	.	0	0	0.25	23	25	20	intronic	Steap3	.	.	.	68	45	450, ,
chr1	121096820	GGT	G	.	.	.	0	0	0.4	21	15	15	ncRNA_intronic	Celrr	.	.	.	51	30	450, ,
chr1	121144481	CA	C	.	.	.	0	0	0.4	19	31	10	intergenic	Celrr;Insig2	dist=23507;dist=159871	.	.	60	41	450, ,
chr1	122712671	A	AAATC	30,0	40,0	16,3	0	0	0.157895	30	40	19	intergenic	Gm28590;Dpp10	dist=460491;dist=619467	.	.	89	59	450, ,
chr1	128325850	CA	C	.	.	.	0	0	0.785714	19	17	14	intronic	Lct	.	.	.	50	31	450, ,
chr1	129332780	T	C	8,0	7,0	4,2	0	0	0.333333	8	7	6	intronic	Thsd7b	.	.	.	21	13	450, ,
chr1	135149427	GGGAGATCGTTTTTCTTTTTTTTTTTCTTTTTTTTTTTTTTTTTTTGGTTTTTTGAGACAGGGTTTCTCTGTGTAGTCCTGACTGTCCTGGAACTCACTCTGTAGACCAGGCTGGCCTCGAACTCAGAAATCCGCCTGCCTCTGCCTCCCAAGTGCCGGGATTAAAGGCGTGCGCCACCACGCCCGGCA	G	.	.	.	0	0	0.553571	14	6	56	intronic	Arl8a	.	.	.	76	62	450, ,
chr1	141007951	C	G	.	.	.	0	0	0.227273	33	29	44	intergenic	4930590L20Rik;NONE	dist=351549;dist=NONE	.	.	106	73	450, ,
chr1	143232253	T	TC	.	.	.	0	0	0.666667	16	18	6	intergenic	NONE;Cdc73	dist=NONE;dist=371023	.	.	40	24	450, ,
chr1	147828302	C	G	31,0	25,0	16,4	0	0	0.2	31	25	20	intergenic	Brinp3;Pla2g4a	dist=925830;dist=2001317	.	.	76	45	450, ,
chr1	150215328	A	AGG	23,0	42,0	21,3	0	0	0.125	23	42	24	intergenic	Ptgs2os2;Pdc	dist=50380;dist=104089	.	.	89	66	450, ,
chr1	159111612	T	C	34,0	43,0	18,3	0	0	0.142857	34	43	21	intergenic	1600012P17Rik;Cop1	dist=131150;dist=120588	.	.	98	64	450, ,
chr1	165415066	T	A	25,0	40,0	11,3	0	0	0.214286	25	40	14	intronic	Dcaf6	.	.	.	79	54	450, ,
chr1	167809064	CCTTCT	C	.	.	.	0	0	0.375	18	19	8	intronic	Lmx1a	.	.	.	45	27	450, ,
chr1	172165411	G	C	.	.	.	0	0	0.25	30	49	32	intronic	Dcaf8	.	.	.	111	81	450, ,
chr1	177868716	T	C	28,0	32,0	22,4	0	0	0.153846	28	32	26	intronic	Catspere1	.	.	.	86	58	450, ,
chr1	190750338	TCAGGACACCCCCCTCCATCAGGTCACCCCCCACCATCAGGTCACCCCCCACCATCAGGACACTCCCCACCATCAGGACACCCCATCAC	T	20,0	26,0	23,3	0	0	0.115385	20	26	26	intergenic	Gm29678;Rps6kc1	dist=333194;dist=22453	.	.	72	52	450, ,
chr10	4236097	C	G	.	.	.	0	0	0.234043	23	31	47	intergenic	Gm30570;Akap12	dist=22977;dist=30232	.	.	101	78	450, ,
chr10	6252162	T	C	28,0	47,0	12,4	0	0	0.25	28	47	16	intergenic	Rgs17;Oprm1	dist=329762;dist=506431	.	.	91	63	450, ,
chr10	10509608	C	G	29,0	36,0	10,3	0	0	0.230769	29	36	13	intergenic	Adgb;Rab32	dist=37209;dist=35431	.	.	78	49	450, ,
chr10	15743433	T	TCAGAC	34,0	23,0	11,5	0	0	0.3125	34	23	16	intergenic	Nmbr;C330004P14Rik	dist=971975;dist=48344	.	.	73	39	450, ,
chr10	25020501	A	AT	17,0	22,0	30,3	0	0	0.0909091	17	22	33	intergenic	Arg1;Akap7	dist=93031;dist=148589	.	.	72	55	450, ,
chr10	27693081	A	AAGAT	27,0	35,0	9,5	0	0	0.357143	27	35	14	intergenic	Lama2;Ptprk	dist=76139;dist=381739	.	.	76	49	450, ,
chr10	36023978	T	A	28,0	19,0	15,4	0	0	0.210526	28	19	19	intergenic	Frk;Hs3st5	dist=1412748;dist=482829	.	.	66	38	450, ,
chr10	36023987	T	A	26,0	19,0	15,4	0	0	0.210526	26	19	19	intergenic	Frk;Hs3st5	dist=1412757;dist=482820	.	.	64	38	450, ,
chr10	38401831	GT	G	12,0	16,0	4,4	0	0	0.5	12	16	8	intergenic	4930591E09Rik;Rfpl4b	dist=219929;dist=418709	.	.	36	24	450, ,
chr10	40977914	A	C	33,0	31,0	13,3	0	0	0.1875	33	31	16	intergenic	Wasf1;Gpr6	dist=39345;dist=92063	.	.	80	47	450, ,
chr10	44193252	C	T	32,0	25,0	22,4	0	0	0.153846	32	25	26	ncRNA_intronic	Speer5-ps1	.	.	.	83	51	450, ,
chr10	44226301	C	T	29,0	30,0	18,3	0	0	0.142857	29	30	21	intergenic	Speer5-ps1;Atg5	dist=6716;dist=42038	.	.	80	51	450, ,
chr10	46864552	T	C	20,0	28,0	8,4	0	0	0.333333	20	28	12	intergenic	Snord14d;NONE	dist=619782;dist=NONE	.	.	60	40	450, ,
chr10	47723648	A	C	27,0	38,0	10,3	0	0	0.230769	27	38	13	intergenic	Snord14d;Grik2	dist=1478878;dist=1370033	.	.	78	51	450, ,
chr10	47723651	C	T	26,0	36,0	10,3	0	0	0.230769	26	36	13	intergenic	Snord14d;Grik2	dist=1478881;dist=1370030	.	.	75	49	450, ,
chr10	49871332	A	G	34,0	26,0	6,4	0	0	0.4	34	26	10	intergenic	Grik2;Ascc3	dist=82566;dist=721337	.	.	70	36	450, ,
chr10	50811565	G	A	26,0	29,0	11,4	0	0	0.266667	26	29	15	intronic	Ascc3	.	.	.	70	44	450, ,
chr10	51447078	C	T	31,0	32,0	20,5	0	0	0.2	31	32	25	intergenic	Sim1;Lilr4b	dist=457926;dist=33534	.	.	88	57	450, ,
chr10	52445224	A	C	14,0	12,0	14,3	0	0	0.176471	14	12	17	intergenic	Nus1;Zfa-ps	dist=5032;dist=97096	.	.	43	29	450, ,
chr10	53249081	T	C	13,0	14,0	10,4	0	0	0.285714	13	14	14	ncRNA_intronic	Gm36173	.	.	.	41	28	450, ,
chr10	63452177	T	C	26,0	31,0	15,3	0	0	0.166667	26	31	18	intronic	Ctnna3	.	.	.	75	49	450, ,
chr10	64208068	C	G	6,0	9,0	9,2	0	0	0.181818	6	9	11	intronic	Ctnna3	.	.	.	26	20	450, ,
chr10	65997935	A	C	28,0	29,0	13,3	0	0	0.1875	28	29	16	intergenic	Gm30853;1700023F02Rik	dist=89696;dist=122674	.	.	73	45	450, ,
chr10	79125414	G	A	32,0	24,0	12,4	0	0	0.25	32	24	16	intergenic	2610008E11Rik;Vmn2r80	dist=27814;dist=23402	.	.	72	40	450, ,
chr10	79370159	T	TTG	42,0	49,0	8,3	0	0	0.272727	42	49	11	intronic	Vmn2r82	.	.	.	102	60	450, ,
chr10	79474412	T	G	27,0	35,0	26,4	0	0	0.133333	27	35	30	intronic	Vmn2r83	.	.	.	92	65	450, ,
chr10	98431825	A	AACAG	28,0	26,0	6,4	0	0	0.4	28	26	10	intergenic	Gm8633;Atp2b1	dist=79958;dist=482817	.	.	64	36	450, ,
chr10	99418149	T	TTCTC	.	.	.	0	0	1	18	33	6	intergenic	Dusp6;Gm20110	dist=150660;dist=191022	.	.	57	39	450, ,
chr10	106269870	C	T	28,0	34,0	9,4	0	0	0.307692	28	34	13	intergenic	Ccdc59;Ppfia2	dist=422360;dist=200440	.	.	75	47	450, ,
chr10	122681059	AAGGGAGGGAGGGAGGAGGGAGGGAGGGAGGGAGGGAGGGAAGGAGGAGGGAGGGGGGAGGGAGGGAGGGGGG	A	.	.	.	0	0	0.714286	6	9	7	intronic	Ppm1h	.	.	.	22	16	450, ,
chr10	125413671	T	C	21,0	25,0	24,5	0	0	0.172414	21	25	29	intergenic	Slc16a7;Lrig3	dist=84708;dist=552548	.	.	75	54	450, ,
chr10	129514754	G	A	34,0	26,0	19,3	0	0	0.136364	34	26	22	intergenic	Olfr790;Olfr791	dist=12900;dist=11475	.	.	82	48	450, ,
chr10	130048187	A	G	42,0	43,0	15,4	0	0	0.210526	42	43	19	intergenic	Olfr821;Olfr822	dist=13627;dist=26225	.	.	104	62	450, ,
chr11	12157043	G	GATATTAA	20,0	18,0	9,4	0	0	0.307692	20	18	13	intergenic	Grb10;Cobl	dist=119623;dist=79633	.	.	51	31	450, ,
chr11	12157044	G	GA	20,0	18,0	9,4	0	0	0.307692	20	18	13	intergenic	Grb10;Cobl	dist=119624;dist=79632	.	.	51	31	450, ,
chr11	16445762	C	T	24,0	34,0	12,3	0	0	0.2	24	34	15	intergenic	Vstm2a;Sec61g	dist=161211;dist=55876	.	.	73	49	450, ,
chr11	17996301	CT	C	.	.	.	0	0	0.222222	33	29	27	intergenic	Etaa1os;Gm12018	dist=36721;dist=99684	.	.	89	56	450, ,
chr11	21785459	T	G	23,0	39,0	16,3	0	0	0.157895	23	39	19	intronic	Wdpcp	.	.	.	81	58	450, ,
chr11	21785462	C	T	23,0	39,0	16,3	0	0	0.157895	23	39	19	intronic	Wdpcp	.	.	.	81	58	450, ,
chr11	22765171	TTG	T	.	.	.	0	0	0.185185	31	27	27	intergenic	Tmem17;B3gnt2	dist=245941;dist=69566	.	.	85	54	450, ,
chr11	25631662	AAC	A	.	.	.	0	0	0.277778	32	26	18	ncRNA_intronic	5730522E02Rik	.	.	.	76	44	450, ,
chr11	26878044	T	TAAAG	26,0	30,0	5,4	0	0	0.444444	26	30	9	intergenic	Gm12070;Ccdc85a	dist=90185;dist=1507640	.	.	65	39	450, ,
chr11	27139414	T	C	34,0	38,0	19,4	0	0	0.173913	34	38	23	intergenic	Gm12070;Ccdc85a	dist=351555;dist=1246270	.	.	95	61	450, ,
chr11	28724468	TTG	T	22,0	28,0	7,3	0	0	0.3	22	28	10	intergenic	2810471M01Rik;Mir216b	dist=31193;dist=21721	.	.	60	38	450, ,
chr11	30717811	G	GGTA	25,0	53,0	11,4	0	0	0.266667	25	53	15	intergenic	Acyp2;Psme4	dist=68415;dist=53964	.	.	93	68	450, ,
chr11	30739457	G	GAGA	24,0	24,0	19,6	0	0	0.24	24	24	25	intergenic	Acyp2;Psme4	dist=90061;dist=32318	.	.	73	49	450, ,
chr11	34387513	AGT	A	.	.	.	0	0	0.238095	31	35	21	intronic	Dock2;Insyn2b	.	.	.	87	56	450, ,
chr11	38727516	T	TG	.	.	.	0	0	0.7	15	17	10	intergenic	Gm12130;4930553C11Rik	dist=207471;dist=580187	.	.	42	27	450, ,
chr11	41676025	A	T	35,0	31,0	12,4	0	0	0.25	35	31	16	intergenic	Ccng1;Gabrg2	dist=920739;dist=234165	.	.	82	47	450, ,
chr11	45624205	CTG	C	.	.	.	0	0	0.3125	30	32	16	intergenic	Gm12159;F630206G17Rik	dist=507278;dist=183876	.	.	78	48	450, ,
chr11	48017035	T	TAA	25,0	30,0	16,3	0	0	0.157895	25	30	19	intergenic	Sgcd;Rack1	dist=637710;dist=783325	.	.	74	49	450, ,
chr11	50010374	TC	T	.	.	.	0	0	0.428571	14	8	7	intergenic	Rasgef1c;Rnf130	dist=30152;dist=14956	.	.	29	15	450, ,
chr11	51045722	C	CCT	.	.	.	0	0	0.75	13	29	8	intergenic	Olfr54;Olfr1375	dist=17777;dist=2387	.	.	50	37	450, ,
chr11	55497550	T	TCCCCC	9,0	9,0	1,4	0	0	0.8	9	9	5	intronic	G3bp1	.	.	.	23	14	450, ,
chr11	58805345	CA	C	.	.	.	0	0	0.333333	24	37	18	intergenic	Fam183b;Olfr313	dist=3386;dist=11582	.	.	79	55	450, ,
chr11	68039886	CTG	C	.	.	.	0	0	0.222222	24	38	27	intronic	Stx8	.	.	.	89	65	450, ,
chr11	71110273	A	G	.	.	.	0	0	0.232558	31	36	43	intronic	Nlrp1a	.	.	.	110	79	450, ,
chr11	72268143	GGT	G	.	.	.	0	0	0.133333	26	32	30	ncRNA_exonic	1700051A21Rik	.	.	.	88	62	450, ,
chr11	73152539	CTT	C	.	.	.	0	0	0.928571	26	18	14	intergenic	Itgae;P2rx5	dist=5091;dist=7989	.	.	58	32	450, ,
chr11	74752360	C	CTTTTTTTTT	.	.	.	0	0	1	11	29	17	intergenic	Pafah1b1;Mettl16	dist=27976;dist=18503	.	.	57	46	450, ,
chr11	89190597	C	T	.	.	.	0	0	1	17	29	9	intergenic	Gm525;Nog	dist=97533;dist=110041	.	.	55	38	450, , 282
chr11	93085250	C	A	28,0	30,0	16,5	0	0	0.238095	28	30	21	intergenic	Kif2b;Car10	dist=1507695;dist=13116	.	.	79	51	450, ,
chr11	94674769	A	ATGTGTGTGTGTGTG	.	.	.	0	0	1	28	23	11	intronic	Xylt2	.	.	.	62	34	450, ,
chr11	94674775	GCCCACACACACA	G	.	.	.	0	0	1	28	25	12	intronic	Xylt2	.	.	.	65	37	450, ,
chr11	115137326	T	TGGGC	27,0	28,0	52,4	0	0	0.0714286	27	28	56	intronic	Rab37	.	.	.	111	84	450, ,
chr12	3439497	T	A	.	.	.	0	0	0.344828	28	20	29	intronic	Asxl2	.	.	.	77	49	450, ,
chr12	5899151	A	C	31,0	29,0	18,3	0	0	0.142857	31	29	21	intergenic	2810032G03Rik;1700101O22Rik	dist=483019;dist=1472888	.	.	81	50	450, ,
chr12	5900807	T	TGTCTTTGA	18,0	35,0	5,4	0	0	0.444444	18	35	9	intergenic	2810032G03Rik;1700101O22Rik	dist=484675;dist=1471232	.	.	62	44	450, ,
chr12	11031597	G	A	10,0	11,0	21,6	0	0	0.222222	10	11	27	intergenic	Gm38407;7420701I03Rik	dist=500294;dist=16216	.	.	48	38	450, ,
chr12	13525563	C	CA	.	.	.	0	0	0.466667	19	18	15	intronic	Nbas	.	.	.	52	33	450, ,
chr12	18672575	A	G	11,0	15,0	16,4	0	0	0.2	11	15	20	intergenic	5730507C01Rik;NONE	dist=137321;dist=NONE	.	.	46	35	450, ,
chr12	18937364	T	A	.	.	.	0	0	0.25	18	18	28	intergenic	5730507C01Rik;1700030C10Rik	dist=402110;dist=1867028	.	.	64	46	450, ,
chr12	18967004	TA	T	6,0	7,0	11,6	0	0	0.352941	6	7	17	intergenic	5730507C01Rik;1700030C10Rik	dist=431751;dist=1837387	.	.	30	24	450, ,
chr12	20279170	GTC	G	.	.	.	0	0	0.127273	50	66	55	intergenic	5730507C01Rik;1700030C10Rik	dist=1743917;dist=525220	.	.	171	121	450, ,
chr12	20647421	C	CAG	.	.	.	0	0	0.159091	33	34	44	intergenic	NONE;1700030C10Rik	dist=NONE;dist=156971	.	.	111	78	450, ,
chr12	23011395	G	C	14,0	23,0	15,4	0	0	0.210526	14	23	19	intergenic	2410018L13Rik;9030624G23Rik	dist=1152;dist=1031807	.	.	56	42	450, ,
chr12	23250153	A	G	7,0	17,0	11,4	0	0	0.266667	7	17	15	intergenic	2410018L13Rik;9030624G23Rik	dist=239910;dist=793049	.	.	39	32	450, ,
chr12	32330514	T	C	37,0	40,0	17,4	0	0	0.190476	37	40	21	intergenic	Pik3cg;Ccdc71l	dist=121855;dist=48275	.	.	98	61	450, ,
chr12	32663411	AAGGGAGGGAGGG	A	.	.	.	0	0	0.6	14	9	10	intergenic	Ccdc71l;Nampt	dist=280469;dist=156912	.	.	33	19	450, ,
chr12	32820639	TG	T	.	.	.	0	0	0.571429	29	8	7	intronic	Nampt	.	.	.	44	15	450, ,
chr12	35795394	T	TTTGGG	21,0	39,0	7,5	0	0	0.416667	21	39	12	intergenic	9130015A21Rik;Agr3	dist=100276;dist=130227	.	.	72	51	450, ,
chr12	39129838	C	T	25,0	33,0	11,3	0	0	0.214286	25	33	14	intergenic	Etv1;Arl4a	dist=261623;dist=903453	.	.	72	47	450, ,
chr12	41173342	T	G	25,0	29,0	18,8	0	0	0.307692	25	29	26	intronic	Immp2l	.	.	.	80	55	450, ,
chr12	53252168	GGAGAGAGAGAGAGAGAGAGAGAGAGAGAGAGAGAGA	G	.	.	.	0	0	0.5625	13	24	16	intronic	Npas3	.	.	.	53	40	450, , 282
chr12	56304053	G	C	26,0	34,0	16,3	0	0	0.157895	26	34	19	intergenic	Gm19990;Mbip	dist=37672;dist=24254	.	.	79	53	450, ,
chr12	56596086	A	AGAGGCAGAG	.	.	.	0	0	0.285714	28	9	14	intergenic	C87198;Nkx2-9	dist=1532;dist=15311	.	.	51	23	450, ,
chr12	56838948	A	ATCTTAGCCAT	34,0	38,0	19,4	0	0	0.173913	34	38	23	intronic	Slc25a21	.	.	.	95	61	450, ,
chr12	57538609	C	CAAAAAAAAA	.	.	.	0	0	0.266667	11	7	15	intergenic	Mipol1;Foxa1	dist=81368;dist=2019	.	.	33	22	450, ,
chr12	58366322	T	TGGGGG	.	.	.	0	0	0.4	15	23	15	intergenic	Clec14a;Sec23a	dist=97064;dist=592062	.	.	53	38	450, ,
chr12	60456966	T	C	21,0	40,0	20,4	0	0	0.166667	21	40	24	intergenic	Fbxo33;Gm20063	dist=1237483;dist=1042694	.	.	85	64	450, ,
chr12	62323469	G	C	22,0	23,0	8,3	0	0	0.272727	22	23	11	intergenic	Lrfn5;Spanxn4	dist=465538;dist=364318	.	.	56	34	450, ,
chr12	62475404	T	TTC	.	.	.	0	0	0.375	29	19	16	intergenic	Lrfn5;Spanxn4	dist=617473;dist=212383	.	.	64	35	450, ,
chr12	63629962	G	A	31,0	41,0	19,4	0	0	0.173913	31	41	23	intergenic	Spanxn4;Fscb	dist=941626;dist=841371	.	.	95	64	450, ,
chr12	63629967	C	A	30,0	40,0	18,3	0	0	0.142857	30	40	21	intergenic	Spanxn4;Fscb	dist=941631;dist=841366	.	.	91	61	450, ,
chr12	65251649	T	TC	.	.	.	0	0	0.6	10	9	5	intergenic	Wdr20rt;Rpl10l	dist=23195;dist=1031730	.	.	24	14	450, ,
chr12	66788491	A	AAG	32,0	29,0	7,3	0	0	0.3	32	29	10	intronic	Mdga2	.	.	.	71	39	450, ,
chr12	66788492	T	TGGGGAAAA	32,0	28,0	7,3	0	0	0.3	32	28	10	intronic	Mdga2	.	.	.	70	38	450, ,
chr12	67221250	GCA	G	.	.	.	0	0	0.5	20	15	16	UTR5	Mdga2	NM_001193266:c.-209_-210delTG;NM_207010:c.-209_-210delTG	.	.	51	31	450, ,
chr12	67238787	C	T	33,0	26,0	24,4	0	0	0.142857	33	26	28	intergenic	Mdga2;Rps29	dist=16238;dist=1918935	.	.	87	54	450, ,
chr12	67447505	TC	T	.	.	.	0	0	0.5	15	12	10	intergenic	Mdga2;Rps29	dist=224957;dist=1710216	.	.	37	22	450, ,
chr12	67613221	C	CG	.	.	.	0	0	0.428571	16	16	7	intergenic	Mdga2;Rps29	dist=390672;dist=1544501	.	.	39	23	450, ,
chr12	67630621	G	A	30,0	24,0	13,3	0	0	0.1875	30	24	16	intergenic	Mdga2;Rps29	dist=408072;dist=1527101	.	.	70	40	450, ,
chr12	72169570	G	A	28,0	32,0	22,3	0	0	0.12	28	32	25	intronic	Ccdc175	.	.	.	85	57	450, ,
chr12	72169577	G	T	27,0	33,0	20,3	0	0	0.130435	27	33	23	intronic	Ccdc175	.	.	.	83	56	450, ,
chr12	76976529	C	A	27,0	21,0	13,4	0	0	0.235294	27	21	17	intergenic	Max;Fut8	dist=14281;dist=261575	.	.	65	38	450, ,
chr12	88172411	T	G	17,0	32,0	8,3	0	0	0.272727	17	32	11	intergenic	Gm46993;Gm10436	dist=135585;dist=3178	.	.	60	43	450, ,
chr12	93027131	C	A	37,0	31,0	17,4	0	0	0.190476	37	31	21	intergenic	Sel1l;4930559C10Rik	dist=1177974;dist=389326	.	.	89	52	450, ,
chr12	101438560	T	A	35,0	29,0	26,3	0	0	0.103448	35	29	29	intronic	Catsperb	.	.	.	93	58	450, ,
chr12	101438565	G	T	35,0	29,0	26,3	0	0	0.103448	35	29	29	intronic	Catsperb	.	.	.	93	58	450, ,
chr12	101504114	T	A	26,0	31,0	11,5	0	0	0.3125	26	31	16	intronic	Catsperb	.	.	.	73	47	450, ,
chr12	101578957	G	T	25,0	44,0	18,4	0	0	0.181818	25	44	22	intronic	Catsperb	.	.	.	91	66	450, ,
chr12	109234972	T	C	21,0	41,0	10,5	0	0	0.333333	21	41	15	intergenic	Begain;Dlk1	dist=166730;dist=218483	.	.	77	56	450, ,
chr12	113497464	G	A	31,0	21,0	13,3	0	0	0.1875	31	21	16	intergenic	Adam6b;Adam6a	dist=5629;dist=46444	.	.	68	37	450, ,
chr12	115906357	A	T	34,0	27,0	7,6	0	0	0.461538	34	27	13	intergenic	Mir6388;Zfp386	dist=210563;dist=141367	.	.	74	40	450, ,
chr12	115907097	T	C	31,0	44,0	14,3	0	0	0.176471	31	44	17	intergenic	Mir6388;Zfp386	dist=211303;dist=140627	.	.	92	61	450, ,
chr13	3688631	T	C	29,0	36,0	16,3	0	0	0.157895	29	36	19	intergenic	Asb13;Calml3	dist=36852;dist=114262	.	.	84	55	450, ,
chr13	3691615	G	T	32,0	42,0	9,4	0	0	0.307692	32	42	13	intergenic	Asb13;Calml3	dist=39836;dist=111278	.	.	87	55	450, ,
chr13	5503480	A	C	19,0	21,0	13,4	0	0	0.235294	19	21	17	intergenic	Akr1e1;1700016G22Rik	dist=894316;dist=352029	.	.	57	38	450, ,
chr13	5503483	C	T	19,0	21,0	13,4	0	0	0.235294	19	21	17	intergenic	Akr1e1;1700016G22Rik	dist=894319;dist=352026	.	.	57	38	450, ,
chr13	6362774	G	GTT	33,0	29,0	10,4	0	0	0.285714	33	29	14	intergenic	Klf6;Pitrm1	dist=492381;dist=185383	.	.	76	43	450, ,
chr13	6733873	G	A	18,0	20,0	7,3	0	0	0.3	18	20	10	intergenic	Pfkp;Adarb2	dist=85102;dist=1468993	.	.	48	30	450, ,
chr13	7833711	T	TCCTC	23,0	28,0	2,3	0	0	0.6	23	28	5	intergenic	Pfkp;Adarb2	dist=1184940;dist=369155	.	.	56	33	450, ,
chr13	14921695	G	GACA	29,0	31,0	10,5	0	0	0.333333	29	31	15	intergenic	AW209491;Gli3	dist=283493;dist=542028	.	.	75	46	450, ,
chr13	16248919	A	C	31,0	38,0	13,4	0	0	0.235294	31	38	17	intergenic	Inhba;Sugct	dist=217310;dist=608556	.	.	86	55	450, ,
chr13	17277038	C	CTTTT	30,0	30,0	7,6	0	0	0.461538	30	30	13	intronic	Sugct	.	.	.	73	43	450, ,
chr13	18261888	G	A	35,0	25,0	9,4	0	0	0.307692	35	25	13	intronic	Pou6f2	.	.	.	73	38	450, ,
chr13	19918058	C	T	.	.	.	0	0	0.117647	42	33	51	intergenic	Gpr141;Elmo1	dist=93801;dist=172449	.	.	126	84	450, ,
chr13	25851980	G	A	28,0	38,0	16,3	0	0	0.157895	28	38	19	intergenic	Nrsn1;Gm11351	dist=581984;dist=69055	.	.	85	57	450, ,
chr13	25851983	T	C	28,0	37,0	16,3	0	0	0.157895	28	37	19	intergenic	Nrsn1;Gm11351	dist=581987;dist=69052	.	.	84	56	450, ,
chr13	29263608	GTAGA	G	.	.	.	0	0	0.357143	29	39	14	intergenic	NONE;Cdkal1	dist=NONE;dist=61689	.	.	82	53	450, ,
chr13	31313594	T	TTCCCCCCCCC	.	.	.	0	0	0.194444	23	13	36	intergenic	4930401O12Rik;Foxq1	dist=72508;dist=244576	.	.	72	49	450, ,
chr13	33583181	G	T	37,0	29,0	19,4	0	0	0.173913	37	29	23	intergenic	Gm6093;Serpinb6d	dist=13864;dist=78224	.	.	89	52	450, ,
chr13	35144995	G	T	36,0	34,0	11,3	0	0	0.214286	36	34	14	intergenic	Eci2;4930529N20Rik	dist=150851;dist=22151	.	.	84	48	450, ,
chr13	38166529	C	CGAGAGAGAGA	.	.	.	0	0	0.5	14	24	12	intronic	Dsp	.	.	.	50	36	450, ,
chr13	38697028	G	GT	.	.	.	0	0	0.6	29	26	5	intergenic	Eef1e1;Slc35b3	dist=38000;dist=235104	.	.	60	31	450, ,
chr13	44694133	CA	C	.	.	.	0	0	0.571429	28	23	7	intergenic	1700029N11Rik;Jarid2	dist=236567;dist=36640	.	.	58	30	450, ,
chr13	49595658	A	C	46,0	30,0	14,3	0	0	0.176471	46	30	17	intronic	Cenpp	.	.	.	93	47	450, ,
chr13	60992176	T	C	27,0	24,0	11,3	0	0	0.214286	27	24	14	intergenic	Tpbpa;Ctsj	dist=50240;dist=8003	.	.	65	38	450, ,
chr13	60992178	C	T	27,0	24,0	11,3	0	0	0.214286	27	24	14	intergenic	Tpbpa;Ctsj	dist=50242;dist=8001	.	.	65	38	450, ,
chr13	76348921	C	A	24,0	41,0	15,3	0	0	0.166667	24	41	18	intergenic	Fam81b;Mctp1	dist=76977;dist=36040	.	.	83	59	450, ,
chr13	80299529	T	TGAGAAGA	25,0	30,0	3,4	0	0	0.571429	25	30	7	intergenic	A830082K12Rik;Arrdc3	dist=2062965;dist=583893	.	.	62	37	450, ,
chr13	81746735	T	C	.	.	.	0	0	0.3	28	30	10	intronic	Mblac2	.	.	.	68	40	450, ,
chr13	85492322	A	C	38,0	23,0	9,6	0	0	0.4	38	23	15	intergenic	Rasa1;Cox7c	dist=202836;dist=552476	.	.	76	38	450, ,
chr13	86172492	C	CTGG	31,0	33,0	13,3	0	0	0.1875	31	33	16	intergenic	Cox7c;NONE	dist=125697;dist=NONE	.	.	80	49	450, ,
chr13	86172494	C	CCTTTGA	31,0	33,0	13,4	0	0	0.235294	31	33	17	intergenic	Cox7c;NONE	dist=125699;dist=NONE	.	.	81	50	450, ,
chr13	87680676	C	A	26,0	37,0	12,3	0	0	0.2	26	37	15	intergenic	Cox7c;Edil3	dist=1633881;dist=1140796	.	.	78	52	450, ,
chr13	93780023	T	TGAGAAGG	27,0	32,0	4,3	0	0	0.428571	27	32	7	intronic	Arsb	.	.	.	66	39	450, ,
chr13	96839027	T	C	26,0	42,0	7,5	0	0	0.416667	26	42	12	intronic	Ankrd31	.	.	.	80	54	450, ,
chr13	105901218	G	A	25,0	26,0	17,4	0	0	0.190476	25	26	21	intergenic	Htr1a;Ipo11	dist=453085;dist=893221	.	.	72	47	450, ,
chr13	106297688	T	C	9,0	18,0	7,2	0	0	0.222222	9	18	9	intergenic	Htr1a;Ipo11	dist=849555;dist=496751	.	.	36	27	450, ,
chr13	106297692	A	G	9,0	18,0	7,2	0	0	0.222222	9	18	9	intergenic	Htr1a;Ipo11	dist=849559;dist=496747	.	.	36	27	450, ,
chr13	106494741	A	T	34,0	42,0	16,4	0	0	0.2	34	42	20	intergenic	Htr1a;Ipo11	dist=1046608;dist=299698	.	.	96	62	450, ,
chr13	106494744	T	A	33,0	42,0	16,4	0	0	0.2	33	42	20	intergenic	Htr1a;Ipo11	dist=1046611;dist=299695	.	.	95	62	450, ,
chr13	119053660	A	ATT	25,0	24,0	11,5	0	0	0.3125	25	24	16	intergenic	Fgf10;Nnt	dist=261087;dist=280657	.	.	65	40	450, ,
chr14	9091212	C	CAAAAAA	.	.	.	0	0	0.555556	24	27	9	intergenic	4930455B14Rik;Fhit	dist=417834;dist=458882	.	.	60	36	450, ,
chr14	17037021	T	C	11,0	8,0	6,3	0	0	0.333333	11	8	9	intronic	Rarb	.	.	.	28	17	450, ,
chr14	17819694	GAGTGGAAGATTAGTGTAGGGGTGAGTAGAAGGTTAATGCAGGGGTAAGGGGTT	G	.	.	.	0	0	0.416667	6	11	24	intronic	Thrb	.	.	.	41	35	450, ,
chr14	18546847	TAAC	T	17,0	13,0	25,4	0	0	0.137931	17	13	29	intergenic	Ube2e1;Ube2e2	dist=215004;dist=26716	.	.	59	42	450, ,
chr14	20211008	CGT	C	.	.	.	0	0	0.454545	11	12	11	intergenic	Kcnk5;Kcnk16	dist=29227;dist=50365	.	.	34	23	450, ,
chr14	33492358	TTCCCTCCCTCCCTCCCTCCCTCCCTCCCTCCCTCCCTCCCTCCCTCCC	T	17,0	11,0	16,3	0	0	0.157895	17	11	19	intergenic	Mapk8;Ptpn20	dist=45201;dist=96864	.	.	47	30	450, ,
chr14	35583048	T	C	20,0	26,0	10,4	0	0	0.285714	20	26	14	intergenic	Grid1;4930596D02Rik	dist=1933;dist=226438	.	.	60	40	450, ,
chr14	36365800	G	GTTC	26,0	35,0	11,4	0	0	0.266667	26	35	15	intergenic	4930474N05Rik;Ccser2	dist=268945;dist=509136	.	.	76	50	450, ,
chr14	38224123	T	C	27,0	33,0	12,4	0	0	0.25	27	33	16	intergenic	Ghitm;Nrg3	dist=1088801;dist=144828	.	.	76	49	450, ,
chr14	40505789	G	T	26,0	40,0	3,3	0	0	0.5	26	40	6	intergenic	1700109I08Rik;Sh2d4b	dist=820496;dist=305737	.	.	72	46	450, ,
chr14	40505792	A	G	26,0	42,0	3,3	0	0	0.5	26	42	6	intergenic	1700109I08Rik;Sh2d4b	dist=820499;dist=305734	.	.	74	48	450, ,
chr14	44149856	A	G	7,0	14,0	6,2	0	0	0.25	7	14	8	intergenic	Ear2;4930503E14Rik	dist=46325;dist=13311	.	.	29	22	450, ,
chr14	50198458	G	GAAA	28,0	38,0	14,4	0	0	0.222222	28	38	18	intergenic	Olfr730;Olfr731	dist=11240;dist=39445	.	.	84	56	450, ,
chr14	50198459	G	GTGGT	28,0	38,0	14,4	0	0	0.222222	28	38	18	intergenic	Olfr730;Olfr731	dist=11241;dist=39444	.	.	84	56	450, ,
chr14	52340569	TCA	T	.	.	.	0	0	0.25	28	36	16	intergenic	Sall2;Olfr1513	dist=11900;dist=8532	.	.	80	52	450, ,
chr14	53699617	G	T	35,0	31,0	22,4	0	0	0.153846	35	31	26	intergenic	Gm30214;Dad1	dist=660151;dist=535868	.	.	92	57	450, ,
chr14	55407920	C	G	.	.	.	0	0	0.32	27	28	25	intergenic	Dhrs2;Dhrs4	dist=166480;dist=70838	.	.	80	53	450, ,
chr14	71344919	A	AC	31,0	27,0	16,3	0	0	0.157895	31	27	19	intergenic	Gm4251;4930434J06Rik	dist=73860;dist=511790	.	.	77	46	450, ,
chr14	71344920	T	TGAAGC	31,0	27,0	16,3	0	0	0.157895	31	27	19	intergenic	Gm4251;4930434J06Rik	dist=73861;dist=511789	.	.	77	46	450, ,
chr14	78794210	CATTTT	C	.	.	.	0	0	0.625	39	33	16	intergenic	Dgkh;Vwa8	dist=61482;dist=54963	.	.	88	49	450, ,
chr14	88215564	T	C	25,0	22,0	15,3	0	0	0.166667	25	22	18	intergenic	Tdrd3;Pcdh20	dist=670056;dist=249183	.	.	65	40	450, ,
chr14	91974451	A	G	27,0	30,0	18,3	0	0	0.142857	27	30	21	intergenic	4930474H20Rik;Pcdh9	dist=1704691;dist=1039249	.	.	78	51	450, ,
chr14	94383711	T	G	36,0	24,0	10,3	0	0	0.230769	36	24	13	intergenic	Pcdh9;Spertl	dist=493032;dist=1497543	.	.	73	37	450, ,
chr14	97691213	A	AGAGCTAT	24,0	38,0	9,5	0	0	0.357143	24	38	14	intergenic	Klhl1;Dach1	dist=1172179;dist=95633	.	.	76	52	450, ,
chr14	100401474	A	C	36,0	28,0	10,4	0	0	0.285714	36	28	14	intergenic	Klf12;Prr30	dist=251678;dist=796216	.	.	78	42	450, ,
chr14	105467091	A	G	35,0	37,0	14,5	0	0	0.263158	35	37	19	intergenic	5430440P10Rik;4930449E01Rik	dist=29375;dist=31697	.	.	91	56	450, ,
chr14	110884799	A	T	33,0	28,0	6,3	0	0	0.333333	33	28	9	intergenic	Slitrk6;Slitrk5	dist=129650;dist=790316	.	.	70	37	450, ,
chr14	111854000	T	C	31,0	32,0	6,4	0	0	0.4	31	32	10	intergenic	Slitrk5;NONE	dist=170865;dist=NONE	.	.	73	42	450, ,
chr14	119936893	A	G	36,0	35,0	15,4	0	0	0.210526	36	35	19	intergenic	Hs6st3;Oxgr1	dist=67078;dist=82692	.	.	90	54	450, ,
chr14	122505492	T	C	39,0	30,0	16,3	0	0	0.157895	39	30	19	intergenic	Zic2;Pcca	dist=25164;dist=28836	.	.	88	49	450, ,
chr15	3945730	T	C	26,0	36,0	23,4	0	0	0.148148	26	36	27	intergenic	Ghr;Fbxo4	dist=362378;dist=17834	.	.	89	63	450, ,
chr15	5038170	G	GGGA	32,0	20,0	11,4	0	0	0.266667	32	20	15	intronic	C7	.	.	.	67	35	450, ,
chr15	5441642	T	C	20,0	38,0	15,3	0	0	0.166667	20	38	18	intergenic	Ptger4;5430437J10Rik	dist=197455;dist=54676	.	.	76	56	450, ,
chr15	12552504	C	CCACACACATATACATATTCACATCCA	.	.	.	0	0	1	38	53	31	intronic	Pdzd2	.	.	.	122	84	450, ,
chr15	18167933	T	TGGTA	35,0	27,0	32,3	0	0	0.0857143	35	27	35	ncRNA_intronic	4921515E04Rik	.	.	.	97	62	450, ,
chr15	18788478	A	G	46,0	18,0	6,4	0	0	0.4	46	18	10	intergenic	4921515E04Rik;Cdh10	dist=418851;dist=30469	.	.	74	28	450, ,
chr15	21747777	C	CCTTTTGT	10,0	23,0	3,3	0	0	0.5	10	23	6	intergenic	Cdh12;Hnrnpa1l2-ps2	dist=158244;dist=966043	.	.	39	29	450, ,
chr15	27399890	A	AGGAGT	31,0	44,0	6,4	0	0	0.4	31	44	10	intergenic	Fbxl7;Ank	dist=504326;dist=66787	.	.	85	54	450, ,
chr15	28432764	G	A	32,0	34,0	17,5	0	0	0.227273	32	34	22	intronic	Dnah5	.	.	.	88	56	450, ,
chr15	29474780	C	T	40,0	39,0	13,4	0	0	0.235294	40	39	17	intergenic	Dnah5;Mir3964	dist=1002735;dist=238551	.	.	96	56	450, ,
chr15	32733220	CCA	C	.	.	.	0	0	0.285714	22	24	14	intergenic	Sema5a;Gm41289	dist=36880;dist=24201	.	.	60	38	450, ,
chr15	35036888	A	T	22,0	34,0	15,4	0	0	0.210526	22	34	19	intronic	Stk3	.	.	.	75	53	450, ,
chr15	57022264	G	T	28,0	34,0	12,4	0	0	0.25	28	34	16	intergenic	Has2;Slc22a22	dist=327718;dist=221503	.	.	78	50	450, ,
chr15	86238558	TG	T	.	.	.	0	0	0.227273	18	18	22	intronic	Tbc1d22a	.	.	.	58	40	450, ,
chr15	89837919	T	A	35,0	35,0	4,4	0	0	0.5	35	35	8	intronic	Syt10	.	.	.	78	43	450, ,
chr15	89837922	T	A	34,0	35,0	4,4	0	0	0.5	34	35	8	intronic	Syt10	.	.	.	77	43	450, ,
chr15	93753151	G	A	32,0	38,0	20,4	0	0	0.166667	32	38	24	intergenic	Prickle1;9430014N10Rik	dist=157249;dist=151705	.	.	94	62	450, ,
chr15	94694207	G	A	32,0	40,0	23,5	0	0	0.178571	32	40	28	intronic	Tmem117	.	.	.	100	68	450, ,
chr15	103905184	T	TG	.	.	.	0	0	0.363636	61	81	44	intergenic	Mucl2;NONE	dist=5872;dist=NONE	.	.	186	125	450, ,
chr15	103910560	TTCTC	T	.	.	.	0	0	0.833333	27	35	6	intergenic	Mucl2;NONE	dist=11249;dist=NONE	.	.	68	41	450, ,
chr16	8379409	TCA	T	.	.	.	0	0	0.214286	22	29	14	intergenic	Rbfox1;Tmem114	dist=966930;dist=29865	.	.	65	43	450, ,
chr16	10466356	G	T	15,0	20,0	16,4	0	0	0.2	15	20	20	intergenic	Tvp23a;Ciita	dist=18994;dist=13716	.	.	55	40	450, ,
chr16	20720690	A	C	.	.	.	0	0	0.222222	33	16	18	intronic	Polr2h	.	.	.	67	34	450, ,
chr16	20720696	A	C	.	.	.	0	0	0.25	34	15	16	intronic	Polr2h	.	.	.	65	31	450, ,
chr16	23555079	TCA	T	.	.	.	0	0	0.181818	23	30	22	intergenic	Masp1;Rtp4	dist=34265;dist=54838	.	.	75	52	450, ,
chr16	26319305	T	A	.	.	.	0	0	0.342857	32	31	35	intergenic	P3h2;Cldn1	dist=213492;dist=37341	.	.	98	66	450, ,
chr16	32643502	C	CT	.	.	.	0	0	1	20	11	5	intergenic	Tfrc;Tnk2	dist=10708;dist=1141	.	.	36	16	450, ,
chr16	36512753	AAAAGAAAGAAAGAAAGAAAGAAAGAGAAAGAAAGAAAGAAAGAAAGAAAGAAAGAAAG	A	33,0	39,0	25,4	0	0	0.137931	33	39	29	intronic	Casr	.	.	.	101	68	450, ,
chr16	39735206	T	TTTTCCAGCC	28,0	33,0	9,4	0	0	0.307692	28	33	13	intergenic	Gm36742;Lsamp	dist=546256;dist=249158	.	.	74	46	450, ,
chr16	46360956	TCA	T	.	.	.	0	0	0.230769	23	33	26	intergenic	Gm4737;Nectin3	dist=205880;dist=33900	.	.	82	59	450, ,
chr16	52619538	T	C	29,0	27,0	22,5	0	0	0.185185	29	27	27	intergenic	Alcam;4930404A05Rik	dist=166457;dist=179970	.	.	83	54	450, ,
chr16	56629190	C	A	34,0	23,0	10,4	0	0	0.285714	34	23	14	intronic	Abi3bp	.	.	.	71	37	450, ,
chr16	68594238	T	A	41,0	32,0	19,4	0	0	0.173913	41	32	23	intergenic	Cadm2;4930428D20Rik	dist=973330;dist=1201903	.	.	96	55	450, ,
chr16	73594586	CA	C	.	.	.	0	0	0.421053	17	19	19	intergenic	Robo1;Robo2	dist=548487;dist=297719	.	.	55	38	450, ,
chr16	78670134	C	CG	38,0	22,0	14,4	0	0	0.222222	38	22	18	intergenic	D16Ertd472e;Chodl	dist=93446;dist=260814	.	.	78	40	450, ,
chr16	79684726	GA	G	.	.	.	0	0	0.555556	9	12	9	intergenic	Tmprss15;1700066C05Rik	dist=593630;dist=314649	.	.	30	21	450, ,
chr16	80002758	T	C	21,0	32,0	16,3	0	0	0.157895	21	32	19	intergenic	1700066C05Rik;Ncam2	dist=2214;dist=1197939	.	.	72	51	450, ,
chr16	80099877	C	G	44,0	35,0	7,3	0	0	0.3	44	35	10	intergenic	1700066C05Rik;Ncam2	dist=99333;dist=1100820	.	.	89	45	450, ,
chr16	82081269	G	T	32,0	27,0	16,6	0	0	0.272727	32	27	22	intergenic	Ncam2;NONE	dist=456982;dist=NONE	.	.	81	49	450, ,
chr16	85326198	T	G	33,0	46,0	17,3	0	0	0.15	33	46	20	intergenic	App;Cyyr1	dist=152491;dist=130046	.	.	99	66	450, ,
chr16	89958720	G	T	7,0	6,0	4,2	0	0	0.333333	7	6	6	intronic	Tiam1	.	.	.	19	12	450, ,
chr16	91082900	G	GTT	.	.	.	0	0	0.2	20	14	20	intergenic	4932438H23Rik;Olig2	dist=13748;dist=142650	.	.	54	34	450, ,
chr16	93538204	GATATGTTTAATAAGAAAGTTACACAATGT	G	.	.	.	0	0	0.578947	28	22	38	intergenic	1700029J03Rik;Setd4	dist=79333;dist=45228	.	.	88	60	450, ,
chr17	3994428	T	A	32,0	36,0	17,4	0	0	0.190476	32	36	21	intergenic	Nox3;4930470H14Rik	dist=298167;dist=50230	.	.	89	57	450, ,
chr17	4397843	A	ATC	.	.	.	0	0	0.545455	30	34	11	intergenic	4930548J01Rik;4930517M08Rik	dist=275741;dist=237137	.	.	75	45	450, ,
chr17	7747358	AGAGGAAGTGGGGAACAACCTGAGGGAGGAAGTGGGGGGGGGGCAGCCTGAGGTAGGAAGTGGGGGGGACAACCTGAGG	A	16,0	16,0	13,3	0	0	0.1875	16	16	16	intronic	Fndc1	.	.	.	48	32	450, ,
chr17	10652165	A	AAGATCCT	32,0	45,0	19,5	0	0	0.208333	32	45	24	intronic	Pacrg	.	.	.	101	69	450, ,
chr17	12554530	A	C	29,0	39,0	13,3	0	0	0.1875	29	39	16	intergenic	Slc22a3;Slc22a2	dist=46826;dist=29659	.	.	84	55	450, ,
chr17	12555812	G	GTATTGCTTCTTTT	18,0	34,0	16,5	0	0	0.238095	18	34	21	intergenic	Slc22a3;Slc22a2	dist=48108;dist=28377	.	.	73	55	450, ,
chr17	16224749	A	T	36,0	36,0	11,4	0	0	0.266667	36	36	15	intergenic	Rgmb;Gm51425	dist=393503;dist=780367	.	.	87	51	450, ,
chr17	16224761	A	T	37,0	37,0	12,3	0	0	0.2	37	37	15	intergenic	Rgmb;Gm51425	dist=393515;dist=780355	.	.	89	52	450, ,
chr17	16582968	A	G	31,0	38,0	10,3	0	0	0.230769	31	38	13	intergenic	Rgmb;Gm51425	dist=751722;dist=422148	.	.	82	51	450, ,
chr17	16582971	G	A	31,0	38,0	10,3	0	0	0.230769	31	38	13	intergenic	Rgmb;Gm51425	dist=751725;dist=422145	.	.	82	51	450, ,
chr17	21309335	G	C	35,0	31,0	19,6	0	0	0.24	35	31	25	intergenic	Vmn1r236;Vmn1r237	dist=21682;dist=4682	.	.	91	56	450, ,
chr17	21362141	G	A	23,0	36,0	13,4	0	0	0.235294	23	36	17	intergenic	Vmn1r237;Zfp677	dist=47255;dist=21607	.	.	76	53	450, ,
chr17	21418797	T	TAGA	27,0	39,0	15,4	0	0	0.210526	27	39	19	intergenic	Zfp677;Zfp54	dist=19532;dist=4430	.	.	85	58	450, ,
chr17	22666569	T	A	27,0	48,0	15,3	0	0	0.166667	27	48	18	intergenic	Vmn2r112;Gm9805	dist=47436;dist=7829	.	.	93	66	450, ,
chr17	22666585	A	G	27,0	48,0	14,3	0	0	0.176471	27	48	17	intergenic	Vmn2r112;Gm9805	dist=47452;dist=7813	.	.	92	65	450, ,
chr17	33318453	T	A	30,0	39,0	22,5	0	0	0.185185	30	39	27	intergenic	Zfp955b;Zfp81	dist=13764;dist=15275	.	.	96	66	450, ,
chr17	38698374	T	C	27,0	34,0	14,3	0	0	0.176471	27	34	17	intergenic	Esp31;Esp24	dist=52721;dist=338321	.	.	78	51	450, ,
chr17	39455412	G	GTTC	28,0	33,0	5,5	0	0	0.5	28	33	10	intergenic	Esp18;Esp16	dist=44420;dist=80730	.	.	71	43	450, ,
chr17	39733415	T	TGATAAAA	24,0	28,0	4,3	0	0	0.428571	24	28	7	intergenic	Esp15;Rn45s	dist=87748;dist=109582	.	.	59	35	450, ,
chr17	40191742	C	A	30,0	32,0	21,3	0	0	0.125	30	32	24	intergenic	Esp38;Pgk2	dist=236455;dist=15276	.	.	86	56	450, ,
chr17	40191749	T	G	30,0	32,0	21,3	0	0	0.125	30	32	24	intergenic	Esp38;Pgk2	dist=236462;dist=15269	.	.	86	56	450, ,
chr17	41655431	T	TA	33,0	28,0	9,3	0	0	0.25	33	28	12	intergenic	Mmut;Ptchd4	dist=693442;dist=660516	.	.	73	40	450, ,
chr17	54111300	C	T	24,0	31,0	21,5	0	0	0.192308	24	31	26	intergenic	Sult1c1;Slc5a7	dist=120669;dist=162290	.	.	81	57	450, ,
chr17	54720562	T	TAAGGA	31,0	30,0	7,7	0	0	0.5	31	30	14	intergenic	1700025K24Rik;St6gal2	dist=350488;dist=724820	.	.	75	44	450, ,
chr17	60095664	C	T	41,0	27,0	9,3	0	0	0.25	41	27	12	intergenic	Nudt12os;NONE	dist=1070683;dist=NONE	.	.	80	39	450, ,
chr17	60995688	T	TGG	30,0	26,0	14,4	0	0	0.222222	30	26	18	intergenic	Nudt12os;Efna5	dist=1970707;dist=1607269	.	.	74	44	450, ,
chr17	61392193	A	ATGG	25,0	34,0	4,5	0	0	0.555556	25	34	9	intergenic	NONE;Efna5	dist=NONE;dist=1210764	.	.	68	43	450, ,
chr17	69406592	A	AAAGATC	39,0	16,0	16,4	0	0	0.2	39	16	20	intergenic	Zbtb14;C030034I22Rik	dist=15840;dist=9855	.	.	75	36	450, ,
chr17	83419922	A	G	25,0	26,0	22,4	0	0	0.153846	25	26	26	intronic	Eml4	.	.	.	77	52	450, ,
chr17	87816340	AGGGGGAGGAGGAGGAGGAAGGGGGGGGAGGAGGAGGGGTGGGGGGAGGAGGAGGAGGGACG	A	6,0	7,0	15,4	0	0	0.210526	6	7	19	intergenic	Kcnk12;Msh6	dist=18347;dist=158649	.	.	32	26	450, ,
chr17	88453953	A	G	45,0	18,0	18,6	0	0	0.25	45	18	24	intronic	Foxn2	.	.	.	87	42	450, ,
chr17	89031119	A	T	27,0	33,0	15,4	0	0	0.210526	27	33	19	intronic	Fshr	.	.	.	79	52	450, ,
chr17	94461367	G	T	28,0	36,0	19,3	0	0	0.136364	28	36	22	intergenic	Adcyap1;Mettl4	dist=1254830;dist=261223	.	.	86	58	450, ,
chr18	4177187	GCTCTT	G	.	.	.	0	0	0.583333	15	8	24	intronic	Lyzl1	.	.	.	47	32	450, ,
chr18	4718924	G	A	29,0	30,0	21,4	0	0	0.16	29	30	25	intergenic	Jcad;Gm10556	dist=36055;dist=93562	.	.	84	55	450, ,
chr18	5194222	G	GC	.	.	.	0	0	0.4	15	7	10	intergenic	Gm26682;Zfp438	dist=28491;dist=15809	.	.	32	17	450, ,
chr18	5627973	C	CTCCCTCCCTCCA	.	.	.	0	0	0.588235	8	9	17	intronic	Zeb1	.	.	.	34	26	450, ,
chr18	8311342	T	G	30,0	40,0	17,3	0	0	0.15	30	40	20	intergenic	Wac;Fzd8	dist=382314;dist=901514	.	.	90	60	450, ,
chr18	8311345	T	G	30,0	40,0	17,3	0	0	0.15	30	40	20	intergenic	Wac;Fzd8	dist=382317;dist=901511	.	.	90	60	450, ,
chr18	8913943	C	CCTCTCTCTCTCT	.	.	.	0	0	0.6	21	25	10	intergenic	Wac;Fzd8	dist=984915;dist=298913	.	.	56	35	450, ,
chr18	11758014	A	G	31,0	45,0	11,4	0	0	0.266667	31	45	15	intergenic	Rbbp8;Gm6277	dist=14807;dist=63074	.	.	91	60	450, ,
chr18	13272796	A	T	42,0	28,0	2,5	0	0	0.714286	42	28	7	intergenic	Hrh4;Zfp521	dist=249914;dist=414218	.	.	77	35	450, ,
chr18	14883935	G	T	34,0	28,0	12,3	0	0	0.2	34	28	15	intronic	Taf4b	.	.	.	77	43	450, ,
chr18	17841843	A	T	22,0	39,0	7,7	0	0	0.5	22	39	14	intergenic	4930545E07Rik;NONE	dist=260853;dist=NONE	.	.	75	53	450, ,
chr18	26157075	A	G	13,0	8,0	13,3	0	0	0.1875	13	8	16	intergenic	Celf4;NONE	dist=402918;dist=NONE	.	.	37	24	450, ,
chr18	31159047	A	ACC	.	.	.	0	0	0.5	22	23	8	intronic	Rit2	.	.	.	53	31	450, ,
chr18	32681620	C	A	29,0	21,0	22,4	0	0	0.153846	29	21	26	ncRNA_intronic	4930455D15Rik	.	.	.	76	47	450, ,
chr18	36687662	AAAGAGAAGAGAAGAGAAGAG	A	.	.	.	0	0	0.444444	35	24	18	intronic	E230025N22Rik	.	.	.	77	42	450, ,
chr18	39022637	T	TC	.	.	.	0	0	0.5	16	16	10	intronic	Arhgap26	.	.	.	42	26	450, , 282
chr18	41838306	C	A	24,0	41,0	16,3	0	0	0.157895	24	41	19	intergenic	Kctd16;Prelid2	dist=1291048;dist=37390	.	.	84	60	450, ,
chr18	41838309	A	C	25,0	40,0	16,3	0	0	0.157895	25	40	19	intergenic	Kctd16;Prelid2	dist=1291051;dist=37387	.	.	84	59	450, ,
chr18	51096365	G	A	28,0	33,0	20,4	0	0	0.166667	28	33	24	intergenic	Pudp;Prr16	dist=527666;dist=21533	.	.	85	57	450, ,
chr18	68665711	G	GA	.	.	.	0	0	0.210526	27	20	19	intergenic	Mc2r;Mir6356	dist=236391;dist=73689	.	.	66	39	450, ,
chr18	70331163	T	C	33,0	28,0	13,2	0	0	0.133333	33	28	15	intergenic	Dynap;4930503L19Rik	dist=86579;dist=121977	.	.	76	43	450, ,
chr18	82508632	CCA	C	.	.	.	0	0	0.217391	22	28	23	intronic	Mbp	.	.	.	73	51	450, ,
chr18	85444249	G	C	24,0	34,0	19,3	0	0	0.136364	24	34	22	intergenic	Fbxo15;Neto1	dist=462776;dist=950703	.	.	80	56	450, ,
chr18	90435316	C	G	30,0	33,0	19,5	0	0	0.208333	30	33	24	intergenic	Dok6;Tmx3	dist=665776;dist=74838	.	.	87	57	450, ,
chr19	5520782	C	CAAAA	.	.	.	0	0	1	23	22	6	intergenic	Snx32;Ovol1	dist=10265;dist=28355	.	.	51	28	450, ,
chr19	23839069	AGATAGATAGATAGATAGATAGATGATAGATAGATGATAGATAGATGATAGATAGATAGATAGATAGATAGGTAGATGATAGATAGATAGATAGATAGATGATAGATAGATAGGTAGATAGATAGATAGATAGATAGAT	A	.	.	.	0	0	1	17	13	10	intronic	Apba1	.	.	.	40	23	450, ,
chr19	33641934	T	G	30,0	27,0	31,4	0	0	0.114286	30	27	35	intergenic	Gm8978;Lipo2	dist=16685;dist=77740	.	.	92	62	450, ,
chr19	33700689	G	A	29,0	37,0	11,3	0	0	0.214286	29	37	14	intergenic	Gm8978;Lipo2	dist=75440;dist=18985	.	.	80	51	450, ,
chr19	39718730	C	CAA	27,0	37,0	11,4	0	0	0.266667	27	37	15	intronic	Cyp2c68	.	.	.	79	52	450, ,
chr19	40110188	C	A	.	.	.	0	0	1	11	28	41	intronic	Cyp2c50	.	.	.	80	69	450, ,
chr19	51782537	A	C	23,0	37,0	19,3	0	0	0.136364	23	37	22	intergenic	Sorcs1;Ins1	dist=1103891;dist=481760	.	.	82	59	450, ,
chr2	3561920	A	C	28,0	37,0	7,4	0	0	0.363636	28	37	11	intergenic	Cdnf;Fam107b	dist=35544;dist=151538	.	.	76	48	450, ,
chr2	3561922	G	A	28,0	37,0	7,4	0	0	0.363636	28	37	11	intergenic	Cdnf;Fam107b	dist=35546;dist=151536	.	.	76	48	450, ,
chr2	5279592	A	C	32,0	29,0	17,3	0	0	0.15	32	29	20	intergenic	Ccdc3;Camk1d	dist=48726;dist=13865	.	.	81	49	450, ,
chr2	7882592	T	C	31,0	30,0	10,4	0	0	0.285714	31	30	14	intergenic	Celf2;1700061F12Rik	dist=486394;dist=1306923	.	.	75	44	450, ,
chr2	12635675	A	C	15,0	30,0	15,3	0	0	0.166667	15	30	18	intergenic	Mindy3;Pter	dist=216215;dist=288366	.	.	63	48	450, ,
chr2	15770088	A	G	33,0	30,0	12,3	0	0	0.2	33	30	15	intronic	Malrd1	.	.	.	78	45	450, ,
chr2	15770091	G	A	33,0	29,0	12,3	0	0	0.2	33	29	15	intronic	Malrd1	.	.	.	77	44	450, ,
chr2	20057157	T	TTTATG	20,0	43,0	8,5	0	0	0.384615	20	43	13	intergenic	Otud1;Etl4	dist=395878;dist=232756	.	.	76	56	450, ,
chr2	36315055	G	C	24,0	32,0	10,3	0	0	0.230769	24	32	13	intergenic	Ptgs1;Olfr338	dist=62784;dist=61723	.	.	69	45	450, ,
chr2	37022964	G	C	44,0	35,0	14,3	0	0	0.176471	44	35	17	intergenic	Olfr358;Olfr360	dist=17352;dist=45343	.	.	96	52	450, ,
chr2	39599478	G	GTTCTT	29,0	30,0	19,4	0	0	0.173913	29	30	23	intergenic	Ppp6c;Lrp1b	dist=373129;dist=997295	.	.	82	53	450, ,
chr2	45566237	T	A	32,0	28,0	12,4	0	0	0.25	32	28	16	intergenic	Zeb2;1700019E08Rik	dist=448795;dist=130368	.	.	76	44	450, ,
chr2	54362774	C	T	30,0	32,0	6,3	0	0	0.333333	30	32	9	intergenic	Rprm;Galnt13	dist=277222;dist=73613	.	.	71	41	450, ,
chr2	56071924	G	T	17,0	15,0	15,4	0	0	0.210526	17	15	19	intergenic	Kcnj3;Mir195b	dist=473779;dist=713887	.	.	51	34	450, ,
chr2	56772356	T	C	24,0	28,0	21,4	0	0	0.16	24	28	25	intergenic	Kcnj3;Mir195b	dist=1174211;dist=13455	.	.	77	53	450, ,
chr2	64433989	A	T	38,0	28,0	26,5	0	0	0.16129	38	28	31	intergenic	Fign;Grb14	dist=335951;dist=478493	.	.	97	59	450, ,
chr2	67745142	A	T	31,0	28,0	5,3	0	0	0.375	31	28	8	intergenic	Mir7224;Mir6335	dist=69626;dist=35901	.	.	67	36	450, ,
chr2	67745144	T	C	31,0	28,0	5,3	0	0	0.375	31	28	8	intergenic	Mir7224;Mir6335	dist=69628;dist=35899	.	.	67	36	450, ,
chr2	71110012	TAC	T	.	.	.	0	0	0.190476	25	36	21	intergenic	Dcaf17;Cybrd1	dist=10871;dist=8040	.	.	82	57	450, ,
chr2	74588754	G	A	26,0	33,0	15,4	0	0	0.210526	26	33	19	intergenic	Lnpk;Evx2	dist=9806;dist=64237	.	.	78	52	450, ,
chr2	74588756	G	A	26,0	33,0	15,4	0	0	0.210526	26	33	19	intergenic	Lnpk;Evx2	dist=9808;dist=64235	.	.	78	52	450, ,
chr2	78936855	T	A	15,0	23,0	21,3	0	0	0.125	15	23	24	intergenic	Ube2e3;Itga4	dist=16272;dist=318571	.	.	62	47	450, ,
chr2	86249955	GTTTTTT	G	28,0	26,0	8,4	0	0	0.333333	28	26	12	intergenic	Olfr1048;Olfr1049	dist=13123;dist=4804	.	.	66	38	450, ,
chr2	86909732	AAGTG	A	21,0	24,0	6,5	0	0	0.454545	21	24	11	intergenic	Olfr1097;Olfr1098	dist=17570;dist=12847	.	.	56	35	450, ,
chr2	87129312	A	C	37,0	28,0	5,3	0	0	0.375	37	28	8	intergenic	Olfr259;Olfr1110	dist=20927;dist=6069	.	.	73	36	450, ,
chr2	90163152	A	G	37,0	29,0	17,4	0	0	0.190476	37	29	21	intergenic	Olfr1270;Olfr1565	dist=13116;dist=58415	.	.	87	50	450, ,
chr2	90163156	A	G	36,0	30,0	17,5	0	0	0.227273	36	30	22	intergenic	Olfr1270;Olfr1565	dist=13120;dist=58411	.	.	88	52	450, ,
chr2	96393667	A	G	21,0	33,0	15,4	0	0	0.210526	21	33	19	intronic	Lrrc4c	.	.	.	73	52	450, ,
chr2	98011296	G	T	21,0	31,0	14,4	0	0	0.222222	21	31	18	intergenic	Lrrc4c;NONE	dist=379632;dist=NONE	.	.	70	49	450, ,
chr2	103532540	C	T	26,0	32,0	17,3	0	0	0.15	26	32	20	intergenic	Cat;Abtb2	dist=47387;dist=33770	.	.	78	52	450, ,
chr2	103532876	A	T	25,0	29,0	15,5	0	0	0.25	25	29	20	intergenic	Cat;Abtb2	dist=47723;dist=33434	.	.	74	49	450, ,
chr2	107491527	A	G	40,0	21,0	15,3	0	0	0.166667	40	21	18	intergenic	Kcna4;Mettl15	dist=193023;dist=1600773	.	.	79	39	450, ,
chr2	107491530	A	G	40,0	20,0	15,3	0	0	0.166667	40	20	18	intergenic	Kcna4;Mettl15	dist=193026;dist=1600770	.	.	78	38	450, ,
chr2	108612706	C	G	33,0	30,0	20,4	0	0	0.166667	33	30	24	intergenic	Kcna4;Mettl15	dist=1314202;dist=479594	.	.	87	54	450, ,
chr2	110259755	G	A	34,0	27,0	6,2	0	0	0.25	34	27	8	intergenic	Ccdc34os;Bbox1	dist=209276;dist=5328	.	.	69	35	450, ,
chr2	111013015	A	T	35,0	39,0	16,4	0	0	0.2	35	39	20	intergenic	Ano3;A26c3	dist=62771;dist=180239	.	.	94	59	450, ,
chr2	111013028	T	C	35,0	40,0	13,4	0	0	0.235294	35	40	17	intergenic	Ano3;A26c3	dist=62784;dist=180226	.	.	92	57	450, ,
chr2	111121533	A	G	17,0	21,0	14,5	0	0	0.263158	17	21	19	intergenic	Ano3;A26c3	dist=171289;dist=71721	.	.	57	40	450, ,
chr2	128047988	G	A	.	.	.	0	0	0.666667	31	23	6	intronic	Acoxl	.	.	.	60	29	450, ,
chr2	142103976	C	CATT	26,0	27,0	8,4	0	0	0.333333	26	27	12	intronic	Macrod2	.	.	.	65	39	450, ,
chr2	143279458	T	C	22,0	24,0	25,3	0	0	0.107143	22	24	28	intergenic	Otor;Pcsk2os1	dist=197745;dist=256018	.	.	74	52	450, ,
chr2	150102868	T	C	33,0	26,0	10,4	0	0	0.285714	33	26	14	intergenic	Syndig1;Zfp120	dist=98476;dist=11539	.	.	73	40	450, ,
chr2	151132666	A	G	30,0	40,0	19,3	0	0	0.136364	30	40	22	intergenic	Gm14151;4930442J19Rik	dist=28857;dist=169373	.	.	92	62	450, ,
chr2	151444378	T	A	25,0	24,0	14,4	0	0	0.222222	25	24	18	intergenic	LOC100125594;4921509C19Rik	dist=11929;dist=26164	.	.	67	42	450, ,
chr2	154067235	A	G	29,0	24,0	13,4	0	0	0.235294	29	24	17	intergenic	Bpifa2;Bpifa3	dist=51162;dist=63101	.	.	70	41	450, ,
chr2	162028221	G	C	.	.	.	0	0	0.310345	30	35	29	intronic	Ptprt	.	.	.	94	64	450, ,
chr2	174206965	G	GGATA	.	.	.	0	0	0.26087	14	35	23	intergenic	Gm10714;Mir296	dist=23047;dist=60082	.	.	72	58	450, ,
chr2	178940622	TTCTCTCTTTCTC	T	.	.	.	0	0	1	19	25	15	intergenic	Cdh26;4930591A17Rik	dist=453257;dist=474302	.	.	59	40	450, ,
chr3	3092112	A	AAG	33,0	35,0	8,4	0	0	0.333333	33	35	12	intergenic	NONE;Hnf4g	dist=NONE;dist=415918	.	.	80	47	450, ,
chr3	3111706	C	CAAG	28,0	22,0	12,6	0	0	0.333333	28	22	18	intergenic	NONE;Hnf4g	dist=NONE;dist=396324	.	.	68	40	450, ,
chr3	3111847	T	TAAC	28,0	34,0	14,6	0	0	0.3	28	34	20	intergenic	NONE;Hnf4g	dist=NONE;dist=396183	.	.	82	54	450, ,
chr3	4715995	T	C	27,0	27,0	7,4	0	0	0.363636	27	27	11	intergenic	Hnf4g;1110015O18Rik	dist=1056195;dist=82713	.	.	65	38	450, ,
chr3	4716000	C	G	26,0	26,0	7,5	0	0	0.416667	26	26	12	intergenic	Hnf4g;1110015O18Rik	dist=1056200;dist=82708	.	.	64	38	450, ,
chr3	5932007	C	CAG	25,0	39,0	13,5	0	0	0.277778	25	39	18	intergenic	Pex2;1700008P02Rik	dist=355759;dist=683406	.	.	82	57	450, ,
chr3	6699613	A	C	31,0	20,0	13,3	0	0	0.1875	31	20	16	intergenic	1700008P02Rik;Pkia	dist=79170;dist=666991	.	.	67	36	450, ,
chr3	10166294	C	T	30,0	37,0	18,3	0	0	0.142857	30	37	21	intergenic	Gm9833;Pmp2	dist=73732;dist=13557	.	.	88	58	450, ,
chr3	12977158	C	CTGTTT	38,0	22,0	3,3	0	0	0.5	38	22	6	intergenic	Gm10745;Ralyl	dist=1132799;dist=494497	.	.	66	28	450, ,
chr3	13263749	A	T	36,0	38,0	14,3	0	0	0.176471	36	38	17	intergenic	Gm10745;Ralyl	dist=1419390;dist=207906	.	.	91	55	450, ,
chr3	13263756	G	A	37,0	38,0	13,4	0	0	0.235294	37	38	17	intergenic	Gm10745;Ralyl	dist=1419397;dist=207899	.	.	92	55	450, ,
chr3	13422699	C	A	28,0	29,0	11,4	0	0	0.266667	28	29	15	intergenic	Gm10745;Ralyl	dist=1578340;dist=48956	.	.	72	44	450, ,
chr3	17303680	T	A	25,0	23,0	13,4	0	0	0.235294	25	23	17	intergenic	Gm30223;Mir124-2hg	dist=470914;dist=486241	.	.	65	40	450, ,
chr3	17303686	A	C	27,0	23,0	13,4	0	0	0.235294	27	23	17	intergenic	Gm30223;Mir124-2hg	dist=470920;dist=486235	.	.	67	40	450, ,
chr3	17515937	C	CCTT	34,0	32,0	13,3	0	0	0.1875	34	32	16	intergenic	Gm30223;Mir124-2hg	dist=683171;dist=273984	.	.	82	48	450, ,
chr3	19815294	G	GTCC	.	.	.	0	0	0.219512	28	31	41	intergenic	Crh;4632415L05Rik	dist=119898;dist=79577	.	.	100	72	450, ,
chr3	21137746	G	T	27,0	35,0	8,4	0	0	0.333333	27	35	12	intergenic	Agtr1b;Tbl1xr1	dist=770569;dist=938906	.	.	74	47	450, ,
chr3	21396823	G	A	17,0	22,0	3,2	0	0	0.4	17	22	5	intergenic	Agtr1b;Tbl1xr1	dist=1029646;dist=679829	.	.	44	27	450, ,
chr3	22485973	T	G	33,0	26,0	14,3	0	0	0.176471	33	26	17	intergenic	Rprl2;Naaladl2	dist=234366;dist=1312130	.	.	76	43	450, ,
chr3	26542674	A	G	28,0	34,0	11,3	0	0	0.214286	28	34	14	intergenic	Nlgn1;Spata16	dist=210765;dist=94957	.	.	76	48	450, ,
chr3	29614514	T	TGAG	34,0	41,0	10,3	0	0	0.230769	34	41	13	intronic	Egfem1	.	.	.	88	54	450, ,
chr3	33251388	T	A	27,0	34,0	30,5	0	0	0.142857	27	34	35	intergenic	Pex5l;Ttc14	dist=108197;dist=548795	.	.	96	69	450, ,
chr3	33251391	T	A	27,0	35,0	29,5	0	0	0.147059	27	35	34	intergenic	Pex5l;Ttc14	dist=108200;dist=548792	.	.	96	69	450, ,
chr3	36806185	C	T	36,0	31,0	20,3	0	0	0.130435	36	31	23	intergenic	Trpc3;4932438A13Rik	dist=116018;dist=56921	.	.	90	54	450, ,
chr3	39827294	A	G	35,0	30,0	21,4	0	0	0.16	35	30	25	intergenic	Fat4;1700017G19Rik	dist=815311;dist=677571	.	.	90	55	450, ,
chr3	39860711	G	A	11,0	15,0	3,2	0	0	0.4	11	15	5	intergenic	Fat4;1700017G19Rik	dist=848728;dist=644154	.	.	31	20	450, ,
chr3	39860721	A	G	12,0	14,0	3,2	0	0	0.4	12	14	5	intergenic	Fat4;1700017G19Rik	dist=848738;dist=644144	.	.	31	19	450, ,
chr3	41722274	A	T	35,0	29,0	16,4	0	0	0.2	35	29	20	intronic	Sclt1	.	.	.	84	49	450, ,
chr3	41995278	A	G	28,0	29,0	26,4	0	0	0.133333	28	29	30	intergenic	D3Ertd751e;NONE	dist=236337;dist=NONE	.	.	87	59	450, ,
chr3	41995280	A	T	28,0	29,0	26,4	0	0	0.133333	28	29	30	intergenic	D3Ertd751e;NONE	dist=236339;dist=NONE	.	.	87	59	450, ,
chr3	43177065	A	G	44,0	33,0	13,4	0	0	0.235294	44	33	17	intergenic	D3Ertd751e;NONE	dist=1418124;dist=NONE	.	.	94	50	450, ,
chr3	51395244	AGAGGGAGAGAGAGAGAGAGGGAGGGAGGGAGGGAGAGAGAGGGGGGGGGGAGGGAGG	A	11,0	9,0	9,3	0	0	0.25	11	9	12	intronic	Mgarp	.	.	.	32	21	450, ,
chr3	60314449	A	T	32,0	35,0	14,3	0	0	0.176471	32	35	17	intergenic	Sucnr1;Mbnl1	dist=226883;dist=158381	.	.	84	52	450, ,
chr3	61018680	A	AG	.	.	.	0	0	0.5	17	13	12	intergenic	P2ry1;Rap2b	dist=9698;dist=345827	.	.	42	25	450, ,
chr3	61918055	GGAGAGAGAGAGAGA	G	.	.	.	0	0	0.727273	17	14	11	intergenic	Rap2b;Arhgef26	dist=549353;dist=420708	.	.	42	25	450, ,
chr3	62036149	C	T	28,0	39,0	17,2	0	0	0.105263	28	39	19	intergenic	Rap2b;Arhgef26	dist=667446;dist=302628	.	.	86	58	450, ,
chr3	72255075	G	C	30,0	28,0	12,4	0	0	0.25	30	28	16	intergenic	Gm6634;Sis	dist=1447784;dist=633482	.	.	74	44	450, ,
chr3	72255079	A	C	30,0	29,0	12,4	0	0	0.25	30	29	16	intergenic	Gm6634;Sis	dist=1447788;dist=633478	.	.	75	45	450, ,
chr3	72596729	G	C	22,0	23,0	7,7	0	0	0.5	22	23	14	intergenic	Gm6634;Sis	dist=1789438;dist=291828	.	.	59	37	450, ,
chr3	72596730	C	CCTTTTCATTT	22,0	23,0	7,7	0	0	0.5	22	23	14	intergenic	Gm6634;Sis	dist=1789439;dist=291827	.	.	59	37	450, ,
chr3	75099927	A	T	26,0	37,0	9,4	0	0	0.307692	26	37	13	intronic	Zbbx	.	.	.	76	50	450, ,
chr3	80644506	T	A	27,0	29,0	9,3	0	0	0.25	27	29	12	intergenic	Gask1b;Gria2	dist=698228;dist=36944	.	.	68	41	450, ,
chr3	80644515	C	T	27,0	26,0	10,3	0	0	0.230769	27	26	13	intergenic	Gask1b;Gria2	dist=698237;dist=36935	.	.	66	39	450, ,
chr3	98665496	G	A	30,0	24,0	19,4	0	0	0.173913	30	24	23	intergenic	Hsd3b5;Hsd3b2	dist=19962;dist=45611	.	.	77	47	450, ,
chr3	98665498	C	A	30,0	24,0	19,4	0	0	0.173913	30	24	23	intergenic	Hsd3b5;Hsd3b2	dist=19964;dist=45609	.	.	77	47	450, ,
chr3	105887614	C	A	32,0	29,0	19,3	0	0	0.136364	32	29	22	intronic	Tmigd3	.	.	.	83	51	450, ,
chr3	105887621	G	A	29,0	30,0	21,3	0	0	0.125	29	30	24	intronic	Tmigd3	.	.	.	83	54	450, ,
chr3	111450379	C	A	37,0	33,0	16,5	0	0	0.238095	37	33	21	intergenic	Prmt6;Gm6602	dist=1199380;dist=431524	.	.	91	54	450, ,
chr3	111450381	T	C	37,0	33,0	16,5	0	0	0.238095	37	33	21	intergenic	Prmt6;Gm6602	dist=1199382;dist=431522	.	.	91	54	450, ,
chr3	112957996	TAGATAATCCCAGCACTTGGGAGGCAGAGGCAGGCGGATTTCTGAGTTTGAGGACAGCCAAGGCTACACAGAGAAACCCTGTCTCGAAAAAACAACAACAACAAAAAA	T	.	.	.	0	0	1	6	8	6	intergenic	Gm6602;Amy2b	dist=875996;dist=189553	.	.	20	14	450, , 282
chr3	114262781	T	C	25,0	26,0	17,4	0	0	0.190476	25	26	21	intergenic	Col11a1;Olfm3	dist=42025;dist=641297	.	.	72	47	450, ,
chr3	121585285	A	AT	.	.	.	0	0	0.25	21	26	20	intergenic	Slc44a3;A730020M07Rik	dist=52941;dist=49651	.	.	67	46	450, ,
chr3	133448015	G	GTT	26,0	31,0	14,4	0	0	0.222222	26	31	18	intergenic	Ppa2;Tet2	dist=69780;dist=15662	.	.	75	49	450, ,
chr3	134531220	T	C	29,0	26,0	18,3	0	0	0.142857	29	26	21	intergenic	4930539C22Rik;Tacr3	dist=107585;dist=297787	.	.	76	47	450, ,
chr3	134531223	T	G	29,0	26,0	18,3	0	0	0.142857	29	26	21	intergenic	4930539C22Rik;Tacr3	dist=107588;dist=297784	.	.	76	47	450, ,
chr3	136466911	C	CAAG	22,0	37,0	6,3	0	0	0.333333	22	37	9	intergenic	1700030L20Rik;Ppp3ca	dist=17562;dist=203155	.	.	68	46	450, ,
chr3	139818849	T	C	12,0	27,0	7,3	0	0	0.3	12	27	10	intergenic	Gm32693;Mir7j	dist=38090;dist=209400	.	.	49	37	450, ,
chr3	147770175	A	G	9,0	9,0	8,2	0	0	0.2	9	9	10	intergenic	Ttll7;Adgrl2	dist=786167;dist=1045411	.	.	28	19	450, ,
chr3	148732204	AGTGTGTGTGTGT	A	.	.	.	0	0	1	26	33	21	intergenic	Ttll7;Adgrl2	dist=1748197;dist=83370	.	.	80	54	450, ,
chr3	154944493	G	T	10,0	11,0	13,4	0	0	0.235294	10	11	17	intronic	Tnni3k	.	.	.	38	28	450, ,
chr3	155904657	C	A	31,0	29,0	16,5	0	0	0.238095	31	29	21	intergenic	Lrriq3;9330178D15Rik	dist=710379;dist=71697	.	.	81	50	450, ,
chr3	159162227	T	C	32,0	25,0	14,2	0	0	0.125	32	25	16	ncRNA_intronic	Gm20752	.	.	.	73	41	450, ,
chr3	159289803	G	A	35,0	23,0	9,5	0	0	0.357143	35	23	14	ncRNA_intronic	Gm20752	.	.	.	72	37	450, ,
chr4	4870985	A	T	17,0	30,0	29,3	0	0	0.09375	17	30	32	intergenic	Impad1;4930423M02Rik	dist=77679;dist=761343	.	.	79	62	450, ,
chr4	7637357	C	T	36,0	36,0	15,3	0	0	0.166667	36	36	18	intergenic	8430436N08Rik;Car8	dist=63556;dist=504136	.	.	90	54	450, ,
chr4	8315468	G	T	14,0	24,0	28,3	0	0	0.0967742	14	24	31	intergenic	Car8;Rab2a	dist=76427;dist=220176	.	.	69	55	450, ,
chr4	8315475	T	G	15,0	23,0	26,3	0	0	0.103448	15	23	29	intergenic	Car8;Rab2a	dist=76434;dist=220169	.	.	67	52	450, ,
chr4	9249721	GCACACACA	G	.	.	.	0	0	1	12	25	5	intergenic	Chd7;Clvs1	dist=381273;dist=19564	.	.	42	30	450, ,
chr4	12894400	C	CA	.	.	.	0	0	0.666667	15	8	6	intergenic	Fam92a;Triqk	dist=722385;dist=12437	.	.	29	14	450, ,
chr4	16232944	T	TC	.	.	.	0	0	0.416667	13	8	12	ncRNA_intronic	A530072M11Rik	.	.	.	33	20	450, ,
chr4	16835396	A	AAGAT	23,0	24,0	13,5	0	0	0.277778	23	24	18	intergenic	A530072M11Rik;Mmp16	dist=569171;dist=1018062	.	.	65	42	450, ,
chr4	16901798	G	GTTC	29,0	30,0	10,5	0	0	0.333333	29	30	15	intergenic	A530072M11Rik;Mmp16	dist=635573;dist=951660	.	.	74	45	450, ,
chr4	17845722	C	G	32,0	35,0	14,3	0	0	0.176471	32	35	17	intergenic	A530072M11Rik;Mmp16	dist=1579497;dist=7736	.	.	84	52	450, ,
chr4	19475117	A	C	29,0	35,0	9,4	0	0	0.307692	29	35	13	intronic	Cngb3	.	.	.	77	48	450, ,
chr4	20209414	T	G	25,0	23,0	7,3	0	0	0.3	25	23	10	intronic	Nkain3	.	.	.	58	33	450, ,
chr4	20829017	T	A	6,0	7,0	7,3	0	0	0.3	6	7	10	intergenic	Nkain3;Prdm13	dist=50349;dist=848463	.	.	23	17	450, ,
chr4	21428524	C	CAAG	23,0	35,0	5,5	0	0	0.5	23	35	10	intergenic	Nkain3;Prdm13	dist=649856;dist=248956	.	.	68	45	450, ,
chr4	23475844	A	T	27,0	31,0	11,3	0	0	0.214286	27	31	14	intergenic	Gm30731;Mms22l	dist=982718;dist=1020607	.	.	72	45	450, ,
chr4	25125648	C	T	29,0	27,0	12,4	0	0	0.25	29	27	16	intergenic	Gpr63;Fhl5	dist=116415;dist=74260	.	.	72	43	450, ,
chr4	29869688	G	GTCTTTTT	32,0	27,0	10,6	0	0	0.375	32	27	16	intergenic	Gm11917;4930556G01Rik	dist=780774;dist=794908	.	.	75	43	450, ,
chr4	31649155	C	CT	.	.	.	0	0	0.5	22	27	8	intergenic	4930556G01Rik;Map3k7	dist=793411;dist=314952	.	.	57	35	450, ,
chr4	33224316	CGA	C	.	.	.	0	0	0.6	11	17	10	intronic	Srsf12	.	.	.	38	27	450, ,
chr4	33818161	T	C	23,0	43,0	8,3	0	0	0.272727	23	43	11	intergenic	Rngtt;Cnr1	dist=315547;dist=106103	.	.	77	54	450, ,
chr4	34891996	G	GGGA	.	.	.	0	0	0.636364	24	9	11	intergenic	Zfp292;Cga	dist=9048;dist=1783	.	.	44	20	450, ,
chr4	37605614	G	A	34,0	44,0	14,4	0	0	0.222222	34	44	18	intergenic	Gm12374;Gm12381	dist=273099;dist=966053	.	.	96	62	450, ,
chr4	47254697	G	GC	.	.	.	0	0	1	17	11	6	intronic	Col15a1	.	.	.	34	17	450, ,
chr4	56402845	G	GCA	.	.	.	0	0	0.307692	21	28	13	intergenic	Klf4;Actl7b	dist=870370;dist=337160	.	.	62	41	450, ,
chr4	60461144	A	C	.	.	.	0	0	0.186441	78	72	59	intergenic	Mup9;Mup1	dist=39192;dist=36869	.	.	209	131	450, ,
chr4	62068557	T	C	31,0	25,0	17,4	0	0	0.190476	31	25	21	intergenic	Mup20;Mup3	dist=14440;dist=14919	.	.	77	46	450, ,
chr4	63045855	C	G	32,0	33,0	16,3	0	0	0.157895	32	33	19	intronic	Zfp618	.	.	.	84	52	450, ,
chr4	66149365	A	T	36,0	30,0	10,4	0	0	0.285714	36	30	14	intronic	Astn2	.	.	.	80	44	450, ,
chr4	67461991	G	T	10,0	5,0	10,2	0	0	0.166667	10	5	12	intergenic	Tlr4;Gm12911	dist=615410;dist=850666	.	.	27	17	450, ,
chr4	68313104	C	G	.	.	.	0	0	0.291667	32	38	24	ncRNA_intronic	Gm12911	.	.	.	94	62	450, ,
chr4	70900551	G	A	34,0	38,0	11,3	0	0	0.214286	34	38	14	intergenic	Megf9;Tle1	dist=365623;dist=1209394	.	.	86	52	450, ,
chr4	70900554	C	T	34,0	36,0	11,3	0	0	0.214286	34	36	14	intergenic	Megf9;Tle1	dist=365626;dist=1209391	.	.	84	50	450, ,
chr4	71125837	A	G	26,0	30,0	13,7	0	0	0.35	26	30	20	intergenic	Megf9;Tle1	dist=590909;dist=984108	.	.	76	50	450, ,
chr4	73396100	C	G	26,0	36,0	13,3	0	0	0.1875	26	36	16	intergenic	Aldoart1;Gm11487	dist=543466;dist=4932	.	.	78	52	450, ,
chr4	76680808	TACACACAGACACACAGACACAGACACAGACACAGACACACACACAGACACACACACACACACACACACACACAC	T	26,0	28,0	5,3	0	0	0.375	26	28	8	intronic	Ptprd	.	.	.	62	36	450, ,
chr4	79556173	A	C	25,0	20,0	23,7	0	0	0.233333	25	20	30	intergenic	A430085M09Rik;Tyrp1	dist=958689;dist=1278040	.	.	75	50	450, ,
chr4	83114241	A	C	28,0	40,0	9,3	0	0	0.25	28	40	12	intergenic	Frem1;Ttc39b	dist=62075;dist=106060	.	.	80	52	450, ,
chr4	83890610	T	TCA	.	.	.	0	0	0.384615	25	37	13	intergenic	Ccdc171;6030471H07Rik	dist=24467;dist=151430	.	.	75	50	450, ,
chr4	84441626	T	C	36,0	35,0	7,3	0	0	0.3	36	35	10	intronic	Bnc2	.	.	.	81	45	450, ,
chr4	87335380	CGTGTGTGTGTGTGTG	C	.	.	.	0	0	1	21	28	14	intergenic	Slc24a2;Mllt3	dist=104841;dist=434530	.	.	63	42	450, ,
chr4	87335398	T	TC	.	.	.	0	0	1	20	22	14	intergenic	Slc24a2;Mllt3	dist=104858;dist=434527	.	.	56	36	450, ,
chr4	90154973	A	G	21,0	30,0	21,5	0	0	0.192308	21	30	26	intergenic	Dmrta1;Zfp352	dist=460207;dist=63847	.	.	77	56	450, ,
chr4	90181306	C	T	33,0	30,0	16,4	0	0	0.2	33	30	20	intergenic	Dmrta1;Zfp352	dist=486540;dist=37514	.	.	83	50	450, ,
chr4	92645367	A	ACT	26,0	36,0	10,5	0	0	0.333333	26	36	15	intergenic	Izumo3;Tusc1	dist=498146;dist=688781	.	.	77	51	450, ,
chr4	92645372	A	ATT	26,0	37,0	12,5	0	0	0.294118	26	37	17	intergenic	Izumo3;Tusc1	dist=498151;dist=688776	.	.	80	54	450, ,
chr4	95109674	CATATATATATAT	C	.	.	.	0	0	1	21	31	30	intergenic	Jun;Fggy	dist=57453;dist=447821	.	.	82	61	450, ,
chr4	95109720	TATAC	T	.	.	.	0	0	1	25	27	26	intergenic	Jun;Fggy	dist=57499;dist=447783	.	.	78	53	450, ,
chr4	96435234	A	ATCT	22,0	42,0	15,4	0	0	0.210526	22	42	19	intergenic	Cyp2j11;Cyp2j8	dist=86554;dist=8716	.	.	83	61	450, ,
chr4	96435401	G	T	26,0	37,0	10,4	0	0	0.285714	26	37	14	intergenic	Cyp2j11;Cyp2j8	dist=86721;dist=8549	.	.	77	51	450, ,
chr4	97290528	C	T	34,0	31,0	18,4	0	0	0.181818	34	31	22	intergenic	Gm12695;E130114P18Rik	dist=505368;dist=277347	.	.	87	53	450, ,
chr4	97291058	G	A	27,0	23,0	20,3	0	0	0.130435	27	23	23	intergenic	Gm12695;E130114P18Rik	dist=505898;dist=276817	.	.	73	46	450, ,
chr4	105014090	G	GCC	.	.	.	0	0	0.357143	17	17	14	intronic	Fyb2	.	.	.	48	31	450, ,
chr4	106858818	C	CAAAAAAAAA	.	.	.	0	0	0.133333	13	23	15	intergenic	Acot11;Ssbp3	dist=53811;dist=52652	.	.	51	38	450, ,
chr4	108069172	TG	T	.	.	.	0	0	0.4	16	12	5	intronic	Scp2	.	.	.	33	17	450, ,
chr4	109686228	T	TC	.	.	.	0	0	0.571429	21	18	7	intronic	Faf1	.	.	.	46	25	450, ,
chr4	119677896	T	TGGG	.	.	.	0	0	0.555556	19	21	9	intergenic	Guca2b;Hivep3	dist=18951;dist=136782	.	.	49	30	450, ,
chr4	124440335	G	GGAGA	.	.	.	0	0	0.615385	28	35	13	intergenic	Rragc;1700057H15Rik	dist=503338;dist=9291	.	.	76	48	450, ,
chr4	125954449	TGGAGAG	T	.	.	.	0	0	0.5	10	14	6	intergenic	2610028E06Rik;Csf3r	dist=32047;dist=70204	.	.	30	20	450, ,
chr4	126038624	G	GC	.	.	.	0	0	0.35	26	22	20	intronic	Csf3r	.	.	.	68	42	450, ,
chr4	126601943	T	TC	.	.	.	0	0	0.625	9	13	8	intergenic	Clspn;5730409E04Rik	dist=8040;dist=7911	.	.	30	21	450, ,
chr4	129247155	A	AC	.	.	.	0	0	0.428571	24	7	7	intronic	C77080	.	.	.	38	14	450, ,
chr4	134999354	GGGGAC	G	.	.	.	0	0	0.8125	19	9	16	intergenic	Syf2;Runx3	dist=61818;dist=121286	.	.	44	25	450, ,
chr4	138294588	ATGGCTCAGTGGTTAGGAGTACATGCTGCAGGGCTGGAGGG	A	.	.	.	0	0	0.34375	28	22	32	intronic	Kif17	.	.	.	82	54	450, ,
chr4	139494403	CGTGT	C	.	.	.	0	0	0.461538	24	19	26	intergenic	Ubr4;Iffo2	dist=4872;dist=36141	.	.	69	45	450, ,
chr4	139527410	G	GAAA	.	.	.	0	0	0.393939	22	16	33	intergenic	Ubr4;Iffo2	dist=37878;dist=3138	.	.	71	49	450, ,
chr4	143800968	A	G	28,0	26,0	12,4	0	0	0.25	28	26	16	intergenic	Gm13023;Gm13084	dist=5383;dist=8277	.	.	70	42	450, ,
chr4	143886733	A	G	30,0	26,0	11,3	0	0	0.214286	30	26	14	intergenic	Gm13103;Pramef6	dist=33096;dist=7504	.	.	70	40	450, ,
chr4	145284358	C	CCTGCCCAGGCCATGCCTACCCTGTTCAAGATAATT	.	.	.	0	0	0.566667	26	29	60	intronic	Tnfrsf8	.	.	.	115	89	450, ,
chr4	145313418	C	CAAAAAAA	.	.	.	0	0	0.222222	22	34	9	intronic	Tnfrsf8	.	.	.	65	43	450, ,
chr4	145594191	CCT	C	.	.	.	0	0	0.123288	66	69	73	intronic	Gm13212	.	.	.	208	142	450, ,
chr4	145677475	T	C	.	.	.	0	0	0.203125	26	56	64	intronic	Zfp980	.	.	.	146	120	450, ,
chr4	146101448	GTAAGCAAGCAATTAAAAATCCAAAA	G	.	.	.	0	0	0.109756	40	36	82	intronic	Zfp987	.	.	.	158	118	450, ,
chr4	146517853	TC	T	.	.	.	0	0	0.289474	70	89	38	intronic	Zfp981	.	.	.	197	127	450, ,
chr4	146736625	GCACA	G	.	.	.	0	0	0.428571	13	9	7	intergenic	1700095A21Rik;Rex2	dist=189753;dist=285221	.	.	29	16	450, ,
chr4	147549804	A	C	.	.	.	0	0	0.140625	40	50	64	intergenic	Zfp982;Zfp985	dist=33740;dist=3473	.	.	154	114	450, ,
chr4	148439911	GGAGAGAGAGAGAGAGAGAGAGAGAGAGAGAGAGAGA	G	.	.	.	0	0	0.615385	19	21	26	intronic	Ubiad1	.	.	.	66	47	450, ,
chr4	153242930	A	ACCCCCTCC	.	.	.	0	0	0.333333	19	22	24	intergenic	Gm833;Ajap1	dist=542008;dist=130291	.	.	65	46	450, ,
chr5	13648575	T	G	38,0	33,0	9,4	0	0	0.307692	38	33	13	intergenic	Sema3a;Speer3	dist=45090;dist=143044	.	.	84	46	450, ,
chr5	15787789	G	A	.	.	.	0	0	0.857143	10	6	7	intergenic	Speer4cos;4930519H02Rik	dist=73193;dist=76139	.	.	23	13	450, ,
chr5	19108202	A	T	18,0	35,0	14,5	0	0	0.263158	18	35	19	intergenic	Gnai1;4921504A21Rik	dist=747789;dist=94166	.	.	72	54	450, ,
chr5	20946860	A	T	11,0	9,0	16,3	0	0	0.157895	11	9	19	intronic	Rsbn1l	.	.	.	39	28	450, ,
chr5	22356552	TCTCCCCTCTCCTCTCCCCTCCCCTCCCCTCCCCTCCCCTCCCCTCCCCTCCC	T	5,0	8,0	9,5	0	0	0.357143	5	8	14	intergenic	Reln;Orc5	dist=11848;dist=129876	.	.	27	22	450, ,
chr5	22608343	C	T	29,0	38,0	18,3	0	0	0.142857	29	38	21	intergenic	Gm9057;A930003O13Rik	dist=43890;dist=130568	.	.	88	59	450, ,
chr5	22608345	C	T	29,0	38,0	18,3	0	0	0.142857	29	38	21	intergenic	Gm9057;A930003O13Rik	dist=43892;dist=130566	.	.	88	59	450, ,
chr5	26739142	T	C	27,0	31,0	11,3	0	0	0.214286	27	31	14	intergenic	4930584F24Rik;Dpp6	dist=245828;dist=78215	.	.	72	45	450, ,
chr5	26739146	C	CT	26,0	32,0	10,3	0	0	0.230769	26	32	13	intergenic	4930584F24Rik;Dpp6	dist=245832;dist=78211	.	.	71	45	450, ,
chr5	40803309	C	G	29,0	26,0	13,4	0	0	0.235294	29	26	17	intergenic	Hs3st1;Rab28	dist=1158678;dist=821664	.	.	72	43	450, ,
chr5	42663526	G	C	33,0	40,0	20,4	0	0	0.166667	33	40	24	intergenic	Gm16223;Gm7854	dist=446742;dist=488160	.	.	97	64	450, ,
chr5	42952481	C	A	29,0	29,0	18,3	0	0	0.142857	29	29	21	intergenic	Gm16223;Gm7854	dist=735697;dist=199205	.	.	79	50	450, ,
chr5	43011363	C	T	31,0	31,0	22,4	0	0	0.153846	31	31	26	intergenic	Gm16223;Gm7854	dist=794579;dist=140323	.	.	88	57	450, ,
chr5	45347399	T	A	28,0	32,0	15,4	0	0	0.210526	28	32	19	ncRNA_intronic	D5Ertd615e	.	.	.	79	51	450, ,
chr5	50555917	A	ATT	33,0	37,0	13,4	0	0	0.235294	33	37	17	intergenic	Mir8117;Ppargc1a	dist=303049;dist=898332	.	.	87	54	450, ,
chr5	50555918	C	T	33,0	37,0	13,4	0	0	0.235294	33	37	17	intergenic	Mir8117;Ppargc1a	dist=303050;dist=898331	.	.	87	54	450, ,
chr5	55272860	G	GTT	26,0	35,0	9,3	0	0	0.25	26	35	12	intergenic	Gm10440;NONE	dist=914318;dist=NONE	.	.	73	47	450, ,
chr5	59167109	A	G	37,0	32,0	9,3	0	0	0.25	37	32	12	intergenic	4930459L07Rik;4933402J10Rik	dist=714111;dist=796010	.	.	81	44	450, ,
chr5	69823492	G	A	27,0	34,0	8,3	0	0	0.272727	27	34	11	intergenic	Gnpda2;Gabrg1	dist=231188;dist=927555	.	.	72	45	450, ,
chr5	69823498	T	C	27,0	34,0	8,3	0	0	0.272727	27	34	11	intergenic	Gnpda2;Gabrg1	dist=231194;dist=927549	.	.	72	45	450, ,
chr5	70453725	G	GGAAT	22,0	26,0	11,6	0	0	0.352941	22	26	17	intergenic	Gnpda2;Gabrg1	dist=861421;dist=297322	.	.	65	43	450, ,
chr5	70453729	A	G	22,0	27,0	11,6	0	0	0.352941	22	27	17	intergenic	Gnpda2;Gabrg1	dist=861425;dist=297318	.	.	66	44	450, ,
chr5	79431301	TACC	T	.	.	.	0	0	0.7	87	93	20	intergenic	1700017L05Rik;Adgrl3	dist=1962445;dist=1589267	.	.	200	113	450, ,
chr5	80726458	C	CTATGG	25,0	32,0	11,5	0	0	0.3125	25	32	16	intergenic	NONE;Adgrl3	dist=NONE;dist=294113	.	.	73	48	450, ,
chr5	83822525	AGT	A	.	.	.	0	0	0.375	30	19	8	intergenic	Tecrl;Epha5	dist=467331;dist=232238	.	.	57	27	450, ,
chr5	86617923	A	G	31,0	27,0	15,3	0	0	0.166667	31	27	18	intronic	Tmprss11f	.	.	.	76	45	450, ,
chr5	88242742	T	C	30,0	40,0	19,5	0	0	0.208333	30	40	24	intergenic	Smr2;Gm7714	dist=133689;dist=26177	.	.	94	64	450, ,
chr5	88247594	T	C	14,0	9,0	4,3	0	0	0.428571	14	9	7	intergenic	Smr2;Gm7714	dist=138541;dist=21325	.	.	30	16	450, ,
chr5	92616051	C	T	.	.	.	0	0	0.160714	30	39	56	intronic	Ccdc158	.	.	.	125	95	450, ,
chr5	92616052	A	G	.	.	.	0	0	0.160714	30	39	56	intronic	Ccdc158	.	.	.	125	95	450, ,
chr5	93572025	T	G	21,0	32,0	11,3	0	0	0.214286	21	32	14	intergenic	Ccng2;C87414	dist=295794;dist=63160	.	.	67	46	450, ,
chr5	104851502	T	C	44,0	35,0	19,4	0	0	0.173913	44	35	23	intronic	Zfp951	.	.	.	102	58	450, ,
chr5	104851505	A	T	44,0	35,0	18,4	0	0	0.181818	44	35	22	intronic	Zfp951	.	.	.	101	57	450, ,
chr5	118174072	T	TG	.	.	.	0	0	0.833333	11	10	6	intronic	Hrk	.	.	.	27	16	450, ,
chr5	121017134	T	TC	.	.	.	0	0	0.473684	25	22	19	intergenic	Rph3a;Ptpn11	dist=7042;dist=113399	.	.	66	41	450, ,
chr5	130663633	TAC	T	.	.	.	0	0	0.277778	31	31	18	intronic	Caln1	.	.	.	80	49	450, ,
chr5	135624817	G	A	14,0	9,0	17,4	0	0	0.190476	14	9	21	intergenic	Ccl24;Rhbdd2	dist=51768;dist=7837	.	.	44	30	450, ,
chr5	137100352	TAC	T	.	.	.	0	0	1	8	5	13	intergenic	Serpine1;Trim56	dist=28081;dist=10932	.	.	26	18	450, ,
chr5	137100412	CAT	C	.	.	.	0	0	1	15	11	7	intergenic	Serpine1;Trim56	dist=28141;dist=10872	.	.	33	18	450, ,
chr5	137100424	TACACACAC	T	.	.	.	0	0	1	15	14	5	intergenic	Serpine1;Trim56	dist=28153;dist=10854	.	.	34	19	450, ,
chr5	145445127	C	T	26,0	28,0	15,4	0	0	0.210526	26	28	19	intronic	Cyp3a16	.	.	.	73	47	450, ,
chr6	5418219	C	A	6,0	6,0	7,2	0	0	0.222222	6	6	9	intronic	Asb4	.	.	.	21	15	450, ,
chr6	6504844	T	C	34,0	45,0	18,4	0	0	0.181818	34	45	22	intergenic	Gm20619;Sem1	dist=127422;dist=53431	.	.	101	67	450, ,
chr6	6505276	C	T	32,0	36,0	14,4	0	0	0.222222	32	36	18	intergenic	Gm20619;Sem1	dist=127854;dist=52999	.	.	86	54	450, ,
chr6	9964498	T	TTGTCG	21,0	20,0	9,7	0	0	0.4375	21	20	16	intergenic	Nxph1;AA545190	dist=715920;dist=1006970	.	.	57	36	450, ,
chr6	14073175	T	C	34,0	32,0	24,4	0	0	0.142857	34	32	28	intergenic	1110019D14Rik;Ppp1r3a	dist=176754;dist=640647	.	.	94	60	450, ,
chr6	14073180	T	C	33,0	31,0	24,3	0	0	0.111111	33	31	27	intergenic	1110019D14Rik;Ppp1r3a	dist=176759;dist=640642	.	.	91	58	450, ,
chr6	19499585	A	ACCTT	24,0	35,0	17,4	0	0	0.190476	24	35	21	intergenic	4930524B17Rik;Mir6370	dist=220742;dist=55757	.	.	80	56	450, ,
chr6	20300233	A	C	36,0	31,0	14,3	0	0	0.176471	36	31	17	intergenic	Mir6370;Kcnd2	dist=744772;dist=915113	.	.	84	48	450, ,
chr6	20300236	T	C	36,0	31,0	15,3	0	0	0.166667	36	31	18	intergenic	Mir6370;Kcnd2	dist=744775;dist=915110	.	.	85	49	450, ,
chr6	20630025	C	T	35,0	26,0	19,4	0	0	0.173913	35	26	23	intergenic	Mir6370;Kcnd2	dist=1074564;dist=585321	.	.	84	49	450, ,
chr6	25635032	T	C	25,0	33,0	15,4	0	0	0.210526	25	33	19	intergenic	Tmem229a;Gpr37	dist=678907;dist=33491	.	.	77	52	450, ,
chr6	35488507	G	C	25,0	32,0	19,3	0	0	0.136364	25	32	22	intergenic	1700065J11Rik;Mtpn	dist=151678;dist=20317	.	.	79	54	450, ,
chr6	41838274	C	CTGT	33,0	29,0	9,4	0	0	0.307692	33	29	13	intergenic	Olfr459;Pip	dist=65977;dist=9275	.	.	75	42	450, ,
chr6	45312265	T	C	29,0	30,0	19,4	0	0	0.173913	29	30	23	intronic	Cntnap2	.	.	.	82	53	450, ,
chr6	60458369	A	ATGGCCT	37,0	32,0	8,5	0	0	0.384615	37	32	13	intergenic	A530053G22Rik;Snca	dist=54662;dist=273204	.	.	82	45	450, ,
chr6	62724242	A	G	30,0	34,0	11,3	0	0	0.214286	30	34	14	intergenic	Ccser1;Grid2	dist=341379;dist=531764	.	.	78	48	450, ,
chr6	69624973	T	A	32,0	20,0	24,3	0	0	0.111111	32	20	27	intergenic	Rprl1;Rpia	dist=297799;dist=1140747	.	.	79	47	450, ,
chr6	70090955	T	C	31,0	29,0	10,9	0	0	0.473684	31	29	19	intergenic	Rprl1;Rpia	dist=763781;dist=674765	.	.	79	48	450, ,
chr6	70651045	C	G	39,0	29,0	15,4	0	0	0.210526	39	29	19	intergenic	Rprl1;Rpia	dist=1323871;dist=114675	.	.	87	48	450, ,
chr6	75648356	C	CTGGAATAAAACCTACT	23,0	39,0	8,6	0	0	0.428571	23	39	14	intergenic	Gm31747;Ctnna2	dist=2039683;dist=1233281	.	.	76	53	450, ,
chr6	75863998	A	G	33,0	33,0	19,3	0	0	0.136364	33	33	22	intergenic	NONE;Ctnna2	dist=NONE;dist=1017639	.	.	88	55	450, ,
chr6	80309349	G	A	27,0	31,0	15,3	0	0	0.166667	27	31	18	intronic	Lrrtm4	.	.	.	76	49	450, ,
chr6	80309351	G	A	27,0	31,0	15,3	0	0	0.166667	27	31	18	intronic	Lrrtm4	.	.	.	76	49	450, ,
chr6	89785923	C	T	33,0	44,0	12,4	0	0	0.25	33	44	16	intergenic	Vmn1r41;Vmn1r42	dist=38509;dist=58595	.	.	93	60	450, ,
chr6	115776883	TCA	T	.	.	.	0	0	0.142857	26	27	35	intronic	Cand2	.	.	.	88	62	450, ,
chr6	120495909	TCA	T	.	.	.	0	0	0.25	34	23	16	intergenic	Tmem121b;Hdhd5	dist=1964;dist=13583	.	.	73	39	450, ,
chr6	121794288	C	G	34,0	29,0	13,3	0	0	0.1875	34	29	16	intergenic	A2m;Mug1	dist=115050;dist=44253	.	.	79	45	450, ,
chr6	124030905	A	G	23,0	37,0	22,3	0	0	0.12	23	37	25	intronic	Vmn2r26	.	.	.	85	62	450, ,
chr6	128696688	C	T	29,0	45,0	1,4	0	0	0.8	29	45	5	intergenic	Clec2h;Klrb1	dist=19314;dist=9408	.	.	79	50	450, ,
chr6	128696690	T	TATC	29,0	45,0	1,4	0	0	0.8	29	45	5	intergenic	Clec2h;Klrb1	dist=19316;dist=9406	.	.	79	50	450, ,
chr6	132925196	C	CTAAACCTGA	26,0	38,0	8,4	0	0	0.333333	26	38	12	intergenic	Tas2r125;Tas2r129	dist=14610;dist=25906	.	.	76	50	450, ,
chr6	132925205	C	T	26,0	37,0	9,4	0	0	0.307692	26	37	13	intergenic	Tas2r125;Tas2r129	dist=14619;dist=25897	.	.	76	50	450, ,
chr6	133846607	T	G	29,0	22,0	15,3	0	0	0.166667	29	22	18	intergenic	Gm5886;Kap	dist=79199;dist=3248	.	.	69	40	450, ,
chr6	137453186	TTG	T	.	.	.	0	0	0.2	28	29	25	intronic	Ptpro	.	.	.	82	54	450, ,
chr6	142120498	G	GAGTGTTGTTC	28,0	32,0	4,7	0	0	0.636364	28	32	11	intronic	Slco1a6	.	.	.	71	43	450, ,
chr6	145380287	TTG	T	.	.	.	0	0	0.25	29	30	16	intergenic	Gm15706;1700073E17Rik	dist=128439;dist=7336	.	.	75	46	450, ,
chr7	12648442	C	T	34,0	37,0	21,3	0	0	0.125	34	37	24	intergenic	Vmn2r54;Vmn2r55	dist=12308;dist=3264	.	.	95	61	450, ,
chr7	12648444	T	G	34,0	37,0	21,3	0	0	0.125	34	37	24	intergenic	Vmn2r54;Vmn2r55	dist=12310;dist=3262	.	.	95	61	450, ,
chr7	14498378	A	ATTGAGAAGAGTGTTATTCAGT	25,0	25,0	6,5	0	0	0.454545	25	25	11	intergenic	Sult2a7;Nlrp5-ps	dist=5355;dist=32276	.	.	61	36	450, ,
chr7	14774305	A	G	24,0	33,0	13,3	0	0	0.1875	24	33	16	intergenic	Obox7;Obox2	dist=108309;dist=614546	.	.	73	49	450, ,
chr7	17823730	A	AGG	23,0	47,0	12,4	0	0	0.25	23	47	16	intergenic	Ceacam14;Ceacam11	dist=8103;dist=148437	.	.	86	63	450, ,
chr7	20804126	T	A	28,0	32,0	9,3	0	0	0.25	28	32	12	intergenic	Vmn1r113;Vmn1r114	dist=15918;dist=7095	.	.	72	44	450, ,
chr7	20804129	T	G	28,0	34,0	9,3	0	0	0.25	28	34	12	intergenic	Vmn1r113;Vmn1r114	dist=15921;dist=7092	.	.	74	46	450, ,
chr7	21252630	T	A	23,0	43,0	20,3	0	0	0.130435	23	43	23	intergenic	Vmn1r123;Vmn1r124	dist=89522;dist=7064	.	.	89	66	450, ,
chr7	21252633	T	G	24,0	42,0	20,3	0	0	0.130435	24	42	23	intergenic	Vmn1r123;Vmn1r124	dist=89525;dist=7061	.	.	89	65	450, ,
chr7	21312629	A	G	27,0	44,0	10,4	0	0	0.285714	27	44	14	intergenic	Vmn1r126;Vmn1r127	dist=11162;dist=6315	.	.	85	58	450, ,
chr7	23379727	T	C	25,0	40,0	14,3	0	0	0.176471	25	40	17	intergenic	Nlrp4e;Nlrp5	dist=17450;dist=6162	.	.	82	57	450, ,
chr7	26118631	C	T	24,0	34,0	11,3	0	0	0.214286	24	34	14	intergenic	Cyp2b13;Cyp2b9	dist=22435;dist=54778	.	.	72	48	450, ,
chr7	32023316	C	T	31,0	35,0	47,5	0	0	0.0961538	31	35	52	intergenic	Scgb1b7;Scgb2b11	dist=309336;dist=185857	.	.	118	87	450, ,
chr7	32023327	G	A	28,0	34,0	48,5	0	0	0.0943396	28	34	53	intergenic	Scgb1b7;Scgb2b11	dist=309347;dist=185846	.	.	115	87	450, ,
chr7	32284407	A	C	40,0	24,0	11,4	0	0	0.266667	40	24	15	intergenic	Scgb2b11;Scgb2b12	dist=73265;dist=40879	.	.	79	39	450, ,
chr7	41767155	T	C	33,0	30,0	15,3	0	0	0.166667	33	30	18	intergenic	Vmn2r-ps54;Vmn2r58	dist=39962;dist=69726	.	.	81	48	450, ,
chr7	48012526	G	A	39,0	24,0	15,4	0	0	0.210526	39	24	19	intergenic	Mrgpra4;Mrgprx1	dist=30230;dist=8445	.	.	82	43	450, ,
chr7	48012531	T	C	39,0	26,0	15,4	0	0	0.210526	39	26	19	intergenic	Mrgpra4;Mrgprx1	dist=30235;dist=8440	.	.	84	45	450, ,
chr7	53168976	G	C	31,0	23,0	20,4	0	0	0.166667	31	23	24	intergenic	1700015G11Rik;Mir6238	dist=1153260;dist=722785	.	.	78	47	450, ,
chr7	53168982	G	C	29,0	23,0	20,4	0	0	0.166667	29	23	24	intergenic	1700015G11Rik;Mir6238	dist=1153266;dist=722779	.	.	76	47	450, ,
chr7	55368054	G	A	36,0	38,0	14,5	0	0	0.263158	36	38	19	intergenic	Luzp2;Siglech	dist=99166;dist=400130	.	.	93	57	450, ,
chr7	59796629	T	TG	.	.	.	0	0	0.101124	46	69	89	ncRNA_intronic	Snhg14	.	.	.	204	158	450, ,
chr7	60704884	A	AGGACCAGATG	36,0	23,0	7,3	0	0	0.3	36	23	10	intergenic	Snhg14;B230209E15Rik	dist=254707;dist=824526	.	.	69	33	450, ,
chr7	64108987	T	TCCAAATAGA	27,0	36,0	10,6	0	0	0.375	27	36	16	intergenic	Klf13;Trpm1	dist=170072;dist=44848	.	.	79	52	450, ,
chr7	64109949	T	C	30,0	41,0	12,3	0	0	0.2	30	41	15	intergenic	Klf13;Trpm1	dist=171034;dist=43886	.	.	86	56	450, ,
chr7	64109952	A	G	31,0	41,0	12,3	0	0	0.2	31	41	15	intergenic	Klf13;Trpm1	dist=171037;dist=43883	.	.	87	56	450, ,
chr7	76074940	C	T	25,0	40,0	12,3	0	0	0.2	25	40	15	intergenic	Klhl25;Agbl1	dist=200810;dist=154947	.	.	80	55	450, ,
chr7	77603804	T	A	39,0	24,0	13,4	0	0	0.235294	39	24	17	intergenic	Agbl1;Ntrk3	dist=479106;dist=588310	.	.	80	41	450, ,
chr7	84957762	A	G	23,0	33,0	14,3	0	0	0.176471	23	33	17	intronic	Vmn2r65	.	.	.	73	50	450, ,
chr7	84957766	C	A	23,0	33,0	14,3	0	0	0.176471	23	33	17	intronic	Vmn2r65	.	.	.	73	50	450, ,
chr7	85729829	A	G	39,0	37,0	15,3	0	0	0.166667	39	37	18	intergenic	Vmn2r71;Vmn2r72	dist=105282;dist=7955	.	.	94	55	450, ,
chr7	87268245	T	G	28,0	30,0	11,3	0	0	0.214286	28	30	14	intronic	Nox4	.	.	.	72	44	450, ,
chr7	94526523	C	T	31,0	35,0	9,3	0	0	0.25	31	35	12	intergenic	Gm15501;Tenm4	dist=1342347;dist=1644721	.	.	78	47	450, ,
chr7	96356801	TGAGGGAGGGAGGGAGGGAGGAAGGGAGGGAGGGAGGGAGGGAGGGAGGGAGGGAGG	T	14,0	14,0	18,3	0	0	0.142857	14	14	21	intronic	Tenm4	.	.	.	49	35	450, ,
chr7	104986643	T	TAATATACGG	28,0	27,0	10,7	0	0	0.411765	28	27	17	intergenic	Olfr671;Olfr672	dist=10660;dist=9321	.	.	72	44	450, ,
chr7	108284494	C	CAGCCTTGTCT	30,0	35,0	7,5	0	0	0.416667	30	35	12	intergenic	Olfr488;Olfr490	dist=28358;dist=1686	.	.	77	47	450, ,
chr7	127860601	AAC	A	.	.	.	0	0	0.25	24	15	12	downstream	Zfp668	dist=422	.	.	51	27	450, ,
chr7	128976110	A	T	29,0	43,0	16,3	0	0	0.157895	29	43	19	intergenic	Sec23ip;Plpp4	dist=191275;dist=280984	.	.	91	62	450, ,
chr7	129266219	G	C	7,0	5,0	8,5	0	0	0.384615	7	5	13	intronic	Plpp4	.	.	.	25	18	450, ,
chr7	139629334	AC	A	.	.	.	0	0	0.333333	28	22	12	intronic	Cfap46	.	.	.	62	34	450, ,
chr7	140713060	A	ATGATACCT	25,0	38,0	4,4	0	0	0.5	25	38	8	intergenic	Olfr541;Cyp2e1	dist=7869;dist=50759	.	.	71	46	450, ,
chr8	6632075	T	TCC	34,0	41,0	6,3	0	0	0.333333	34	41	9	intergenic	Slc10a2;Efnb2	dist=1526788;dist=1985361	.	.	84	50	450, ,
chr8	6632076	A	ATGGTGG	34,0	41,0	6,3	0	0	0.333333	34	41	9	intergenic	Slc10a2;Efnb2	dist=1526789;dist=1985360	.	.	84	50	450, ,
chr8	6770036	T	G	34,0	26,0	10,3	0	0	0.230769	34	26	13	intergenic	Slc10a2;Efnb2	dist=1664749;dist=1847400	.	.	73	39	450, ,
chr8	20403933	T	TA	.	.	.	0	0	0.333333	12	8	9	ncRNA_intronic	2610005L07Rik	.	.	.	29	17	450, ,
chr8	20547872	T	C	.	.	.	0	0	0.133858	89	127	127	intergenic	2610005L07Rik;Gm21119	dist=123058;dist=67055	.	.	343	254	450, ,
chr8	21680441	T	G	28,0	30,0	16,4	0	0	0.2	28	30	20	intergenic	Defa34;Defa-ps1	dist=13708;dist=14571	.	.	78	50	450, ,
chr8	38010115	G	A	26,0	38,0	14,6	0	0	0.3	26	38	20	intronic	Sgcz	.	.	.	84	58	450, ,
chr8	38107136	CA	C	.	.	.	0	0	0.205882	37	26	34	intronic	Sgcz	.	.	.	97	60	450, ,
chr8	48116232	TAC	T	.	.	.	0	0	0.166667	40	32	30	intronic	Dctd	.	.	.	102	62	450, ,
chr8	51321648	CAG	C	20,0	19,0	11,4	0	0	0.266667	20	19	15	intergenic	Gm2516;1190028D05Rik	dist=905560;dist=1034961	.	.	54	34	450, ,
chr8	51813789	G	GAA	34,0	35,0	9,3	0	0	0.25	34	35	12	intergenic	Gm2516;1190028D05Rik	dist=1397700;dist=542822	.	.	81	47	450, ,
chr8	52752300	A	C	13,0	20,0	19,4	0	0	0.173913	13	20	23	intergenic	1190028D05Rik;Aga	dist=348961;dist=759402	.	.	56	43	450, ,
chr8	54338232	A	C	42,0	26,0	17,3	0	0	0.15	42	26	20	intergenic	Vegfc;Spcs3	dist=151778;dist=182201	.	.	88	46	450, ,
chr8	55096217	A	C	32,0	38,0	20,4	0	0	0.166667	32	38	24	intergenic	Gpm6a;Adam29	dist=35339;dist=774695	.	.	94	62	450, ,
chr8	55602564	G	GTTC	23,0	38,0	7,5	0	0	0.416667	23	38	12	intergenic	Gpm6a;Adam29	dist=541686;dist=268348	.	.	73	50	450, ,
chr8	63916501	T	TAAAG	25,0	27,0	15,6	0	0	0.285714	25	27	21	intergenic	Spock3;Sgo2b	dist=559405;dist=8193	.	.	73	48	450, ,
chr8	71774658	G	C	23,0	41,0	21,4	0	0	0.16	23	41	25	intergenic	Fcho1;Zfp709	dist=48977;dist=107410	.	.	89	66	450, ,
chr8	73263436	T	G	28,0	32,0	11,3	0	0	0.214286	28	32	14	intronic	Large1	.	.	.	74	46	450, ,
chr8	75720946	G	T	34,0	31,0	16,5	0	0	0.238095	34	31	21	intronic	Iqcm	.	.	.	86	52	450, ,
chr8	76717085	A	AAC	33,0	30,0	16,5	0	0	0.238095	33	30	21	intergenic	Iqcm;Gm10649	dist=732578;dist=32002	.	.	84	51	450, ,
chr8	77925812	AGGCAGGGGCAGGGGCAGGGGCAGGGGCAGGGGCAGGGGCAGGGGCAGGGGCAGGGGCAGG	A	25,0	24,0	22,3	0	0	0.12	25	24	25	intergenic	Ednra;Ttc29	dist=201361;dist=287470	.	.	74	49	450, ,
chr8	78059710	T	C	26,0	35,0	13,5	0	0	0.277778	26	35	18	intergenic	Ednra;Ttc29	dist=335258;dist=153632	.	.	79	53	450, ,
chr8	79318403	A	G	41,0	31,0	17,5	0	0	0.227273	41	31	22	intergenic	Gm4890;Smad1	dist=10629;dist=19993	.	.	94	53	450, ,
chr8	84973051	C	G	.	.	.	0	0	0.285714	36	13	28	intronic	Prdx2	.	.	.	77	41	450, ,
chr8	87589311	C	CG	.	.	.	0	0	1	10	11	5	downstream	4933402J07Rik	dist=114	.	.	26	16	450, ,
chr8	94892582	AAC	A	.	.	.	0	0	0.235294	37	33	17	intergenic	Dok4;Ccdc102a	dist=16271;dist=10285	.	.	87	50	450, ,
chr8	95864875	C	T	.	.	.	0	0	0.153846	36	32	52	UTR3	Got2	NM_010325:c.*254G>A	.	.	120	84	450, ,
chr8	98111530	A	ATAAG	21,0	34,0	5,5	0	0	0.5	21	34	10	intergenic	NONE;Gm15679	dist=NONE;dist=900357	.	.	65	44	450, ,
chr8	100749604	T	C	29,0	29,0	14,3	0	0	0.176471	29	29	17	intergenic	A330008L17Rik;Cdh11	dist=1016166;dist=1882491	.	.	75	46	450, ,
chr8	101316717	CT	C	27,0	32,0	19,3	0	0	0.136364	27	32	22	intergenic	A330008L17Rik;Cdh11	dist=1583280;dist=1315377	.	.	81	54	450, ,
chr8	101316722	C	T	26,0	32,0	19,3	0	0	0.136364	26	32	22	intergenic	A330008L17Rik;Cdh11	dist=1583284;dist=1315373	.	.	80	54	450, ,
chr9	3303982	T	TA	.	.	.	0	0	0.466667	84	84	15	intergenic	4930433N12Rik;Alkbh8	dist=104169;dist=31249	.	.	183	99	450, ,
chr9	3305892	C	CT	.	.	.	0	0	0.3125	37	41	16	intergenic	4930433N12Rik;Alkbh8	dist=106079;dist=29339	.	.	94	57	450, ,
chr9	4404656	G	C	32,0	31,0	11,5	0	0	0.3125	32	31	16	intergenic	Msantd4;Gria4	dist=17766;dist=13237	.	.	79	47	450, ,
chr9	5136808	G	A	33,0	41,0	8,3	0	0	0.272727	33	41	11	intergenic	Gria4;Casp1	dist=340574;dist=161709	.	.	85	52	450, ,
chr9	5892963	A	G	29,0	30,0	13,3	0	0	0.1875	29	30	16	intergenic	Casp12;Pdgfd	dist=519929;dist=275523	.	.	75	46	450, ,
chr9	6675642	G	GAGGCCTGTTTT	40,0	36,0	11,8	0	0	0.421053	40	36	19	intergenic	Pdgfd;Dync2h1	dist=296797;dist=252909	.	.	95	55	450, ,
chr9	14471888	A	ATTTTTTCAGGTGC	25,0	39,0	13,4	0	0	0.235294	25	39	17	intronic	Kdm4d	.	.	.	81	56	450, ,
chr9	17606981	T	A	28,0	30,0	11,4	0	0	0.266667	28	30	15	intergenic	Fat3;Chordc1	dist=1104927;dist=685286	.	.	73	45	450, ,
chr9	19517917	T	C	36,0	23,0	14,3	0	0	0.176471	36	23	17	intergenic	Olfr851;Olfr853	dist=20229;dist=19094	.	.	76	40	450, ,
chr9	24551285	C	A	38,0	30,0	11,3	0	0	0.214286	38	30	14	intergenic	Dpy19l1;Dpy19l2	dist=48145;dist=5763	.	.	82	44	450, ,
chr9	24634981	A	G	24,0	46,0	12,3	0	0	0.2	24	46	15	intronic	Dpy19l2	.	.	.	85	61	450, ,
chr9	26508064	C	T	39,0	30,0	13,3	0	0	0.1875	39	30	16	intergenic	Eepd1;B3gat1	dist=903954;dist=225744	.	.	85	46	450, ,
chr9	26508067	T	C	39,0	31,0	13,3	0	0	0.1875	39	31	16	intergenic	Eepd1;B3gat1	dist=903957;dist=225741	.	.	86	47	450, ,
chr9	26618086	G	A	39,0	34,0	13,3	0	0	0.1875	39	34	16	intergenic	Eepd1;B3gat1	dist=1013976;dist=115722	.	.	89	50	450, ,
chr9	26618089	T	G	40,0	34,0	12,3	0	0	0.2	40	34	15	intergenic	Eepd1;B3gat1	dist=1013979;dist=115719	.	.	89	49	450, ,
chr9	27852751	T	TC	.	.	.	0	0	0.6	9	14	10	intergenic	Spata19;Opcml	dist=451040;dist=551577	.	.	33	24	450, ,
chr9	31406756	A	G	35,0	30,0	28,14	0	0	0.333333	35	30	42	intronic	Nfrkb	.	.	.	107	72	450, ,
chr9	34381083	C	T	30,0	26,0	15,4	0	0	0.210526	30	26	19	intergenic	7630403G23Rik;Kirrel3	dist=322064;dist=107648	.	.	75	45	450, ,
chr9	35807724	T	G	32,0	26,0	14,4	0	0	0.222222	32	26	18	intergenic	Pate6;Pate5	dist=17612;dist=30605	.	.	76	44	450, ,
chr9	35807726	G	T	32,0	26,0	14,4	0	0	0.222222	32	26	18	intergenic	Pate6;Pate5	dist=17614;dist=30603	.	.	76	44	450, ,
chr9	37779009	T	TCTTCAGGATCTGTTGTTATG	33,0	34,0	7,5	0	0	0.416667	33	34	12	intergenic	Olfr875;Olfr876	dist=5369;dist=24880	.	.	79	46	450, ,
chr9	39407599	A	G	29,0	37,0	19,4	0	0	0.173913	29	37	23	intergenic	Olfr951;Olfr952	dist=12862;dist=18494	.	.	89	60	450, ,
chr9	43281661	G	GTTTTTTTTTT	.	.	.	0	0	0.153846	6	8	13	intergenic	D630033O11Rik;Trim29	dist=1586;dist=29102	.	.	27	21	450, ,
chr9	45803022	AC	A	.	.	.	0	0	0.666667	5	5	6	intronic	Cep164	.	.	.	16	11	450, ,
chr9	51512179	C	CATTCATTAAAGAAACTTTA	31,0	35,0	6,4	0	0	0.4	31	35	10	intergenic	1810046K07Rik;Arhgap20	dist=183261;dist=253172	.	.	76	45	450, ,
chr9	51512181	T	TAAAGC	31,0	35,0	6,4	0	0	0.4	31	35	10	intergenic	1810046K07Rik;Arhgap20	dist=183263;dist=253170	.	.	76	45	450, ,
chr9	58161249	A	AGAAG	.	.	.	0	0	0.444444	12	8	9	intergenic	Islr;Islr2	dist=2028;dist=35048	.	.	29	17	450, ,
chr9	59253692	G	GGAGAGAGAGAGA	.	.	.	0	0	0.4	8	35	10	intergenic	Neo1;Adpgk	dist=217251;dist=37880	.	.	53	45	450, ,
chr9	59751935	A	AC	.	.	.	0	0	0.666667	10	8	6	intronic	Myo9a	.	.	.	24	14	450, ,
chr9	61359579	CTG	C	.	.	.	0	0	0.206897	32	20	29	intergenic	B930092H01Rik;Tle3	dist=65771;dist=12785	.	.	81	49	450, ,
chr9	67103529	T	TTCTC	.	.	.	0	0	1	27	24	34	ncRNA_intronic	Gm10646	.	.	.	85	58	450, ,
chr9	71024373	AAAGAAGG	A	.	.	.	0	0	1	29	34	10	intergenic	Lipc;Aqp9	dist=72153;dist=86279	.	.	73	44	450, ,
chr9	80387590	T	TC	.	.	.	0	0	1	22	23	21	intronic	Impg1	.	.	.	66	44	450, ,
chr9	89896669	ATGGCTCAG	A	.	.	.	0	0	1	16	15	11	intergenic	4930524O08Rik;Rasgrf1	dist=32642;dist=13098	.	.	42	26	450, ,
chr9	91720177	C	G	21,0	50,0	17,3	0	0	0.15	21	50	20	intergenic	Zic4;Plscr5	dist=330826;dist=472916	.	.	91	70	450, ,
chr9	91720179	G	T	21,0	50,0	17,3	0	0	0.15	21	50	20	intergenic	Zic4;Plscr5	dist=330828;dist=472914	.	.	91	70	450, ,
chr9	109036002	A	G	33,0	26,0	14,3	0	0	0.176471	33	26	17	intergenic	Pfkfb4;Shisa5	dist=3777;dist=2565	.	.	76	43	450, ,
chr9	118019654	T	A	23,0	42,0	9,4	0	0	0.307692	23	42	13	intergenic	Rbms3;Azi2	dist=389741;dist=20868	.	.	78	55	450, ,
chr9	124324504	A	T	29,0	34,0	16,4	0	0	0.2	29	34	20	intergenic	2010315B03Rik;Nlrp4g	dist=11810;dist=24327	.	.	83	54	450, ,
chrX	8390292	T	A	21,0	31,0	17,4	0	0	0.190476	21	31	21	intergenic	Ssxb9;Ssxb1	dist=14904;dist=23013	.	.	73	52	450, ,
chrX	14406114	A	ATG	26,0	48,0	14,4	0	0	0.222222	26	48	18	intergenic	H2al1n;Ppp1r2-ps9	dist=194457;dist=704472	.	.	92	66	450, ,
chrX	15870364	T	TC	30,0	34,0	16,4	0	0	0.2	30	34	20	intergenic	Ppp1r2-ps9;Cypt1	dist=758875;dist=652505	.	.	84	54	450, ,
chrX	15870365	A	AAGCTGT	29,0	34,0	15,4	0	0	0.210526	29	34	19	intergenic	Ppp1r2-ps9;Cypt1	dist=758876;dist=652504	.	.	82	53	450, ,
chrX	15871939	A	C	29,0	38,0	26,2	0	0	0.0714286	29	38	28	intergenic	Ppp1r2-ps9;Cypt1	dist=760450;dist=650930	.	.	95	66	450, ,
chrX	18750517	C	T	17,0	40,0	17,3	0	0	0.15	17	40	20	intergenic	Dipk2b;Mir221	dist=289120;dist=395777	.	.	77	60	450, ,
chrX	18991512	C	T	24,0	37,0	17,3	0	0	0.15	24	37	20	intergenic	Dipk2b;Mir221	dist=530115;dist=154782	.	.	81	57	450, ,
chrX	18991518	T	C	24,0	38,0	17,3	0	0	0.15	24	38	20	intergenic	Dipk2b;Mir221	dist=530121;dist=154776	.	.	82	58	450, ,
chrX	21908179	G	GATGATTGC	32,0	22,0	17,4	0	0	0.190476	32	22	21	intergenic	Gm28269;Ppp1r2-ps7	dist=163068;dist=553417	.	.	75	43	450, ,
chrX	23964383	G	A	23,0	40,0	24,3	0	0	0.111111	23	40	27	intergenic	Gm4907;Gm5934	dist=56833;dist=509925	.	.	90	67	450, ,
chrX	26639916	A	T	28,0	34,0	12,3	0	0	0.2	28	34	15	intergenic	Slx;Gm14525	dist=94351;dist=32864	.	.	77	49	450, ,
chrX	36292929	C	T	41,0	29,0	2,3	0	0	0.6	41	29	5	intergenic	Zcchc12;Lonrf3	dist=93765;dist=35480	.	.	75	34	450, ,
chrX	39291258	A	C	39,0	42,0	13,3	0	0	0.1875	39	42	16	intergenic	6030498E09Rik;Cypt15	dist=328570;dist=55008	.	.	97	58	450, ,
chrX	39291260	A	C	39,0	42,0	13,3	0	0	0.1875	39	42	16	intergenic	6030498E09Rik;Cypt15	dist=328572;dist=55006	.	.	97	58	450, ,
chrX	40177735	C	T	25,0	49,0	18,4	0	0	0.181818	25	49	22	intergenic	Cypt14;Gria3	dist=314131;dist=1223119	.	.	96	71	450, ,
chrX	43615831	A	T	25,0	35,0	13,2	0	0	0.133333	25	35	15	intergenic	Tex13c1;Dcaf12l2	dist=22301;dist=749626	.	.	75	50	450, ,
chrX	44821562	G	A	29,0	33,0	7,3	0	0	0.3	29	33	10	intergenic	Dcaf12l1;Prr32	dist=31365;dist=269342	.	.	72	43	450, ,
chrX	44821565	A	C	29,0	33,0	8,3	0	0	0.272727	29	33	11	intergenic	Dcaf12l1;Prr32	dist=31368;dist=269339	.	.	73	44	450, ,
chrX	49258653	A	G	29,0	35,0	19,3	0	0	0.136364	29	35	22	intronic	Enox2	.	.	.	86	57	450, ,
chrX	49555159	A	AGGACCAGAT	30,0	42,0	6,5	0	0	0.454545	30	42	11	intergenic	Arhgap36;Olfr1320	dist=54917;dist=128345	.	.	83	53	450, ,
chrX	58548563	T	A	43,0	37,0	17,4	0	0	0.190476	43	37	21	intergenic	Zic3;4930550L24Rik	dist=511933;dist=362898	.	.	101	58	450, ,
chrX	58548565	A	G	43,0	37,0	17,4	0	0	0.190476	43	37	21	intergenic	Zic3;4930550L24Rik	dist=511935;dist=362896	.	.	101	58	450, ,
chrX	60072181	T	C	25,0	37,0	13,4	0	0	0.235294	25	37	17	intronic	Mcf2	.	.	.	79	54	450, ,
chrX	65393650	G	A	40,0	39,0	22,4	0	0	0.153846	40	39	26	intergenic	Ctag2;Slitrk2	dist=344633;dist=1255668	.	.	105	65	450, ,
chrX	65393655	C	T	41,0	40,0	23,3	0	0	0.115385	41	40	26	intergenic	Ctag2;Slitrk2	dist=344638;dist=1255663	.	.	107	66	450, ,
chrX	68114767	A	C	32,0	29,0	7,4	0	0	0.363636	32	29	11	intergenic	Mir509;Fmr1os	dist=104588;dist=552747	.	.	72	40	450, ,
chrX	68114771	T	A	31,0	29,0	8,4	0	0	0.333333	31	29	12	intergenic	Mir509;Fmr1os	dist=104592;dist=552743	.	.	72	41	450, ,
chrX	68797391	TG	T	.	.	.	0	0	0.238095	27	25	21	intronic	Fmr1nb	.	.	.	73	46	450, ,
chrX	72016905	G	T	38,0	36,0	15,6	0	0	0.285714	38	36	21	intergenic	Cnga2;Magea4	dist=6687;dist=205112	.	.	95	57	450, ,
chrX	72016906	G	GATCTTAC	38,0	36,0	15,6	0	0	0.285714	38	36	21	intergenic	Cnga2;Magea4	dist=6688;dist=205111	.	.	95	57	450, ,
chrX	75018772	C	T	29,0	39,0	10,3	0	0	0.230769	29	39	13	intronic	Gab3	.	.	.	81	52	450, ,
chrX	76040102	C	CTTAG	41,0	27,0	7,6	0	0	0.461538	41	27	13	intergenic	Pls3;Cldn34b3	dist=164920;dist=224204	.	.	81	40	450, ,
chrX	80647034	T	A	26,0	28,0	7,4	0	0	0.363636	26	28	11	intergenic	Mageb16;Tmem47	dist=975599;dist=423610	.	.	65	39	450, ,
chrX	83359941	G	C	24,0	29,0	22,3	0	0	0.12	24	29	25	intronic	Dmd	.	.	.	78	54	450, ,
chrX	83763169	T	TAA	35,0	21,0	8,3	0	0	0.272727	35	21	11	intronic	Dmd	.	.	.	67	32	450, ,
chrX	88514374	G	A	21,0	14,0	5,4	0	0	0.444444	21	14	9	intergenic	Il1rapl1;Mir1906-1	dist=398426;dist=245100	.	.	44	23	450, ,
chrX	88514376	CAAAAAAAAAAAAAAA	C	23,0	16,0	6,4	0	0	0.4	23	16	10	intergenic	Il1rapl1;Mir1906-1	dist=398429;dist=245083	.	.	49	26	450, ,
chrX	96957160	T	C	26,0	40,0	16,5	0	0	0.238095	26	40	21	intergenic	Gpr165;Pgr15l	dist=237772;dist=115436	.	.	87	61	450, ,
chrX	97492923	T	C	25,0	29,0	24,5	0	0	0.172414	25	29	29	intergenic	Eda2r;Ar	dist=115714;dist=655834	.	.	83	58	450, ,
chrX	97512389	A	G	24,0	25,0	8,3	0	0	0.272727	24	25	11	intergenic	Eda2r;Ar	dist=135180;dist=636368	.	.	60	36	450, ,
chrX	97592223	A	G	33,0	41,0	14,4	0	0	0.222222	33	41	18	intergenic	Eda2r;Ar	dist=215014;dist=556534	.	.	92	59	450, ,
chrX	103932005	G	T	20,0	30,0	13,4	0	0	0.235294	20	30	17	intergenic	Slc16a2;Rlim	dist=110017;dist=25158	.	.	67	47	450, ,
chrX	104739315	C	A	27,0	35,0	19,3	0	0	0.136364	27	35	22	intergenic	Zdhhc15;1700121L16Rik	dist=68251;dist=77461	.	.	84	57	450, ,
chrX	109797616	G	GACA	30,0	29,0	8,5	0	0	0.384615	30	29	13	intergenic	Gm6377;Gm7134	dist=597171;dist=575137	.	.	72	42	450, ,
chrX	110596651	G	A	21,0	33,0	5,3	0	0	0.375	21	33	8	intergenic	Gm7134;Pou3f4	dist=221495;dist=217728	.	.	62	41	450, ,
chrX	111182302	A	C	21,0	29,0	12,2	0	0	0.142857	21	29	14	intergenic	Cylc1;Rps6ka6	dist=56448;dist=205535	.	.	64	43	450, ,
chrX	112501078	G	T	16,0	18,0	13,4	0	0	0.235294	16	18	17	intronic	2010106E10Rik	.	.	.	51	35	450, ,
chrX	112788903	A	AG	26,0	31,0	11,3	0	0	0.214286	26	31	14	intergenic	Pof1b;Chm	dist=90252;dist=251689	.	.	71	45	450, ,
chrX	112852133	C	G	37,0	37,0	21,3	0	0	0.125	37	37	24	intergenic	Pof1b;Chm	dist=153482;dist=188459	.	.	98	61	450, ,
chrX	113230591	A	C	21,0	35,0	20,3	0	0	0.130435	21	35	23	intergenic	Chm;Dach2	dist=45076;dist=66919	.	.	79	58	450, ,
chrX	113230600	A	T	21,0	36,0	18,3	0	0	0.142857	21	36	21	intergenic	Chm;Dach2	dist=45085;dist=66910	.	.	78	57	450, ,
chrX	113232539	C	T	31,0	30,0	18,4	0	0	0.181818	31	30	22	intergenic	Chm;Dach2	dist=47024;dist=64971	.	.	83	52	450, ,
chrX	114760208	A	T	26,0	39,0	12,3	0	0	0.2	26	39	15	intergenic	Klhl4;Ube2dnl1	dist=199079;dist=144804	.	.	80	54	450, ,
chrX	116303326	T	C	20,0	33,0	27,3	0	0	0.1	20	33	30	intergenic	Gm7429;Cpxcr1	dist=1321941;dist=145618	.	.	83	63	450, ,
chrX	116303328	A	C	20,0	33,0	27,3	0	0	0.1	20	33	30	intergenic	Gm7429;Cpxcr1	dist=1321943;dist=145616	.	.	83	63	450, ,
chrX	117145646	T	A	28,0	40,0	14,3	0	0	0.176471	28	40	17	intergenic	H2ab1;Tgif2lx2	dist=130542;dist=1281581	.	.	85	57	450, ,
chrX	117145651	C	T	30,0	40,0	14,3	0	0	0.176471	30	40	17	intergenic	H2ab1;Tgif2lx2	dist=130547;dist=1281576	.	.	87	57	450, ,
chrX	120912733	C	T	26,0	33,0	13,3	0	0	0.1875	26	33	16	intergenic	Pcdh11x;Nap1l3	dist=2115;dist=1481828	.	.	75	49	450, ,
chrX	122123182	C	T	34,0	29,0	18,4	0	0	0.181818	34	29	22	intergenic	Pcdh11x;Nap1l3	dist=1212564;dist=271379	.	.	85	51	450, ,
chrX	124137454	T	TCTC	.	.	.	0	0	0.285714	54	51	14	intergenic	Vmn2r121;NONE	dist=1544;dist=NONE	.	.	119	65	450, ,
chrX	126331399	G	A	21,0	36,0	15,4	0	0	0.210526	21	36	19	intergenic	NONE;4932411N23Rik	dist=NONE;dist=481063	.	.	76	55	450, ,
chrX	127384165	T	C	33,0	40,0	24,4	0	0	0.142857	33	40	28	intergenic	Gm382;4921511C20Rik	dist=320179;dist=10128	.	.	101	68	450, ,
chrX	127928640	T	TG	31,0	20,0	12,4	0	0	0.25	31	20	16	intergenic	Cldn34c4;4930558G05Rik	dist=192086;dist=1122884	.	.	67	36	450, ,
[truncated: 14 more rows]
