# Supplementary material for: Striated muscle-specific base editing enables correction of mutations causing dilated cardiomyopathy
Source: Nat Commun. 2023 Jun 22;14:3714. doi: 10.1038/s41467-023-39352-1 (PMC10287752; doi:10.1038/s41467-023-39352-1)
Supplement: Supplementary file 10 — Dataset 6 [file 41467_2023_39352_MOESM10_ESM.xlsx]

## Sheet: oligo sequences
Name	Sequence	species
Mouse line generation
P635L mouse CrRNA	CTCATTGGACTTCGAGAACG	mouse
P635L mouse donor template	TATGGGATCTTGGGGAGAGTGATCGGCTCATTGGACTTCGAGACTGTGGCCGCTCTGGACCATACCTGGGAGGAAGGGAAGAGACAGGG	mouse
R636Q mouse CrRNA	CTCATTGGACTTCGAGAACG	mouse
R636Q mouse donor template	TATGGGATCTTGGGGAGAGTGATCGGCTCATTGGACTTCGAGACTGTGGCCGCTCTGGACCATACCTGGGAGGAAGGGAAGAGACAGGG	mouse
gRNAs
P633L_gRNA_1_F	CACCGACCGCAGCCTTTCTGGGCCA	human
P633L_gRNA_1_R	AAACTGGCCCAGAAAGGCTGCGGTC	human
P633L_gRNA_2_F	CACCGAGACCGCAGCCTTTCTGGGC	human
P633L_gRNA_2_R	AAACGCCCAGAAAGGCTGCGGTCTC	human
P633L_gRNA_3_F	CACCGTACGAGACCGCAGCCTTTCT	human
P633L_gRNA_3_R	AAACAGAAAGGCTGCGGTCTCGTAC	human
P633L_gRNA_4_F	CACCGCTACGAGACCGCAGCCTTTC	human
P633L_gRNA_4_R	AAACGAAAGGCTGCGGTCTCGTAGC	human
R634Q_gRNA_1_F	CACCGAGGCCGCAGTCTCGTAGTCC	human
R634Q_gRNA_1_R	AAACGGACTACGAGACTGCGGCCTC	human
R634Q_gRNA_2_F	CACCGGCCGCAGTCTCGTAGTCCG	human
R634Q_gRNA_2_R	AAACCGGACTACGAGACTGCGGCC	human
R634Q_gRNA_3_F	CACCGCCGCAGTCTCGTAGTCCGG	human
R634Q_gRNA_3_R	AAACCCGGACTACGAGACTGCGGC	human
R634Q_gRNA_4_F	CACCGCCGCAGTCTCGTAGTCCGGT	human
R634Q_gRNA_4_R	AAACACCGGACTACGAGACTGCGGC	human
R634Q_gRNA_5_F	CACCGCGCAGTCTCGTAGTCCGGTG	human
R634Q_gRNA_5_R	AAACCACCGGACTACGAGACTGCGC	human
P635L_gRNA_1_F	CACCGAGAACGTAGCCGCTCTGGAC	mouse
P635L_gRNA_1_R	AAACGTCCAGAGCGGCTACGTTCTCC	mouse
P635L_gRNA_2_F	CACCGAACGTAGCCGCTCTGGACCA	mouse
P635L_gRNA_2_R	AAACTGGTCCAGAGCGGCTACGTTC	mouse
R636Q_gRNA_1_F	CACCGCACAGTCTCGAAGTCCAATG	mouse
P636Q_gRNA_1_R	AAACCATTGGACTTCGAGACTGTGC	mouse
RT-PCR
Ttn.F	GTCCACGAGGAATGGGAGGA	mouse
Ttn.R	TTGTCACAGGAACAGGAATC	mouse
Ldb3.F	GCCTATTCCCATCTCCACGA	mouse
Ldb3.R	GCCTGGTACACAGGAGAGGC	mouse
Ryr2.F	GTTGTCACGATGAAGAAGACGATG	mouse
Ryr2.R	CTTTGCTGGCACTGATAGTCTG	mouse
qPCR
Camk2d_A_F	GCTCTACTGTTGCCTCCATG	mouse
Camk2d_A_R	GCTGGTTACCACGTTGGC	mouse
GAPDH_F	ACCCACTCCTCCACCTTTGA	human
GAPDH_R	CTGTTGCTGTAGCCAAATTCGT	human
IMMT_unspliced_F	ACCTGCACTTTCAGAAGAAGC	human
IMMT_unspliced_R	TTTTCCTGTTGTGCAAGGCG	human
IMMT_spliced_F	TGCACTTTCAGCTCTAGCCA	human
IMMT_spliced_R	AGAATTGTCCATGGCGGCTT	human
TTN_unspliced_F	TTGAAGGTCGGTGAGTGGTC	human
TTN_unspliced_R	TGGCAGGGTCAGAAAACTTGT	human
TTN_spliced_F	GAATTCCACATGAGGAGCTTTCAC	human
TTN_spliced_R	CTGAGGGATGTAAAGTTAGAAGATGC	human
Nppa_F	gaagatgccggtagaagatgaggt	mouse
Nppa_R	actctgggctccaatcctgtcaat	mouse
Nppb_F	gtccagcagagacctcaaaa	mouse
Nppb_R	aggcagagtcagaaactgga	mouse
Col1a2_F	ccccgggactcctggactt	mouse
Col1a2_R	gctccgacacgccctctctc	mouse
Col3a1_F	ggaaaggatggagagtcaggaa	mouse
Col3a1_R	cattgcgtccatcaaagcct	mouse
Mmp2_F	agaaggacaagtggtccgcgtaaa	mouse
Mmp2_R	ctgcattgccacccatggtaaaca	mouse
YFP_F	gacgacggcaactacaagac	na
YFP_R	tccttgaagtcgatgccctt	na
Amplicon-seq
RBM20_P5	TCGTCGGCAGCGTCAGATGTGTATAAGAGACAGGGGATGGGAGGTGTGAAGAT	human	DNA
RBM20_P7	GTCTCGTGGGCTCGGAGATGTGTATAAGAGACAGGGAGGGCTGTGGGAAGAG	human	DNA
Rbm20_P5	TCGTCGGCAGCGTCAGATGTGTATAAGAGACAGCTGTGTGTGTCTCCATCTGG	mouse	DNA
Rbm20_P7	GTCTCGTGGGCTCGGAGATGTGTATAAGAGACAGGGGACTATGGGATCTTGGGG	mouse	DNA
Rbm20_cDNA_P5	GTCGTCGGCAGCGTCAGATGTGTATAAGAGACAGAGAGGGAGAGGGACATGCTC	mouse	cDNA
Rbm20_cDNA_P7	GTCTCGTGGGCTCGGAGATGTGTATAAGAGACAGGAGAGGGGCCTGGGGGAC	mouse	cDNA
ddPCR
CMV_enhancer_F	aacgccaatagggactttcc	na	For Virus quantification
CMV_enhancer_R	gggcgtacttggcatatgat	na	For Virus quantification
CMV_enhancer_probe	FAM-cggtaaactgcccacttggcagt-BHQ1	na	For Virus quantification
WPRE_F	ATACGCTGCTTTAATGCCTTTG	na	For Virus quantification
WPRE_R	CGCCGTGGCAAGAACTAA	na	For Virus quantification
WPRE_probe	FAM-TCATGCTATTGCTTCCCGTATGGCT-BHQ1	na	For Virus quantification
