# Supplementary material for: Striated muscle-specific base editing enables correction of mutations causing dilated cardiomyopathy
Source: Nat Commun. 2023 Jun 22;14:3714. doi: 10.1038/s41467-023-39352-1 (PMC10287752; doi:10.1038/s41467-023-39352-1)
Supplement: Supplementary file 11 — Source Data [file 41467_2023_39352_MOESM11_ESM.xlsx]

## Sheet: Fig 1b
WT	P635L HET	P635L HOM	R636Q HET	R636Q HOM
0.792	0.527	0.413	0.348	0.349
1.395	2.855	0.152	0.35	0.387
1.39	1.228	0.32	0.494	0.249
1.648	1.5	0.419	0.418	0.185
1.521	1.934	0.225	0.412	0.193
2.223	1.639	0.345	0.348	0.524
2.847	0.195	0.439	0.468	0.491
1.132	2.322	0.358	0.442	0.309
1.452	0.89	0.28	0.358	0.233
2.855	1.512	0.449	0.437	0.615
1.233	1.276	0.465	0.393	0.72
2.643	1.048	0.67	0.475	0.642
1.848	0.997	0.411	0.358	0.414
0.866	0.729	0.418	0.377	0.517
1.333	1.264	0.509	0.412	0.506
1.28	0.918	0.364	0.41	0.8
1.2		0.241		0.492
0.779		0.295		0.728
0.961		0.397		0.437
1.476		0.394		0.313
1.158		0.344		0.381
		0.464		0.383
		0.427		0.419
		0.182		0.653
		0.407		0.354
		0.31		0.34
		0.364		0.338
		0.352		0.367
				0.381
				0.279
				0.385
				0.53
				0.354
				0.344
				0.459
				0.31
				0.452
				0.393
				0.317

## Sheet: Fig 1c
WT	P635L HET	P635L HOM	R636Q HET	R636Q HOM
15	39	7	39	39
12	3	10	36	53
7	6.75	29	20	49
9	4	11	12	133
3.75	8	9	22	82
7.5	4.33	5	6	36
3.333	1	6	32	44
3	3.5	69	22	17
7.857	12	78.333	21	81
6.5	4	8.5	24	14
6	9.33	131	15	5
9.5	9.333	75	11	2
2.667	9	66	11	8
4.333	15.75	24.14	45	12
16	8.0004	43.333	48	12
5.5005	14	31	58	9
6.5		78.5		13
9		100		9
5		38		17
8		66.333		16
6		70		40
		63.5		26
		54.5		22
		15		23
		22		22
		37		21
		42		22
		34		30
				16
				13
				22
				12
				108
				27
				23
				18
				28
				25
				22

## Sheet: Fig 1e
All GOs
upregulated
downregulated

## Sheet: Fig 1h
			WT					P635L HET						P635L HOM										WT					R636Q HET						R636Q HOM
		L	1	2	3	4	5	1	2	3	4	5	6	1	2	3	4	5	L				L	1	2	3	4	5	1	2	3	4	5	6	1	2	3	4	5	6	L
	LDB3
																						LDB3
	TTN
																						TTN
	RYR2
																						RYR2
	CAMK2D
(not shown in figure)
																						GAPDH
	Cacna1c
(not shown in figure)
	GAPDH

## Sheet: Fig 1i
		WT n=37	P635L HET n=29	P635L HOM n=23	R636Q HET n=27	R636Q HOM n=27
WT_29	91	1
WT_48	120	0
WT_49	120	0
WT_50	120	0
WT_51	120	0
WT_52	120	0
WT_53	120	0
WT_54	120	0
WT_55	120	0
WT_56	120	0
WT_57	120	0
WT_58	120	0
WT_59	120	0
WT_60	120	0
WT_61	120	0
WT_62	120	0
WT_63	120	0
WT_64	120	0
WT_65	120	0
WT_66	120	0
WT_67	120	0
WT_68	120	0
WT_69	120	0
WT_70	120	0
WT_71	120	0
WT_72	120	0
WT_73	120	0
WT_74	120	0
P635L_HET_1	42		1
P635L_HET_3	56		1
P635L_HET_7	120		0
P635L_HET_8	120		0
P635L_HET_9	120		0
P635L_HET_10	120		0
P635L_HET_11	120		0
P635L_HET_12	120		0
P635L_HET_13	120		0
P635L_HET_14	120		0
P635L_HET_15	120		0
P635L_HET_16	120		0
P635L_HET_17	120		0
P635L_HET_18	120		0
P635L_HET_19	120		0
P635L_HET_20	120		0
P635L_HET_21	120		0
P635L_HET_22	120		0
P635L_HET_23	120		0
P635L_HET_24	120		0
P635L_HET_25	120		0
P635L_HET_26	120		0
P635L_HET_27	120		0
P635L_HET_28	120		0
P635L_HET_29	120		0
P635L_HET_30	120		0
P635L_HET_31	120		0
P635L HOM_2	35			1
P635L HOM_16	77			1
P635L HOM_17	77			1
P635L HOM_26	91			1
P635L HOM_27	112			1
P635L HOM_28	120			0
P635L HOM_29	120			0
P635L HOM_30	120			0
P635L HOM_31	120			0
P635L HOM_32	120			0
P635L HOM_33	120			0
P635L HOM_34	120			0
P635L HOM_35	120			0
P635L HOM_36	120			0
P635L HOM_37	120			0
P635L HOM_38	120			0
P635L HOM_39	120			0
P635L HOM_40	120			0
P635L HOM_41	120			0
P635L HOM_42	120			0
P635L HOM_43	120			0
P635L HOM_44	120			0
P635L HOM_45	120			0
WT_2_24	120	0
WT_2_25	120	0
WT_2_26	120	0
WT_2_27	120	0
WT_2_28	120	0
WT_2_29	120	0
WT_2_30	120	0
WT_2_31	120	0
WT_2_32	120	0
R636Q HET_1	56				1
R636Q HET_47	120				0
R636Q HET_48	120				0
R636Q HET_49	120				0
R636Q HET_50	120				0
R636Q HET_51	120				0
R636Q HET_52	120				0
R636Q HET_53	120				0
R636Q HET_54	120				0
R636Q HET_55	120				0
R636Q HET_56	120				0
R636Q HET_57	120				0
R636Q HET_58	120				0
R636Q HET_59	120				0
R636Q HET_60	120				0
R636Q HET_61	120				0
R636Q HET_62	120				0
R636Q HET_63	120				0
R636Q HET_64	120				0
R636Q HET_65	120				0
R636Q HET_66	120				0
R636Q HET_67	120				0
R636Q HET_68	120				0
R636Q HET_69	120				0
R636Q HET_70	120				0
R636Q HET_71	120				0
R636Q HET_72	120				0
R636Q_HOM_14	63					1
R636Q_HOM_15	63					1
R636Q_HOM_16	63					1
R636Q_HOM_26	70					1
R636Q_HOM_49	98					1
R636Q_HOM_50	120					0
R636Q_HOM_51	120					0
R636Q_HOM_52	120					0
R636Q_HOM_53	120					0
R636Q_HOM_54	120					0
R636Q_HOM_55	120					0
R636Q_HOM_56	120					0
R636Q_HOM_57	120					0
R636Q_HOM_58	120					0
R636Q_HOM_59	120					0
R636Q_HOM_60	120					0
R636Q_HOM_61	120					0
R636Q_HOM_62	120					0
R636Q_HOM_63	120					0
R636Q_HOM_64	120					0
R636Q_HOM_65	120					0
R636Q_HOM_66	120					0
R636Q_HOM_67	120					0
R636Q_HOM_68	120					0
R636Q_HOM_69	120					0
R636Q_HOM_70	120					0
R636Q_HOM_71	120					0

## Sheet: Fig 1j
WT	P635L HET	P635L HOM	R636Q HET	R636Q HOM
41.7719	50.2755	24.0429	19.1366	20.4728
44.2468	44.7138	21.447	18.9415	23.1829
59.2691	45.0154	9.40199	34.7169	17.6375
51.6788	54.2611	32.8949	40.6754	20.6208
53.3328	39.1159	27.7204	27.2131	27.7907
35.8936		17.1639	23.2796	23.9817
29.9655			28.9493	18.9889
52.7331			28.1416	23.1406
54.7169			39.308	40.076
44.5145			31.9816	34.0984
48.7484			33.1839	23.0785
43.4734
48.1565

## Sheet: Fig 2b
	iPSCs								Cardiomyocytes
gRNA1/NRTH	28.65	29.89	21.38	17.66					16.53	14.22	10.39	22.8	14.64	9.39	13.67	16.77
gRNA2/NRTH	20.04	17.53	17.37	15.78	18.8				16.83	18.82	7.02	18.19	22.2	14.86	22.04	18.4
gRNA1/SpRY	29.45	28.62	26.49	24.77	19.14				22.98	35.77	29.19
gRNA2/SpRY	29.73	20.49	21.05	16.87					4.81	23.83	23.49
gRNA3/CP-Abe8e	26.58	22.3	7.33						18.35	8.42	9.68
gRNA4/CP-Abe8e	28.12	12.51							22.44	8.73	13.59	6.71
gRNA3/CP-AbeMax	23.87	23.56	8.04						3.05	17.73	10.91
gRNA4/CP-AbeMax	12.85	16.93							1.12	23.91	12.08

## Sheet: Fig 2c
	iPSCs				Cardiomyocytes
gRNA1/SpRY	31.92	30.92	31.13		28.04	20.52	18.48	27.35
gRNA2/SpRY	23.45	28.29	27.26	25.27	30.16	27.73	21.89	32.37
gRNA3/SpRY	19.42	17.7	22.44		28.55	23.17	26.21
gRNA4/SpRY	28.24	26.62	25.9		15.92	19.12	30.6
gRNA5/SpRY	36.94	39.44	19.84	14.56	20.09	30.35	26.32	29.73
gRNA5/NRCH	22.21	17.86	31.42	23.14	28.41	23.02	14.81	23.74

## Sheet: Fig 2e
	R634Q d15					edited d15					WT d15					R634Q d32					edited d32					WT d32
IMMT unspliced	0.045678	0.04618	0.046023	0.045064		0.027709	0.038467	0.026939	0.038534		0.028304	0.027585	0.029384			0.029692	0.024632	0.036706	0.085812	0.124165	0.07019	0.023782	0.023667			0.105601	0.023415	0.026642	0.038069
IMMT spliced	5.98e-05	1.55e-05	2.3e-05			0.000194	0.000205	0.000444			0.000903	0.000118	0.000205			9.82e-05	0.000169	7.41e-05			0.000537	0.001356	0.00114			0.012418	0.004435	0.005221
TTN unspliced	0.059749	0.106695	0.08754	0.220206		0.022537	0.038231	0.029481	0.059909		0.080715	0.042163	0.096273	0.03267		0.024062	0.00252	0.125229			0.030767	0.009454	0.008796			0.061831	0.005791	0.00439
TTN spliced	1.15e-05	2.09e-05	1.11e-05	1.32e-05	2.61e-05	0.000294	0.000306	0.000364	0.000842	0.000348	0.001503	0.001284	0.000965	0.001109		1.65e-05	4.67e-06	4.07e-06	2.79e-05		0.001273	0.000336	0.000377	0.001273		0.005433	0.000439	0.00037	0.00709

## Sheet: Fig 2h
heart	diaphragm	quadriceps f.	liver
13.64	11.74	7.71	0.31
15.23	7.39	6.79	0
18.43	14.01	6.04	0
12.76	14.09	8.51	0
14.33	8.35	3.63	0.29
17.29	8.33	10.62	1.23
17.68	13.41	9.26	0.63
16.19	8.23	6.71	0.44
18.6	5.28	10.3	0.35
27.41	18.6	7.84	0.44

[truncated: 52 more sheets: Fig 2g, Fig. 2i, Fig 3a, Fig 3c, Fig 3d, Fig 3f, Fig 3g, Fig. 3h, Fig. 3i, Fig 3j, Fig 4b, Fig 4c, d and Sup Fig 4g, Fig 4e, f, g and Sup Fig 5h, Fig 5a, Fig 5b, Fig 5c, Fig 5d, Sup. Fig 1b_c, Sup  Fig 1d, Sup Fig 1g …]
